# Supplementary material for: Metabolic profiling of cancer cells reveals genome-wide crosstalk between transcriptional regulators and metabolism
Source: Nat Commun. 2019 Apr 23;10:1841. doi: 10.1038/s41467-019-09695-9 (PMC6478870; doi:10.1038/s41467-019-09695-9)
Supplement: Supplementary file 2 — Supplementary Data 1 [file 41467_2019_9695_MOESM2_ESM.xlsx]

## Sheet: Legend
Legend
Sheet	Description
Cell_metadata	Cell line names, tissue of origin, doubling times and cell sizes
Met_alpha	relative metabolite abundance (model estimates alpha)
Met_alpha_SE	standard error of relative metabolite abundance (derived in regression analysis, Matlab function "fitlm")
Met_alpha_pval	p-value from regression analysis (Matlab function "fitlm")
Met_tissue_ANOVA	ANOVA q-values (corrected for multiple hypothesis testing) for analysis of metabolites with tissue-dependent abundance
GlcLac_rates	Glucose uptake- and lactate secretion rates in fmol/h/cell volume
Met_enz_distance	Distance of metabolites and enzymes in the metabolic network
Met-mousetissue	Comparison of metabolic differences between tissue types detected here with metabolic signatures of mouse tissue reported in main text ref. 21

## Sheet: Cell_metadata
Sheet 1: Cell line metadata
Cell line	Tissue	Doubling time, mean	Doubling time, stdev	Cell size, mean	Cell size, stdev	Cell volume correction factor
BT549	Breast	48.2263	11.1691	585.943	89.762	1.51863
HS578T	Breast	44.6626	6.80815	458.649	125.114	0.764495
MCF7	Breast	84.3636	28.9569	353.793	35.1221	0.911785
MDAMB231	Breast	49.5038	7.61642	308.179	68.1633	1.0359
T47D	Breast	95.4873	4.82004	620.291	60.797	1.21413
SF268	CNS	52.8395	11.4373	570.795	48.3435	0.806127
SF295	CNS	88.2115	28.9004	749.116	71.3973	1.34122
SF539	CNS	40.2526	2.64033	638.136	57.1694	1.15042
SNB19	CNS	80.7661	10.1993	619.357	65.4065	0.620035
SNB75	CNS	69.3858	14.2392	668.432	24.4339	2.09804
U251	CNS	70.1632	21.453	632.217	20.2926	1.69517
COLO205	Colon	137.274	51.0813	173.882	11.8919	0.397186
HCC2998	Colon	132.325	15.2927	162.659	33.9212	0.299925
HCT116	Colon	47.5533	2.20143	428.636	34.2386	1.05033
HCT15	Colon	40.7773	14.1636	344.112	30.7359	0.856405
HT29	Colon	52.1594	9.74721	179.195	15.8535	0.259314
KM12	Colon	127.697	50.229	191.719	12.7621	0.629598
SW620	Colon	101.707	38.6055	192.781	50.8523	0.431276
A549	Lung	72.5143	11.1715	444.801	21.7841	1.00486
EKVX	Lung	94.296	12.6838	602.315	13.9755	1.79576
HOP62	Lung	38.559	6.01537	455.713	16.1488	0.961723
HOP92	Lung	52.5157	5.24388	656.799	24.1803	2.23429
NCIH226	Lung	57.7804	6.07309	565.141	22.7418	1.53867
NCIH23	Lung	98.0538	9.38629	459.311	15.9559	0.696323
NCIH322M	Lung	31.4537	2.85701	161.535	25.4262	0.321216
NCIH460	Lung	67.8813	23.5481	277.041	25.5896	0.68961
NCIH522	Lung	79.9534	15.3989	555.458	25.0987	2.23069
MDAMB468	Breast	114.372	6.00579	201.379	13.8841	0.477755
LOXIMVI	Melanoma	65.1858	3.76083	318.126	63.4156	1.08611
M14	Melanoma	36.0125	9.95714	317.305	11.0983	0.814856
MALME3M	Melanoma	103.572	27.7488	577.347	73.4959	4.47429
MDAMB435	Melanoma	52.336	17.0088	472.256	19.8762	1.09807
SKMEL2	Melanoma	105.817	18.6566	703.149	27.6914	1.32802
SKMEL28	Melanoma	68.8173	25.7599	544.334	240.097	2.8783
SKMEL5	Melanoma	111.47	7.36345	594.428	13.4557	1.18544
UACC257	Melanoma	55.1728	1.54756	556.059	56.8484	1.25122
UACC62	Melanoma	64.7326	4.87308	795.942	38.3279	1.30043
IGROV1	Ovarian	95.105	11.8518	526.548	16.0068	0.804419
NCIADRRES	Ovarian	60.6186	6.98996	463.658	11.1908	0.683931
OVCAR3	Ovarian	89.315	84.395	553.384	65.1545	0.934464
OVCAR4	Ovarian	185.279	112.75	493.205	36.4833	1.18086
OVCAR5	Ovarian	57.21	4.14532	126.513	13.4437	0.159932
OVCAR8	Ovarian	42.2337	6.85519	445.828	18.4828	1.00875
SKOV3	Ovarian	48.7155	3.64005	504.569	1.79158	0.406664
DU145	Prostate	52.914	5.76665	406.011	21.5895	0.992471
PC3	Prostate	70.3125	25.9163	648.774	106.29	1.75691
786O	Renal	30.9572	3.73041	603.471	54.0783	2.15031
A498	Renal	50.5171	18.417	574.504	13.4859	1.51016
ACHN	Renal	71.7117	3.30503	497.375	33.0972	1.17969
CAKI1	Renal	42.1013	1.83645	697.697	51.3995	1.61192
RXF393	Renal	109.664	2.4674	691.99	11.4297	3.21848
SN12C	Renal	61.6897	15.1703	527.054	50.3374	1.04124
TK10	Renal	61.4138	4.92967	514.146	24.634	1.05877
UO31	Renal	35.4892	4.87792	325.705	110.92	0.546999

## Sheet: Met_alpha
Sheet 2: Relative metabolite abundances in 54 human cancer cell lines
					Cell line
Ion m/z	Ionization	Annotation	Annotation ID	Corr. PC1	Breast_BT549	Breast_HS578T	Breast_MCF7	Breast_MDAMB231	Breast_T47D	CNS_SF268	CNS_SF295	CNS_SF539	CNS_SNB19	CNS_SNB75	CNS_U251	Colon_COLO205	Colon_HCC2998	Colon_HCT116	Colon_HCT15	Colon_HT29	Colon_KM12	Colon_SW620	Lung_A549	Lung_EKVX	Lung_HOP62	Lung_HOP92	Lung_NCIH226	Lung_NCIH23	Lung_NCIH322M	Lung_NCIH460	Lung_NCIH522	Breast_MDAMB468	Melanoma_LOXIMVI	Melanoma_M14	Melanoma_MALME3M	Melanoma_MDAMB435	Melanoma_SKMEL2	Melanoma_SKMEL28	Melanoma_SKMEL5	Melanoma_UACC257	Melanoma_UACC62	Ovarian_IGROV1	Ovarian_NCIADRRES	Ovarian_OVCAR3	Ovarian_OVCAR4	Ovarian_OVCAR5	Ovarian_OVCAR8	Ovarian_SKOV3	Prostate_DU145
57.0343	-H(+)	Acetone ; Propanal ; acetone	HMDB01659 ; HMDB03366 ; C00207	0.537229	0.0218106	0.0106111	0.0211862	0.0309458	0.00857408	0.012726	0.0111411	0.005588	NaN	0.0196395	0.027977	0.0211786	0.0107824	0.033994	0.0335228	0.0209365	0.00777539	0.0248347	0.0156212	0.0265436	NaN	0.0176387	0.0228248	NaN	0.00868534	0.0198479	0.00905093	0.0230142	0.0157998	0.0284282	0.00734924	0.0286249	NaN	0.00495409	0.00727633	0.0383117	0.00140097	0.0329595	0.00775727	0.0200003	0.0306328	NaN	0.0258662	NaN	0.0180324
58.0296	-H(+)	Acetaldehyde oxime ; HMDB01122	HMDB03656 ; HMDB01122	0.490435	0.00613701	0.00681466	0.0199254	0.00627849	0.00566086	0.00332604	0.00998409	0.00464354	0.0106061	0.00364635	0.00660993	0.00384389	0.0101794	0.00690864	0.00921805	0.00600781	0.00656008	0.00788785	0.010624	0.00562781	0.00560662	0.00178467	0.00907875	0.0111966	0.013029	0.0116325	0.00396151	0.0046691	0.00402353	0.0156297	0.00328091	0.00890578	0.0150638	0.00755483	0.0237308	0.00684575	0.0111531	0.0146366	0.0107031	0.00987255	0.003414	0.00645769	0.00856744	0.00688258	0.0154633
59.0133	-H(+)	acetate	C00033	0.744368	1.80123	0.884542	1.06838	3.83008	0.296663	NaN	0.659236	1.36481	0.357949	1.89838	2.8591	1.2671	0.42757	1.63012	1.05958	2.16261	1.57897	1.6373	0.773133	1.45783	2.79405	2.45446	3.85737	NaN	2.39666	1.5585	1.72286	1.99398	1.07808	1.47942	1.30957	1.59349	NaN	1.49108	0.133682	1.50995	NaN	1.11288	0.644744	1.38573	2.54208	0.0505478	1.71068	NaN	0.730186
59.0216	-H(+)	Urea	C00086	0.744275	0.178675	0.09339	0.131974	0.384303	0.0351794	NaN	0.0651281	0.135459	0.0300934	0.190011	0.28799	0.125119	0.0465275	0.161791	0.109258	0.216662	0.157329	0.162702	0.0720267	0.143536	0.281898	0.246197	0.387056	0.000872403	0.239636	0.154532	0.171606	0.196865	0.110385	0.158598	0.130406	0.164237	NaN	0.150401	0.0124659	0.150007	NaN	0.115982	0.0646495	0.140443	0.255671	0.0120022	0.177314	NaN	0.0713649
59.0495	-H(+)	Isopropyl alcohol ; Propyl alcohol	HMDB00863 ; HMDB00820	0.609626	0.0317622	0.016027	0.0158546	0.027088	0.005575	0.00535379	0.0174532	NaN	0.000118407	0.0108888	0.0408881	0.0151436	0.0166496	0.0175698	0.0147843	0.022609	0.017294	0.0169361	0.0115121	0.0342559	0.0116712	0.0325142	0.0368753	0.010502	0.0217179	0.0241007	0.0117765	0.0363667	0.0175247	0.0352184	0.0103559	0.0310336	NaN	0.00968838	0.0317622	0.0139401	0.0100364	0.0117132	0.00481075	0.018316	0.0340069	NaN	0.0137755	0.00333831	0.0133665
60.993	-H(+)	Bicarbonate ; Hydrogen carbonate	C00288 ; HMDB00595	0.581904	0.143416	0.0373723	0.0446271	0.0654634	0.0263209	0.0377935	0.0510787	NaN	NaN	0.0538442	0.133469	0.0424081	0.039637	0.0829852	0.0327211	0.0550887	0.0709339	0.0626303	0.0644282	0.136803	0.0489264	0.119699	0.0978948	0.0212501	0.0907652	0.0907006	0.045261	0.0974914	0.0508638	0.065306	0.0319418	0.061751	0.0178861	0.0268029	0.0190505	0.0651718	0.0339159	0.0413117	0.041573	0.114292	0.152319	NaN	0.0830857	NaN	0.029493
61.0091	-H(+)	Dimethylsulfide	HMDB02303	0.697845	0.00443721	NaN	0.00241744	0.00294555	0.00160839	0.00240174	0.00259772	NaN	NaN	0.00255692	0.00414164	0.00234807	0.000941008	0.00331984	0.00131296	0.00137444	0.00239181	0.00209925	0.00237121	0.00394339	0.00174327	0.00477853	0.00320082	0.00256309	0.00303936	0.00280082	0.00197266	0.00249658	0.0027824	0.0020107	0.00144985	0.00257349	NaN	0.00185673	0.00227915	0.0014752	0.00112654	0.00296574	0.00185316	0.00413862	0.00565932	0.000641691	0.00310426	0.000541626	0.0019102
67.0189	-H(+)	3-Butyn-1-al	HMDB06853	0.336815	0.00111815	0.00577833	0.0321357	0.00947231	0.0201121	0.0135576	0.0120549	0.0097293	0.014046	0.00309746	0.00447366	0.0225873	0.0237334	0.00807216	0.00575099	0.0147067	0.00938924	0.0275993	0.0184386	0.00870605	0.00517027	0.00319018	0.00637475	0.0150236	0.00878576	0.0139923	0.00370802	0.0174832	0.010157	0.0164199	0.00581505	0.0217485	0.032641	0.00142667	0.0226909	0.017023	0.0290419	0.000853845	0.0139435	0.0176971	0.00580322	0.0205244	0.00791572	0.0170394	0.0141673
68.0499	-H(+)	1-pyrrolinium	C15668	0.519016	0.00235292	0.00319916	0.00440196	0.00234366	0.00386467	0.00340165	0.00338565	0.00469442	0.0038355	0.00221865	0.00481275	0.00426589	0.0154837	0.00453971	0.00829897	0.00467262	0.0057242	0.0076213	0.00627788	0.00201561	0.00325171	0.00132855	0.00134966	0.00156192	0.0060405	0.00596546	0.00178443	0.00285418	0.003081	0.00228522	0.00150042	0.00482478	0.00453934	0.00198986	0.00772453	0.00431576	0.00343609	0.00091267	0.00213097	0.00321442	0.00191422	0.00317109	0.0033443	0.00436426	0.00651045
70.0295	-H(+)	Acrylamide	HMDB04296	0.622672	0.0131855	0.0112031	0.0437894	0.0108952	0.0160567	0.0133442	0.030684	0.0148056	0.0117103	0.00828495	0.0177653	0.0241234	0.0345669	0.0313385	0.0320308	0.0251329	0.0267526	0.0446012	0.0256389	0.0108605	0.0116383	0.00845076	0.0156412	0.0175747	0.01844	0.0308581	0.00673143	0.0124619	0.018773	0.0299226	0.012966	0.0143764	0.020766	0.00868698	0.0308052	0.0191431	0.0134041	0.0166497	0.0276931	0.0231973	0.0180359	0.00638682	0.0217915	0.011712	0.0124914
71.0136	-H(+)	Malondialdehyde ; Pyruvaldehyde ; acrylate ; malonic dialdehyde ; methylglyoxal	HMDB06112 ; HMDB01167 ; C00511 ; C19440 ; C00546	0.595672	0.135263	0.0930995	0.254268	0.238858	0.294599	0.128939	0.213139	0.333716	0.301544	0.205472	0.254099	0.141732	0.164825	0.306631	0.207828	0.245429	0.143687	0.31406	0.112807	0.136904	0.142347	0.162097	0.141257	0.168649	0.158472	0.240801	0.108738	0.130913	0.0983521	0.147034	0.0908701	0.183482	0.0977236	0.0979594	0.209225	0.184476	0.19879	0.297913	0.196551	0.341342	0.763967	0.297099	0.245321	0.0458557	0.174497
72.0452	-H(+)	3-Aminopropionaldehyde ; Aminoacetone ; HMDB01888 ; ammonioacetone ; beta-Aminopropion aldehyde	HMDB01106 ; HMDB02134 ; HMDB01888 ; C01888 ; C05665	0.391877	0.00267521	0.000166503	0.00578789	0.0036164	0.00390598	0.00468457	0.004249	0.00200214	0.00600427	0.00142904	0.00597587	0.0053886	0.00387577	0.00723699	0.00866776	0.00441874	0.0080038	0.00617847	0.00683295	0.0014498	0.0010007	0.00072857	0.00194459	0.00258147	0.00333986	0.00524156	0.00126115	0.000560514	0.00252711	0.00476173	0.000787594	0.004388	0.00300452	0.0027842	0.00846856	0.002851	0.00394904	0.00715158	0.00543481	0.00477457	0.00123101	0.000431136	0.00472815	0.0016349	0.00408513
72.9932	-H(+)	glyoxylate	C00048	0.556183	0.0164724	0.0224474	0.016096	0.0139181	0.0199075	0.0250132	0.0225939	0.0242344	0.0248626	0.0133527	0.0198547	0.0105406	0.0164976	0.015947	0.0164851	0.0244154	0.0125039	0.0234588	0.0143438	0.00950435	0.011911	0.0137592	0.00995176	0.0129774	0.0121386	0.0212303	0.00741851	0.0164972	0.0124724	0.011362	0.0067726	0.0237253	0.0030494	0.010539	0.0225717	0.0159645	0.0232719	0.0266694	0.00696297	0.0275651	0.0659374	0.0249713	0.0112888	0.00460065	0.017074
73.0292	-H(+)	propionate	C00163	0.702713	0.0143335	0.0249099	0.0269065	0.0156635	0.0116165	0.0187065	0.0186022	0.011865	0.0232714	0.0202662	0.0132416	0.0538716	0.0413682	0.0278773	0.0161289	0.0344939	0.0106607	0.0541398	0.015687	0.0219377	0.0114327	0.0115228	0.0120382	0.0187251	0.0200303	0.019456	0.0162978	0.0205169	0.0136518	0.0219795	0.0127332	0.0281881	0.0236099	0.0105876	NaN	0.0047819	0.0285355	0.0285209	0.0216328	0.0334947	0.0382886	0.0176651	0.0168481	0.0138086	0.015435
74.0243	-H(+)	Glycine	C00037	0.689831	0.207787	0.207383	0.303747	0.104207	0.299672	0.156948	0.219054	0.169048	0.289786	0.0768511	0.203129	0.207392	0.291055	0.194314	0.241009	0.241083	0.2433	0.247598	0.2867	0.146156	0.210084	0.0773854	0.158505	0.226021	0.335762	0.307901	0.0618543	0.28134	0.141615	0.202843	0.104679	0.222146	0.281646	0.0824371	0.206098	0.280975	0.197958	0.168734	0.191462	0.302824	0.149927	0.150286	0.148447	0.234281	0.280623
75.0083	-H(+)	Glycolic acid ; glycolate	HMDB00115 ; C00160	0.780149	0.110697	0.0831124	0.0350302	0.0836678	0.0498888	0.0605991	0.0492998	0.0364781	0.0546709	0.0458358	0.123559	0.0446458	0.0539519	0.0297477	0.0381969	0.0402431	0.0564829	0.0464236	0.0421126	0.108844	0.0534093	0.0825811	0.096374	0.0604926	0.0741788	0.0606564	0.0518495	0.10925	0.029178	0.047671	0.0479221	0.0584396	0.0738224	0.045126	0.0438635	0.0857929	0.0637101	0.0562399	0.0341967	0.0706078	0.100169	0.0345907	0.0334372	0.0628058	0.0654214
83.0241	-H(+)	Imidazolone	HMDB04363	0.702325	0.00197444	0.000875185	0.00270188	0.00674392	0.00201841	0.00124032	0.0035888	0.0015376	NaN	0.00347831	0.00415059	0.0045242	0.00187587	0.00497195	0.00356466	0.00381637	0.00177796	0.00226803	0.00282991	0.0024864	0.000235337	0.00374686	0.00524218	0.00230337	0.00190779	0.00293507	0.00172034	0.00176769	0.00467587	0.00516416	0.00226776	0.00380801	NaN	0.00213235	0.00380907	0.000261441	0.00209284	0.00198959	0.00391448	0.00228486	0.00434051	0.000342916	0.00550546	NaN	0.000637136
84.0454	-H(+)	2-Pyrrolidinone	HMDB02039	0.695019	0.00863097	0.00396463	0.0190218	0.0115128	0.0156523	0.0085161	0.00672577	0.00812014	0.00202912	0.00781952	0.0148818	0.0111213	0.00813942	0.0234631	0.0126015	0.0130899	0.0129755	0.0211715	0.00949301	0.00296494	0.00358813	0.00823896	0.00918225	0.0109074	0.006984	0.015865	0.0048491	0.00817993	0.00910693	0.0181176	0.00970536	0.00520278	0.000712874	0.00614601	0.004351	0.00245183	0.00723087	0.0168951	0.0136048	0.0161055	0.0117445	0.0017746	0.0134129	NaN	0.00902485
85.0297	-H(+)	But-2-enoic acid ; Diacetyl ; Gamma-Butyrolactone ; Oxolan-3-one	HMDB10720 ; HMDB03407 ; HMDB00549 ; HMDB02523	0.372184	0.116246	0.165302	0.344777	0.187066	0.0325583	NaN	NaN	0.0189675	NaN	0.0978449	0.050086	0.109436	0.127631	0.162649	0.146145	0.112797	0.0227244	0.248779	NaN	0.263207	0.0174396	0.0109927	0.0765743	NaN	NaN	0.0958305	NaN	0.385348	0.0739264	0.199105	0.0401193	0.296006	0.123322	0.0387104	0.0372722	0.0810705	NaN	0.197205	0.117503	0.208948	0.174464	0.121715	0.189108	NaN	0.0952065
86.0248	-H(+)	2-Aminoacrylic acid ; 2-aminoacrylic acid	HMDB03609 ; C02218	0.625035	0.0223884	0.0276799	0.064223	0.0179542	0.0477641	0.0274815	0.0248721	0.030741	0.0399437	0.0222212	0.0340066	0.0260783	0.0583868	0.0432076	0.0264763	0.0512728	0.0436966	0.0473032	0.0535212	0.019085	0.0355189	0.0164727	0.0280002	0.0209601	0.0717539	0.0770334	0.009389	0.03225	0.0220664	0.0318249	0.0139229	0.0388762	0.0672373	0.0211047	0.0348697	0.0461039	0.0264753	0.0647356	0.0240578	0.046784	0.0248703	0.0251096	0.0267004	0.0364266	0.0612505
87.0084	-H(+)	3-oxopropanoate ; Malonic semialdehyde ; Pyruvic acid ; pyruvate	C00222 ; HMDB11111 ; HMDB00243 ; C00022	0.329787	0.0929934	0.192527	0.531582	0.36533	0.424359	0.250571	0.249256	0.167067	0.16239	0.285146	0.164042	0.625487	0.632195	0.217315	0.680257	0.218856	0.138383	0.344409	0.335819	0.213391	0.155089	0.12623	0.0592191	0.154808	0.312692	0.147188	0.284454	0.325603	0.427065	0.212004	0.101487	0.490048	0.154971	0.0131472	0.19446	0.23232	1.18908	0.344605	0.353877	0.915096	0.254486	0.6371	0.329419	0.81325	0.384666
88.0407	-H(+)	Beta-Alanine ; D-Alanine ; D-alanine ; L-Alanine ; L-alanine ; Sarcosine ; beta-alanine	HMDB00056 ; HMDB01310 ; C00133 ; HMDB00161 ; C00041 ; C00213 ; C00099	0.238464	0.583534	1.07427	2.38909	0.444737	1.35327	1.07399	1.63332	1.53222	1.62958	0.298163	0.869638	2.82119	3.63194	1.15595	3.19471	1.65585	2.5857	2.81871	1.53653	0.840575	1.04038	0.188529	0.392496	1.38862	0.78698	1.8624	0.310935	1.36766	0.648835	1.24559	0.41646	1.0534	1.93109	0.474569	2.60685	2.60843	1.33634	1.09385	1.216	1.46632	1.08468	1.69639	0.734404	1.74805	1.3475
89.0248	-H(+)	(R)-lactate ; (S)-lactate ; 3-hydroxypropionate ; D-Glyceraldehyde ; D-Lactic acid ; Dihydroxyacetone ; Glyceraldehyde ; Hydroxypropionic acid ; L-Lactic acid ; glycerone	C00256 ; C00186 ; C01013 ; C02154 ; HMDB01311 ; HMDB01882 ; HMDB01051 ; HMDB00700 ; HMDB00190 ; C00184	0.265607	2.85667	7.4728	6.5982	6.90131	24.1628	8.6944	9.42202	9.46984	9.6407	2.05474	6.20909	14.2368	20.4244	4.65495	24.8475	6.17432	8.80135	6.95268	16.3932	2.09162	8.00926	4.19795	4.49017	8.04852	12.156	5.11288	2.66036	12.0251	28.2459	7.52115	1.86254	6.78419	5.50501	2.26109	15.5316	5.05848	20.7636	6.24928	5.58137	5.82616	5.79489	12.5789	6.21738	12.8802	9.37929
89.0577	-H(+)	2,3-Butanediol	HMDB03156	0.144218	0.00823453	0.0224264	0.0257029	0.0198743	0.0959815	0.0302522	0.0357394	0.0329512	0.0331568	0.00591554	0.0191991	0.054364	0.0955622	0.0151005	0.111899	0.0192068	0.0392723	0.0273075	0.158895	0.00760407	0.023061	0.0125466	0.0129648	0.0270905	0.0400656	0.0167672	0.00865906	0.0426852	0.136037	0.0262064	0.00612718	0.0224986	0.0205536	0.00776416	0.0594436	0.0188113	0.081009	0.0217035	0.0191338	0.0187441	0.0175216	0.0430864	0.0201376	0.0413287	0.0329614
90.9745	-H(+)	cyanosulfurous acid anion		0.588933	0.00757313	0.00364067	0.00440345	0.0178795	0.00898604	0.00115397	0.00541843	0.000972973	NaN	0.00966534	0.0130544	0.00893736	0.00250611	0.0129818	0.00626407	0.00634705	0.00462213	0.00628523	0.00451169	0.00609033	0.00122847	0.0138081	0.014677	0.000254225	0.00438687	0.00797748	0.00427158	0.00526629	0.00881407	0.0103721	0.00333733	0.00765805	NaN	0.00423836	0.0107508	0.000550738	0.00130227	0.00715546	0.00215066	0.00342464	0.0116843	0.00150821	0.0126308	NaN	0.00184375
91.0421	-H(+)	Glycerol	C00116	0.170093	0.0164509	0.122782	0.404712	0.0235216	0.154446	0.115649	0.145112	0.225584	0.292406	0.0579519	0.136752	0.238349	0.567818	0.0827199	0.316164	0.151643	0.0843305	0.115132	0.183428	0.0675055	0.119108	NaN	0.0113556	0.196827	0.112743	0.0913102	0.0162009	0.115126	0.0642523	0.174001	0.0480618	0.34529	0.173361	0.0881376	0.28835	0.325239	0.0962299	0.0759817	0.0792988	0.0789161	0.0277496	0.254525	0.0889355	0.119769	0.131492
92.0503	-H(+)	Aniline	HMDB03012	0.197197	1.18085	6.91493	18.0283	0.927078	7.93954	7.87596	5.2543	10.416	16.6075	2.00114	9.61626	11.718	20.6366	6.81515	12.5936	13.79	3.67418	9.66632	9.13588	2.59275	6.25796	NaN	NaN	6.98298	4.87113	7.47965	NaN	6.80479	3.71842	8.14606	0.594479	18.386	7.68045	4.41439	10.1874	11.5946	4.1461	5.10196	4.15946	4.34309	2.92933	7.78455	3.38879	5.65338	5.80831
93.0017	-H(+)	Dimethyl sulfone	HMDB04983	0.746927	0.0047812	0.013513	NaN	0.0103734	0.00152897	0.00927036	0.0035167	0.00560934	NaN	0.00417323	0.007573	0.00150551	0.00419625	0.00198288	0.00131784	0.00295286	0.00418413	0.00250021	0.00227674	0.0119666	NaN	0.0113717	0.0102663	0.00416493	NaN	0.00354276	0.00691224	0.0120065	0.00125163	0.0080809	0.00755735	0.00891104	0.00953458	0.00859287	0.00736724	0.00166344	0.00221419	0.0135793	0.00307097	0.00165491	0.00377088	0.00983447	0.00803999	0.00415738	0.0188365
102.056	-H(+)	(R)-b-aminoisobutyric acid ; (S)-2-Aminobutanoate ; (S)-3-aminoisobutyric acid ; (S)-b-aminoisobutyric acid ; 2-Aminoisobutyric acid ; 3-Aminoisobutanoic acid ; 4-Aminobutanoate ; D-3-Amino-isobutanoate ; D-Alpha-aminobutyric acid ; Dimethylglycine ; Gamma-Aminobutyric acid ; L-Alpha-aminobutyric acid ; N,N-dimethylglycine	HMDB02299 ; C02356 ; C03284 ; HMDB02166 ; HMDB01906 ; HMDB03911 ; C00334 ; C01205 ; HMDB00650 ; HMDB00092 ; HMDB00112 ; HMDB00452 ; C01026	0.615201	2.4814	6.60583	3.31261	2.76319	2.40266	6.65205	4.47293	7.03166	5.78077	1.69836	4.53259	2.23328	3.50234	2.5765	3.44158	3.84779	1.93102	4.54704	2.67892	1.53473	4.45027	2.12733	3.28941	3.6434	1.19292	3.37472	1.10782	2.84739	3.40106	5.11477	1.73898	5.63015	6.35308	2.13072	6.46593	3.52483	4.54634	4.17452	3.3556	3.31553	2.0013	3.38299	2.18596	8.53888	5.50137
102.092	-H(+)	Choline	C00114	0.180756	0.00263121	0.0160159	0.00588345	0.00129347	NaN	0.012217	0.0070798	0.0166865	0.00566372	NaN	0.00494406	0.000751992	0.00304418	0.00189815	0.00608515	0.00541229	NaN	0.0060579	0.00372959	0.00119103	0.00733635	NaN	0.00134691	NaN	NaN	0.00230157	NaN	0.0060972	0.00380338	0.00701005	0.000339154	0.0107011	0.0134267	NaN	0.00504817	0.00293338	0.00500265	0.00413968	0.00332268	0.00160006	NaN	0.00372995	0.00144323	0.0170552	0.00860363
104.035	-H(+)	D-Serine ; D-serine ; L-Serine ; L-serine	HMDB03406 ; C00740 ; HMDB00187 ; C00065	0.781396	0.329581	0.335076	0.447461	0.269953	0.542235	0.115707	0.311608	0.351768	0.125227	0.30659	0.457046	0.143996	0.0437714	0.357251	0.440245	0.109517	0.224874	0.260748	0.464641	0.28709	0.179798	0.233926	0.22376	0.036397	0.196551	0.157909	0.103851	0.331053	0.201777	0.494282	0.460034	0.300604	0.0429167	0.24881	0.142082	0.310769	0.0946197	0.339126	0.388573	0.518691	0.561955	NaN	0.478016	NaN	0.0856883
107.05	-H(+)	Benzyl alcohol ; m-Cresol ; o-Cresol ; p-Cresol	HMDB03119 ; HMDB02048 ; HMDB02055 ; HMDB01858	0.9064	1.91837	3.20249	0.874984	1.93463	1.72258	1.67245	1.61483	2.15762	1.97021	2.06401	1.61795	0.900562	1.02947	0.813814	1.19465	1.16177	1.50023	1.18391	1.11587	2.83331	1.7299	2.07193	1.64976	1.91405	1.05153	1.3096	2.01574	3.16599	0.853836	1.37219	1.98322	1.32382	1.96399	2.22431	1.46603	1.43764	1.87722	1.43809	1.42491	1.2175	1.33397	2.10557	1.24482	2.12831	2.08947
110.072	-H(+)	Histamine ; histamium	HMDB00870 ; C00388	0.428751	0.0278057	0.0365967	0.0786297	0.0338111	0.0449815	0.0258037	0.0446811	0.0264182	NaN	0.0359221	0.0418253	0.0576899	0.0261044	0.0750667	0.0434726	0.0205642	0.0467494	0.0562447	0.0744721	0.0311587	0.00704311	0.0281863	0.0292868	0.0142507	0.0350668	0.0499418	0.0132188	0.0215681	0.0574171	0.065304	0.0946459	0.0333074	0.0240226	0.0206764	0.59206	0.00472965	0.0584244	0.0458191	0.0495605	0.0556446	0.0489491	0.0074572	0.0740197	0.00232753	0.00336287
111.008	-H(+)	2-Furoic acid ; 3-Furoic acid	HMDB00617 ; HMDB00444	0.0812586	0.200951	0.398043	2.10244	0.457274	1.45218	0.670381	0.821575	0.633271	0.737018	0.0581839	0.174236	1.68181	1.57737	0.375907	0.416073	1.24515	0.597257	1.95451	1.28942	0.442872	0.273717	0.0801533	0.204776	0.89417	0.450425	0.983276	0.0215853	1.37956	0.827448	1.00622	0.19975	1.36229	1.94784	0.0518185	1.71437	1.36961	1.55182	0.488949	0.607573	1.04079	0.190808	1.26891	0.342493	1.07279	0.601733
111.02	-H(+)	Uracil ; uracil	HMDB00300 ; C00106	0.202582	0.178614	0.119322	0.441118	0.137962	0.232902	0.191306	0.190164	0.205733	0.16986	0.0307433	0.121868	0.408897	0.620476	0.111899	0.178519	0.301379	0.184607	0.522421	0.275838	0.127679	0.135253	0.0522578	0.134311	0.211315	0.153925	0.233654	0.00665459	0.269459	0.130977	0.192468	0.0340775	0.259187	0.4756	0.108193	0.390382	0.349355	0.296858	0.158672	0.154322	0.209837	0.0895417	0.230981	0.0792402	0.339068	0.228329
112.04	-H(+)	1-Pyrroline-2-carboxylic acid ; 1-Pyrroline-5-carboxylate ; 1-Pyrroline-5-carboxylic acid ; 1-pyrroline-2-carboxylate	HMDB06875 ; C04322 ; HMDB01301 ; C03564	0.159402	0.057596	0.0159108	0.13021	0.0221253	0.0117538	0.0583425	0.0452886	0.0225343	0.0622665	0.0093613	0.0367408	0.031135	0.0972537	0.046698	0.0856564	0.0493378	0.0424721	0.0595124	0.0771164	0.0288912	0.0465466	NaN	0.0510371	0.0768583	0.0863508	0.0694411	0.0241025	NaN	0.0282292	0.091692	0.00801665	0.0494376	0.0563541	0.0390478	0.163368	0.0356954	0.077245	0.0797074	0.0837913	0.0628371	0.00972319	0.0300243	0.0318281	0.0548559	0.100321
113.035	-H(+)	5,6-dihydrouracil ; Dihydrouracil ; HMDB03646 ; L-3-Cyanoalanine	C00429 ; HMDB00076 ; HMDB03646 ; C02512	0.622222	0.340631	0.330021	0.748363	0.316988	0.504092	0.245496	0.587975	0.362862	0.214723	0.270786	0.472515	0.710822	0.787504	0.83402	0.801905	0.500704	0.736641	1.1924	0.5397	0.267767	0.223988	0.264649	0.293687	0.294551	0.326399	0.727474	0.107477	0.295861	0.500288	0.507169	0.34561	0.355012	0.149903	0.153433	0.232349	0.249467	0.203402	0.482032	0.603314	0.618095	0.551637	0.143426	0.603804	0.13019	0.160457
113.071	-H(+)	3-Amino-2-piperidone	HMDB00323	0.466896	0.00808449	0.00168517	0.0129769	0.00773448	0.00211881	0.00753996	0.00876581	0.00121512	NaN	0.00617929	0.00651634	0.00928049	0.0062229	0.012948	0.00528699	0.00512687	0.006208	0.00689236	0.00710614	0.0062808	NaN	0.00483584	0.00781117	NaN	0.003481	0.00882418	0.00159691	0.000333312	0.00862146	0.00683873	0.00267114	0.00471153	NaN	0.00139196	0.00422144	NaN	0.00143532	0.0162319	0.00911938	0.00707418	0.00868741	NaN	0.0128736	NaN	0.00317159
114.056	-H(+)	D-Proline ; D-proline ; L-Proline ; L-proline ; acetamidopropanal	HMDB03411 ; C00763 ; HMDB00162 ; C00148 ; C18170	0.502995	2.42702	3.95144	3.70913	3.30171	6.3904	5.13292	3.98001	5.47494	4.42641	1.31121	5.86803	6.26413	13.0198	3.89807	10.6053	5.45588	10.6718	12.9159	4.53816	1.84902	3.74765	2.16145	1.8744	3.76302	2.63336	4.60229	1.84507	2.6472	4.31377	4.44463	1.74444	5.11816	2.77377	1.04243	2.61625	3.10095	3.36535	4.8047	3.06619	4.09089	3.27676	3.34234	2.55091	5.09067	3.83474
115.003	-H(+)	Fumarate ; Fumaric acid ; Maleic acid	C00122 ; HMDB00134 ; HMDB00176	0.161173	0.218899	0.563772	1.10243	0.530938	1.73577	0.494517	0.946554	2.09152	2.00161	0.301703	0.881872	0.440468	0.874638	0.750226	1.00237	1.7521	0.601446	1.66173	0.523304	0.299799	0.540201	0.187513	0.154889	0.68502	0.410872	1.41837	0.130435	0.726516	0.127443	0.571934	0.193535	0.737883	0.666691	0.276177	1.7034	0.803307	1.17861	0.945511	0.338102	1.37713	4.16882	1.98538	0.217305	0.596109	0.808746
116.017	-H(+)	Homocysteine thiolactone ; homocysteine thiolactone	HMDB02287 ;	0.327933	0.0350859	0.0494437	0.111154	0.0259563	0.0795409	0.0589333	0.0652668	0.0578731	0.122674	0.0259595	0.0552649	0.0466237	0.116634	0.0548598	0.0422505	0.10992	0.0665708	0.0658301	0.100448	0.0281651	0.0787704	0.0181869	0.0533571	0.0731307	0.156457	0.141215	0.0114908	0.0612635	0.0374828	0.0583326	0.0127547	0.0702261	0.131306	0.0289636	0.0818503	0.10898	0.0661664	0.0788446	0.0334279	0.0716773	0.0573104	0.0647019	0.0254528	0.0987949	0.149514
116.035	-H(+)	Acetylglycine ; L-2-Amino-3-oxobutanoic acid ; L-2-amino-3-oxobutanoic acid ; L-Aspartate-semialdehyde	HMDB00532 ; HMDB06454 ; C03508 ; HMDB12249	0.233082	0.0328505	0.0209495	0.0735016	0.0386223	0.0722611	0.0238429	0.0260103	0.0253619	0.070285	0.00854864	0.0556956	0.0718523	0.0549236	0.0536586	0.0854999	0.0454877	0.0946726	0.0665684	0.0600869	0.0251444	0.0496755	0.00643528	0.0197377	0.0535686	0.0403553	0.0515121	0.0149217	0.022952	0.0284034	0.0402078	0.00602353	0.0424036	0.0349863	0.0137364	0.0410772	0.0211618	0.0595067	0.0264656	0.0765887	0.0680468	0.0110592	0.0129773	0.0457289	0.0330813	0.0396353
116.072	-H(+)	5-Aminopentanoic acid ; Betaine ; HMDB02141 ; L-Valine ; L-valine ; Vaporole ; glycine betaine	HMDB03355 ; HMDB00043 ; HMDB02141 ; HMDB00883 ; C00183 ; HMDB01382 ; C00719	0.792703	0.876282	1.09	1.16256	1.0683	1.30005	0.301376	0.826158	0.622698	NaN	1.06654	0.926844	0.866176	0.198469	1.57445	0.808699	0.523779	0.602907	0.860614	1.05427	0.930934	0.25915	0.911867	0.833544	0.360461	0.777662	0.781688	0.437622	0.617131	1.07766	1.0813	0.914232	0.52737	0.37278	0.515472	0.316986	0.179509	0.184952	1.29542	1.06957	1.29068	1.29	0.24662	1.63012	0.250813	0.0676989
117.019	-H(+)	Erythrono-1,4-lactone ; Methylmalonate ; Methylmalonic acid ; Succinate ; Succinic acid ; Threonolactone	HMDB00349 ; C02170 ; HMDB00202 ; C00042 ; HMDB00254 ; HMDB00940	0.283503	0.165689	0.237093	0.461387	0.136952	0.192019	0.138023	0.219258	0.278052	0.253067	0.115876	0.167074	1.18768	0.953082	0.292518	0.220517	0.592798	0.14882	1.16612	0.241074	0.229993	0.168593	0.028346	0.131207	0.258052	0.366687	0.341202	0.155268	0.312247	0.182273	0.349307	0.0839598	0.403393	0.763416	0.0777602	0.178397	0.269332	0.226569	0.221758	0.189058	0.429732	0.726044	0.32454	0.103502	0.272275	0.131435
118.012	-H(+)	Aminomalonic acid	HMDB01147	0.712412	0.00686027	0.00392082	0.00741192	0.00804308	0.00706624	0.0046292	0.00900735	0.00371266	0.00488483	0.00662547	0.00690137	0.00602746	0.00657036	0.00910068	0.00424181	0.00785736	0.00534857	0.00586419	0.00655228	0.00429826	0.00672797	0.00680847	0.0092454	0.00645221	0.00851804	0.0103819	0.00308837	0.00561361	0.00603122	0.00784853	0.00290765	0.0072489	0.00401121	0.00304867	0.0108322	0.0058496	0.00501685	0.00280032	0.00353374	0.00667465	0.0114858	0.00353691	0.00573138	0.00402367	0.00867415
118.05	-H(+)	L-Allothreonine ; L-Homoserine ; L-Threonine ; L-homoserine ; L-threonine	HMDB04041 ; HMDB00719 ; HMDB00167 ; C00263 ; C00188	0.729741	0.24387	0.265363	0.474525	0.193347	0.369113	0.231046	0.445032	0.219832	0.295342	0.226041	0.355155	0.474639	0.380234	0.450453	0.44306	0.218868	0.390545	0.622973	0.329103	0.229276	0.148026	0.198656	0.203036	0.236147	0.249139	0.350683	0.0822073	0.280484	0.366057	0.396994	0.348209	0.306653	0.102878	0.146394	0.21474	0.173802	0.163976	0.359629	0.454916	0.483893	0.464696	0.0830284	0.515474	0.109433	0.0885158
120.012	-H(+)	D-Cysteine ; L-Cysteine ; L-cysteine	HMDB03417 ; HMDB00574 ; C00097	0.598884	0.0270218	0.0238249	0.0493129	0.035584	0.0667118	0.0375863	0.0613965	0.0254481	0.0714114	0.0382804	0.0674097	0.114849	0.059269	0.146064	0.146489	0.0959697	0.107799	0.0873494	0.0797286	0.0231313	0.0951963	0.0249893	0.0727933	0.0567465	0.0476199	0.0828025	0.0210858	0.0263166	0.1126	0.0440185	0.0294762	0.028857	0.053116	0.0521344	0.036305	0.0314009	0.0392231	0.0644785	0.0770088	0.0304319	0.0324989	0.0507609	0.0701453	0.0241883	0.0338767
120.082	-H(+)	1-Phenylethylamine ; HMDB01020 ; Phenylethylamine	HMDB02017 ; HMDB01020 ; HMDB12275	0.289667	NaN	0.00118982	0.00345634	0.000297496	0.0059185	0.0115531	0.00333482	0.00441572	0.0125424	0.000824506	0.0110967	0.00116097	0.00283597	0.00241348	0.00209366	0.0090147	0.000797774	0.00667716	0.00118467	8.06306e-05	0.00498078	NaN	NaN	NaN	0.00266435	0.00474145	0.000938808	0.00230816	NaN	0.00241388	NaN	0.0102999	NaN	0.00196723	NaN	0.00540047	0.00188795	NaN	0.00366784	0.000246004	0.00275189	NaN	0.00129887	0.0032392	0.00609069
120.996	-H(+)	3-Mercaptolactate ; 3-Mercaptolactic acid	C05823 ; HMDB02127	0.685417	0.0890665	0.0326208	0.079024	0.28559	0.0157949	NaN	0.0329202	0.147313	NaN	0.135031	0.209446	0.0674027	0.0166155	0.102908	0.0187254	0.137668	0.105879	0.150208	0.017401	0.0175395	0.150217	0.203533	0.297949	NaN	0.133647	0.121564	0.119494	0.0828158	NaN	0.0839812	0.0935505	0.121187	0.00281257	0.0838459	0.00753889	0.0784346	NaN	0.146132	NaN	0.107437	0.176692	NaN	0.108166	NaN	NaN
127.051	-H(+)	5,6-dihydrothymine ; Dihydrothymine	C00906 ; HMDB00079	0.697421	1.03933	0.425146	1.93916	0.921399	2.03789	NaN	0.362621	0.459582	0.365543	0.751741	1.30067	0.505731	0.482685	2.25032	0.571412	0.931874	0.48413	1.61614	0.98099	0.563265	0.120064	0.776411	0.721057	0.602807	0.609248	1.26392	0.405401	1.07584	0.485759	0.932982	1.10291	0.441751	0.92879	0.62676	0.878041	0.509851	0.525167	1.20049	1.00167	1.4204	1.21377	NaN	1.44437	NaN	NaN
127.052	-H(+)	naphthalene	C00829	0.697603	0.944986	0.395836	1.81799	0.837861	1.85082	NaN	0.33427	0.394348	0.186966	0.685466	1.21005	0.483763	0.466339	2.09962	0.512222	0.895865	0.445154	1.50099	0.897573	0.53436	0.0898134	0.738592	0.665415	0.533234	0.529486	1.19831	0.352352	0.991051	0.418108	0.827471	1.03742	0.341662	0.896869	0.572628	0.76368	0.430266	0.478624	1.17206	0.868108	1.2886	1.09265	NaN	1.35287	NaN	NaN
127.112	-H(+)	Octanal	HMDB01140	0.908376	0.201225	0.341817	0.0999481	0.275922	0.207667	0.206997	0.194362	0.262265	0.222977	0.199085	0.219686	0.0955484	0.121859	0.0715033	0.134942	0.119769	0.164136	0.131386	0.117716	0.308101	0.207241	0.224757	0.245744	0.231098	0.110541	0.13461	0.233966	0.322417	0.0874068	0.161505	0.222722	0.182737	0.225786	0.239885	0.192854	0.168653	0.232139	0.180201	0.158799	0.121484	0.161999	0.250808	0.139972	0.270964	0.26189
128.036	-H(+)	1-Pyrroline-4-hydroxy-2-carboxylate ; 5-oxoprolinate ; HMDB01843 ; L-1-Pyrroline-3-hydroxy-5-carboxylate ; Pyroglutamic acid ; Pyrrolidonecarboxylic acid ; Pyrroline hydroxycarboxylic acid	HMDB02234 ; C01879 ; HMDB01843 ; C04281 ; HMDB00267 ; HMDB00805 ; HMDB01369	0.713798	10.5398	6.78137	15.6905	17.7153	24.0234	12.2829	18.3884	9.24463	5.57655	21.4888	14.3473	16.2077	5.73384	26.8585	13.2743	8.12068	7.88465	12.2214	17.1067	11.6467	7.54772	16.6866	10.3621	9.04203	17.887	10.2436	7.74699	8.41478	20.547	13.0737	8.53231	12.6665	2.63152	5.28441	3.98301	4.69342	9.7848	16.2353	24.7928	15.6265	21.0119	3.59284	25.9783	2.4118	6.78177
128.048	-H(+)	3-Methylene-indolenine	HMDB11664	0.727343	1.07015	0.720165	1.62945	1.80901	2.42964	1.26005	1.83296	0.97406	0.582428	2.1397	1.4774	1.65446	0.580932	2.68376	1.39534	0.854266	0.817911	1.24995	1.74668	1.15461	0.803175	1.66472	1.10153	0.959959	1.81967	1.05343	0.810139	0.866556	2.10809	1.36526	0.882851	1.30063	0.288885	0.569983	0.428481	0.490292	1.01823	1.70697	2.52631	1.58715	2.08415	0.399074	2.63986	0.249812	0.713512
128.07	-H(+)	4-acetamidobutanal ; D-Pipecolic acid ; HMDB04226 ; L-Pipecolic acid ; L-pipecolic acid ; Pipecolic acid	C05936 ; HMDB05960 ; HMDB04226 ; HMDB00716 ; C00408 ; HMDB00070	0.602817	0.0908211	0.0382853	0.146847	0.175191	0.265299	0.0819897	0.160552	0.0606444	0.0124138	0.25337	0.141282	0.14558	0.0337755	0.277084	0.10618	0.0420225	0.064187	0.107358	0.168538	0.115106	0.0463586	0.181445	0.0840869	0.0634255	0.168316	0.0759998	0.0630231	0.0624752	0.208914	0.100975	0.0766497	0.098284	0.0161384	0.0376749	0.0216412	0.0227095	0.0689797	0.146366	0.217334	0.154579	0.246642	0.00902865	0.274454	NaN	0.0367206
128.105	-H(+)	4-trimethylammoniobutanal	C01149	0.513362	0.0101141	0.00387103	0.018778	0.0222436	0.0367662	0.01627	0.0188564	0.0074011	0.000222071	0.0351317	0.0164145	0.0160797	0.00533092	0.0343057	0.011185	0.00529367	0.00671974	0.0136825	0.0206197	0.0135066	0.00473523	0.0252673	0.00986746	0.00694825	0.0208357	0.00876472	0.00697904	0.00703613	0.0250529	0.0144316	0.0077554	0.00993683	0.00200569	0.00409718	0.00291167	0.00223913	0.0104848	0.0236076	0.0283854	0.0203014	0.0341318	0.00287075	0.0355351	NaN	0.00724807
129.019	-H(+)	Citraconic acid ; Glutaconic acid ; Itaconic acid ; Mesaconate ; Mesaconic acid ; itaconate(2-)	HMDB00634 ; HMDB00620 ; HMDB02092 ; C01732 ; HMDB00749 ; C00490	0.321165	0.153185	0.403493	0.540253	0.30693	0.540985	0.478728	0.361888	0.466284	0.687684	0.0854054	0.370846	0.371838	0.381762	0.286917	2.07298	0.530419	0.146939	0.604987	0.370523	0.205222	0.253437	0.0976076	0.153516	0.383666	0.312736	0.330638	0.0538431	0.558939	0.403961	0.502484	0.072726	0.5899	0.449505	0.119093	0.48242	0.980119	0.53364	0.454591	0.30653	0.717237	0.402647	0.380326	0.191928	0.491521	0.238344
129.056	-H(+)	2-Ketohexanoic acid ; 2-Methyl-3-ketovaleric acid ; 3-Methyl-2-oxovaleric acid ; 3-Oxohexanoic acid ; Ketoleucine ; Mevalonolactone	HMDB01864 ; HMDB00408 ; HMDB00491 ; HMDB10717 ; HMDB00695 ; HMDB06024	0.054808	0.0682258	0.419411	0.874477	0.0962706	0.659647	0.749439	0.440831	0.278714	0.456005	0.0165941	0.479918	0.682843	0.186267	0.227621	0.466847	0.220492	0.0250264	0.177402	0.391402	0.00985842	0.207172	0.0826108	0.0491892	0.00572777	0.196299	0.210411	NaN	0.33097	0.279989	0.128714	NaN	0.265171	NaN	NaN	NaN	0.000465432	0.102349	0.224017	0.321071	0.132866	0.21692	NaN	0.556996	0.0651985	0.0561923
129.129	-H(+)	Octanol	HMDB01183	0.90609	0.0224611	0.0385371	0.0133207	0.0382814	0.0248968	0.028538	0.0248496	0.0367062	0.0312662	0.028631	0.0299458	0.012404	0.0152725	0.0105235	0.0170309	0.0142563	0.0214025	0.0152693	0.0145781	0.0324352	0.0257068	0.0317881	0.0323268	0.0269766	0.0162821	0.0173865	0.0278045	0.0373451	0.0122685	0.0194581	0.0264331	0.0193598	0.0321766	0.0267272	0.0207732	0.0213191	0.0316563	0.0207956	0.0220762	0.0155605	0.0210193	0.0279082	0.0187964	0.0343555	0.0357123
130.015	-H(+)	Iminoaspartic acid	HMDB01131	0.44196	NaN	0.00407062	0.00710313	0.000519158	0.00710204	0.00354142	0.0022075	0.00493547	0.00114704	0.00218454	0.000790481	0.00721451	0.006834	0.00395928	0.0115608	0.00398467	0.00463555	0.00657181	0.00428622	0.000271948	0.00220585	0.0010388	NaN	0.00354957	0.00274591	0.00364092	0.000781702	0.00234715	0.0042352	0.0052042	0.0020826	0.00293761	0.00621355	0.000605337	NaN	0.00352971	0.0018162	0.00361035	0.00567799	0.005267	0.00229265	0.00464979	0.00439136	0.000953283	0.00113561
130.05	-H(+)	3-Hydroxy-L-proline ; 4-Hydroxy&#8203 ; 5-Amino-2-oxopentanoic acid ; 5-Amino-4-oxopentanoate ; 5-Aminolevulinic acid ; 5-amino-2-oxopentanoic acid ; HMDB00766 ; Hydroxyproline ; L-Glutamate 5-semialdehyde ; L-Glutamic-gamma-semialdehyde ; N-acetyl-L-alanine ; Propionylglycine ; trans-4-hydroxy-L-proline	HMDB02113 ; HMDB06055 ; HMDB06272 ; C00430 ; HMDB01149 ; C01110 ; HMDB00766 ; HMDB00725 ; C01165 ; HMDB02104 ; ; HMDB00783 ; C01157	0.687055	2.24048	2.14172	4.63149	1.52168	2.75193	1.64905	2.62034	1.92693	1.94243	1.07521	2.24617	3.54372	4.49872	3.74343	3.91818	2.42572	3.89535	6.50518	3.21463	1.67171	1.92481	1.11299	1.6489	2.29097	2.22414	3.64274	0.75102	1.8443	2.22335	2.87427	1.55484	1.67282	1.72172	1.23626	2.65856	1.61721	1.97618	2.75621	3.44615	3.54839	2.33984	1.44944	2.43416	1.61474	1.74058
130.062	-H(+)	Creatine ; creatine	HMDB00064 ; C00300	0.725777	0.272428	0.292056	0.576733	0.18513	0.463998	0.230092	0.340794	0.246065	0.267737	0.138722	0.310221	0.440972	0.527821	0.427012	0.477832	0.280436	0.441118	0.684337	0.399365	0.216895	0.237698	0.134512	0.202006	0.29527	0.280087	0.406264	0.109483	0.244609	0.28591	0.36373	0.233904	0.23337	0.243507	0.145355	0.311711	0.200011	0.249297	0.354079	0.439886	0.418193	0.286476	0.183691	0.345027	0.220436	0.220536
130.064	-H(+)	3-Methylindole	HMDB00466	0.744924	0.270268	0.27167	0.535334	0.180355	0.428456	0.209375	0.32458	0.238543	0.240703	0.140309	0.293086	0.40943	0.482163	0.424263	0.440502	0.277135	0.414087	0.638717	0.382595	0.214441	0.224717	0.133712	0.19348	0.278987	0.270141	0.386951	0.105534	0.230522	0.274821	0.364336	0.212626	0.231535	0.22762	0.146645	0.292404	0.190261	0.236939	0.353072	0.410972	0.399063	0.282799	0.168943	0.329829	0.228271	0.210044
130.088	-H(+)	Aminocaproic acid ; Beta-Leucine ; L-Alloisoleucine ; L-Isoleucine ; L-Leucine ; L-Norleucine ; L-isoleucine ; L-leucine	HMDB01901 ; HMDB03640 ; HMDB00557 ; HMDB00172 ; HMDB00687 ; HMDB01645 ; C00407 ; C00123	0.79989	9.40857	11.5034	14.7367	11.7084	15.087	4.56835	11.2158	7.81101	0.765155	11.0529	10.7242	12.0243	7.74326	20.016	12.3456	8.53062	11.3439	13.8522	12.5163	10.267	4.71629	9.77612	9.3163	6.0963	10.0807	13.3356	5.01141	8.83585	13.5807	12.3511	9.73025	7.32005	4.88618	5.68366	5.32666	4.37719	3.8842	12.9446	12.7874	14.9069	14.3909	4.80968	17.4026	5.61731	2.84847
130.137	-H(+)	HMDB11634	HMDB11634	0.719054	0.0305143	0.0374124	0.0562293	0.0398348	0.0555751	0.0131111	0.0362013	0.023446	NaN	0.0413036	0.0368713	0.0407918	0.0273442	0.0817193	0.0453691	0.0307595	0.0466861	0.0575611	0.0502092	0.0352241	0.0124221	0.0345591	0.0301238	0.0133943	0.03486	0.0540799	0.0147858	0.0287179	0.0486759	0.0416098	0.0354645	0.0234169	0.0165937	0.0163687	0.0143498	0.0109175	0.0112515	0.0399155	0.0422465	0.0611995	0.0550095	0.0141788	0.0638126	0.0183192	0.00696368
131	-H(+)	Oxalacetic acid ; Oxaloacetate	HMDB00223 ; C00036	0.03993	0.016346	0.00901486	0.0239025	0.0171087	0.056425	0.01	0.0256024	0.0352591	NaN	NaN	0.00928171	0.0415719	0.0633997	0.0125967	0.0644211	0.0188594	0.0272073	0.0270619	0.0445017	NaN	0.0232045	0.0136732	0.00413431	NaN	0.0411907	0.012537	0.00242529	0.0327896	0.0614817	0.011867	NaN	0.0210751	NaN	NaN	0.0511156	0.0166725	0.0518743	0.020862	NaN	0.0294895	0.0153318	0.0273637	0.0154624	0.00475378	0.0122214
131.036	-H(+)	(S)-2-Acetolactate ; 2-Acetolactate ; Dimethylmalonic acid ; Ethylmalonic acid ; Glutaric acid ; Methylsuccinic acid ; Monoethyl malonic acid	HMDB06855 ; HMDB06833 ; HMDB02001 ; HMDB00622 ; HMDB00661 ; HMDB01844 ; HMDB00576	0.805413	0.104342	0.124414	0.0901046	0.0553432	0.0512016	0.0461247	0.141359	0.0816139	0.138865	0.06655	0.0870184	0.0991114	0.0607483	0.0791475	0.0826578	0.00882462	0.0658388	0.114159	0.0669482	0.13099	0.0391418	0.0301788	0.0345827	0.00911675	0.0274975	0.0500672	0.0105459	0.0351894	0.068445	0.147375	0.107251	0.1395	0.0681187	0.133714	0.113779	0.0981028	0.0894165	0.0490247	0.0831391	0.0590238	0.0625367	NaN	0.117634	0.0334628	NaN
131.046	-H(+)	Glycyl-glycine ; HMDB12265 ; L-Asparagine ; L-asparagine ; N-carbamoyl-beta-alaninate ; Ureidopropionic acid	C02037 ; HMDB12265 ; HMDB00168 ; C00152 ; C02642 ; HMDB00026	0.666469	1.28156	1.47846	2.68048	0.974508	1.99898	1.09345	2.15404	1.45351	1.18463	0.852454	1.77626	2.66903	3.07176	2.9544	2.47782	1.93895	3.08276	4.84873	2.19977	1.00339	1.07005	0.935106	1.06648	1.36715	1.30008	2.89306	0.400436	1.31171	1.82879	1.77606	1.30046	1.32978	0.787101	0.670841	1.11237	1.2028	0.961946	1.51096	2.07739	2.33358	2.05385	0.707208	1.92983	0.903423	0.793108
131.047	-H(+)	Cinnamaldehyde	HMDB03441	0.660471	1.30873	1.43881	2.61446	0.957285	1.9113	1.08527	2.07428	1.43129	1.19455	0.839111	1.70669	2.64436	2.94075	2.88146	2.44839	1.91648	3.03675	4.77905	2.16581	0.973511	1.016	0.906604	1.00876	1.27767	1.25349	2.82515	0.368609	1.29217	1.78679	1.69191	1.25736	1.27289	0.698837	0.637467	1.07816	1.16391	0.936816	1.45101	2.0562	2.2671	2.05091	0.676829	1.84403	0.868711	0.727996
131.071	-H(+)	(5R)-5-Hydroxyhexanoic acid ; (R)-2-hydroxy-4-methylpentanoate ; (R)-3-Hydroxyhexanoic acid ; 2-Ethyl-2-Hydroxybutyric acid ; 2-Hydroxy-3-methylpentanoic acid ; 2-Hydroxycaproic acid ; 5-Hydroxyhexanoic acid ; D-Leucic acid ; Hydroxyisocaproic acid ; Leucinic acid	HMDB00409 ; C03264 ; HMDB10718 ; HMDB01975 ; HMDB00317 ; HMDB01624 ; HMDB00525 ; HMDB00624 ; HMDB00746 ; HMDB00665	0.598123	0.0734722	0.108283	0.143845	0.0576684	0.0840208	0.204247	0.0856318	0.0354089	0.00378212	0.0638739	0.075729	0.122105	0.1011	0.130126	0.116706	0.0616747	0.120963	0.147744	0.224569	0.076863	0.0279615	0.053624	0.0457898	0.0446133	0.0651607	0.106847	0.0247219	0.0889035	0.108331	0.0764086	0.0539409	0.0638503	0.046545	0.0294039	0.00581402	0.00484057	0.0203035	0.140824	0.104857	0.105657	0.101084	0.0196082	0.098847	0.0613048	0.0111304
131.082	-H(+)	D-Ornithine	HMDB03374	0.639348	2.28358	0.871495	4.91937	3.35156	2.26935	0.640951	2.2057	0.984906	NaN	3.34239	2.27731	3.09055	0.383464	6.02352	2.69378	1.25589	1.89207	2.14844	4.09017	2.32864	0.205505	2.37218	2.26288	NaN	1.11602	1.67665	1.3787	0.821469	3.82837	2.86636	1.72414	1.4687	NaN	1.00204	NaN	NaN	0.13441	3.01399	3.15736	2.32545	3.2919	NaN	5.50993	NaN	NaN
132.03	-H(+)	D-Aspartic acid ; D-aspartate(1-) ; Iminodiacetate ; L-Aspartic acid ; L-aspartate(1-)	HMDB06483 ; C00402 ; HMDB11753 ; HMDB00191 ; C00049	0.295589	0.364034	0.513622	5.93111	0.802746	0.207721	0.508767	2.08395	3.45065	1.15772	1.18993	1.1563	0.891333	3.21557	2.41874	2.76764	2.60894	0.837308	2.71314	1.66477	1.19585	1.06871	0.275704	0.719299	1.09939	0.426269	1.73866	0.202567	NaN	0.417856	1.42699	0.896284	1.37342	2.97922	0.790312	6.20502	7.8314	0.247131	0.653717	0.782226	1.62613	1.29864	2.09685	0.574571	1.52429	1.20839
132.044	-H(+)	Indoxyl	HMDB04094	0.411584	0.0618024	0.0942199	0.57455	0.0843112	0.0464497	0.0698031	0.246175	0.339396	0.156019	0.129363	0.138263	0.130915	0.336679	0.249362	0.299117	0.249291	0.125211	0.31063	0.180609	0.148826	0.115359	0.0439931	0.0761167	0.106943	0.0443584	0.187372	0.0268345	0.0164572	0.0778579	0.176386	0.116796	0.167721	0.267876	0.101434	0.578378	0.725262	0.049646	0.0877371	0.122568	0.17924	0.140095	0.191247	0.0893299	0.143606	0.12081
133.014	-H(+)	(S)-malate(2-) ; L-Malic acid ; Malic acid	C00149 ; HMDB00156 ; HMDB00744	0.127715	0.999351	3.11535	5.0806	2.9078	10.4712	2.94198	5.25459	12.4812	12.0506	1.61241	5.04397	2.38756	4.59571	4.12256	5.35347	10.7605	3.4155	9.90414	2.52097	1.32177	3.06906	1.03255	0.53296	3.57351	2.12629	8.50547	0.653018	4.23017	0.683135	2.84798	1.00914	4.16607	3.10652	1.3858	8.4692	3.65172	6.91749	5.4141	1.54753	7.88394	26.4463	11.6235	1.03219	3.15292	4.20909
133.027	-H(+)	(S)-Ureidoglycolic acid	HMDB01005	0.156464	0.0905836	0.29099	0.571556	0.300146	1.04411	0.328079	0.581242	1.24655	1.16611	0.184454	0.506636	0.263113	0.489019	0.410966	0.560349	1.03149	0.347254	0.979584	0.311558	0.121304	0.310799	0.114666	0.0610936	0.372637	0.206708	0.793631	0.0762243	0.394634	0.0842173	0.328767	0.11609	0.466333	0.341416	0.161717	0.942189	0.428465	0.71963	0.550375	0.160382	0.808469	2.65777	1.19055	0.116031	0.340396	0.478361
133.05	-H(+)	(R)-2,3-Dihydroxy-isovalerate ; 1-Deoxy-D-xylulose ; 2,3-Dihydroxyvaleric acid ; 2-deoxy-D-ribose ; Deoxyribose	HMDB12141 ; HMDB01292 ; HMDB00421 ; C01801 ; HMDB03224	0.230403	0.0609905	0.0130522	0.0903955	0.018909	0.114997	0.0354728	0.0396942	NaN	0.042403	0.0191952	0.0844194	0.0505551	0.174496	0.0608942	0.0282058	0.0895438	0.0902977	0.112159	0.0489955	0.0746939	NaN	0.0095406	0.04563	0.00655327	0.00928603	0.103435	NaN	0.0977184	0.0167598	0.0267473	0.0251763	0.0444757	0.0471243	0.00698606	0.129814	0.0444721	0.0757757	0.0522584	0.0206615	0.17227	0.315718	NaN	0.0103617	NaN	0.0285178
133.05	-H(+)	Dihydropteridine	HMDB01441	0.232672	0.06071	0.0117842	0.0898351	0.0195183	0.11582	0.0352278	0.0391059	NaN	0.0391003	0.0191705	0.0852606	0.0506908	0.174866	0.0603812	0.0273447	0.08634	0.0905377	0.110889	0.048289	0.0743842	NaN	0.00928931	0.0465712	0.00591162	0.00952218	0.103213	NaN	0.0973596	0.0167577	0.0262147	0.0251877	0.0440647	0.0463492	0.00697791	0.127468	0.0447348	0.0751973	0.0519068	0.0199304	0.172422	0.311515	NaN	0.00994313	NaN	0.028287
134.047	-H(+)	Adenine	C00147	0.315922	8.45285	3.46633	2.1858	1.55788	0.133661	0.905027	1.29671	0.829817	0.537219	NaN	NaN	1.40543	1.79696	0.925135	0.674892	3.39344	1.17708	1.28152	1.37866	0.415769	0.347302	1.20959	1.68295	NaN	1.00845	1.436	NaN	2.81751	1.13932	1.33685	0.286847	2.0139	9.6688	8.12055	3.09112	3.83728	1.92946	0.506069	0.967226	0.820754	NaN	0.754276	0.594935	1.04589	1.21696
134.06	-H(+)	2-Phenylacetamide ; HMDB01250	HMDB10715 ; HMDB01250	0.413178	0.873079	0.482048	0.347053	0.292134	0.147575	0.140582	0.196035	0.185944	0.1259	0.0662802	0.14496	0.237768	0.298337	0.183859	0.163031	0.434257	0.241084	0.233757	0.20445	0.120506	0.0963074	0.207122	0.197544	0.0380541	0.176444	0.216651	NaN	0.397872	0.206765	0.216949	0.105115	0.306621	1.08753	0.904197	0.434819	0.447204	0.300338	0.109877	0.13723	0.246798	0.0826825	0.167632	0.0758034	0.154587	0.22019
135.03	-H(+)	Erythronic acid ; L-threonate ; Threonic acid	HMDB00613 ; C01620 ; HMDB00943	0.439425	0.184042	0.221404	1.21639	0.677359	0.594554	0.31028	0.23058	0.177407	0.249558	0.0556294	0.237969	1.52706	1.01533	0.307476	0.409623	0.423886	0.349799	0.626897	0.632123	0.0873811	0.31596	0.145686	0.168714	0.248055	0.439405	0.430653	0.0209504	0.391855	0.350376	0.417172	0.270921	0.726261	0.367908	0.204408	0.953077	0.577828	0.867483	0.276447	0.330353	0.399445	0.156489	0.32609	0.152065	0.271672	0.239092
135.03	-H(+)	Hypoxanthine	C00262	0.439321	0.184372	0.222465	1.21698	0.677392	0.595317	0.311399	0.231651	0.177644	0.25091	0.0556537	0.238065	1.52765	1.01604	0.308004	0.410173	0.424643	0.349842	0.627126	0.632851	0.087996	0.316788	0.145718	0.168742	0.24499	0.440155	0.43096	0.0206848	0.39255	0.350937	0.414236	0.270942	0.72717	0.369252	0.204486	0.954038	0.578842	0.868728	0.277388	0.331326	0.399577	0.156535	0.326766	0.152898	0.273147	0.239945
136.04	-H(+)	2-Aminobenzoic acid ; 3-Pyridylacetic acid ; anthranilate ; m-Aminobenzoic acid ; p-Aminobenzoic acid	HMDB01123 ; HMDB01538 ; C00108 ; HMDB01891 ; HMDB01392	0.553055	NaN	NaN	0.0281479	0.0467974	0.0356012	0.107416	0.113509	0.00475434	0.0459802	0.0461301	0.0462462	0.0258257	0.0393879	0.00551041	0.0386149	0.00432229	0.0310574	0.0123717	0.0428178	NaN	0.00385724	0.0380867	0.0450552	0.043317	NaN	0.011804	0.0228236	NaN	0.0319917	0.063227	0.0271195	0.0517322	NaN	0.0287691	0.174919	0.00628828	0.0922567	0.0334858	0.038489	0.0427354	0.0494246	0.0483448	0.0698661	0.103547	0.048093
136.076	-H(+)	2-Hydroxyphenethylamine ; Dimethylaniline-N-oxide ; Tyramine ; m-Tyramine	HMDB01065 ; HMDB01466 ; HMDB00306 ; HMDB04989	0.00447403	0.0100172	0.0243762	0.0166217	0.00532214	0.012434	0.533102	0.0348846	0.00661489	0.0181117	0.00644799	0.00503742	0.0195642	0.0169374	0.0124374	0.0155261	0.0131303	0.00249101	0.00590086	0.0184146	0.0177145	0.012321	0.00563411	0.00169665	0.0223756	0.0144283	0.00833271	0.00634486	0.0184687	0.0147212	0.0177726	0.00557789	0.016604	0.0225557	0.00435826	0.0200102	0.0161686	0.0294931	0.022061	0.0222236	0.00567066	0.00437628	0.00887625	0.0314135	0.0237609	0.0212559
143.049	-H(+)	1-Naphthol ; 2-naphthol ; HMDB06215 ; naphthalene epoxide	HMDB12138 ; HMDB12322 ; HMDB06215 ;	0.161527	0.0801936	0.145673	0.217673	0.105587	0.139039	0.171284	0.189367	0.114781	0.321801	0.104563	0.160903	0.0972154	0.242358	0.0251381	0.0715992	0.132496	0.171497	0.111841	0.245401	0.0419687	0.165425	0.0917798	0.144025	0.183725	0.357302	0.250319	0.0638261	0.0790107	0.0958418	0.185986	0.0620527	0.225424	2.99144	0.106856	0.312839	0.189333	0.190542	0.146481	0.0995774	0.162119	0.117866	0.149382	0.0572278	0.226148	0.344237
144.03	-H(+)	2-oxoglutaramate	C00940	0.123821	0.00705843	0.0142062	0.0138829	0.0084237	0.0146333	0.0098614	0.0182417	0.00652099	0.0102357	0.00636346	0.0137247	0.0123606	0.0160737	0.0147845	0.0109017	0.0119385	0.00732612	0.149635	0.0217431	0.00500104	0.00566245	0.00144773	0.00554766	0.00992746	0.0113269	0.0156725	0.00286413	0.010728	0.0102036	0.0188602	0.00266583	0.0154954	0.0106891	0.00382694	0.0142214	0.00630323	0.0185954	0.0155318	0.00619017	0.00626135	0.00387382	0.00373629	0.0171032	0.0156512	0.0117163
144.103	-H(+)	3-Dehydroxycarnitine ; 4-(trimethylammonio)butanoate ; acetylcholine	HMDB06831 ; C01181 ; C01996	0.765572	0.00239874	0.012524	0.018855	0.0118701	0.0174554	0.0216946	0.0192892	0.00514975	0.00238681	0.0151119	0.0162456	0.0162688	0.0153484	0.00780734	0.0134474	0.0138233	0.0169776	0.0138508	0.00143622	NaN	NaN	0.00889545	0.0123367	NaN	NaN	0.00907666	0.0100648	NaN	0.00849212	0.0139993	0.0142727	0.0111316	NaN	0.0111342	0.0199433	NaN	NaN	0.00832663	0.00205588	0.0145047	0.0125977	0.00922647	0.0232111	0.0220441	0.00912714
145.014	-H(+)	2-Oxoglutarate ; Oxoglutaric acid	C00026 ; HMDB00208	0.333597	0.0434669	0.107375	0.0746453	0.0941989	0.138733	0.0968164	0.0710285	0.157288	0.145839	0.0297287	0.112382	0.0537781	0.0529615	0.0645543	0.0844112	0.100594	0.0414228	0.115414	0.0833181	0.0228231	0.0552912	0.0190773	0.0216817	0.0394013	0.0302998	0.0674348	0.0189619	0.0667983	0.0434587	0.121871	0.0186239	0.300773	0.0665321	0.0370615	0.105334	0.0601957	0.0568754	0.166428	0.0525824	0.0392049	0.0638038	0.0659806	0.0359801	0.0466476	0.0464579
145.029	-H(+)	Coumarin ; Phenylpropiolic acid ; coumarin	HMDB01218 ; HMDB02359 ; C05851	0.78012	0.0211653	0.0365116	0.0143727	0.0378262	0.0376336	0.0642583	0.0622717	0.044067	0.0648935	0.0405141	0.0455074	0.0185567	0.0220866	0.0172882	0.0310934	0.0413785	0.0257814	0.0418732	0.043018	0.00193685	0.0220784	0.037049	0.0328386	0.0628717	0.00211099	0.0216323	0.0361564	0.00405278	0.0202753	0.0602888	0.0376893	0.0658048	0.017975	0.0431205	0.106806	0.0244614	0.0785045	0.0590581	0.026624	0.034318	0.0363404	0.0417419	0.0237881	0.0793495	0.0497936
145.062	-H(+)	3-Ureidoisobutyrate ; Alanylglycine ; D-Glutamine ; Glycylsarcosine ; L-Glutamine ; L-glutamine ; Ureidoisobutyric acid	C05100 ; HMDB06899 ; HMDB03423 ; ; HMDB00641 ; C00064 ; HMDB02031	0.587767	7.7462	2.98989	15.3258	7.5016	13.0078	NaN	2.25738	2.27	0.50651	5.73757	7.51483	3.83757	NaN	17.9241	4.49669	4.14609	3.57545	12.9758	8.01632	3.72384	0.449713	6.30003	5.64454	3.98282	4.11271	8.3411	1.96298	8.54718	3.91024	6.2046	7.08646	1.071	1.42169	2.85063	1.78304	NaN	NaN	9.61294	6.89733	11.8131	10.3182	NaN	11.7356	NaN	NaN
145.075	-H(+)	Dimethylbenzimidazole	HMDB03701	0.588793	0.793786	0.287642	1.49633	0.754667	1.26549	NaN	0.211551	0.216124	0.0835088	0.576608	0.739642	0.386636	NaN	1.70758	0.464599	0.398933	0.348735	1.26069	0.780607	0.380786	0.0418567	0.592325	0.531042	0.427214	0.423319	0.794171	0.182	0.856146	0.392268	0.59516	0.701092	0.12084	0.124249	0.288328	0.178305	NaN	NaN	0.901552	0.700766	1.15687	1.03717	NaN	1.12233	NaN	NaN
145.086	-H(+)	3-Hydroxyisoheptanoic acid	HMDB02207	0.570228	0.270467	0.0944918	0.556509	0.241566	0.453323	0.00262248	0.0603601	0.0472347	NaN	0.195227	0.242134	0.118577	NaN	0.422199	0.141813	0.0420221	0.114048	0.398512	0.301922	0.138191	NaN	0.202071	0.172721	0.09462	0.119758	0.191393	0.0550065	0.295643	0.137615	0.215029	0.238292	0.048385	0.0394652	0.0773744	0.0341614	NaN	NaN	0.330515	0.219639	0.422294	0.360459	NaN	0.417551	NaN	NaN
146.045	-H(+)	D-Glutamic acid ; HMDB02393 ; HMDB02931 ; L-4-Hydroxyglutamate semialdehyde ; L-4-hydroxyglutamic semialdehyde ; L-Glutamic acid ; L-glutamate(1-) ; O-Acetylserine	HMDB03339 ; HMDB02393 ; HMDB02931 ; HMDB06556 ; C05938 ; HMDB00148 ; C00025 ; HMDB03011	0.593284	12.2387	31.8402	16.4398	12.923	11.3659	32.6476	21.3728	35.3053	28.0127	8.19653	22.7357	10.1339	15.9935	13.9766	17.5184	21.4274	9.73267	25.3854	13.6519	7.21268	21.513	10.3011	16.0599	17.1801	5.9705	18.9892	5.13805	13.7836	16.2966	24.673	8.32115	28.072	31.4444	10.3048	31.511	16.6695	21.9977	19.1493	16.2117	16.2079	9.83538	15.996	10.6291	41.2471	25.9814
146.059	-H(+)	Indole-3-carbinol	HMDB05785	0.651244	1.37953	3.32627	1.97549	1.46049	1.4216	3.28092	2.24469	3.54011	2.94278	0.954406	2.44407	1.11053	1.58361	1.76885	1.83825	2.22913	1.06303	2.74099	1.49073	0.82989	2.16984	1.15373	1.72811	1.79208	0.683081	2.01821	0.565359	1.5633	1.74092	2.65792	0.961628	2.88905	3.17872	1.12153	3.15996	1.69377	2.23296	2.10276	1.76771	1.85333	1.21992	1.64298	1.2848	4.14391	2.64189
146.99	-H(+)	Dihydroxyfumaric acid	HMDB02050	0.188889	0.00553512	0.0421534	0.0631725	0.0797563	0.167625	0.0333187	0.0500154	0.0566808	0.0505385	0.035744	0.0528077	0.15076	0.0986334	0.102157	0.250007	0.0461603	0.0636011	0.0615957	0.112528	0.00212729	0.0330134	0.0299756	0.0493444	0.0516283	0.0746307	0.0363158	0.0194874	0.0561586	0.45109	0.0808584	0.0142173	0.0557838	0.01995	0.011172	0.0606156	0.124617	0.0799904	0.0932684	0.0587047	0.0474974	0.0497951	0.0510094	0.0911648	0.0372098	0.0424061
147.009	-H(+)	2-Oxo-4-methylthiobutanoic acid ; 2-keto-4-methylthiobutyrate	HMDB01553 ; C01180	0.220795	0.00858305	0.0160646	0.0144592	0.0181957	0.0240155	0.0106539	0.0255427	0.011397	0.0132478	0.00639574	0.0197262	0.0226789	0.0173101	0.00703224	0.0594827	NaN	0.00843883	0.00905651	0.0172164	0.0115311	NaN	0.00744704	0.0177298	0.00086586	0.00847719	0.00216098	NaN	0.0203713	0.0776571	0.0259751	0.000936217	0.0300385	0.0114928	0.00532852	0.0215103	0.0442885	0.0143001	0.0313714	0.0078543	0.00964461	0.0124907	0.0066411	0.0179755	0.000216751	0.0108795
147.029	-H(+)	3-Hydroxyglutaric acid ; Citramalic acid ; D-2-Hydroxyglutaric acid ; D-Xylono-1,5-lactone ; L-2-Hydroxyglutaric acid ; Ribonolactone	HMDB00428 ; HMDB00426 ; HMDB00606 ; HMDB11676 ; HMDB00694 ; HMDB01900	0.189178	0.244138	0.915639	0.319256	0.393811	0.889214	0.962974	0.586249	0.835159	1.68789	0.0917962	0.901347	0.361934	0.41994	0.573349	7.09793	0.849926	0.0845296	0.480847	0.474504	0.308115	0.345892	0.0275165	0.0706614	0.495424	0.614669	0.345201	0.0149467	0.971384	0.486888	1.03479	NaN	0.913216	0.52213	0.226134	0.567575	0.357508	0.694306	0.942907	0.337551	1.32373	0.975464	0.321679	0.314957	0.660267	0.270428
147.046	-H(+)	Cinnamic acid ; trans-Cinnamic acid	HMDB00567 ; HMDB00930	0.643882	0.344464	0.893642	0.61903	0.507507	0.608142	1.37596	1.06044	1.12777	1.45504	0.370035	0.909624	0.473028	0.525371	0.570153	1.36169	0.908659	0.345226	0.788363	0.592639	0.0691557	0.859916	0.381256	0.517192	0.833946	0.240642	0.621564	0.192837	0.329784	0.671241	0.90603	0.339669	0.802203	0.90007	0.384359	1.46101	0.561478	1.06347	0.65976	0.737603	0.714482	0.508919	0.662973	0.498596	1.80907	0.844509
147.066	-H(+)	(R) 2,3-Dihydroxy-3-methylvalerate ; (R)-mevalonate ; Mevalonic acid	HMDB12140 ; C00418 ; HMDB00227	0.77798	0.145267	0.171836	0.213046	0.126948	0.131494	0.22917	0.110833	0.134062	0.132741	0.0840242	0.191924	0.0951627	0.104023	0.222555	0.19163	0.158355	0.13835	0.214234	0.134094	0.0849687	0.0846508	0.0958709	0.133297	0.0869215	0.0607555	0.143935	0.0274519	0.165339	0.124185	0.179527	0.0894223	0.166754	0.14283	0.053613	0.143078	0.0569808	0.0808734	0.184621	0.12438	0.208566	0.167388	0.0332036	0.140849	0.0827555	0.0771066
148.043	-H(+)	5,6-Dihydroxyindole ; dopaminochrome	HMDB04058 ; C05578	0.804213	0.238367	0.334734	0.449623	0.306294	0.470956	0.222241	0.543653	0.323365	0.164437	0.267222	0.43135	0.440459	0.250453	0.623474	0.433927	0.384219	0.326931	0.446722	0.40677	0.180359	0.179054	0.280472	0.294676	0.106987	0.24741	0.455242	0.11423	0.182942	0.37361	0.42274	0.294796	0.266722	0.154054	0.190215	0.401345	0.22426	0.235154	0.189585	0.251904	0.483074	0.434562	0.169887	0.559092	0.327689	0.182104
148.043	-H(+)	L-Methionine ; L-methionine	HMDB00696 ; C00073	0.806738	0.24212	0.345791	0.4846	0.311056	0.467411	0.222566	0.54426	0.340259	0.156556	0.285551	0.442966	0.4659	0.254542	0.610964	0.453147	0.373356	0.337505	0.459941	0.400669	0.174657	0.19121	0.295276	0.307256	0.137844	0.265663	0.45462	0.121857	0.186224	0.394561	0.450707	0.302931	0.283383	0.154893	0.2032	0.435678	0.209235	0.225773	0.182542	0.23747	0.516964	0.449824	0.174201	0.571722	0.352672	0.177648
149.008	-H(+)	Tartaric acid	HMDB00956	0.91707	0.122313	0.23102	0.0358514	0.176728	0.158117	0.196489	0.216325	0.167955	0.249472	0.173649	0.15155	0.0889897	0.0991807	0.058008	0.142274	0.121597	0.114284	0.0976149	0.114618	0.164135	0.163679	0.182488	0.152738	0.237237	0.0329424	0.074586	0.223554	0.157837	0.124131	0.171319	0.199689	0.160076	0.125681	0.209709	0.289203	0.143263	0.262392	0.0699602	0.133719	0.0961806	0.134121	0.232459	0.110205	0.249598	0.184456
149.024	-H(+)	Phenylglyoxylic acid	HMDB01587	0.818548	0.00854906	0.0271601	NaN	0.013603	0.00665794	0.0373319	0.0223301	0.0118276	0.0124013	0.0205874	0.0170309	0.0113927	0.0169132	6.0297e-05	0.00646251	0.013538	0.0109976	0.00828587	0.00861772	0.0207866	0.00802978	0.0238513	0.0090194	0.0195077	NaN	0.00958086	0.0280316	0.0127918	0.00321212	0.0244598	0.0258401	0.0314846	0.0196656	0.0229212	0.0373425	0.00205244	0.0385438	0.0388339	0.00713499	0.00263032	0.0141336	0.0277077	0.00806979	0.0324279	0.018462
149.965	-H(+)	3-Sulfinylpyruvic acid	HMDB01405	0.745349	0.00273093	0.000421736	0.00209819	0.00215308	0.00273814	0.00364919	0.00238907	0.00113581	0.00475543	0.00199912	0.00421504	0.0028399	0.00297682	0.00134092	0.00295694	0.00326782	0.00293586	0.003969	0.00515589	0.0016542	0.00222483	0.00111331	0.00330117	0.00534911	0.00240411	0.00207068	0.00127658	0.00369373	0.00212902	0.000580798	0.00163031	0.00112451	0.00261099	0.00165679	0.00282631	0.00339498	0.00484859	0.00194341	0.00206507	0.00454852	0.00242437	0.000863654	0.00285191	0.00177793	0.00134155
150.055	-H(+)	2-Phenylglycine ; Acetaminophen ; Dopamine quinone ; leukoaminochrome	HMDB02210 ; HMDB01859 ; HMDB12219 ; C17756	0.829368	0.225541	0.110551	0.261344	0.40698	0.305124	0.205594	0.262598	0.204019	0.137293	0.35326	0.353445	0.232151	0.097931	0.52328	0.218192	0.26328	0.235203	0.294006	0.356737	0.190784	0.158804	0.339799	0.319771	0.194257	0.168998	0.250181	0.214606	0.133123	0.277246	0.262711	0.215011	0.222048	0.101396	0.191061	0.183824	0.0871781	0.156465	0.296581	0.336403	0.318859	0.417201	0.122579	0.450442	0.0299731	0.116262
150.987	-H(+)	trans-1,2-dithiane-4,5-diol	C01119	0.428302	0.0536742	0.116608	0.122496	0.162557	0.403688	0.140381	0.182513	0.184539	0.123914	0.0671015	0.13181	0.257235	0.313607	0.123912	0.412821	0.117388	0.157561	0.130037	0.234661	0.0447132	0.110539	0.101579	0.0960183	0.129605	0.187922	0.084413	0.0594711	0.207433	0.456719	0.165675	0.0463774	0.149665	0.0713614	0.0511276	0.226308	0.122067	0.285176	0.131015	0.111948	0.110524	0.114217	0.209512	0.172114	0.167046	0.134889
150.996	-H(+)	3-Sulfinoalanine	HMDB00996	0.494059	0.00752039	0.0184178	0.0232603	0.0289814	0.0644284	0.0261819	0.0387373	0.0280012	0.0155922	0.0140031	0.0235745	0.0430726	0.0481185	0.0252479	0.0696457	0.0218803	0.0235962	0.0217279	0.0359572	0.00831082	0.0163511	0.0170598	0.0169182	0.0210844	0.0314595	0.0129739	0.0095648	0.0280551	0.077526	0.0287917	0.00965885	0.0244815	0.00968769	0.0108861	0.0407483	0.0223239	0.0466041	0.0226892	0.0196058	0.0198966	0.021894	0.0339977	0.0355748	0.0255671	0.0187923
151.06	-H(+)	D-Arabitol ; D-Xylitol ; D-ribitol ; L-Arabitol ; L-arabinitol ; Ribitol ; xylitol	HMDB00568 ; HMDB02917 ; C00474 ; HMDB01851 ; C00532 ; HMDB00508 ; C00379	0.460883	0.0201364	0.0299862	0.0472049	0.06002	0.0719459	0.0972173	0.0550055	0.0310916	0.0904184	0.0333025	0.0668272	0.072682	0.066627	0.0533328	0.0288351	0.0510093	0.0378456	0.0408589	0.0788696	NaN	0.0270318	0.0217164	0.0313195	0.0457139	0.024801	0.0965675	0.0283669	NaN	0.0499041	0.02058	0.0136086	0.109067	NaN	0.00729269	0.0445334	0.172259	0.0854686	0.0466446	0.0487046	0.0311298	0.0342403	0.0273257	0.0421256	0.0557239	0.0188413
151.986	-H(+)	3-disulfanyl-L-alanine ; Thiocysteine	C01962 ; HMDB03585	0.614094	0.00748996	0.00720238	0.0158845	0.0174848	0.0340662	0.0174038	0.0220344	0.013271	0.00828642	0.0120533	0.0135329	0.0302601	0.0219781	0.0145967	0.0375253	0.00584709	0.0138985	0.0140918	0.0265511	0.00294663	0.00340527	0.0117671	0.00917467	0.00837724	0.0073842	0.0063917	0.0087809	0.0148433	0.0433029	0.00980671	0.00960382	0.0145164	0.00151392	0.00711675	0.030929	0.00301868	0.0197696	0.0181675	0.020378	0.0135282	0.0137698	0.0126868	0.0181026	0.015524	0.00650521
152.035	-H(+)	3-Aminosalicylic acid ; 3-Hydroxyanthranilic acid ; 3-hydroxyanthranilate	HMDB01972 ; HMDB01476 ; C00632	0.797272	0.0315581	0.0189409	NaN	0.0222925	0.0181885	0.07908	0.0384174	0.0310509	0.0368138	0.0326846	0.0192492	0.0122878	0.0352553	NaN	0.0152987	0.018534	0.0110865	0.0132681	0.0223101	0.00803873	0.0392739	0.0549382	0.0273519	0.0424947	0.00337351	0.00499255	0.057441	0.0141652	NaN	0.0316817	0.0390051	0.0464559	0.0610389	0.0515462	0.00785193	0.0275731	0.0702153	0.102271	0.0244434	0.01186	0.0220643	0.0303863	0.00593269	0.057277	0.0469091
152.071	-H(+)	Dopamine ; Vanillylamine ; p-Octopamine	HMDB00073 ; HMDB12309 ; HMDB04825	0.886519	0.0158178	0.0255885	0.00986329	0.0230541	0.0177705	0.0750083	0.0178293	0.0205551	0.0197226	0.0241956	0.0203397	0.00820318	0.0116834	0.00888535	0.011432	0.0119922	0.014243	0.0116493	0.0156708	0.0207122	0.0140922	0.0239306	0.0211948	0.0168753	0.00990286	0.0122457	0.0241615	0.0183654	0.00928689	0.0124711	0.0229089	0.0175398	0.0281058	0.0179327	0.0263548	0.0100286	0.0233272	0.0204363	0.0283192	0.0142782	0.0193236	0.0119882	0.0134112	0.0191617	0.01994
153.019	-H(+)	2,5-dihydroxybenzoate ; 2-Pyrocatechuic acid ; Gentisic acid ; Protocatechuic acid	C00628 ; HMDB00397 ; HMDB00152 ; HMDB01856	0.834247	0.0673761	0.0812206	0.0781902	0.170814	0.0937626	0.0719733	0.0984883	0.0487444	0.042707	0.162366	0.132539	0.0953006	0.00859972	0.11639	0.0778315	0.0282516	0.0534065	0.0669716	0.0174951	0.0942042	0.0272346	0.151947	0.121072	0.0669914	0.029981	0.0360421	0.104155	0.0218286	0.0968418	0.111293	0.0954339	0.0612607	NaN	0.0890381	0.0559072	NaN	0.0560183	0.077867	0.125706	0.0750124	0.131846	0.020877	0.192482	NaN	0.0248225
153.03	-H(+)	Diethylphosphate	HMDB12209	0.662672	0.113069	0.175479	0.290459	0.121169	0.238105	0.158785	0.2388	0.146178	0.159638	0.0938894	0.161947	0.271487	0.306613	0.269731	0.238669	0.221684	0.208906	0.294818	0.296095	0.102357	0.127118	0.0959274	0.130134	0.173808	0.220111	0.293584	0.0369989	0.147425	0.206143	0.216768	0.0979413	0.161731	0.142379	0.0779946	0.168012	0.129501	0.137806	0.17526	0.205655	0.182248	0.161914	0.0912014	0.208495	0.112692	0.1729
153.055	-H(+)	Hydroxytyrosol	HMDB05784	0.379888	0.0176112	0.0207177	0.0256316	0.0030634	NaN	0.0365221	0.00465289	NaN	0.014575	0.0105422	0.0138525	0.00340533	0.0182001	0.0046016	NaN	0.0155565	0.0139919	0.0156421	0.010377	0.0212248	0.00885157	0.00447188	0.0132952	0.000326031	0.0273782	0.0268922	0.00164584	0.0260434	0.0032318	0.012624	0.00391903	0.0276449	0.0418579	0.00790373	0.0101354	0.0119923	0.00190432	0.0336614	0.000662021	0.0218642	0.0192678	NaN	0.00588762	0.00865378	0.0296798
153.128	-H(+)	Alpha-Terpineol ; Eucalyptol ; Geraniol	HMDB04043 ; HMDB04472 ; HMDB05812	0.829647	0.00840605	0.0114076	0.00490578	0.0097759	NaN	0.018031	0.00597291	0.00874649	0.0010444	0.0120164	0.0057857	0.0015261	0.004731	0.000389665	0.00393834	0.00176639	0.00490972	0.0030026	0.00522051	0.00998866	0.00292208	0.0134688	0.0091325	NaN	0.00255001	0.00461952	0.0102068	0.00644239	0.00178671	0.00860354	0.0110706	0.0103539	0.00504964	0.00496735	NaN	NaN	0.00808597	0.012256	NaN	0.00739346	0.0061786	0.00205386	0.00403749	0.000888836	0.0085025
154.013	-H(+)	2,4-Dihydroxy-nitrophenol ; 2-hydroxy-4-nitrophenolate ; 4-Nitrocatechol	HMDB06200 ; C02235 ; HMDB02916	0.685734	0.290527	0.452173	1.6982	0.620901	NaN	0.267063	1.22536	1.34241	0.0501508	0.888129	0.483463	0.151363	0.729291	0.503513	0.643967	0.370115	0.229431	0.686395	0.106253	0.572546	0.168479	0.459423	0.379832	0.165627	NaN	0.336929	0.539613	NaN	0.0253247	0.429462	0.589069	0.745977	0.852196	0.470626	1.65419	1.81838	0.0893562	0.77613	0.339723	0.488587	0.717014	0.61345	0.483692	0.0997314	0.472136
154.025	-H(+)	N-methylethanolaminium phosphate(1-)	C01210	0.747165	0.0403011	0.0592348	0.203175	0.0868621	NaN	0.0439254	0.146838	0.160366	0.0104467	0.124025	0.0696128	0.0229018	0.0857854	0.056009	0.0869054	0.0469753	0.0355417	0.084654	0.0195241	0.0704241	0.0163771	0.0622757	0.0524617	0.020075	NaN	0.0458306	0.0735678	NaN	0.0153393	0.0596439	0.0822861	0.0905497	0.102279	0.065048	0.188142	0.207121	0.0253292	0.110662	0.0493257	0.0602558	0.0966176	0.0719552	0.0704979	0.0178065	0.0632656
154.062	-H(+)	L-Histidine ; L-histidine	HMDB00177 ; C00135	0.673313	1.07168	1.25883	2.94889	1.35045	1.79913	0.561745	1.46598	0.994764	0.0825281	1.28701	1.62796	2.3509	1.1369	3.15688	1.79646	1.29903	1.75105	2.27135	2.76081	1.18481	0.593946	1.13746	1.13798	0.564021	1.42693	2.10266	0.524719	0.996784	2.15471	1.84927	1.20711	1.01444	0.432873	0.597009	1.27383	0.429806	0.492508	1.58253	1.62024	2.20045	1.91813	0.331554	2.52133	0.347386	0.21203
154.991	-H(+)	m-Chlorobenzoic acid	HMDB01544	0.147931	NaN	0.0107528	0.017007	0.00701208	0.0285185	0.0832467	0.0252909	0.0416461	0.0369968	0.0101664	0.0115136	0.00693148	0.00885681	NaN	0.014582	0.0131529	0.00514636	0.0293722	NaN	NaN	0.00502295	NaN	NaN	0.0118418	NaN	0.0114101	0.00583857	0.00102253	NaN	0.00612067	0.00471923	0.0153618	0.0138335	0.00421363	0.0301912	0.00971808	0.0294667	0.00895091	0.0044708	0.0236631	0.102327	0.0555577	0.00440772	0.0228574	0.00866762
154.998	-H(+)	2,5-Furandicarboxylic acid	HMDB04812	0.171155	NaN	0.0395284	0.0956795	0.0401338	0.149739	0.0769892	0.103968	0.130168	0.166721	0.0249173	0.0497131	0.060685	0.0800421	0.0377677	0.0657136	0.112961	0.0375116	0.113744	0.0558451	0.00950148	0.033814	0.00867253	0.0064547	0.0585187	0.0214548	0.0748132	0.0148842	0.0567026	0.0291025	0.0537159	0.0187833	0.0748196	0.0687057	0.0163229	0.146155	0.0610768	0.133117	0.0603886	0.0250146	0.0951748	0.312319	0.174715	0.0165576	0.0566236	0.0574675
155.011	-H(+)	Orotate	C00295	0.676674	0.0186698	0.0162799	0.0672061	0.0453112	0.0223602	0.0169375	0.0690225	0.0408536	0.0230777	0.0397534	0.0426873	0.0485843	0.0297947	0.0435341	0.0525687	0.0400328	0.0190841	0.0426616	0.0266197	0.0190757	0.00518758	0.0330637	0.0339389	0.0241086	0.0150959	0.0255434	0.0175654	0.00905934	0.0492234	0.0416288	0.0204845	0.0392683	0.0115191	0.0188279	0.0911234	0.0370165	0.0268067	0.0144005	0.0207604	0.0399705	0.0709024	0.0350909	0.0394293	0.0118905	0.00673336
155.046	-H(+)	4-Imidazolone-5-propanoate ; 4-Imidazolone-5-propionic acid ; 5-Hydroxymethyl-4-methyluracil ; Imidazolelactic acid	C03680 ; HMDB01014 ; HMDB00544 ; HMDB02320	0.168094	0.0142507	0.0218995	0.032243	0.00499076	0.00848277	0.0289617	0.0321091	0.00189779	0.0108034	0.00338688	0.0126666	0.0694198	0.317734	0.0190218	0.0305122	0.0175546	0.0387945	0.0385006	0.0283806	0.0119762	0.0104166	0.00271349	0.00960935	0.0212317	0.0177391	0.0625194	0.00708514	0.0127881	0.0227355	0.0399125	0.0079946	0.0331166	0.0374402	0.00145516	0.0481473	0.00726973	0.0613739	0.0341262	0.0175145	0.00715506	0.00565339	0.00748978	0.0231912	0.0228454	0.0282065
155.059	-H(+)	3-Indoleacetonitrile	HMDB06524	0.632417	0.0200874	0.0245774	0.0594894	0.0203481	0.0231603	0.0222259	0.0352867	0.0143249	NaN	0.0254566	0.0286063	0.0511396	0.0581746	0.047467	0.0423738	0.0183407	0.0341914	0.0386392	0.0519464	0.0143132	0.0145723	0.0159836	0.0206555	0.0207528	0.0227363	0.0342715	0.00769609	0.0125661	0.0427655	0.0375345	0.0215168	0.0216133	NaN	0.011748	0.0292889	0.00590236	0.0237986	0.029212	0.0262772	0.0367185	0.0281133	0.00388104	0.0484677	0.00504643	0.00429191
155.144	-H(+)	Decanal ; Menthol	HMDB11623 ; HMDB03352	0.855779	0.0219925	0.0471711	0.00711202	0.0254302	0.0115162	0.0387417	0.0191516	0.0215074	0.0225072	0.022538	0.0244576	0.0079815	0.0102254	0.00113649	0.0094233	0.00995601	0.0154026	0.0148806	0.00681607	0.0318904	0.0133114	0.0222402	0.0268752	0.0195463	0.0118641	0.0138192	0.0243989	0.0324262	0.00588184	0.0199536	0.0233511	0.0283023	0.0217933	0.0241501	0.018313	0.0116544	0.0160132	0.0263438	0.0107962	0.0113364	0.0178016	0.0200626	0.0117039	0.0171638	0.0244826
156.029	-H(+)	2-aminomuconate(2-)	C02220	0.496775	0.0995934	0.053905	0.136272	0.0482864	0.06926	0.0319716	0.0407813	0.033648	0.0293939	0.0172776	0.0466542	0.0822824	0.043144	0.0763058	0.12435	0.0502554	0.0364107	0.0750715	0.0633192	0.0589562	0.0391768	0.0210691	0.0744844	0.0879213	0.070719	0.0525142	0.0342339	0.0605922	0.0436882	0.106518	0.0258055	0.0397803	0.087679	0.0434675	0.114084	0.034171	0.0577496	0.0725878	0.100942	0.0947369	0.0322706	0.017937	0.0559479	0.0484329	0.0452678
156.066	-H(+)	3-Methylcrotonylglycine ; 3-methylcrotonoylglycine ; Tiglylglycine	HMDB00459 ; ; HMDB00959	0.592744	0.0301682	0.0155864	0.054924	0.0214757	0.0276526	0.0270367	0.0300909	0.017468	NaN	0.0194198	0.0232393	0.0399634	0.0231511	0.0518482	0.0375706	0.0214256	0.0229057	0.0339537	0.0451773	0.0235379	0.0115735	0.0152776	0.0188689	0.0247124	0.0246529	0.0263952	0.0204574	0.0172945	0.0342266	0.033971	0.0179873	0.026672	NaN	0.00664136	0.0134805	0.000729428	0.0126346	0.057122	0.0332956	0.0365509	0.0242843	NaN	0.0550778	0.0175905	0.015984
157.027	-H(+)	(S)-dihydroorotate	C00337	0.606371	0.0494455	0.0186414	0.0301027	0.073633	0.00300815	0.0169492	0.0367651	0.0126429	NaN	0.02301	0.103644	0.0383448	0.0407703	0.0330717	0.113296	0.0717957	0.051598	0.0608323	0.039993	0.0423813	0.033649	0.0599703	0.117699	0.0107552	0.0772967	0.0684938	0.0260829	0.0458694	0.0236516	0.0539463	0.0256973	0.0509187	0.0103335	0.0266987	0.090076	0.0494933	0.0234528	0.0254354	0.0011577	0.0291364	0.0555235	NaN	0.0130156	NaN	0.0278083
158.061	-H(+)	Indoleacetaldehyde ; indol-3-ylacetaldehyde	HMDB01190 ; C00637	0.747151	0.0806845	0.0374598	0.112615	0.120265	0.131891	0.022406	0.0488665	0.0424494	NaN	0.109559	0.0713579	0.120756	0.0232138	0.172695	0.0993342	0.0446324	0.04335	0.0740814	0.0885259	0.0747233	0.00389102	0.101146	0.0725407	0.0398566	0.0372505	0.0513396	0.0514392	0.0483473	0.11718	0.112747	0.0735205	0.0571471	0.0315154	0.0663859	0.0172332	NaN	NaN	0.119947	0.124722	0.0972613	0.126947	0.026973	0.160942	NaN	0.0153388
159.029	-H(+)	2-oxoadipate(2-) ; 3-Oxoadipic acid ; Oxoadipic acid	C00322 ; HMDB00398 ; HMDB00225	0.259179	0.0141639	0.0252126	0.0401045	0.0511007	0.0128444	0.0217739	0.0281793	0.0199836	0.0413609	0.0325504	0.0317496	0.0522633	0.0613233	0.0223146	0.0707237	0.0482424	0.00816855	0.0260085	0.0356729	0.0172597	0.0151102	0.0167341	0.0191564	0.0245498	0.0332569	0.023292	0.0410669	0.0162904	0.0257079	0.0119434	0.00583882	0.0609426	0.0110335	0.00321347	0.0276331	0.144254	0.150873	0.0388356	0.0375069	0.12915	0.0367334	0.0533067	0.0262329	0.100536	0.0421718
159.113	-H(+)	HMDB02038 ; isoputreanine ; putreanine	HMDB02038 ; ;	0.308777	0.00486901	0.014144	0.00591423	0.00575452	0.00243383	0.0146554	NaN	0.00290779	NaN	0.00139686	NaN	0.012524	0.0176383	NaN	0.00298831	0.00276501	0.0144889	0.00720793	0.00188973	0.0115557	NaN	NaN	5.05593e-05	0.0121473	0.000951524	0.00153044	0.00386443	0.00559416	0.00594045	0.000834089	0.0019376	0.0132811	0.0194467	0.00409509	0.0121274	NaN	0.0075653	0.0128951	NaN	0.0129199	0.00277536	0.0047285	0.000356749	0.0115791	NaN
160.025	-H(+)	4-Hydroxy-L-glutamic acid ; A-Ketoglutaric acid oxime	HMDB02273 ; HMDB02467	0.4696	0.00424678	0.00648539	0.0250298	0.00523691	0.0121961	0.00647588	0.0107208	0.00814417	0.020406	0.00456307	0.00739568	0.0107819	0.0274536	0.0100582	0.00917239	0.0183019	0.0121974	0.0129492	0.0180752	0.00129021	0.0140913	0.000597826	0.0101273	0.0121991	0.0227296	0.0203704	0.00378245	0.00759996	0.00939667	0.0118973	0.00542564	0.0171237	0.0267665	0.0065223	0.0211247	0.0140265	0.0119001	0.0182256	0.00694406	0.0130711	0.00625099	0.00716215	0.0056774	0.0117586	0.0281093
160.04	-H(+)	2-Indolecarboxylic acid ; 4,6-Dihydroxyquinoline ; Indole-3-carboxylic acid ; quinoline-4,8-diol	HMDB02285 ; C05639 ; HMDB03320 ; C05637	0.775661	0.0220994	0.033497	0.0254838	0.0195626	0.0260644	0.0213907	0.0187113	0.0198329	0.0157933	0.0277268	0.0257205	0.0794572	0.0284185	0.0525969	0.0789799	0.0295562	0.0269886	0.0451332	0.0339236	0.0177506	0.00861636	0.0193298	0.0152994	0.0298011	0.0111842	0.026456	0.0113535	0.014718	0.0715779	0.0273389	0.0305396	0.0244363	0.0239428	0.0199388	0.0278187	0.00507027	0.0108657	0.0358724	0.0297726	0.0348069	0.0362909	0.00649836	0.0314071	0.00647173	NaN
160.061	-H(+)	Aminoadipic acid ; L-2-aminoadipate(1-)	HMDB00510 ; C00956	0.566244	0.0401522	0.0404272	0.154138	0.0595719	0.130182	0.0620074	0.111363	0.0436274	0.0904735	0.018195	0.0567898	0.145474	0.228619	0.0747562	0.185073	0.090315	0.184292	0.144441	0.0870665	0.0419312	0.0577766	0.0161602	0.025636	0.0658116	0.0535402	0.0993931	0.0372696	0.0539117	0.0542437	0.0649797	0.0478538	0.0809905	0.0903624	0.0389414	0.100407	0.070892	0.153354	0.0824883	0.0851793	0.125946	0.033776	0.030532	0.0616882	0.0491134	0.0639719
160.076	-H(+)	Tryptophanol	HMDB03447	0.666982	0.00311438	0.00265544	0.0169646	0.00695601	0.0127314	0.0162134	0.018854	0.00372125	0.0105709	0.00566925	0.00534521	0.0262874	0.0290543	0.0140049	0.0280399	0.014242	0.0206937	0.0174534	0.0143259	0.00387459	0.00321189	0.00451088	0.00190573	0.0108872	0.00695147	0.0119122	0.00705563	0.00457944	0.0173934	0.0094936	0.00782379	0.013482	0.0111767	0.00788828	0.0100109	0.00476201	0.0119056	0.0260147	0.0119436	0.0151484	0.0040816	0.000141932	0.0129087	0.00303807	0.00602705
161.025	-H(+)	1,2-Dihydroxy-3-keto-5-methylthiopentene	HMDB12134	0.766759	0.0187008	0.0031813	0.0149762	0.0387951	NaN	0.0550888	0.0200255	0.0167103	NaN	0.0343189	0.0298516	0.0162891	0.000707819	0.0164501	0.0133448	NaN	0.0148836	0.0191382	0.00351286	0.0104435	NaN	0.0412569	0.0395526	0.0101587	0.001785	0.00709416	0.022751	NaN	0.0116762	0.0265489	0.0228132	0.0335682	NaN	0.0193152	0.016103	NaN	0.022299	0.0461363	0.00749214	0.0423163	0.0412432	NaN	0.0317726	NaN	0.00509137
161.045	-H(+)	2(R)-Hydroxyadipic acid ; 2-Hydroxyadipic acid ; 3-Hydroxyadipic acid ; 3-Hydroxymethylglutaric acid ; Glucosan	HMDB00368 ; HMDB00321 ; HMDB00345 ; HMDB00355 ; HMDB00640	0.225473	0.380456	0.630618	1.17778	1.09535	0.751764	0.625779	0.726446	0.361037	0.984093	0.839872	0.772491	1.80455	1.58617	0.861151	1.76389	1.18762	0.25621	0.861292	0.898751	0.725895	0.627185	0.365824	0.408594	0.679938	0.774048	0.649417	1.05458	0.475709	0.752604	0.429906	0.104342	1.31388	0.519847	0.0709349	0.197982	0.339077	3.99124	0.835409	1.22453	3.15332	1.01854	1.65253	0.936823	3.3109	0.982587
162.003	-H(+)	3-Methylsulfinylpropyl isothiocyanate	HMDB06095	0.846078	0.0161575	0.0058606	0.0250909	0.0207896	0.0241655	0.0135026	0.0290781	0.0163047	0.0353465	0.0232031	0.0265555	0.0205845	0.00594195	0.0258317	0.0270855	0.00650272	0.0120926	0.0162504	0.0336097	0.0020977	0.0083459	0.0174617	0.0165816	0.000635518	0.0102063	0.0142827	0.00556928	NaN	0.026942	0.032463	0.0219239	0.0219529	0.00234324	0.0194748	0.0322304	0.0160068	0.018169	0.0141027	0.025323	0.022334	0.0292789	0.00907205	0.0334647	0.0111148	0.00711351
162.055	-H(+)	3-Methyldioxyindole ; 4-(3-Pyridyl)-3-butenoic acid	HMDB04186 ; HMDB01424	0.331139	NaN	NaN	0.0103197	0.0145678	0.0111324	0.0663773	0.0753083	0.0119137	0.0721663	0.0211532	0.0158805	0.03549	0.0274876	NaN	0.035818	0.00998465	0.00168414	0.0124146	0.0169091	NaN	0.00729942	0.0104521	0.00114757	0.0574403	NaN	NaN	0.0208854	NaN	0.0214092	0.0363668	0.0112594	0.0348544	NaN	0.00904719	0.0819627	0.0127292	0.124214	NaN	0.0252764	0.0436934	0.0111366	0.0333345	0.026355	0.0944753	0.0227418
164.036	-H(+)	Methionine sulfoxide	HMDB02005	0.586998	0.122241	0.187949	NaN	0.329251	NaN	1.4686	0.593892	0.226378	0.317847	0.438679	0.386566	0.141064	0.983231	0.0149977	0.0622661	0.482393	0.281046	0.490197	0.572865	NaN	0.105859	0.34136	0.233003	0.400359	NaN	0.17018	0.357686	NaN	0.249427	0.627723	0.484651	0.671394	NaN	0.475071	1.35131	0.127982	2.35184	0.271225	0.20983	0.236815	0.313822	0.078998	NaN	0.156027	0.753537
164.058	-H(+)	1-Methylguanine ; 3-Methylguanine ; 7-Methylguanine ; HMDB06040	HMDB03282 ; HMDB01566 ; HMDB00897 ; HMDB06040	0.653025	0.0133233	0.0353333	0.0476443	0.0323862	0.0402165	0.1177	0.0982052	0.0246176	0.0568465	0.0424313	0.0451626	0.0489083	0.0581897	NaN	0.0569137	NaN	0.0379399	0.0203855	0.111555	0.000892652	0.023174	0.0297805	0.0377518	0.0448804	0.0139333	0.0042224	0.025507	NaN	0.065755	0.0741989	0.0424015	0.053218	NaN	0.036859	0.127501	0.0225544	0.148984	0.0353777	0.0637207	0.0526568	0.0417216	0.0264435	0.0427254	0.0545247	0.0518056
164.072	-H(+)	3-Pyridinebutanoic acid ; Benzocaine ; L-Phenylalanine ; L-phenylalanine ; norsalsolinol	HMDB01007 ; HMDB04992 ; HMDB00159 ; C00079 ; HMDB06044	0.831771	1.71901	2.4084	2.7324	2.05447	2.67955	1.03721	2.08802	1.55211	0.438754	1.95591	2.14635	1.80441	0.732507	3.0967	1.92574	1.34608	1.44145	1.954	2.1233	1.74729	1.00153	1.80948	1.70426	1.01824	1.698	1.97546	0.884895	1.55073	2.06829	2.24131	1.83065	1.30311	0.879576	1.125	1.12958	0.762982	0.690614	2.13475	2.25989	2.79517	2.68174	0.913965	3.05546	1.07469	0.533337
165.991	-H(+)	Selenocysteine	HMDB03288	0.833641	0.0484224	0.0356219	0.0506647	0.0576653	0.0615931	0.043704	0.0741571	0.0300918	0.0361384	0.0441212	0.0822121	0.0557067	0.0550287	0.04476	0.0545941	0.0559065	0.0563003	0.069667	0.0520414	0.039621	0.0443268	0.0565467	0.065185	0.0510649	0.0845979	0.0675956	0.0297216	0.0615121	0.0500828	0.0494564	0.0361323	0.059019	0.0334971	0.0291283	0.08889	0.0518765	0.0548141	0.0334084	0.0350584	0.0689953	0.0837739	0.0314088	0.0431568	0.0411683	0.0313329
166.014	-H(+)	urate radical		0.802411	0.0877574	0.0989202	NaN	0.0499421	NaN	0.107341	0.0490878	0.062298	0.0859636	0.0618977	0.0786874	NaN	0.0667505	0.000848315	0.0110097	NaN	0.036891	0.0330258	NaN	0.0917135	0.0277098	0.0631631	0.0396943	0.0220311	NaN	0.0191567	0.0420272	0.0333722	0.0151334	0.0853441	0.0901178	0.113586	0.0219311	0.126266	0.106616	0.0643906	0.19518	0.130265	0.076918	0.0216797	0.047304	0.0173474	0.0389657	0.012717	0.080494
166.015	-H(+)	Quinolinic acid ; quinolinate(2-)	HMDB00232 ; C03722	0.805782	0.0876058	0.0989309	NaN	0.0512557	NaN	0.107197	0.04847	0.0641276	0.0841869	0.0638506	0.078433	NaN	0.0682764	NaN	0.0118409	NaN	0.0368657	0.0316348	NaN	0.0917601	0.0268572	0.0631593	0.0412172	0.0226042	NaN	0.0173918	0.0430685	0.033599	0.0164244	0.0850453	0.089696	0.11431	0.0239883	0.125405	0.106625	0.0636267	0.194813	0.132217	0.0767108	0.0214608	0.0478572	0.0171988	0.0386202	0.0117095	0.0801817
166.015	-H(+)	Homocysteinesulfinic acid	HMDB06462	0.803158	0.0775704	0.0816273	NaN	0.0404085	NaN	0.102041	0.0448259	0.0492674	0.072536	0.0540338	0.0677144	NaN	0.0673735	0.00178185	0.00978971	NaN	0.0324271	0.0284051	NaN	0.0858438	0.023455	0.0617246	0.0367207	0.0152789	NaN	0.00954397	0.0384639	0.0300946	0.0138138	0.0710082	0.0831325	0.10643	0.021227	0.112646	0.0935876	0.0550501	0.177515	0.126053	0.0722089	0.0174777	0.0401031	0.0136274	0.0327848	0.00528022	0.0703104
166.035	-H(+)	2,8-Dihydroxyadenine ; 8-Hydroxyguanine	HMDB00401 ; HMDB02032	0.701607	0.0862709	0.0840315	NaN	0.0396517	NaN	0.118648	0.198074	0.0932203	0.198525	0.0828823	0.0688542	0.0345838	0.0805837	0.0271707	0.100944	NaN	0.0293256	0.0519823	NaN	0.0222512	NaN	0.045959	0.0215453	0.0874523	NaN	0.0578316	0.0174071	NaN	0.142467	0.2531	0.12491	0.0512823	0.11778	0.188822	0.243148	0.27547	0.261394	NaN	0.154183	0.00779175	0.0382121	0.113239	0.173719	0.156032	NaN
166.05	-H(+)	Isopyridoxal ; Pyridoxal	HMDB04290 ; C00250	0.616783	0.0135555	NaN	0.151785	0.0666451	NaN	0.155968	0.360924	0.0441927	0.12447	0.0864283	0.0642652	0.147968	0.103127	0.0907682	0.228652	0.073985	0.0499192	0.0665737	0.08669	NaN	NaN	0.0628099	0.0453318	0.152823	NaN	0.0327377	0.109759	NaN	0.239428	0.170083	0.100852	0.125214	NaN	0.11657	0.214759	0.00215159	0.320622	0.0888028	0.146652	0.0813009	0.0845997	0.000648071	0.275485	NaN	0.0918537
166.064	-H(+)	N-Trimethyl-2-aminoethylphosphonate	C06459	0.823385	0.0151105	NaN	0.0381557	0.0464855	NaN	0.0932629	0.154747	0.0527815	0.101371	0.0663858	0.0465925	0.0205992	0.0152175	NaN	0.0493591	0.0260171	0.0377384	0.025039	0.0208321	NaN	0.0508736	0.0714854	0.0430905	0.0721936	NaN	0.0109391	0.113673	NaN	0.0359582	0.0712247	0.0968054	0.0677067	NaN	0.116352	0.100913	0.0152392	0.107815	0.0319764	0.0688394	0.0422625	0.0406149	0.0345068	0.0953982	0.0312071	0.0901574
166.087	-H(+)	3-Methoxytyramine ; 4-Methoxytyramine ; Phenylephrine ; p-Synephrine	C05587 ; HMDB12162 ; HMDB02182 ; HMDB04826	0.692643	0.00262089	NaN	0.00880586	0.01117	NaN	0.0607093	0.0447579	0.00788106	0.0165393	0.0129804	0.0157933	0.0107972	0.00785891	NaN	0.0182361	0.0126473	0.00703287	0.0058911	0.00546975	NaN	0.00339422	0.0146451	0.0145684	0.00536731	NaN	0.00417401	0.0156744	NaN	0.0185891	0.0184636	0.0166012	0.014538	NaN	0.0147679	0.0514534	0.00125514	0.0337086	0.00426413	0.014175	0.0198317	0.0167064	0.00333552	0.0165443	0.00190283	0.0165044
166.975	-H(+)	Phosphoenolpyruvate	C00074	0.192814	0.0042581	0.0177735	0.00387714	0.0165794	NaN	0.0112955	0.0196492	0.0127995	0.00933533	0.00465157	0.0166766	0.00765726	0.0224764	0.000656408	0.0175584	0.00098623	0.0064528	0.0204189	0.010201	NaN	0.00456763	0.00393233	0.00593665	0.00646511	0.00635192	0.00573843	0.00160813	0.0162829	0.0105696	0.022174	0.00161827	0.0188437	0.00297234	0.00100499	0.0342431	NaN	0.0153841	0.0317396	0.00205335	0.00735302	0.00760471	0.00964403	0.00261955	0.000993532	0.00712422
166.999	-H(+)	selenocysteine	C05688	0.390715	0.0480681	0.0893371	0.0571401	0.0734357	0.111445	0.0835374	0.0799192	0.104239	0.140102	0.0280841	0.11157	0.0611916	0.0357841	0.045784	0.0785566	0.0535884	0.0316872	0.0742465	0.0641493	0.0214258	0.0438363	0.0220225	0.0373884	0.0564432	0.022897	0.0288098	0.0200122	0.0459119	0.0528353	0.111686	0.0221538	0.2769	0.0498042	0.0323912	0.0801636	0.0268647	0.038163	0.181515	0.0538478	0.037318	0.0758046	0.0550174	0.0480986	0.0434725	0.0329218
167.036	-H(+)	3,4-Dihydroxybenzeneacetic acid ; 3,4-Dihydroxymandelaldehyde ; 3-Hydroxymandelic acid ; 5-Methoxysalicylic acid ; Homogentisic acid ; Vanillic acid ; p-Hydroxymandelic acid	HMDB01336 ; C05577 ; HMDB00750 ; HMDB01868 ; HMDB00130 ; HMDB00484 ; HMDB00822	0.922788	0.585877	0.77399	0.357046	0.647795	0.646938	0.428876	0.470684	0.51605	0.485391	0.517706	0.52532	0.237791	0.175052	0.322212	0.390815	0.184655	0.333792	0.36645	0.292984	0.670295	0.352653	0.589478	0.496301	0.893627	0.209587	0.292554	0.527525	0.715624	0.278915	0.374636	0.591799	0.342742	0.453315	0.57388	0.448694	0.253149	0.51183	0.4784	0.531163	0.405536	0.511232	0.520892	0.503973	0.397384	0.459124
167.061	-H(+)	beta-carboline	C20157	0.687493	0.0935224	0.0131548	0.189982	0.122956	0.190002	0.0181593	0.104205	0.0483948	0.0286702	0.10376	0.101217	0.0640582	NaN	0.188422	0.0999094	0.018031	0.0377636	0.0982237	0.0741842	0.00881774	NaN	0.1158	0.0867247	0.148202	0.0244108	0.059833	0.0528284	0.0596046	0.0875173	0.12043	0.12094	0.0544976	NaN	0.0726385	0.0610027	NaN	0.0219592	0.198482	0.149795	0.142939	0.147308	0.00313156	0.253362	NaN	0.0110215
167.082	-H(+)	Pyridoxamine	C00534	0.832129	0.0186721	0.0106245	0.0413498	0.0216736	0.026424	0.0397951	0.0396391	0.0170035	0.0376939	0.0236252	0.0244785	0.0195831	0.0217829	0.0149755	0.0215778	0.0244741	0.0187945	0.0202355	0.0258679	0.00791721	0.0118083	0.02412	0.0220258	0.0470409	0.0249525	0.0268701	0.0161043	0.0131984	0.0206403	0.0323235	0.0209954	0.0228664	0.0304659	0.0181403	0.0556736	0.0177813	0.0349439	0.0207601	0.0223452	0.0292082	0.0227076	0.0179921	0.0307012	0.0158185	0.0430791
167.107	-H(+)	trans-4,5-epoxy-2(E)-decenal		0.831435	0.035572	0.0513288	0.00633124	0.0562298	0.0316191	0.146499	0.0389673	0.0521011	0.0359752	0.0529937	0.0411441	0.00951152	0.00496809	NaN	0.0232445	0.0238766	0.0329423	0.0235859	0.00920861	0.0318496	0.0313306	0.058253	0.0501246	0.0308453	NaN	0.0222245	0.0628709	0.028398	0.0118027	0.0436703	0.055846	0.0662317	0.0401023	0.0516379	0.0412241	NaN	0.0373189	0.0416567	0.00666749	0.038549	0.0359429	0.0580954	0.027537	0.0583618	0.0386016
167.998	-H(+)	Cysteic acid ; L-cysteate(1-)	HMDB02757 ; C57006	0.522747	0.0102519	0.0369781	0.013801	0.0156535	0.0170222	0.0508587	0.0175452	0.0306771	0.0456389	0.00927211	0.0188823	0.0123722	0.0189033	0.00302998	0.022254	0.00256978	0.0066384	0.0125613	0.0093025	0.00737965	0.010392	0.00978114	0.00845018	0.0241187	0.00849407	0.00472425	0.00464255	0.0144256	0.015948	0.0250567	0.00952004	0.0383988	0.0310208	0.0116635	0.0414858	0.00799522	0.0255518	0.0433451	0.0336154	0.00951518	0.00873187	0.0195463	0.00765048	0.0298803	0.0239384
168.005	-H(+)	2-Amino-3-phosphonopropionic acid	HMDB00370	0.743198	0.0255828	0.0498383	0.028615	0.0311804	0.0294447	0.0689865	0.0331752	0.0531238	0.055507	0.0206271	0.0367291	0.0172156	0.0254062	0.017817	0.030535	0.0226167	0.0159535	0.0273814	0.0234255	0.0167525	0.0290288	0.0212279	0.0303544	0.0298568	0.0141872	0.0168731	0.0112249	0.0275083	0.0260863	0.0504651	0.0205589	0.0546881	0.0518076	0.0230124	0.0438412	0.0183892	0.0432203	0.0488069	0.0365624	0.0262327	0.0223394	0.0282974	0.0224781	0.0584624	0.0463134
168.028	-H(+)	2-Furoylglycine ; L-2,3-Dihydrodipicolinate	HMDB00439 ; HMDB12247	0.598684	5.98213	15.7258	6.10843	6.68794	4.83495	14.6946	9.70127	15.3053	12.5	4.64823	9.31755	4.42821	5.45154	6.52546	7.51819	8.22722	3.07392	8.38554	4.92517	3.53671	8.9891	5.20591	7.63416	8.36797	1.73945	6.41053	2.53464	6.4496	7.59646	11.6093	3.98421	12.8828	12.8853	4.69827	10.9795	5.87235	9.20257	11.0893	8.5676	6.70229	4.85964	7.01126	5.65817	18.3501	11.3662
168.043	-H(+)	Phosphodimethylethanolamine	C13482	0.519091	4.18903	1.97799	3.8715	7.19359	6.97938	4.06172	NaN	3.28378	2.79231	0.946313	2.19726	1.79298	1.73512	3.17674	2.32246	11.4785	2.97712	4.75439	3.20045	7.52128	1.18873	3.92274	0.949762	10.4205	7.2415	3.37134	1.32079	4.64492	0.224488	4.32321	2.64631	8.59367	2.00312	3.41958	7.85312	6.02149	1.97627	5.33774	2.44474	4.61345	2.89036	8.33055	1.63426	6.59483	1.154
168.066	-H(+)	5-Hydroxydopamine ; 6-Hydroxydopamine ; HMDB00216 ; Norepinephrine ; Pyridoxine	HMDB04817 ; HMDB01537 ; HMDB00216 ; C00547 ; C00314	0.800496	0.473427	0.285196	0.528277	0.878657	0.694012	0.344515	0.278773	0.401722	0.196122	0.600152	0.626333	0.388676	0.15167	1.02309	0.378101	0.693073	0.390816	0.60111	0.615719	0.544562	0.241301	0.659875	0.53101	0.535694	0.460424	0.481628	0.300414	0.356297	0.438632	0.536541	0.371614	0.664717	0.195741	0.338142	0.342397	0.253898	0.19808	0.66639	0.55124	0.603443	0.750936	0.372025	0.711691	0.185109	0.165995
168.077	-H(+)	1-Methylhistidine ; 3-Methylhistidine	HMDB00001 ; HMDB00479	0.837252	0.0899868	0.0650143	0.0944261	0.15315	0.122114	0.0995383	0.0576134	0.0867785	0.0652097	0.0890899	0.102965	0.0708153	0.0371444	0.148868	0.0759874	0.140788	0.0688747	0.105747	0.105291	0.104721	0.0470632	0.105629	0.0828237	0.129164	0.0889961	0.0841665	0.0520831	0.0709162	0.0727605	0.105218	0.0662225	0.131443	0.0424604	0.0634057	0.0865147	0.060949	0.044522	0.118584	0.104122	0.110086	0.122988	0.0885164	0.11098	0.0752145	0.0402205
168.99	-H(+)	D-Glyceraldehyde 3-phosphate ; Dihydroxyacetone phosphate ; Glyceraldehyde 3-phosphate	HMDB01112 ; C00111 ; C00661	0.388629	0.0483384	0.14699	NaN	0.0939024	0.111525	0.215236	0.021799	0.164547	0.273161	0.0153726	0.178547	0.0273179	0.0712357	NaN	0.0201342	NaN	0.111175	0.119999	0.00916649	0.017445	0.0585214	0.0379314	0.0240914	0.0429891	0.191701	0.0171541	0.0203569	0.172599	0.0735788	0.108029	0.0354158	0.0690215	0.158677	0.0441683	0.159834	0.0348071	0.287688	0.272533	0.0116787	0.128615	0.0304248	0.219373	NaN	0.288707	0.162521
169.011	-H(+)	Diethylthiophosphate	HMDB01460	0.54725	0.0585031	0.142847	0.0444569	0.0671969	0.089694	0.146399	0.0704465	0.0907761	0.172696	0.0288026	0.103277	0.0476727	0.0548037	0.0259516	0.461082	0.0574859	0.0533301	0.0833338	0.0414137	0.0594842	0.0368909	0.0374153	0.0500863	0.0579223	0.0541138	0.0478514	0.03716	0.120211	0.0595736	0.117654	0.0449026	0.121352	0.0820928	0.0552082	0.101401	0.0617239	0.113269	0.124415	0.0459145	0.115841	0.108506	0.126213	0.0335878	0.120855	0.0801847
169.014	-H(+)	Gallic acid	HMDB05807	0.683962	0.0703025	0.157546	0.0513541	0.0767255	0.0943435	0.14632	0.0726209	0.0884346	0.164767	0.0499776	0.116661	0.0530476	0.060779	0.0346644	0.456807	0.0682308	0.0609943	0.0871387	0.0479627	0.0811761	0.0483557	0.0551111	0.0681141	0.069563	0.0541959	0.0571213	0.0575777	0.135955	0.0649427	0.1182	0.0660118	0.129508	0.107692	0.069226	0.108396	0.0650944	0.111358	0.136156	0.0489326	0.116298	0.112138	0.120161	0.0446572	0.1314	0.0900773
169.049	-H(+)	3,4-Dihydroxyphenylethyleneglycol ; 3,4-Dihydroxyphenylglycol	C05576 ; HMDB00318	0.599984	0.187436	0.11449	0.168642	0.310048	0.309165	0.175437	NaN	0.140313	0.133878	0.0621359	0.123369	0.0978472	0.0734828	0.132699	0.131286	0.384144	0.131218	0.202962	0.139588	0.321763	0.0649179	0.177269	0.0662383	0.448978	0.309595	0.133217	0.0701557	0.236659	0.0675718	0.222087	0.133079	0.385876	0.106946	0.167113	0.351088	0.21469	0.0927112	0.244339	0.112214	0.211313	0.146532	0.366034	0.0975884	0.242744	0.0505904
169.123	-H(+)	8-Methylnonenoate ; cis-4-Decenoic acid ; trans-4-Decenoic acid ; trans-Dec-2-enoic acid	HMDB12183 ; HMDB04981 ; HMDB04980 ; HMDB10726	0.806652	0.0257749	0.0476811	0.00516149	0.0308671	0.00444178	0.010546	0.0151971	0.0149135	NaN	0.0254559	0.0267819	0.0124817	NaN	NaN	0.0102799	NaN	0.0150192	0.0105487	NaN	0.0388239	0.00860897	0.0270637	0.0345898	0.000862993	NaN	0.00585047	0.0236438	0.0410982	NaN	0.0357844	0.0276791	0.0489114	0.0336373	0.0314639	0.0061719	NaN	0.0044773	0.0410517	0.00333665	0.0140663	0.021022	0.0124479	0.00778955	0.0270355	0.0226028
169.997	-H(+)	L-Homocysteine sulfonic acid	HMDB02238	0.439387	0.0129603	0.0334888	0.0972934	0.0105107	0.00464789	0.0611282	0.0556344	0.0828552	0.047598	0.0287587	0.0407596	0.0107375	0.0780429	0.00168016	0.0256543	0.0314586	0.0329781	0.0765255	0.0297865	0.0224751	0.0292579	0.00418084	0.0179937	0.0294304	0.0150914	0.0282356	0.0202473	NaN	0.000601346	0.0521869	0.0410439	0.0652336	0.0726101	0.0407282	0.157507	0.243779	0.0566879	0.00865198	0.0315269	0.0591849	0.0409666	0.0673813	0.00314316	0.0601253	0.0530111
170.045	-H(+)	Tetrahydrodipicolinate	HMDB12289	0.493775	0.0659957	0.0279564	0.0601414	0.198573	0.081087	0.047542	0.0250175	0.0559191	0.0430116	0.0303977	0.0608351	0.223517	0.12713	0.127465	0.155201	0.182071	0.12857	0.170524	0.0802858	0.0676157	0.0308739	0.0517377	0.0394044	0.0933394	0.0863659	0.120443	0.0256778	0.0715785	0.183546	0.0732274	0.0376311	0.107752	0.0264481	0.0400122	0.0740992	0.0504685	0.0700414	0.125865	0.0489151	0.078436	0.0662295	0.121266	0.0363238	0.0719056	0.0693896
171.007	-H(+)	Beta-Glycerophosphoric acid ; Glycerol 3-phosphate	HMDB02520 ; C00093	0.174146	0.0823506	0.106924	0.884759	0.480519	4.94496	0.96776	0.142086	0.0350676	0.154154	NaN	0.089691	0.211785	0.520509	0.121972	0.651438	0.331511	0.681377	0.459985	0.14041	0.0259507	0.123272	0.447642	0.527114	0.0811137	0.314259	0.500735	0.996237	0.727488	0.927781	0.219188	0.0927968	0.143051	0.785616	0.00277733	0.298775	0.129942	0.407047	0.318871	0.26286	0.583528	0.257916	0.194326	0.414943	0.57109	0.176436
171.009	-H(+)	p-Cresol sulfate	HMDB11635	0.166489	0.034653	0.0417617	0.642692	0.325763	3.6267	0.685248	0.083969	NaN	0.0646342	NaN	0.0463682	0.129938	0.362728	0.129836	0.43245	0.388874	0.489201	0.344262	0.130753	NaN	0.0514834	0.295393	0.372709	NaN	0.190495	0.422935	0.703728	0.514163	0.692417	0.135863	0.0698132	0.0994142	0.527828	NaN	0.230519	0.0403492	0.256188	0.204645	0.152758	0.420113	0.158426	0.0941553	0.303182	0.360205	0.105897
171.043	-H(+)	Hydantoin-5-propionic acid	HMDB01212	0.853905	0.0355068	0.0618739	0.0592841	0.0720041	0.0957874	0.0544338	0.035187	0.0491882	0.0542975	0.0454287	0.0670404	0.0807316	0.0659477	0.0380772	0.109846	0.0582049	0.0617852	0.0612206	0.0394432	0.0376947	0.033995	0.0513416	0.065775	0.0271361	0.0445182	0.051968	0.0492154	0.0621295	0.150566	0.0598541	0.0502945	0.0712823	0.056723	0.0405307	0.0533291	0.0110915	0.0519005	0.057587	0.0358939	0.0453897	0.0503609	0.0244782	0.0567066	0.0492878	0.0364037
171.045	-H(+)	Menadione	HMDB01892	0.893996	0.0393416	0.0628247	0.0497237	0.0755857	0.0862214	0.0791389	0.0321944	0.0532155	0.0476341	0.0496293	0.0670675	0.0765161	0.0590185	0.0339793	0.0955554	0.0523119	0.0612411	0.0601219	0.0342584	0.0439057	0.0419872	0.0542895	0.0693432	0.027077	0.0386632	0.0506618	0.0548729	0.0639353	0.121843	0.0540642	0.0538959	0.0712556	0.0428187	0.044322	0.0375446	0.0148204	0.0549064	0.0759645	0.0306102	0.043861	0.054156	0.0305697	0.0524459	0.050317	0.0428134
171.066	-H(+)	2-Octenedioic acid ; cis-4-Octenedioic acid	HMDB00341 ; HMDB04982	0.25436	0.0866931	0.0870961	0.0767259	0.0877329	0.114754	0.73171	0.0575435	0.0272366	0.0245902	0.0376814	0.077333	0.10535	0.0952617	0.0992929	0.184268	0.112515	0.062288	0.075802	0.0875427	0.0687854	0.0398494	0.0666698	0.0779067	0.0388635	0.0810716	0.0915026	0.0271973	0.117687	0.334756	0.112738	0.0307901	0.132537	0.0554232	0.0311923	0.152169	0.0391344	0.0605844	0.125159	0.016092	0.0669688	0.0795829	0.0307654	0.0708866	0.0284839	0.0610908
171.079	-H(+)	Glycylproline ; L-Prolinylglycine ; L-prolyl-L-glycine	; ; HMDB11178	0.314102	0.0852032	0.131793	0.296413	0.0724907	0.143366	0.193638	0.147552	0.0999671	0.286551	0.0669782	0.13369	0.136689	0.327703	0.126554	0.117733	0.286402	0.188075	0.160563	0.270545	0.0547347	0.171468	0.0460623	0.14135	0.155708	0.691741	0.48124	0.0235264	0.141214	0.162242	0.166804	0.0325304	0.200348	0.29236	0.0998726	0.265591	0.206636	0.133768	0.190999	0.0486599	0.166106	0.0882457	0.153481	0.0356564	0.254346	0.423354
171.139	-H(+)	Capric acid ; Decanoate (n-C10:0) ; caprate	HMDB00511 ; ; C01571	0.841458	0.442137	1.54347	0.293244	0.664932	0.577485	0.545183	0.496677	0.304491	0.564615	0.967849	0.734933	0.254821	0.235326	0.268201	0.332378	0.403832	0.533658	0.479641	0.375206	1.58717	0.433437	0.671558	0.825129	0.526757	0.269574	0.497514	1.2644	1.61465	0.240647	0.553228	1.09153	0.638037	0.715006	1.17302	0.359596	0.389507	0.481962	0.702881	0.378822	NaN	0.238522	0.487367	0.402193	0.749033	0.936403
172.039	-H(+)	Quinaldic acid	HMDB00842	0.728412	0.0621492	0.0659937	0.0905014	0.0518181	0.109272	0.0352486	0.0702289	0.0521355	0.0371909	0.0501436	0.0631853	0.109523	0.103456	0.111118	0.107079	0.0492034	0.103561	0.141702	0.0706607	0.0439622	0.0246423	0.0488048	0.0388665	0.0568713	0.0354333	0.0740238	0.0290698	0.0503455	0.0805046	0.0687536	0.0547084	0.0405636	0.0256215	0.0335508	0.0166897	0.00923907	0.0184353	0.102715	0.0903415	0.0936102	0.082004	0.0386847	0.0751093	0.0261627	0.0295936
172.062	-H(+)	2-acetamido-5-oxopentanoate ; HMDB06488	C01250 ; HMDB06488	0.404883	0.0250691	0.0240398	0.129053	0.0500341	0.046934	0.0887884	0.068177	0.0573421	0.0143597	0.0278584	0.0491988	0.0354513	0.0573959	0.0419365	0.0304576	0.0257124	0.0411218	0.0357806	0.108561	0.102611	0.0561909	0.0159977	0.0547501	0.0847311	0.0476421	0.0526684	0.0541527	0.0303595	0.0959974	0.0558	0.028966	0.0923786	0.066813	0.0141524	0.0647841	0.0321501	0.0500101	0.120787	0.0719861	0.0937738	0.0528313	0.0611538	0.0748822	0.0569264	0.0502259
172.075	-H(+)	2-Oxoarginine ; 5-guanidino-2-oxopentanoic acid	HMDB04225 ; C03771	0.71427	0.328455	0.383938	0.464284	0.405401	0.58388	0.165886	0.349747	0.219296	NaN	0.470631	0.301192	0.395951	0.123497	0.780027	0.38012	0.207349	0.268367	0.344047	0.428392	0.389147	0.0763682	0.361462	0.265291	0.186304	0.249865	0.353866	0.160151	0.22608	0.493784	0.424436	0.301367	0.188178	0.0816397	0.182139	0.0380949	0.0010024	0.0485007	0.51353	0.500165	0.439139	0.511709	0.137469	0.687253	0.135175	0.0317016
173.008	-H(+)	cis-aconitate(3-)		0.313549	0.0863851	0.15904	0.614863	0.239979	0.559263	0.248885	0.272402	0.220943	0.255437	0.0755457	0.122212	0.359475	0.405001	0.165983	0.204757	0.308832	0.164437	0.528388	0.310201	0.142369	0.135847	0.105044	0.226588	0.313083	0.170752	0.260609	0.0531038	0.421052	0.366563	0.308334	0.0861207	0.419165	0.496363	0.0506089	0.450346	0.438567	0.444356	0.265784	0.259166	0.321435	0.123504	0.390168	0.166992	0.326412	0.212361
173.072	-H(+)	Demethylated antipyrine ; demethylated antipyrine	HMDB06240 ; C13008	0.464174	0.0189851	0.027028	0.0472638	0.00964281	0.0160305	0.0551164	0.0122595	0.0153034	0.0156707	0.0113592	0.0316333	0.0372214	0.0195058	0.033479	0.0330171	0.00512411	0.0365626	0.0372215	0.0934061	0.0279052	0.0117722	NaN	0.00338667	NaN	0.01642	0.00455161	0.00756696	0.0396721	0.0317338	0.0318557	0.00987268	0.0586432	NaN	0.0159027	NaN	0.0102068	0.00177756	0.0310474	0.0218486	0.0209051	0.0198906	0.000364189	0.0340237	NaN	NaN
173.093	-H(+)	HMDB03357 ; N(2)-acetyl-L-ornithine	HMDB03357 ; C00437	0.68515	0.188142	0.105587	0.439941	0.216826	0.164967	0.124361	0.185795	0.0762618	NaN	0.248485	0.136618	0.300531	0.0435805	0.391157	0.2276	0.0630098	0.118214	0.134595	0.274449	0.17588	0.0170408	0.160059	0.151769	0.00796692	0.119225	0.107519	0.103547	0.0666133	0.303459	0.224741	0.135285	0.116184	NaN	0.0872081	0.00417284	NaN	0.0107824	0.125812	0.248838	0.18518	0.217936	NaN	0.392218	0.0272737	NaN
173.104	-H(+)	D-Arginine ; L-Arginine	HMDB03416 ; HMDB00517	0.600531	6.00504	1.8007	12.7451	9.13985	5.42505	1.21099	5.21518	2.34473	NaN	8.98918	6.15431	7.95339	0.505007	22.1118	6.72791	5.05105	4.22861	5.91795	12.0332	5.80984	NaN	6.40169	6.31409	NaN	2.48693	5.85229	3.68903	1.50696	10.4342	7.70684	4.52566	3.617	NaN	2.71314	NaN	NaN	NaN	7.95877	8.26171	5.58347	8.90194	NaN	14.9164	NaN	NaN
173.105	-H(+)	HMDB04370	HMDB04370	0.599594	6.12985	1.56384	12.106	9.04946	5.29073	1.21816	5.05616	2.31516	NaN	8.73205	5.9737	7.71597	0.360324	22.0145	6.66283	5.13264	4.13293	5.92986	11.9179	5.78929	NaN	6.10635	5.89495	NaN	2.45526	5.77471	3.38548	1.4941	10.0275	6.57285	4.33317	3.38601	NaN	2.63939	NaN	NaN	NaN	6.93062	8.33995	5.40125	8.74927	NaN	13.5288	NaN	NaN
174.019	-H(+)	monodehydroascorbate(1-)		0.488211	0.0417357	0.0155215	0.0924086	0.035329	0.0250581	0.0320496	0.0337718	0.022798	0.0306646	0.0175886	0.0270176	0.0355762	0.0485659	0.0390275	0.0818073	0.0259366	0.0307916	0.0516261	0.0726943	0.0286044	0.0265047	0.00929694	0.0395965	0.0475802	0.0366526	0.0261344	0.0175377	0.0133878	0.0466354	0.0615266	0.0124529	0.0307545	0.0558366	0.0279012	0.0849803	0.0227422	0.0491841	0.0418364	0.0591366	0.0529232	0.0216999	0.0176162	0.0328651	0.0313716	0.0325722
174.04	-H(+)	2-Amino-3-oxoadipate ; HMDB00812 ; HMDB03470 ; N-acetyl-L-aspartate(2-)	C05520 ; HMDB00812 ; HMDB03470 ; C01042	0.110689	7.66085	2.21061	14.5309	2.93075	0.617506	2.71153	1.06521	0.54131	3.04317	NaN	1.76311	0.315793	2.92853	5.21475	8.56993	1.53697	0.909933	3.43833	6.77874	5.12804	4.33792	0.0072097	5.59261	8.7705	7.9315	4.54619	2.55942	0.353838	1.5391	9.97036	0.0771124	0.493645	8.46758	4.69284	16.2232	1.94102	7.34204	5.95757	9.38724	6.80475	0.836996	1.72688	2.66882	4.75722	6.70824
174.054	-H(+)	Guanidinosuccinic acid	HMDB03157	0.142403	0.92533	0.281868	1.6305	0.354112	0.0878287	0.311151	0.161374	0.093314	0.34353	0.026647	0.215696	0.085999	0.344297	0.616389	0.992634	0.211475	0.115179	0.398727	0.774098	0.598238	0.461885	0.0171542	0.640417	0.977641	0.889548	0.489308	0.309703	0.0540906	0.226758	1.13593	0.0241833	0.0868024	0.961672	0.55263	1.78166	0.218424	0.848925	0.726674	1.08372	0.77432	0.115847	0.201577	0.350775	0.607356	0.757835
174.055	-H(+)	(5-hydroxyindol-3-yl)acetaldehyde ; 5-Hydroxyindoleacetaldehyde ; Indoleacetic acid ; indole-3-acetate	C05634 ; HMDB04073 ; HMDB00197 ; C00954	0.149085	0.876634	0.276574	1.53109	0.332278	0.0987745	0.300551	0.175893	0.095399	0.331391	0.0309361	0.19832	0.0942557	0.330605	0.592668	0.949311	0.212069	0.112389	0.370394	0.719705	0.558179	0.459678	0.0173798	0.59635	0.93099	0.836219	0.449071	0.292096	0.0614913	0.229874	1.10987	0.0274284	0.104057	0.906435	0.524038	1.68607	0.210289	0.788929	0.682062	1.00458	0.732477	0.111001	0.193331	0.345205	0.597185	0.722087
174.077	-H(+)	HMDB02201	HMDB02201	0.216065	0.0615735	0.0274896	0.137946	0.022513	0.0289012	0.045812	0.0294789	0.0247982	0.0332214	0.00683017	0.0190102	0.0269515	0.0775263	0.0553748	0.100023	0.0352895	0.0285127	0.0375117	0.0819623	0.0460497	0.0442251	0.00194763	0.039234	0.0593543	0.071592	0.0359767	0.0209236	0.0200715	0.0454693	0.0896005	0.00568922	0.0355952	0.0605394	0.0411157	0.146714	0.0180897	0.0701683	0.0609916	0.0835356	0.0672171	0.0127306	0.0150139	0.0418002	0.0420459	0.0572645
174.086	-H(+)	Argininic acid ; Citrulline ; L-citrulline	HMDB03148 ; HMDB00904 ; C00327	0.191667	0.0249613	0.0169925	0.0544319	0.00404481	NaN	0.0404265	0.00718613	0.000881659	NaN	0.00374532	NaN	0.00979984	0.0160867	0.0260016	0.0351629	0.0116332	0.0014095	0.00945322	0.0573159	0.0244847	0.0141364	NaN	0.00805672	0.00259149	0.0258283	0.00729704	0.00792258	0.00934733	0.0121644	0.0263335	0.0022419	0.0101475	0.0133427	0.0138398	0.0369723	0.00232208	0.0167505	0.0248465	0.0238546	0.0202463	NaN	NaN	0.0122826	NaN	0.0163758
174.106	-H(+)	Debrisoquine	HMDB06543	0.611357	0.420373	0.142647	0.859146	0.617307	0.366344	0.104831	0.372419	0.164351	NaN	0.587578	0.426952	0.541445	0.0473162	1.43212	0.475362	0.352527	0.292744	0.403844	0.759874	0.397415	0.0135642	0.442124	0.40734	NaN	0.175045	0.408605	0.240456	0.118722	0.674559	0.490122	0.29883	0.262346	NaN	0.182271	NaN	NaN	0.0260172	0.505123	0.589849	0.397803	0.583578	NaN	1.00148	NaN	NaN
175.037	-H(+)	N-Carbamoyl-L-aspartate ; Ureidosuccinic acid	C00438 ; HMDB00828	0.139163	0.0862443	0.014925	0.188728	0.0687704	NaN	0.0220318	0.0296117	0.0352666	0.0375734	0.0203954	0.0605541	0.00257715	0.0507914	0.0578231	0.969095	0.0465935	0.0485242	0.0707754	0.0841244	0.0449252	0.0604567	0.0205028	0.0998949	0.0755329	0.133333	0.0820765	0.0363317	NaN	0.00627482	0.09055	0.0164072	0.00309175	0.0324821	0.064939	0.278305	NaN	0.0703453	0.0721647	0.0950052	0.0937064	0.0277455	0.00425595	0.0262615	0.0170464	0.0620937
175.044	-H(+)	allantoate	C00499	0.114388	0.514944	0.175169	1.01755	0.204874	0.0218142	0.219138	0.0750821	0.034609	0.210237	0.00156533	0.124342	0.0196458	0.215303	0.315795	0.73327	0.129786	0.0681157	0.230868	0.44301	0.370342	0.304317	NaN	0.405981	0.630371	0.553246	0.28891	0.191874	0.0335423	0.102533	0.679829	0.00342471	0.0336073	0.603359	0.350998	1.10108	0.123327	0.523971	0.451665	0.669698	0.473368	0.0464397	0.125273	0.187755	0.34341	0.477103
175.06	-H(+)	2,3-Dimethyl-3-hydroxyglutaric acid ; 2-Isopropylmalic acid ; 3-Isopropylmalate	HMDB02025 ; HMDB00402 ; HMDB12156	0.0986669	0.0683142	0.0323486	0.0872926	0.0147348	NaN	0.0526657	NaN	NaN	NaN	0.00252262	0.015693	0.00185458	0.0139385	0.0512654	0.0694559	0.0372627	0.00648816	0.0252293	0.0161414	0.0478768	0.00547436	NaN	0.0460456	0.0234592	0.0422283	0.0531999	0.00784039	0.0277037	0.00503591	0.0521856	NaN	0.00716551	0.0389497	0.0240726	0.0750322	NaN	0.0282417	0.0369291	0.0391168	0.0517348	0.0156581	NaN	0.0036124	0.0169755	0.0298571
176.021	-H(+)	Sulforaphane	HMDB05792	0.679259	0.0798299	NaN	0.0978596	0.107883	0.0677991	0.0302872	0.0716169	0.0396646	NaN	0.14136	0.0774685	0.0967865	0.000101169	0.228444	0.103729	0.0185861	0.0565354	0.0758574	0.114298	0.074178	NaN	0.101979	0.0717835	0.0103486	0.0252982	0.0501569	0.0467087	NaN	0.128049	0.0851798	0.0649944	0.0432896	NaN	0.0511518	NaN	NaN	NaN	0.107781	0.134558	0.0938271	0.138757	0.0164949	0.214235	NaN	NaN
176.036	-H(+)	HMDB01015	HMDB01015	0.740908	0.0545744	0.0562719	0.0945528	0.0699753	0.102779	0.0951579	0.113166	0.0734314	0.105614	0.0680214	0.156051	0.178715	0.116405	0.104489	0.194527	0.0879699	0.177833	0.156972	0.122474	0.0340107	0.0715204	0.109535	0.0811464	0.108942	0.057419	0.0840444	0.0333237	0.0301301	0.116637	0.0962227	0.066051	0.0890429	0.0724915	0.0609959	0.14671	0.0439097	0.224148	0.109765	0.11126	0.125923	0.0713322	0.0567382	0.102044	0.122416	0.0627417
176.07	-H(+)	O-Ureidohomoserine	HMDB12271	0.600714	0.0503545	0.0321386	0.0145635	0.0731434	0.0384514	0.126248	0.0225175	0.0115758	0.0297509	0.104003	0.0428814	0.0428251	0.0261498	0.0328784	0.0548817	0.0136246	0.0263487	0.0399763	0.0148382	0.0476161	0.0277438	0.061532	0.0245151	0.087903	0.0560133	0.0229165	0.0395149	0.0165336	0.0482648	0.0279066	0.0516836	0.018844	0.0165375	0.0274999	0.00717132	NaN	0.032517	0.263306	0.232814	0.0759434	0.0900317	0.00860174	0.0325346	NaN	0.0102436
176.071	-H(+)	1,2-dehydrosalsolinol ; 5-Hydroxytryptophol ; 5-hydroxytryptophol ; N,N-dimethylindoliumolate	; HMDB01855 ; ;	0.587182	0.0543659	0.0409531	0.0154454	0.0797094	0.0395075	0.132787	0.027132	0.0123313	0.0266302	0.115153	0.0452745	0.0463576	0.029907	0.0341988	0.0539072	0.0135751	0.0268502	0.0455982	0.0165976	0.050068	0.0279849	0.0662448	0.0255093	0.10323	0.0629089	0.0241808	0.0439035	0.0199435	0.0527934	0.0304263	0.0567431	0.0200884	0.0108351	0.0288018	0.00690217	NaN	0.0336321	0.291113	0.242276	0.0847197	0.0972064	0.010482	0.0308989	NaN	0.0089479
177.067	-H(+)	4-Oxo-4-(3-pyridyl)-butanamide ; BOX A ; BOX B ; PHderiv_Pyruvate; Pyruvic acid; 2-Oxopropanoate; 2-Oxopropanoic acid; Pyroracemic acid	HMDB01267 ; HMDB04146 ; HMDB04145 ; C00022	0.341771	0.779117	2.64984	10.2925	1.4297	3.42511	2.76898	3.24599	6.21461	7.25535	2.05292	3.88108	6.05988	14.5825	2.86367	7.98604	5.30892	2.62476	3.79419	4.78138	1.44991	3.23286	0.696589	1.01042	4.36816	2.53174	2.94665	0.917824	2.46388	1.50256	4.03722	1.8164	8.44567	4.17043	2.61498	7.91011	7.7035	2.71478	2.00568	2.05528	2.73778	1.56499	5.82542	2.21973	2.7271	3.52942
178.059	-H(+)	PHderiv_Oxamate; Oxamic acid; Oxalic monoamide	C01444	0.596758	0.601287	NaN	1.62531	1.36754	1.3117	1.82893	2.37299	0.537552	0.701245	1.35166	1.01322	1.89254	0.610102	2.88783	1.74194	1.29315	0.586643	0.787297	1.89397	0.0144428	0.168132	0.986248	0.855716	1.55016	0.124699	0.570538	0.547149	NaN	2.32493	1.50284	0.713605	0.712164	NaN	0.539306	2.97318	NaN	2.20729	0.74945	1.78989	1.00227	1.27715	0.749698	2.25716	1.68761	0.572783
178.071	-H(+)	Fructosamine ; Glucosamine	HMDB02030 ; HMDB01514	0.369999	0.0329868	0.0705047	1.16112	0.308359	0.536874	1.05153	1.06646	0.753622	1.11924	0.401333	0.578151	0.992599	1.68398	0.614066	1.23445	0.885302	0.363501	0.492148	0.839324	NaN	0.411803	0.200323	0.204081	1.02312	0.205139	0.321995	0.178265	NaN	0.728165	0.637985	0.295402	1.02385	0.311367	0.34518	2.43555	0.831038	1.33113	0.137457	0.482731	0.476226	0.307323	0.880092	0.449798	0.963235	0.660826
178.071	-H(+)	7-Aminomethyl-7-carbaguanine	HMDB11690	0.364585	0.0165876	0.0379626	1.14958	0.300251	0.519741	1.05023	1.06107	0.751616	1.12343	0.396616	0.572693	0.975044	1.6675	0.617869	1.21594	0.879563	0.354212	0.480547	0.832214	NaN	0.399763	0.19539	0.20227	1.02281	0.195082	0.313951	0.177248	NaN	0.727496	0.621714	0.291951	1.01286	0.280041	0.343844	2.51289	0.803344	1.32049	0.130929	0.480301	0.470489	0.294142	0.881352	0.448683	0.946712	0.652854
179.044	-H(+)	HMDB03269 ; PHderiv_Oxalate; Oxalic acid; Ethanedioic acid	HMDB03269 ; C00209	0.10789	NaN	NaN	0.123624	0.300488	0.557991	1.1734	1.61237	0.154813	1.79216	0.283482	0.341638	0.955823	0.876503	0.153049	0.915623	1.34394	0.157811	0.193889	0.888321	NaN	0.477715	0.093094	0.144337	1.4873	0.294703	0.22806	0.274471	NaN	0.727572	0.609676	0.0294642	0.430739	1.02081	0.136126	2.64264	0.677697	2.31228	NaN	0.714887	0.97358	0.262507	1.39061	0.376609	3.00186	0.82744
179.055	-H(+)	3-Deoxyarabinohexonic acid ; Allose ; Alpha-D-Glucose ; Beta-D-Galactose ; Beta-D-Glucose ; D-Fructose ; D-Galactose ; D-Glucose ; D-Mannose ; D-Tagatose ; D-glucose ; D-tagatose ; L-Gulose ; L-Sorbose ; Myoinositol ; Scyllitol ; myo-inositol	HMDB00346 ; HMDB01151 ; HMDB03345 ; HMDB03449 ; HMDB00516 ; C02336 ; C00984 ; HMDB00122 ; C00159 ; HMDB03418 ; C00031 ; C00795 ; HMDB12326 ; C08356 ; HMDB00211 ; HMDB06088 ; C00137	0.140459	NaN	NaN	7.43592	12.9261	14.1479	28.9784	28.02	4.82115	29.5621	9.26569	9.72393	32.1432	26.1083	12.5318	32.4725	42.58	2.55757	12.2897	29.6262	NaN	7.40162	4.10528	3.89395	32.5221	4.26384	8.52556	11.8995	NaN	23.9697	9.58048	1.16376	16.3341	9.04131	1.05789	58.8445	7.54433	83.7157	NaN	15.2318	41.5228	10.346	33.8512	6.03141	74.7709	19.7325
179.055	-H(+)	Paraxanthine ; Theobromine ; Theophylline	HMDB01860 ; HMDB02825 ; HMDB01889	0.136154	NaN	NaN	8.73795	13.0677	14.7383	26.0784	29.4645	4.32349	28.9538	9.293	9.60301	32.0131	26.7426	13.3599	33.0691	43.6991	2.63984	12.2851	30.178	NaN	8.50941	4.12448	3.98504	32.1901	3.43177	9.14915	11.6545	NaN	23.5644	8.89621	1.15805	16.0304	9.14837	1.15754	54.8514	7.47047	85.7072	NaN	17.6815	41.6417	10.4542	35.2569	7.79	77.1002	19.1694
179.056	-H(+)	adrenochrome o-semiquinone		0.164907	0.00419672	1.49299	11.1557	13.0515	13.3082	19.6966	19.7813	5.00752	21.6177	9.21917	9.60375	30.1203	25.7568	12.063	28.6136	32.0744	2.70113	11.9465	21.7928	NaN	6.8358	4.09645	3.88814	24.5049	8.21154	7.37557	12.7238	NaN	20.6097	7.47875	1.19753	19.4444	6.14214	0.784532	44.7223	7.06114	78.0465	NaN	15.0491	40.7256	10.5018	28.7211	9.2388	65.4271	14.9594
180.029	-H(+)	2-Methyl-3-hydroxy-5-formylpyridine-4-carboxylate	HMDB06954	0.73391	0.030787	0.0477881	NaN	0.061052	NaN	0.107613	0.0928792	0.0338372	0.0312898	0.0696647	0.0688021	0.0204204	0.0431059	NaN	0.0443708	0.0227745	0.0340323	0.0382645	0.0274882	NaN	0.00567914	0.0585961	0.0450254	0.0354451	NaN	0.0194989	0.0565996	NaN	0.0358161	0.0688999	0.0619353	0.104638	0.00831729	0.0458987	0.127495	0.00563256	0.155347	0.103015	0.0247821	0.0420704	0.0598148	0.0328388	0.00621519	0.0411303	0.0582491
180.066	-H(+)	4,6,7-trihydroxy-1,2,3,4-tetrahydroisoquinoline ; 4-Hydroxy-4-(3-pyridyl)-butanoic acid ; Beta-Tyrosine ; L-Threo-3-Phenylserine ; L-Tyrosine ; L-tyrosine ; o-Tyrosine	; HMDB01119 ; HMDB03831 ; HMDB02184 ; HMDB00158 ; C00082 ; HMDB06050	0.820109	1.60559	2.52179	3.43835	2.1633	3.03512	1.44518	2.66069	1.84025	0.776	2.0574	2.29234	2.9628	1.71602	3.73634	2.81849	2.01366	1.86058	2.41745	2.88346	1.35208	1.104	1.76295	1.68205	1.59081	1.80905	2.68687	0.988222	1.16893	2.70989	2.50296	2.22223	1.5323	1.02028	1.11414	2.11522	1.0543	1.99498	2.1158	2.5993	3.41727	2.76747	1.27917	3.47868	2.17629	0.778615
182.045	-H(+)	4-Pyridoxic acid ; 4-pyridoxate	HMDB00017 ; C00847	0.775682	0.0265143	0.00986424	0.0189283	0.0656064	0.00456332	0.138092	0.0867991	0.0202563	0.0430404	0.0620845	0.0534235	0.0533523	0.0610141	0.0280394	0.0619893	0.0308496	0.0493006	0.0397497	0.0112961	0.0234177	0.0423821	0.0524887	0.0474464	0.0597086	0.0265367	0.0212814	0.0985007	0.00590648	0.0450959	0.0624888	0.0880522	0.108727	NaN	0.0808284	0.0367703	0.00730671	0.184366	0.201785	0.0814784	0.0511097	0.0690584	NaN	0.0523626	NaN	0.115477
182.058	-H(+)	choline phosphate(1-)	C00588	0.54701	0.135472	NaN	0.149976	0.311585	0.281735	0.215488	0.084244	0.0789601	0.125633	0.0404757	0.0808632	0.123335	0.123926	0.120228	0.13518	0.483437	0.133879	0.184159	0.152913	0.245399	0.0363218	0.167348	0.0193623	0.446846	0.297272	0.119005	0.0665387	0.0987816	0.0557191	0.178426	0.111831	0.32019	0.0549482	0.139144	0.485713	0.23068	0.231214	0.155298	0.0713062	0.214986	0.124794	0.330277	0.0667419	0.272925	0.0696486
182.082	-H(+)	Epinephrine ; HMDB00819 ; Methylnoradrenaline	HMDB00068 ; HMDB00819 ; HMDB02832	0.542508	NaN	0.00470328	0.00459705	0.0182608	NaN	0.0483655	0.0597213	0.0150066	0.0386092	0.0197314	0.0196307	0.0480019	0.0031266	0.00594026	0.0706082	0.0220865	0.00815936	0.0101553	0.0219424	NaN	NaN	0.015889	0.0135772	0.0396092	NaN	NaN	0.0165157	NaN	0.0636977	0.0296628	0.0194984	0.0254298	NaN	0.0181172	0.0643547	NaN	0.0486699	NaN	0.00481969	0.0234829	0.0133317	0.0111839	0.00942379	0.0316895	0.00148922
183.017	-H(+)	5-Hydroxyisourate	C11821	0.719258	0.537494	0.374815	0.503844	0.541463	0.581202	0.295154	0.862227	0.175396	1.2499	0.318446	0.959312	0.241518	0.0463959	0.105714	0.259124	0.0659735	0.333302	0.74442	0.400688	0.301029	0.301008	0.504307	0.614931	0.740843	0.43319	0.36776	0.253027	0.584473	0.227624	0.640799	0.63568	0.614882	0.0646584	0.426577	1.02608	0.243771	0.740295	0.070716	0.293244	0.988576	0.807154	0.145898	0.0655833	NaN	0.20899
183.029	-H(+)	3,4-Dihydroxymandelic acid	HMDB01866	0.800038	0.104112	0.0999967	0.0663818	0.128442	0.0921444	0.0721552	0.161622	0.0357944	0.213769	0.0892173	0.190965	0.0636947	0.00872752	0.0247086	0.0785602	0.00114873	0.0566098	0.107169	0.0735394	0.0666893	0.0366213	0.108097	0.130657	0.112009	0.0779489	0.0480803	0.0606116	0.0923122	0.0778521	0.134655	0.117011	0.112185	0.0118692	0.0803615	0.220335	0.0132844	0.114176	0.0291397	0.0557714	0.165126	0.150883	0.019749	0.0274806	0.0257775	0.04855
184.001	-H(+)	O-Phospho-L-serine	C01005	0.748791	3.30443	6.30981	3.89311	2.58533	3.05227	6.57746	4.86602	8.05764	6.35562	1.91015	7.8671	2.71094	4.68438	2.42962	4.1172	5.99284	3.65787	7.26701	4.08477	3.3847	6.47661	2.94028	5.08268	4.50316	3.32738	5.77833	2.03361	4.32942	3.12997	5.28648	2.7975	6.47877	7.52239	3.73543	7.88575	6.95727	5.64618	3.21607	3.22246	5.7108	3.24281	4.4103	2.35165	8.65071	6.53953
184.026	-H(+)	cis,cis-2-amino-3-(3-oxoprop-1-enyl)but-2-enedioate	C04409	0.748826	0.102053	0.204565	0.123346	0.0800813	0.0912432	0.215091	0.170674	0.26495	0.205001	0.0613871	0.282106	0.0823901	0.145243	0.0842412	0.134469	0.17015	0.120156	0.298673	0.153663	0.111698	0.187455	0.089148	0.162901	0.156144	0.100487	0.178508	0.0644768	0.142748	0.0926778	0.1733	0.100405	0.218407	0.238099	0.115072	0.258448	0.202937	0.193866	0.100334	0.106844	0.198228	0.104922	0.126127	0.0724508	0.25084	0.204364
184.096	-H(+)	Ecgonine ; Pseudoecgonine	HMDB06548 ; HMDB06348	0.909573	0.0245764	0.0304262	0.0254026	0.0364753	0.0280701	0.0431333	0.024652	0.0281109	0.0144814	0.0353536	0.0294062	0.0273376	0.0218853	0.0259642	0.0286598	0.0148196	0.0201301	0.0232263	0.0226236	0.022773	0.0201345	0.0321928	0.0223636	0.0302707	0.0261431	0.0220819	0.0215534	0.0227646	0.0293003	0.0327643	0.0227842	0.0270475	0.0135468	0.0237849	0.0357024	0.0138931	0.0222995	0.0465204	0.026235	0.0283486	0.0332213	0.0172497	0.031131	0.0207526	0.0281714
184.985	-H(+)	3-Phospho-D-glycerate ; D-Glycerate 2-phosphate	C00597 ; C00631	0.706887	0.0156283	0.0436001	0.162956	0.1255	0.0597832	0.075133	0.0821472	0.103931	0.0858561	0.0670935	0.109814	0.131357	0.148402	0.107324	0.279258	0.176117	0.0770637	0.213921	0.0953797	0.0377559	0.106426	0.0599039	0.100668	0.0729334	0.149901	0.116179	0.0527459	0.108678	0.155205	0.103201	0.0625982	0.0965259	0.0727529	0.0430147	0.138114	0.11195	0.0688457	0.235714	0.0555471	0.135055	0.0900792	0.127297	0.124382	0.0849584	0.0732206
184.986	-H(+)	8-Chloroxanthine	HMDB06039	0.719835	0.0144678	0.0324608	0.16416	0.120586	0.056832	0.0742251	0.0890502	0.102894	0.086137	0.0681295	0.103265	0.131594	0.148032	0.101424	0.272371	0.161615	0.074506	0.208602	0.0852053	0.0311555	0.101889	0.0600484	0.095141	0.0769914	0.147823	0.107415	0.056993	0.0966224	0.14946	0.106207	0.0631267	0.0983749	0.0648868	0.0455438	0.136458	0.109032	0.0825792	0.23643	0.0597299	0.13168	0.0890008	0.124306	0.134863	0.0889443	0.0759703
185.118	-H(+)	3-Oxodecanoic acid	HMDB10724	0.74316	0.0559913	0.102219	0.0118852	0.0737703	0.0254292	0.117318	0.0137407	0.0575698	0.00538409	0.0340183	0.0461087	0.00672107	0.00978736	NaN	0.0150863	0.0119344	0.029785	0.0110442	0.00486773	0.0903529	0.0425371	0.0531645	0.0539568	0.015628	0.0141825	0.024921	0.06544	0.0848616	0.00186461	0.0154242	0.0496748	0.0555387	0.0420637	0.0563088	NaN	0.0192321	0.0060514	0.123509	0.0192757	0.0254675	0.0458795	0.0356578	0.0147717	0.0259899	0.0349699
185.155	-H(+)	4,6-Dimethylnonanoic acid ; Undecanoic acid	HMDB02373 ; HMDB00947	0.909409	5.73112	9.89663	2.87209	7.3741	5.95368	5.42332	5.25008	6.0902	6.46367	6.24814	6.45628	2.84872	3.37086	2.60694	3.7594	3.72644	4.50159	3.8549	3.57096	9.07922	5.67545	7.18655	7.20089	6.22737	3.58722	4.14581	8.03652	9.55405	2.70491	4.56357	6.89723	4.48383	6.4547	7.28369	4.64071	4.84169	5.9601	4.72704	4.6974	2.49416	4.56791	6.24884	4.05898	7.07949	7.68467
185.192	-H(+)	Dodecanol	HMDB11626	0.900634	0.0544523	0.0995866	0.0314352	0.0731141	0.0573067	0.0609042	0.0575798	0.0617367	0.0722891	0.0548372	0.0694966	0.0299372	0.0384016	0.027923	0.0424287	0.0422578	0.0479515	0.0437066	0.037734	0.0943179	0.056309	0.0717912	0.0737654	0.0679966	0.0370105	0.0470604	0.0910174	0.0967253	0.0300584	0.047998	0.0778315	0.0575688	0.0697004	0.0758649	0.0535499	0.051918	0.0671774	0.0515078	0.0515487	0.0182512	0.0425508	0.0648333	0.0428583	0.0744492	0.0795026
186.056	-H(+)	Indoleacrylic acid	HMDB00734	0.633442	0.0101232	0.00912772	0.0266815	0.01012	0.0132348	0.0134068	0.0244111	0.0123241	0.0179489	0.0110392	0.0182415	0.0402697	0.031944	0.0213112	0.0402588	0.027735	0.0283073	0.0263164	0.0374763	0.00439397	0.0112901	0.0112262	0.0117404	0.00494194	0.0257548	0.0362671	0.00542278	0.0142105	0.0352198	0.0185492	0.0101688	0.0163715	0.0356397	0.00995439	0.0306604	0.0130011	0.0112351	0.0250554	0.0122067	0.0242324	0.0182391	0.00329485	0.0128285	0.00766757	0.0285297
186.158	-H(+)	HMDB01276 ; HMDB02189	HMDB01276 ; HMDB02189	0.912283	0.711324	1.21271	0.367889	1.01631	0.786083	0.67914	0.667178	0.848002	0.808871	0.741935	0.879394	0.39248	0.449508	0.356244	0.510844	0.494431	0.623297	0.655365	0.486495	1.08691	0.73082	0.925973	0.987135	0.810921	0.483148	0.53328	0.961686	1.17498	0.353539	0.587169	0.851019	0.582307	0.855962	0.886688	0.582139	0.607809	0.813012	0.589882	0.601814	0.351914	0.662562	0.807368	0.518919	0.896321	0.966095
187.023	-H(+)	(Z)-but-2-ene-1,2,3-tricarboxylate	C04225	0.821944	0.0494285	0.0428435	0.0288548	0.0537963	0.0295843	0.0272122	0.0242578	0.0148715	0.0241913	0.0504342	0.0629426	0.0350295	0.0186344	0.0461443	0.0335192	0.0300824	0.0358659	0.0383438	0.0570474	0.0287448	0.0119102	0.0509482	0.0645814	0.0217524	0.0151396	0.0387078	0.0229407	0.0459177	0.0514296	0.044052	0.0318549	0.0429076	0.00883068	0.029293	0.0285896	0.00836165	0.0190278	0.0479132	0.0229906	0.051893	0.0689337	0.0215497	0.0377749	0.0228653	0.0276418
188	-H(+)	Lanthionine ketimine	HMDB04823	0.598025	0.0261009	0.0132518	0.0390782	0.0369754	0.0435961	0.0263094	0.0363006	0.025247	0.00965157	0.0379578	0.0445448	0.0538766	0.0315028	0.0954093	0.0510126	0.02862	0.0521906	0.0609158	0.0572937	0.0297669	0.0117421	0.0327281	0.0280082	0.013458	0.0236163	0.0397811	0.0108955	0.0192548	0.0614156	0.0355881	0.0229719	0.0271205	0.00232209	0.00832918	0.010278	NaN	0.00930117	0.0354896	0.0638489	0.0435424	0.0476755	0.00929569	0.0656778	NaN	0.00589507
188.036	-H(+)	Kynurenic acid ; kynurenate	HMDB00715 ; C01717	0.746018	0.0594556	0.0790897	0.0806075	0.095025	0.0814815	0.037488	0.0558771	0.0596543	0.0185993	0.075661	0.0735762	0.0758484	0.0288309	0.137602	0.0766995	0.0304365	0.0655101	0.0760771	0.0930333	0.0693577	0.027966	0.062723	0.0568513	0.0287437	0.0270507	0.0618017	0.0349973	0.0431068	0.130671	0.0791208	0.0478787	0.0628114	0.0739025	0.0339972	0.0203725	NaN	0.0383567	0.0738302	0.0907051	0.0849571	0.0879204	0.0218568	0.126725	0.0419473	0.0310384
188.056	-H(+)	Glutarylglycine ; HMDB01138 ; N-acetyl-L-glutamate(2-)	HMDB00590 ; HMDB01138 ; C00624	0.0929782	1.11362	0.138611	0.161046	4.89451	0.0292023	0.450432	NaN	0.0661158	0.00130596	0.203965	0.495519	0.11959	0.763872	2.81288	0.531909	0.383676	0.156899	0.322139	0.485246	0.144671	0.277147	0.207139	0.691173	0.0993073	0.387448	0.553357	0.212614	NaN	6.05206	0.348986	0.148567	NaN	NaN	0.17841	0.133995	NaN	1.92999	0.797892	0.508265	0.31186	0.139121	NaN	0.372393	0.0139039	1.28307
188.072	-H(+)	3-Indolepropionic acid ; methyl indole-3-acetate	HMDB02302 ;	0.17	0.130596	0.0157318	0.0431138	0.563196	0.0264129	0.0686022	0.0261483	0.0162204	0.0366831	0.0489385	0.0746962	0.164863	0.125974	0.335635	0.203399	0.0976364	0.0437696	0.077856	0.120492	0.0191189	0.028259	0.0412298	0.0942391	0.021864	0.0573187	0.0771404	0.0312907	NaN	0.80286	0.05591	0.0323413	NaN	0.0418122	0.0335407	0.0535911	NaN	0.222336	0.107551	0.0765937	0.0633014	0.0397511	NaN	0.0751168	0.00907579	0.120892
188.072	-H(+)	S-Prenyl-L-cysteine	HMDB12286	0.172226	0.126091	0.0118036	0.040508	0.544248	0.0262636	0.0666769	0.0247335	0.0153271	0.034063	0.0485796	0.0752983	0.160009	0.12152	0.339851	0.200549	0.0984691	0.0430404	0.077068	0.12003	0.0190706	0.0265603	0.0408982	0.0950791	0.021528	0.0541634	0.0764024	0.0303791	NaN	0.794208	0.0526032	0.0325283	NaN	0.041596	0.032671	0.0500201	NaN	0.218264	0.111022	0.0739592	0.0612709	0.0399289	NaN	0.0752881	0.00374361	0.120312
189.004	-H(+)	oxalatosuccinate(3-)	C05379	0.492599	0.0880862	0.0589231	0.234166	0.143736	0.165636	0.0294437	0.116333	0.09176	NaN	0.125927	0.136719	0.265058	0.139961	0.395519	0.215177	0.144208	0.162938	0.352203	0.240312	0.0728178	0.00921829	0.100652	0.106548	0.0556472	0.057756	0.221603	0.0287949	0.0372187	0.220824	0.139155	0.103021	0.070871	NaN	0.029084	NaN	NaN	NaN	0.165293	0.225618	0.140834	0.189107	0.0116386	0.256851	NaN	NaN
189.052	-H(+)	L-beta-aspartyl-L-glycine	HMDB11165	0.832373	0.0868444	0.117309	0.125926	0.16908	0.088914	0.0863002	0.101662	0.104217	0.0774191	0.102976	0.122388	0.0949565	0.0766991	0.216417	0.105726	0.107955	0.10972	0.159802	0.160183	0.0944266	0.0768799	0.0936694	0.0985581	0.069802	0.0775375	0.133843	0.0643632	0.0790264	0.207629	0.0935243	0.07926	0.083925	0.0682157	0.0691427	0.0993486	0.0388179	0.102778	0.0875896	0.125747	0.106167	0.106771	0.0710091	0.152428	0.0354698	0.0903082
189.076	-H(+)	3-Hydroxysuberic acid	HMDB00325	0.787012	0.218121	0.153162	0.0505037	0.129734	0.0291831	0.151786	0.0923729	NaN	0.0935161	0.102589	0.226009	0.0939551	0.0544068	0.0782171	0.0838391	0.0850994	0.101413	0.110888	0.0842153	0.160742	0.0395023	0.147673	0.231705	0.0760358	0.0537619	0.117712	0.088375	0.155931	0.141369	0.0876165	0.0974192	0.126265	0.0890143	0.0968924	0.0687384	0.0568689	0.0869025	0.0940785	0.064214	0.218171	0.245024	0.0174263	0.0633208	0.10619	0.106021
189.09	-H(+)	Diaminopimelic acid	HMDB01370	0.796931	0.043541	0.0365845	0.00894864	0.0194316	NaN	0.0661548	0.0219637	NaN	0.0207772	0.0200919	0.03108	0.0117838	0.0214628	0.00627958	0.0120509	0.0193118	0.0236171	0.0202474	0.0155742	0.0301341	0.015525	0.023009	0.0287013	NaN	0.00746433	0.0172389	0.0171887	0.0383638	0.0183519	0.00905685	0.0251506	0.0383605	NaN	0.0207029	0.0239727	0.0190114	0.0114145	NaN	0.00612795	0.038239	0.0379103	0.00367587	0.0081853	0.000632384	0.0174717
190.053	-H(+)	5-Hydroxyindoleacetic acid	HMDB00763	0.315977	0.362354	0.308397	0.224626	0.206083	0.24933	0.391108	0.507148	0.703736	0.608097	0.162719	1.30105	0.277411	0.190209	0.576856	0.446574	0.301176	0.34701	0.387399	0.418341	0.201865	0.23612	0.266526	0.202446	0.364788	0.195216	0.53915	0.0653017	0.31405	0.279219	0.278676	0.0545861	0.183392	0.140088	0.0942324	0.170041	0.142131	0.459319	0.272645	0.400033	0.197688	0.165579	0.0902157	0.333409	0.353655	0.726036
190.053	-H(+)	HMDB11745 ; N-Acetylmethionine	HMDB11745 ; C02712	0.308216	0.375435	0.314111	0.230142	0.215221	0.254606	0.399449	0.514736	0.724996	0.616293	0.160429	1.34751	0.283701	0.196836	0.589857	0.459262	0.305554	0.361939	0.395832	0.425013	0.2073	0.242465	0.27168	0.207882	0.378337	0.199451	0.547544	0.064531	0.322131	0.287193	0.282077	0.0535533	0.189161	0.148677	0.0969768	0.162952	0.148949	0.473171	0.27866	0.406733	0.2033	0.169544	0.0929788	0.339744	0.3571	0.759149
190.087	-H(+)	5-Methoxytryptophol ; 5-methoxytryptophol	HMDB01896 ;	0.918152	0.12247	0.180111	0.0782774	0.148969	0.110824	0.136606	0.125797	0.138009	0.180975	0.118175	0.149249	0.275543	0.11705	0.169719	0.25594	0.187737	0.128553	0.136148	0.0937021	0.149488	0.102844	0.13107	0.141318	0.128639	0.0831352	0.117182	0.127598	0.145679	0.272632	0.0915722	0.124424	0.0877431	0.155125	0.12413	0.106386	0.0893358	0.126836	0.110638	0.101618	0.0961849	0.111854	0.11323	0.0854741	0.126945	0.136642
190.099	-H(+)	4 hydroxy debrisoquine ; 4-Hydroxydebrisoquine	; HMDB06468	0.928098	0.0336038	0.0343253	0.0171576	0.025994	0.0204144	0.0482985	0.0282821	0.0150885	0.043777	0.0323897	0.0425131	0.0454981	0.0250297	0.0234854	0.0417246	0.0332619	0.0353358	0.0308672	0.0227369	0.0326842	0.0188016	0.0313052	0.0419898	0.036369	0.0184237	0.0274459	0.0341625	0.0347704	0.0435412	0.0229495	0.0349584	0.0287487	0.0367192	0.0389976	0.0227892	0.0202854	0.0312249	0.0208868	0.0204957	0.0387918	0.0397567	0.0215205	0.0218824	0.029649	0.0394531
191.019	-H(+)	Citrate ; Isocitrate	C00158 ; C00311	0.228453	2.28701	3.36389	16.6471	5.0237	10.6885	4.77025	6.69047	6.27641	5.65921	1.26239	2.44774	13.3899	12.3531	4.83989	4.09102	12.153	5.99116	19.2254	9.78619	3.60156	3.13948	2.00023	2.85588	6.82057	4.42769	10.0453	0.778446	9.08087	7.08259	8.069	2.34804	10.3769	10.4332	1.24662	11.7065	10.906	9.56335	4.93906	5.31952	9.62248	2.98337	9.08213	3.54507	6.86413	4.28072
191.055	-H(+)	Quinic acid	HMDB03072	0.260552	NaN	NaN	0.159886	0.076681	0.0866726	0.168756	0.316275	0.136602	0.302577	0.0361784	0.182954	0.292634	0.144792	0.0666928	0.106649	0.296811	0.114636	0.309668	0.2139	NaN	NaN	0.0374015	0.051415	0.125129	NaN	0.109498	0.000979144	NaN	0.202159	0.147923	0.030298	0.166396	0.179693	0.0316181	0.421437	0.0702296	0.22503	0.105456	0.0548649	0.160545	0.0455858	0.0904408	0.0335069	0.157124	0.0246671
191.083	-H(+)	5'-Hydroxycotinine ; Cotinine N-oxide ; HMDB01324 ; Hydroxycotinine ; Oxoamide ; PHderiv_2-Oxobutanoate; 2-Ketobutyric acid; 2-Oxobutyric acid; 2-Oxobutyrate; 2-Oxobutanoic acid; alpha-Ketobutyric acid; alpha-Ketobutyrate	HMDB01427 ; HMDB01411 ; HMDB01324 ; HMDB01390 ; HMDB01004 ; C00109	0.540118	3.58467	6.8405	6.48087	4.8351	8.37139	9.40832	5.96297	8.39029	13.0244	2.93029	11.1623	5.90607	5.38506	6.6456	5.31998	13.0628	3.64281	10.2653	6.81811	2.67323	5.88444	1.95477	2.33069	6.45774	4.35221	7.72081	2.33744	5.98619	4.28725	7.16641	1.45298	12.6638	6.60175	4.9809	5.02175	5.71585	6.14608	5.63437	5.70428	4.28031	5.61585	5.79562	3.77977	7.99065	5.65123
192.031	-H(+)	5,6-dihydroxyindole-2-carboxylate ; L-dopachromate ; Melanin	C04185 ; C01693 ;	0.760833	0.106483	0.127695	0.281363	0.155094	0.219833	0.106808	0.151832	0.156538	0.151172	0.0848334	0.15158	0.26533	0.254262	0.174379	0.146189	0.198666	0.259216	0.341781	0.220913	0.0797186	0.102082	0.0944324	0.10867	0.108901	0.10906	0.200168	0.0552021	0.156629	0.190337	0.203368	0.0854463	0.217463	0.160612	0.0717448	0.202378	0.150427	0.199749	0.173191	0.131782	0.19084	0.1233	0.157639	0.158678	0.0946067	0.112543
192.065	-H(+)	2-Methylhippuric acid ; Methylhippuric acid ; Phenylacetylglycine ; o-methylhippurate	HMDB11723 ; HMDB00859 ; HMDB00821 ;	0.7428	0.321487	0.0421308	0.510137	0.690995	0.608307	0.0406779	0.109167	0.230639	NaN	0.437312	0.40113	0.493223	0.221116	0.828251	0.423756	0.254709	0.319599	0.446905	0.406482	0.204946	0.0703204	0.544887	0.422783	0.188452	0.121026	0.246168	0.253141	0.180554	0.511345	0.407931	0.284821	0.254569	0.118386	0.277863	0.356309	0.0947431	0.162466	0.203788	0.21556	0.41349	0.544768	0.165926	0.657257	NaN	0.197199
192.102	-H(+)	(-)-Salsoline ; (R)-1,2-dimethyl-5,6-dihydroxy-tetrahydroisoquinoline ; N-methylsalsolinol	C09640 ; ;	0.361761	0.0396625	0.0666273	0.0997946	0.0663629	0.118703	0.182377	0.119869	0.100629	0.208499	0.051263	0.139185	0.261388	0.110667	0.151153	0.226452	0.199667	0.0571745	0.150854	0.107641	0.0107039	0.067287	0.0338602	0.0421083	0.110028	0.0471068	0.101377	0.0323902	0.035326	0.190322	0.123055	0.0267745	0.168621	0.127146	0.0641843	0.166726	0.065086	0.118338	0.069223	0.081403	0.0715353	0.0797736	0.0777283	0.0859509	0.118426	0.0707765
193.051	-H(+)	Isoferulic acid ; Monoethyl phthalate ; trans-Ferulic acid	HMDB00955 ; HMDB02120 ; HMDB00954	0.700811	0.240609	NaN	0.323353	0.524431	0.446495	0.0399751	0.0318671	0.14688	NaN	0.271406	0.255912	0.43934	0.0393618	0.625588	0.522593	0.133683	0.154876	0.297754	0.318309	0.0725034	NaN	0.392893	0.316338	0.0869323	NaN	0.121376	0.186792	0.0487011	0.563732	0.363407	0.188803	0.227114	NaN	0.240507	0.444402	NaN	0.180446	0.091543	0.0485846	0.278973	0.424401	0.190673	0.51828	NaN	0.0735456
194.044	-H(+)	2-Carboxy-2,3-dihydro-5,6-dihydroxyindole ; 3-Hydroxyhippuric acid ; 4-Carboxyphenylglycine ; Alpha-Hydroxyhippuric acid ; Dopaquinone ; L-dopaquinone ; Leucodopachrome ; Salicyluric acid	C05604 ; HMDB06116 ; HMDB02016 ; HMDB02404 ; HMDB01229 ; C00822 ; HMDB04067 ; HMDB00840	0.379154	NaN	NaN	0.10166	0.266171	0.25497	0.484777	0.550265	0.0989706	0.453654	0.162464	0.200523	0.535621	0.211141	0.334491	0.575965	0.427975	0.100626	0.189571	0.353506	NaN	NaN	0.201043	0.191835	0.724845	NaN	0.0566667	0.0965969	NaN	0.710134	0.372685	0.109759	0.190449	NaN	0.140721	1.24841	0.0220719	0.799843	NaN	0.223836	0.227138	0.222355	0.36339	0.25427	0.572555	0.2239
194.952	-H(+)	Gold	HMDB04138	0.66051	0.064253	0.0114433	0.0454724	0.0795872	NaN	NaN	0.0370457	0.0284472	0.023015	0.0546873	0.149858	0.0341764	0.0723953	0.0320777	0.0193468	0.163822	0.0932492	0.100906	0.0708624	0.0563754	0.139336	0.10042	0.1627	NaN	0.173009	0.109617	0.078713	0.0733348	0.0143319	0.0655563	0.040767	0.0864281	0.0293477	0.056299	0.0939779	0.212423	0.0362817	0.00210379	NaN	0.0637133	0.110512	NaN	NaN	0.00374895	0.0404831
195.03	-H(+)	Selenomethionine ; selenomethionine	HMDB03966 ; C05335	0.156754	0.0352151	0.117686	0.0250838	0.0374951	0.0387592	0.158894	0.142787	0.05505	0.131258	0.0475516	0.063047	0.171964	0.225031	0.043124	0.43099	0.073822	0.577997	0.0498812	0.684051	0.0237398	0.0255976	0.0439938	0.0455559	0.199501	0.0122471	0.034818	0.0395632	0.0114113	0.19879	0.133889	0.0423214	0.152133	0.0127844	0.0333289	0.271711	0.980196	0.195663	0.0455931	0.162642	0.10093	0.055899	0.0842786	0.0679521	0.167134	0.0253044
195.066	-H(+)	Homoveratric acid	HMDB00434	0.05105	NaN	NaN	NaN	0.0840932	0.0605379	0.839469	0.649678	0.186033	0.466519	0.0551275	0.16085	0.369388	0.176836	NaN	0.295376	0.3956	0.0407993	0.0999693	0.215215	NaN	0.0139003	0.0253309	0.0664297	0.430532	0.159368	0.0614676	0.0362569	NaN	0.580621	0.197146	0.0279766	0.270922	0.035416	0.0220202	1.49464	14.9668	0.697747	NaN	0.368305	0.585002	0.0100714	0.211417	0.170233	0.576711	0.0929851
196.012	-H(+)	Phosphoguanidinoacetate	HMDB03705	0.525172	0.0292561	0.0190349	0.0900584	0.0221877	0.00660737	0.0233737	0.0434317	0.0402807	0.0137876	0.0336939	0.0275327	0.0219333	0.0302111	0.0515158	0.0463041	0.0356323	0.0353827	0.0322607	0.0384922	0.0349955	0.00685557	0.00882058	0.0269372	0.0501397	0.00836859	0.0237638	0.0106043	NaN	0.0191868	0.0567661	0.0235432	0.0258419	0.0416758	0.0269112	0.128531	0.0984491	0.0322893	0.0407895	0.0546653	0.0403741	0.0274309	0.0278863	0.0257102	0.0233483	0.0296006
196.023	-H(+)	3-Hydroxy-2-methylpyridine-4,5-dicarboxylate ; 4-hydroxy-3-nitrophenylacetate	HMDB06955 ;	0.179332	0.383583	0.124845	0.590314	0.134985	0.000215729	0.165644	0.0405971	0.0239854	0.169558	0.031105	0.0841428	0.00867814	0.116862	0.153349	0.420392	0.0353808	0.0476713	0.103138	0.27439	0.255273	0.167003	0.014898	0.234539	0.62175	0.319255	0.115066	0.144007	NaN	0.0747392	0.48474	0.0253631	0.0343192	0.49383	0.261283	0.840024	0.116112	0.484221	0.319391	0.567083	0.285469	0.0546928	0.0656109	0.112858	0.264339	0.382133
196.059	-H(+)	DL-Dopa ; L-Dopa ; L-dopa	HMDB00609 ; HMDB00181 ; C00355	0.130059	NaN	NaN	0.0902556	0.175577	0.106566	0.0928948	0.162245	0.149749	0.173114	0.0900927	0.192914	0.298063	0.177139	0.179317	0.365545	0.301949	0.21571	0.317173	0.181439	NaN	0.0426019	0.0952347	0.11234	0.140127	0.0787605	0.129983	0.0641367	NaN	0.377306	0.171001	0.0987008	0.221649	NaN	0.0297533	0.701313	4.25467	0.164854	0.0907829	0.213178	0.272362	0.120033	0.0621025	0.0984948	0.120666	NaN
196.983	-H(+)	Dihydroxyacetone Phosphate Acyl Ester	HMDB11750	0.535271	0.191717	0.275853	0.0586344	0.143515	0.256137	0.0636322	0.0732921	0.220408	0.19588	0.0921283	0.174149	0.0636011	0.0752718	0.0596204	0.0999924	0.107008	0.0985535	0.118471	0.0635346	0.210932	0.114261	0.129658	0.125646	0.0886453	0.0872961	0.131654	0.082407	0.27673	0.0223403	0.0240214	0.0734035	0.100917	0.287332	0.0792613	0.071383	0.121975	0.11128	0.0893055	0.0460537	0.169488	0.470954	0.268271	0.0394646	0.157522	0.081673
197.155	-H(+)	5-Dodecenoic acid ; trans-Dodec-2-enoic acid	HMDB00529 ; HMDB10729	0.90179	0.125896	0.203232	0.0800299	0.153438	0.140437	0.325548	0.115398	0.136652	0.13125	0.130939	0.135118	0.0600591	0.067591	0.0522811	0.072771	0.0641557	0.097566	0.092015	0.096378	0.168478	0.120073	0.142295	0.151649	0.143914	0.065881	0.0761662	0.152648	0.187499	0.0576289	0.134578	0.141108	0.149344	0.142582	0.139073	0.142835	0.107953	0.121825	0.133001	0.0999265	0.085203	0.123331	0.128566	0.0862568	0.123634	0.138849
198.015	-H(+)	O-Phosphohomoserine ; O-Phosphothreonine ; O-phosphonato-L-homoserine(2-)	HMDB03484 ; HMDB11185 ; C01102	0.786388	0.00644918	0.0203596	0.0136412	0.00705169	0.0198443	0.00830876	0.033609	0.0113585	0.00876302	0.0125974	0.0082574	0.0232255	0.0085999	0.0060182	0.0390568	0.00504341	0.0103939	0.0131916	0.00852777	0.0044139	0.00298445	0.011647	0.00619117	0.0193009	0.0048363	NaN	0.0191629	0.0125789	0.01464	0.0203954	0.0315252	0.0323603	NaN	0.02073	0.00400608	0.000246657	0.00761142	0.0172516	0.0252713	0.011468	0.0031967	NaN	0.0145633	NaN	0.00428893
198.112	-H(+)	Ecgonine methyl ester ; ecgoninium methyl ester(1+)	HMDB06406 ; C12448	0.902868	0.0125356	0.0125736	0.0129729	0.0280316	0.0202352	0.0347742	0.0166156	0.0125022	0.0113791	0.02636	0.0230978	0.0124287	0.00508161	0.0196523	0.0139841	0.0217438	0.0135948	0.0139791	0.0177772	0.0189135	0.00598539	0.0243826	0.024502	0.0299657	0.00790812	0.0157165	0.0168783	0.0168145	0.0185745	0.0204603	0.0211661	0.0129925	0.0099526	0.0205082	0.0258086	0.00261313	0.0160017	0.0278434	0.0180098	0.0153492	0.0218853	0.0135116	0.0234241	0.0110251	0.016448
199.026	-H(+)	4-Fumarylacetoacetic acid ; 4-fumarylacetoacetate(2-) ; 4-maleylacetoacetate ; Maleylacetoacetic acid	HMDB01268 ; C01061 ; C01036 ; HMDB02052	0.865217	0.0898597	0.206412	0.0512739	0.158594	0.113997	0.112343	0.0943937	0.149765	0.161433	0.0737189	0.141918	0.0358528	0.0679487	NaN	0.0690585	NaN	0.106941	0.0603239	0.154479	0.132388	0.13182	0.130331	0.149616	0.153506	0.0598469	0.0477118	0.145998	0.159566	0.0330049	0.106127	0.148071	0.120898	0.148909	0.127878	0.0947044	0.108038	0.169229	0.12121	0.0799802	0.0389313	0.0691475	0.16437	0.048918	0.17355	0.140779
199.097	-H(+)	Decenedioic acid	HMDB00603	0.884625	0.19825	0.345743	0.0964537	0.24513	0.170139	0.442969	0.173281	0.204138	0.196972	0.166278	0.227953	0.0857535	0.121811	0.0839265	0.126296	0.138229	0.164641	0.141398	0.136254	0.319959	0.201704	0.22225	0.243446	0.18314	0.121617	0.15297	0.265642	0.347745	0.0792407	0.144203	0.239883	0.192734	0.228722	0.241763	0.134736	0.156571	0.194676	0.2414	0.132856	0.084934	0.165894	0.202663	0.127763	0.218719	0.231837
199.146	-H(+)	spermine dialdehyde		0.911344	2.41434	3.54948	0.98845	2.54891	2.07474	1.91233	1.80193	2.30385	2.26297	2.23595	2.15144	0.994685	1.18759	0.869364	1.31775	1.25757	1.54314	1.27494	1.34082	3.12845	2.11021	3.01417	2.4162	2.21203	1.2505	1.36289	2.59261	3.52459	0.937831	1.5501	2.35551	1.52615	2.2692	2.46724	1.6018	1.6939	2.09318	1.58461	1.64172	1.30527	1.70088	2.31243	1.38606	2.46177	2.55748
199.17	-H(+)	Dodecanoic acid ; laurate	HMDB00638 ; C02679	0.855064	166.265	177.29	49.4412	143.142	117.305	94.9448	91.6726	139.204	116.615	126.365	106.265	50.511	61.2204	44.0874	65.459	64.095	72.3121	61.8342	62.381	141.11	103.979	172.395	114.452	114.436	62.7996	66.4391	97.148	160.445	47.8765	76.4573	83.7416	76.178	116.81	100.384	79.636	85.0419	107.939	79.1007	87.6892	149.832	137.294	117.44	69.575	122.52	121.968
199.969	-H(+)	Cysteine-S-sulfate	HMDB00731	0.894193	0.437423	0.809219	0.302565	0.610288	0.513208	0.510942	0.491233	0.449367	0.596316	0.425383	0.574792	0.304887	0.31906	0.290478	0.355051	0.354947	0.405278	0.374696	0.35761	0.830076	0.528362	0.65587	0.595425	0.602367	0.339742	0.410106	0.841214	0.847463	0.288016	0.448908	0.722085	0.416944	0.58341	0.689576	0.412311	0.44535	0.552299	0.47334	0.485897	0.142385	0.372261	0.564458	0.407146	0.629926	0.619818
200.13	-H(+)	Capryloylglycine	HMDB00832	0.895848	0.360686	0.637307	0.203775	0.467181	0.376871	0.420124	0.371095	0.365043	0.469299	0.35001	0.426194	0.214986	0.242976	0.176915	0.271857	0.262132	0.291412	0.258738	0.261917	0.64061	0.413031	0.528917	0.473687	0.459967	0.254892	0.284944	0.640641	0.674018	0.197322	0.34199	0.544209	0.342518	0.453433	0.552164	0.328398	0.342281	0.427532	0.337954	0.327935	0.131539	0.27844	0.437059	0.283112	0.497131	0.552793
200.174	-H(+)	spermine monoaldehyde		0.900677	56.8836	80.0881	21.8355	59.7763	48.1673	41.4544	39.8058	54.4095	50.318	55.3037	48.2543	21.9962	26.3855	19.5216	28.7956	28.1207	32.8886	27.8852	27.0738	68.8869	46.7831	70.2129	52.9403	48.8948	27.6542	29.8096	53.0695	76.7668	20.8264	34.1652	47.0605	33.5642	50.2226	53.8868	35.3795	37.4107	46.4216	34.7525	36.7035	37.5411	41.9544	53.0096	30.7105	54.293	58.93
201.113	-H(+)	Sebacic acid ; sebacicacid	HMDB00792 ; C08277	0.0729301	0.327776	0.831427	0.257605	0.150483	0.374575	9.68265	0.517326	0.163823	0.559992	0.13519	0.175183	0.240241	0.331733	0.243473	0.225639	0.312976	0.095643	0.145773	0.334601	0.55384	0.394499	0.169953	0.166249	0.5444	0.348219	0.210356	0.283674	0.606938	0.229166	0.400906	0.184622	0.476943	0.757545	0.234038	0.379562	0.453823	0.547096	0.531415	0.37952	0.115743	0.137232	0.355394	0.365517	0.755678	0.454323
201.125	-H(+)	L-alanyl-L-leucine		0.632236	0.0847563	0.205963	0.0516091	0.0879052	0.0851508	1.06779	0.153596	0.0765588	0.150535	0.0803958	0.101254	0.0943687	0.0697592	0.0447719	0.112022	0.063329	0.0785942	0.0731288	0.0792701	0.147744	0.105287	0.112949	0.0975086	0.162922	0.0601228	0.0693459	0.176437	0.15355	0.0936143	0.120903	0.142716	0.106748	0.131123	0.153593	0.141902	0.101357	0.152808	0.104784	0.109182	0.0404231	0.0576363	0.120329	0.0949667	0.191825	0.131576
201.135	-H(+)	Dimethyl-L-arginine ; Symmetric dimethylarginine	HMDB01539 ; HMDB03334	0.844681	0.106596	0.200308	0.081017	0.128919	0.116161	0.510744	0.12749	0.104597	0.147109	0.0898792	0.128322	0.0842344	0.0894661	0.0546881	0.0984437	0.0766915	0.100599	0.0887179	0.0837323	0.172683	0.117794	0.134207	0.132863	0.156396	0.0766799	0.0877058	0.171926	0.191284	0.0864969	0.113914	0.150049	0.112901	0.159085	0.147222	0.129829	0.106118	0.149778	0.105701	0.106706	0.0518386	0.0791678	0.138361	0.092851	0.167131	0.142355
201.205	-H(+)	Spermine ; spermine(4+)	HMDB01256 ; C00750	0.901077	0.620806	1.07251	0.330939	0.790472	0.641018	0.630356	0.600671	0.622885	0.760788	0.574381	0.729305	0.335099	0.397543	0.296677	0.434385	0.42837	0.491345	0.437916	0.412	1.02839	0.665482	0.90295	0.747656	0.734955	0.41881	0.487197	0.987823	1.07372	0.316159	0.522496	0.833755	0.511966	0.75366	0.827117	0.539058	0.569748	0.69953	0.529033	0.549506	0.215185	0.478956	0.747549	0.468914	0.82761	0.817461
201.986	-H(+)	S-Sulfo-L-cysteine	C05824	0.664125	0.0173028	0.0371964	0.00409555	0.0288816	0.0233807	0.0342929	0.0190693	0.0213226	0.00326185	0.00513225	0.0252492	0.00684675	0.0105256	NaN	0.00726183	NaN	0.0128746	0.00714233	0.000590244	0.03305	0.0241026	0.025946	0.0275198	0.0192619	0.00467472	0.00589561	0.0223458	0.0415722	NaN	0.016186	0.0228862	0.0149799	0.0347114	0.0157933	0.00371732	0.0241543	0.0391786	0.036726	0.0161535	NaN	0.00955607	0.0248757	0.0129678	0.0279251	0.0244449
202.015	-H(+)	Cystathionine ketimine	HMDB02015	0.895817	0.0251875	0.0511262	0.019114	0.0373302	0.0305575	0.0387864	0.039322	0.034319	0.0398363	0.0254132	0.0505504	0.0212306	0.0294389	0.0176157	0.0270223	0.022165	0.045806	0.0399318	0.0376372	0.0439498	0.0391502	0.029966	0.0433199	0.0517723	0.0266694	0.0321062	0.0475214	0.0638073	0.0200598	0.0339541	0.0485606	0.0392076	0.0282232	0.0456056	0.0301293	0.0307008	0.0369008	0.035324	0.0378316	0.0154879	0.0281948	0.0301103	0.0291851	0.031297	0.038062
202.086	-H(+)	3-Indolebutyric acid	HMDB02096	0.739407	0.00726236	NaN	0.032634	0.0311101	0.0232502	0.0409159	0.0609848	0.0119874	0.0638374	0.0251484	0.0297496	0.145937	0.0439358	0.0555092	0.141641	0.0709441	0.0420571	0.0461642	0.0556032	0.0138629	0.0115563	0.0319027	0.0202303	0.0388416	0.0177066	0.0236231	0.0430526	NaN	0.131267	0.0369029	0.0453871	0.0133689	0.0167542	0.0482434	0.0579152	0.0193104	0.02648	0.0546814	0.02814	0.0268288	0.0141151	0.020987	0.0377799	0.0236917	0.021951
202.108	-H(+)	L-Acetylcarnitine ; O-acetylcarnitine	HMDB00201 ; C02571	0.380322	0.0873256	0.243423	0.133838	0.0467291	0.499559	0.782967	0.248038	0.155374	0.201834	0.0364737	0.135186	0.206519	0.379547	0.117252	0.337064	0.155628	0.396129	0.183841	0.248213	0.126885	0.147136	0.0693525	0.047151	0.21281	0.240392	0.244507	0.0741643	0.36762	0.371081	0.169712	0.100073	0.15683	0.191845	0.0805412	0.283814	0.165354	0.36807	0.189163	0.168006	0.215667	0.122498	0.178811	0.125616	0.262725	0.177976
203.082	-H(+)	L-Tryptophan ; L-tryptophan	HMDB00929 ; C00078	0.817421	0.549047	0.983543	1.03735	0.637658	0.907984	0.310218	0.483859	0.56922	0.0516762	0.630115	0.700696	0.583932	0.26439	0.929709	0.669343	0.347405	0.492701	0.587016	0.682355	0.605248	0.376399	0.577454	0.55682	0.269963	0.586312	0.71326	0.295135	0.61093	0.572548	0.690796	0.656935	0.381769	0.364401	0.388641	0.272258	0.194703	0.0992926	0.73172	0.683321	0.877369	0.796477	0.264767	1.01726	NaN	0.147594
203.142	-H(+)	3-Hydroxy-N6,N6,N6-trimethyl-L-lysine	C01259	0.874537	0.0150944	0.0184788	0.0100312	0.01932	0.0210775	0.0403407	0.0230471	0.0150355	0.0225523	0.0183359	0.0203314	0.0129891	0.0126857	0.00727337	0.0147294	0.0223098	0.016801	0.0163272	0.0151572	0.00638111	0.0161746	0.0214943	0.0212156	0.0302298	0.00503573	0.0113325	0.0256773	0.0109623	0.00853825	0.0166503	0.0236158	0.0236822	0.0279581	0.0227991	0.0472453	0.0149135	0.0216662	0.0147834	0.0122111	0.0156942	0.0194466	0.0226539	0.0156895	0.041726	0.0168327
204.03	-H(+)	Xanthurenic acid ; oxoxanthurenate	C02470 ;	0.756937	0.0342161	0.0172151	0.0518282	0.0660203	0.0186057	0.0219744	0.0387089	0.0439547	NaN	0.0554675	0.072804	0.0202292	NaN	0.0800885	0.0423446	0.0822342	0.0465743	0.0795991	0.0640484	0.0154805	0.0329718	0.046228	0.0695417	NaN	0.0173732	0.0683725	0.0348635	0.00348406	0.0385346	0.0468483	0.0474019	0.0435706	NaN	0.0306014	0.0105688	NaN	NaN	0.066049	0.0517789	0.0603562	0.0721328	0.000393896	0.0891419	NaN	NaN
204.052	-H(+)	Lipoamide ; lipoamide	HMDB00962 ; C00248	0.883869	0.00958033	0.0178799	0.0356481	0.0197681	0.0215567	0.0153888	0.0258453	0.0273559	0.0229983	0.0203721	0.0239274	0.0318593	0.0434299	0.0287945	0.0331402	0.0333617	0.0242019	0.0314287	0.026383	0.0152831	0.0277491	0.014919	0.0224648	0.0117271	0.0364823	0.0323768	0.0182849	0.00740384	0.0291213	0.0383197	0.0201002	0.0317055	0.0192491	0.0161514	0.0172045	0.0158691	0.0155632	0.0352334	0.0176785	0.0275021	0.0243986	0.0154567	0.0264038	0.0177755	0.0178898
205.034	-H(+)	(2S,3R)-3-hydroxybutane-1,2,3-tricarboxylate ; 2-Methylcitric acid ; 2-methylcitrate(3-) ; Homocitric acid ; Methylisocitric acid	C04593 ; HMDB00379 ; ; HMDB03518 ; HMDB06471	0.643212	0.0154657	0.0156981	0.14249	0.0486028	0.0388781	5.48941e-05	0.0109068	0.0248823	NaN	0.0373974	0.0276749	0.0238405	NaN	0.0751459	0.0160266	0.0498983	0.0150189	0.0584334	0.0224668	0.0208417	0.00350678	0.0281885	0.0244243	NaN	0.00329558	0.0654435	0.0162355	0.0123107	0.0212023	0.0346173	0.026381	0.017796	NaN	0.0149618	NaN	NaN	NaN	0.0340237	0.0191754	0.0287861	0.0288764	NaN	0.0566788	NaN	NaN
205.034	-H(+)	Lipoic acid ; lipoate	HMDB01451 ; C16241	0.640616	0.0156733	0.0155558	0.14235	0.0487746	0.0375241	NaN	0.0105162	0.0247616	NaN	0.0372743	0.027869	0.0236018	NaN	0.075238	0.0155638	0.0495678	0.0149475	0.0585024	0.0226496	0.0203521	0.00490932	0.0280658	0.0231226	NaN	0.00363794	0.0656014	0.0164069	0.0124932	0.0209894	0.0342701	0.0262488	0.018159	NaN	0.0148695	NaN	NaN	NaN	0.0343554	0.019743	0.0277901	0.0287055	NaN	0.057072	NaN	0.000352898
205.098	-H(+)	PHderiv_2-Oxopentanoic acid; 2-Oxovalerate; 2-Oxopentanoate; alpha-Ketovaleric acid	C06255	0.520526	0.12527	0.24937	0.280962	0.108884	0.216604	0.283303	0.0941722	0.199223	0.200932	0.0807389	0.237722	0.275765	0.0690305	0.0878179	0.194006	0.132168	0.0536702	0.0752808	0.123251	0.088853	0.207168	0.12242	0.0724755	0.0582135	0.145234	0.130743	0.036797	0.215358	0.134256	0.054249	0.0303706	0.0565622	0.0828919	0.0451118	0.0361818	0.0553799	0.0944061	0.0537638	0.129773	0.166941	0.18513	0.0773308	0.180947	0.139212	0.133395
206.048	-H(+)	4-(2-Aminophenyl)-2,4-dioxobutanoic acid	HMDB00978	0.955403	0.0976296	0.0968573	0.10231	0.0769152	0.107029	0.103851	0.0899788	0.0841785	0.130714	0.087302	0.0849685	0.0947787	0.101805	0.0504728	0.0765429	0.0714441	0.085477	0.0840116	0.0739128	0.0850636	0.0984439	0.0910216	0.0805294	0.102947	0.116591	0.0792766	0.0736045	0.104675	0.0755518	0.0925145	0.0724581	0.107907	0.13157	0.0684294	0.087351	0.121758	0.103274	0.135939	0.110135	0.110823	0.0846202	0.088287	0.0908387	0.0897022	0.113746
206.069	-H(+)	Dihydrolipoamide ; dihydrolipoamide	HMDB00985 ; C00579	0.947849	0.0253612	0.0279442	0.0247531	0.024092	0.0290721	0.0223173	0.0271524	0.0191503	0.020066	0.0371084	0.0279481	0.0328901	0.0181349	0.0323308	0.0301105	0.0187262	0.0220847	0.0240986	0.0224208	0.0255335	0.016033	0.0301873	0.0247699	0.0200251	0.0219309	0.0209152	0.0289232	0.0217522	0.0352619	0.0291658	0.0343656	0.0229821	0.0347555	0.0306901	0.0213406	0.0116716	0.0147295	0.0455889	0.0332071	0.0301999	0.0360714	0.0126877	0.0351994	0.0148301	0.0230693
206.082	-H(+)	3-Phenylpropionylglycine ; HMDB00512 ; Phenylpropionylglycine	HMDB02042 ; HMDB00512 ; HMDB00860	0.939724	0.0488479	0.0621532	0.0279311	0.0600258	0.0337066	0.0609957	0.0421917	0.0469936	0.0583347	0.0628674	0.0612764	0.0641637	0.0330628	0.0338305	0.0569563	0.0329021	0.0506188	0.039476	0.0217378	0.0589813	0.0519849	0.0571373	0.0550242	0.0501092	0.0426804	0.0418496	0.061693	0.0621457	0.0609712	0.0175456	0.0626638	0.0237172	0.0580669	0.0669325	0.0393659	0.0456591	0.0529555	0.0842203	0.0440786	0.0470673	0.0554453	0.0324099	0.0330446	0.0308268	0.0605675
206.092	-H(+)	4-(Methylnitrosamino)-1-(3-pyridyl)-1-butanone	HMDB11603	0.764037	0.017589	0.0214852	0.0101818	0.0111042	NaN	0.00595273	0.00458903	0.00524972	0.00697151	0.0266655	0.0162858	0.0645767	0.0190263	0.0116611	0.0524105	0.0147848	0.0195714	0.0148473	NaN	0.0189504	0.0112703	0.0160157	0.0142165	0.00598155	0.00516496	0.0120779	0.0174032	0.0287315	0.060239	0.00831236	0.0230201	0.0262844	0.0212537	0.0278451	0.0164831	NaN	NaN	0.0306611	0.00299546	0.0150292	0.0202943	NaN	0.00122886	NaN	0.0153441
207.041	-H(+)	PHderiv_Oxomalonate; Oxomalonic acid; Ketomalonic acid; Mesoxalic acid	C00830	0.614987	0.0234691	0.128835	0.0136958	0.0441693	0.0231046	0.143893	0.125717	0.0430842	0.184288	0.0476599	0.0502692	0.0138375	0.0321264	NaN	0.0180358	NaN	0.0139254	NaN	0.164878	NaN	0.00524743	0.0420697	0.0392622	0.0997405	0.0510164	NaN	0.0380944	0.00815746	0.0449076	0.131328	0.0497765	0.114396	0.103639	0.0654794	0.147935	0.0330832	0.14388	0.0458222	0.0746676	0.0235223	0.0376089	0.0941547	0.040026	0.264026	0.128706
207.066	-H(+)	(R)-2-Benzylsuccinate ; 4-Hydroxybenzyl alcohol	HMDB12127 ; HMDB11724	0.798323	0.127708	0.18839	0.0623814	0.106693	0.0838087	0.254332	0.14625	0.125573	0.163459	0.0961654	0.0844749	0.0349956	0.0520872	NaN	0.0544053	NaN	0.0429395	0.0339885	0.0536936	0.130059	0.0329678	0.0928677	0.0813865	0.110659	0.0296966	0.0326192	0.0835754	0.157175	0.0387388	0.129821	0.0813435	0.265069	0.0745711	0.109786	0.104592	0.0554793	0.129844	0.151115	0.1123	0.0634492	0.0742804	0.112328	0.0710185	0.13188	0.119368
207.078	-H(+)	Formyl-5-hydroxykynurenamine ; L-Kynurenine ; L-kynurenine	C05647 ; HMDB00684 ; C00328	0.290684	0.471487	1.37971	0.847729	0.252356	0.747331	2.82129	1.68685	0.364674	1.78651	0.321225	0.427761	0.383214	0.438561	0.0312272	0.549511	0.539173	0.134862	0.515586	0.509414	0.168279	0.296789	0.191295	0.10498	0.607371	0.12933	0.218354	0.245704	0.515671	0.392338	1.45746	0.270194	4.3613	0.287046	0.438173	1.10073	0.428672	0.885759	0.683058	0.788737	0.0542108	0.257899	0.754963	0.566123	0.925114	0.625346
207.08	-H(+)	Chalcone	HMDB03066	0.327636	0.385074	1.06741	0.649776	0.229943	0.641502	2.23707	1.36407	0.326201	1.46428	0.286966	0.36575	0.324802	0.36692	0.0354457	0.439715	0.440126	0.123581	0.436554	0.419836	0.141252	0.272471	0.175098	0.111771	0.533606	0.111205	0.189311	0.231041	0.435152	0.314374	1.13204	0.245195	3.46918	0.233507	0.386805	0.957853	0.388201	0.781898	0.593979	0.61538	0.0598207	0.237656	0.657924	0.482655	0.809477	0.4737
210.03	-H(+)	Phosphocreatine	HMDB01511	0.846341	0.191294	0.253507	0.162416	0.283428	0.291009	0.382479	0.301613	0.289806	0.337871	0.163043	0.222504	0.174547	0.130194	0.208772	0.223324	0.277416	0.103568	0.221716	0.161892	0.161665	0.144874	0.176198	0.136572	0.381091	0.123625	0.142243	0.0870387	0.0840627	0.258625	0.333337	0.177961	0.331323	0.258653	0.193103	0.360558	0.216422	0.274108	0.27521	0.303751	0.216561	0.167334	0.347643	0.220711	0.51348	0.186562
210.039	-H(+)	Topaquinone	HMDB11639	0.64153	0.109265	0.00927959	0.103223	0.420336	0.174144	0.220618	0.268989	0.111569	0.18847	0.201858	0.174724	0.231064	0.0663007	0.271262	0.226408	0.122776	0.0718645	0.114683	0.114369	NaN	0.0525672	0.165083	0.145134	0.141022	0.107287	0.0585683	0.0852593	NaN	0.634216	0.206798	0.111784	0.135718	0.0487542	0.0934715	0.229274	0.028342	0.309274	0.214854	0.266016	0.132066	0.142428	0.182952	0.262115	0.193682	0.121091
211.025	-H(+)	Selenomethionine se-oxide	C05708	0.819474	0.0507014	0.0762023	0.0403034	0.0533922	0.0461369	0.121055	0.101823	0.0693386	0.0935974	0.0508955	0.0749329	0.0710722	0.0850673	0.0250128	0.0851223	0.0390427	0.0464877	0.0518533	0.0507027	0.0163671	0.050961	0.051263	0.0555462	0.0876541	0.0324078	0.0381738	0.0281277	0.0222433	0.104623	0.0916632	0.0494744	0.085062	0.0928172	0.0539733	0.144285	0.0828526	0.12796	0.0807562	0.0711216	0.0639687	0.0545202	0.0685665	0.0510833	0.149758	0.0749182
211.06	-H(+)	Vanillactic acid	HMDB00913	0.369458	0.00944639	NaN	0.206497	0.22987	0.179589	0.609164	0.833655	0.0913067	0.699941	0.203972	0.354086	0.901027	0.346049	0.306627	0.931089	0.536855	0.21386	0.229535	0.438811	NaN	0.135655	0.204442	0.303005	0.730862	0.0619745	0.110546	0.126549	NaN	1.01036	0.423138	0.155538	0.309005	NaN	0.149574	1.59224	0.166373	0.892889	NaN	0.203843	0.33144	0.290674	0.313754	0.16018	0.841205	0.263283
211.111	-H(+)	L-prolyl-L-proline	HMDB11180	0.571686	0.00310032	NaN	NaN	0.0565737	0.00355308	0.0987005	0.155828	0.0566797	0.277833	0.0520204	0.0752927	0.114643	0.084012	NaN	0.0987444	0.147467	0.0529417	0.0598693	0.0773436	NaN	0.0406118	0.0696849	0.0568759	0.141516	0.0129005	0.039323	0.0535943	NaN	0.123571	0.0887635	0.0616993	0.0811761	0.0215516	0.0575866	0.300447	0.039057	0.124658	0.00973299	0.036314	0.0694398	0.0593859	0.0587295	NaN	0.0941327	0.0566817
211.997	-H(+)	L-Aspartyl-4-phosphate	HMDB12250	0.276428	0.235779	0.127117	0.355259	0.0798346	0.0959874	0.16301	0.128525	0.0603598	0.173792	0.017523	0.101672	0.10539	0.197772	0.109748	0.295079	0.104953	0.0934239	0.152447	0.22402	0.202705	0.169714	0.00811282	0.187075	0.275919	0.292486	0.153851	0.123796	0.0766507	0.0980078	0.256992	0.0183132	0.0837769	0.327596	0.241039	0.570593	0.172536	0.283947	0.134569	0.191553	0.285691	0.0619668	0.117722	0.0983702	0.230633	0.264561
212	-H(+)	Indoxyl sulfate	HMDB00682	0.311263	0.171159	0.0962567	0.239902	0.06181	0.0845298	0.118527	0.0995789	0.0515725	0.135061	0.0234177	0.0814043	0.091911	0.16457	0.0810587	0.239819	0.0733002	0.0801253	0.106758	0.171163	0.1317	0.107942	0.0133855	0.118164	0.185594	0.19124	0.106223	0.0856448	0.0564123	0.079094	0.166988	0.0182461	0.0668857	0.216386	0.152013	0.425094	0.116984	0.209935	0.096225	0.151087	0.192662	0.0525828	0.0878449	0.0731733	0.156218	0.150037
212.012	-H(+)	m-Chlorohippuric acid	HMDB01309	0.674469	0.0377785	0.0270637	0.0553945	0.0255716	0.0387374	0.0389383	0.0396356	0.0243225	0.0318483	0.0178381	0.0288903	0.0396323	0.0459338	0.0364328	0.059149	0.0272773	0.0282614	0.0370106	0.0465122	0.0272901	0.027528	0.0160874	0.0342201	0.0438082	0.0389917	0.0292448	0.0217624	0.0159994	0.0381529	0.0527837	0.0137104	0.0274401	0.051765	0.036729	0.0871135	0.0334865	0.0515655	0.0263868	0.044895	0.0477576	0.0256453	0.0289763	0.0309124	0.0496304	0.0378611
212.982	-H(+)	2-Oxo-3-hydroxy-4-phosphobutanoic acid	HMDB06801	0.593696	0.0216647	0.0364168	0.0590599	0.0668144	0.153835	0.0416668	0.0444597	0.0578335	0.01608	0.0373758	0.0482418	0.0700752	0.058046	0.0430803	0.112195	0.0173801	0.0444076	0.045437	0.0759558	0.0235554	0.0302055	0.0435543	0.0467607	0.041666	0.0419112	0.0248922	0.0292409	0.0580492	0.105528	0.0438107	0.0238234	0.0345262	0.0211939	0.0225063	0.0390289	0.0147927	0.0506968	0.0745266	0.0503918	0.0464286	0.0649567	0.0523188	0.0678416	0.0302034	0.0226985
213.015	-H(+)	1-Deoxy-D-xylulose 5-phosphate ; 2-Deoxy-D-ribose 1-phosphate ; 2-deoxy-D-ribose 5-phosphate(2-) ; Deoxyribose 1-phosphate ; Deoxyribose 5-phosphate	HMDB01213 ; C00672 ; C00673 ; HMDB01351 ; HMDB01031	0.479344	0.0101826	0.0437215	0.0273138	0.0925261	0.103877	0.0329715	0.14501	0.0636663	0.106133	0.085937	0.0523946	0.101615	0.0167628	NaN	0.176798	NaN	0.0391756	0.0447275	0.455381	0.0305955	NaN	0.0625465	0.0420092	0.0475443	0.0322844	NaN	0.0489999	0.0244064	0.415207	0.0715977	0.0522816	0.135338	NaN	0.0717687	0.0643225	NaN	0.0268117	NaN	0.0174161	0.0360818	0.0365219	0.0118504	0.0288982	NaN	NaN
213.126	-H(+)	Dethiobiotin	HMDB03581	0.939595	0.0298983	0.0540044	0.02174	0.0458793	0.0423458	0.0671972	0.0421788	0.0311498	0.0333332	0.0455259	0.039253	0.046278	0.0228672	0.0166213	0.0504695	0.0198657	0.0337237	0.0296097	0.0349976	0.031878	0.0218432	0.0448847	0.036591	0.0334546	0.0148386	0.0235782	0.0410833	0.0225724	0.0527331	0.0368671	0.0434271	0.0378741	0.0305288	0.0398967	0.0533801	0.0189768	0.0566193	0.0293059	0.0319375	0.0254958	0.0298206	0.0389122	0.0492965	0.0446925	0.0301577
213.149	-H(+)	4(R)-hydroxy-dodec-6Z-enoate ; 4(S)-hydroxy-dodec-6Z-enoate	;	0.896265	1.46349	2.31801	0.615495	1.77966	1.22269	1.33358	1.08124	1.57678	1.30337	1.25353	1.4336	0.605125	0.709464	0.571049	0.807566	0.817935	0.999291	0.795916	0.783762	1.99703	1.15119	1.54053	1.56996	1.28453	0.73613	0.897638	1.44964	2.06259	0.571615	0.930991	1.25529	0.992524	1.35385	1.45525	0.934876	0.993414	1.21984	1.03296	0.975805	0.853892	1.11725	1.42406	0.85767	1.44607	1.46851
213.186	-H(+)	Tridecanoic acid	HMDB00910	0.899959	2.06381	3.71253	1.19532	2.81779	2.47092	2.26255	2.20694	2.25103	2.70328	2.05019	2.54913	1.16488	1.38983	1.04581	1.57684	1.45424	1.9135	1.65425	1.7467	3.49127	2.4994	2.70459	2.85333	2.6105	1.52324	1.64978	3.55501	3.753	1.11949	1.90676	3.1305	1.89196	2.77471	3.121	1.93082	2.0503	2.47529	2.12543	2.01742	0.758653	1.70504	2.66036	1.7297	2.96943	3.01836
213.225	-H(+)	Tetradecanol	HMDB11638	0.892029	0.0176728	0.0320424	0.0100845	0.0225098	0.0199021	0.022017	0.0215776	0.0174441	0.0254604	0.0171593	0.0226682	0.0115252	0.012897	0.00839262	0.0138691	0.0136059	0.0171085	0.014616	0.0172877	0.0285575	0.0197289	0.0243329	0.0245627	0.0251471	0.0135336	0.0139383	0.0345485	0.0306173	0.0112038	0.0180157	0.0308081	0.0168857	0.022815	0.0295096	0.017035	0.0177377	0.0250104	0.0176878	0.0175675	0.00684183	0.0150975	0.0209527	0.0171569	0.0260602	0.029608
214.013	-H(+)	O-Phospho-4-hydroxy-L-threonine	HMDB06802	0.656645	0.0243746	0.0303757	0.0571915	0.0345532	0.043103	0.0121621	0.0478637	0.0241608	0.0240119	0.0187487	0.0360363	0.0306537	0.0342163	0.0243002	0.0476239	0.00341123	0.0459568	0.0417233	0.112105	0.0148389	0.000902087	0.0185866	0.0307166	0.0320215	1.07715e-05	0.0206878	0.0102499	0.0156844	0.0566738	0.0224909	0.0226837	0.0425798	0.0130258	0.0203808	0.032726	NaN	0.025584	0.0242594	0.0248087	0.0293396	0.0259419	0.0152249	0.0202085	0.011704	0.000976163
214.028	-H(+)	3-Chlorotyrosine	HMDB01885	0.944013	0.0701754	0.0800581	0.218622	0.0952989	0.168243	0.0793674	0.10766	0.0967272	0.0937284	0.0817503	0.0816691	0.0722634	0.102658	0.0581061	0.0841708	0.0699775	0.10655	0.0979418	0.0728774	0.0711819	0.0620565	0.0823816	0.0835081	0.0778272	0.0342038	0.0822082	0.083993	0.0666198	0.102674	0.0946756	0.101098	0.0953093	0.082777	0.0854601	0.128015	0.0949139	0.0964346	0.0703101	0.0686383	0.0644082	0.074038	0.0848508	0.0761281	0.0737278	0.0870058
214.049	-H(+)	Glycerylphosphorylethanolamine	HMDB00114	0.308844	0.928045	1.08442	16.5173	2.03048	11.9776	1.17371	2.31139	1.23707	1.45093	0.0251827	0.610118	1.94962	6.19961	0.794513	2.3154	3.31396	3.12298	3.91475	1.35169	0.561068	1.29071	0.640545	1.3668	1.52704	0.996638	4.77729	0.559468	0.712727	5.067	3.75455	1.66488	2.79961	5.88928	0.88013	5.05322	3.66859	3.44611	1.08747	1.29329	0.892563	0.755534	3.74657	1.05806	2.18447	1.34632
215.165	-H(+)	(R)-3-Hydroxydodecanoic acid ; 12-Hydroxydodecanoic acid ; 3-Hydroxydodecanoic acid	HMDB10728 ; HMDB02059 ; HMDB00387	0.913757	0.665828	1.06237	0.330391	0.803821	0.662137	0.640884	0.565512	0.797631	0.692065	0.580084	0.628062	0.312411	0.37785	0.287522	0.411441	0.40914	0.48063	0.393078	0.392667	0.928464	0.64078	0.708298	0.665723	0.675334	0.384942	0.440972	0.719555	0.959616	0.290669	0.48585	0.654314	0.525478	0.708739	0.709091	0.481456	0.513811	0.643101	0.541073	0.510858	0.40453	0.536145	0.800686	0.453918	0.750719	0.747589
216.098	-H(+)	HMDB00856	HMDB00856	0.236894	0.0437215	0.0341721	0.0761356	0.0316821	0.0477935	0.00037406	0.080275	0.0199082	0.108838	0.0371346	0.0344513	0.316716	0.0879041	0.303173	0.345546	0.159547	0.0547781	0.0769724	0.0783393	0.0342549	0.0201004	0.0279837	0.0393692	0.00272406	0.0659294	0.07654	0.0136271	0.00193073	0.334563	0.0323632	0.0224011	0.0165845	0.12021	0.0201292	0.0220072	0.0201824	0.00936015	0.0258834	0.0504591	0.0602614	0.0371627	NaN	0.0665429	0.00695316	0.0177109
216.133	-H(+)	Gamma-glutamyl-L-putrescine	HMDB12230	0.737711	0.00557212	0.00864157	0.0113131	0.00292462	0.000328309	0.0156031	0.0168968	0.00611619	NaN	0.00761592	0.00201419	0.0274471	0.00686328	0.00568657	0.0163114	0.00320977	0.00425436	0.00435371	0.00456142	0.0107269	0.00456541	0.00494591	0.00218427	0.00396716	0.00995413	0.00209192	0.0139476	0.00350621	0.024997	0.00325938	0.00946264	0.0110194	NaN	0.0112421	0.00296798	NaN	NaN	0.0192249	NaN	0.00974261	0.0046914	NaN	0.0132276	NaN	0.00217486
216.169	-H(+)	Deoxyhypusine	HMDB11150	0.922415	0.0950045	0.139669	0.0524061	0.119894	0.0992641	0.094723	0.0873261	0.117836	0.101674	0.0789967	0.0918475	0.0502027	0.0595797	0.0443756	0.0654076	0.0606193	0.0712019	0.0609408	0.0593489	0.135771	0.102249	0.100274	0.0944608	0.104951	0.0591608	0.0660986	0.108703	0.131614	0.0478491	0.078216	0.101973	0.0787813	0.110921	0.100891	0.0741372	0.0777247	0.0958683	0.0877761	0.0747727	0.0690071	0.0812673	0.115257	0.0679206	0.114366	0.103522
216.979	-H(+)	HMDB01300	HMDB01300	0.0402075	0.403678	2.35124	2.21897	1.12552	7.49658	2.18817	2.62331	7.87154	9.15695	0.118809	1.56038	1.15911	2.43494	0.654273	2.41905	3.12444	1.23594	2.56378	1.12697	0.726054	1.67302	0.173479	NaN	2.72524	1.2665	2.07151	0.219839	3.11974	0.166932	1.03726	0.318603	1.82778	2.66331	0.672993	4.72835	2.15692	5.23479	1.9431	0.706019	2.87195	9.79008	10.2618	0.326908	2.52497	2.71944
216.979	-H(+)	5-Sulfosalicylic acid	HMDB11725	0.041401	0.387741	2.3347	2.19543	1.10645	7.39816	2.16343	2.59015	7.82175	9.17194	0.129465	1.54993	1.14992	2.41088	0.641083	2.34662	3.07391	1.21529	2.53756	1.10773	0.712303	1.67222	0.172849	NaN	2.69891	1.26707	2.05305	0.223529	3.08388	0.157584	1.01383	0.319291	1.80001	2.62884	0.66846	4.70007	2.13809	5.15736	1.91031	0.705618	2.84753	9.65729	10.2705	0.30856	2.49918	2.71823
217.084	-H(+)	Glutamylalanine	HMDB03764	0.424433	0.113595	0.14924	0.121966	0.0397263	0.760948	0.106679	0.0792499	0.111038	0.116907	0.0444186	0.121039	0.0870595	0.175204	0.216297	0.255034	0.197917	0.155642	0.282667	0.145197	0.0879486	0.154452	0.0388482	0.0319275	0.0578148	0.160443	0.271241	0.0290913	0.425705	0.174913	0.0801069	0.108732	0.12025	0.0330599	0.0747888	0.297794	0.0893525	0.176714	0.191502	0.117609	0.261762	0.211608	0.0873077	0.0752974	NaN	0.0926317
217.099	-H(+)	HMDB01238 ; N-acetylserotonin	HMDB01238 ; C00978	0.804729	0.0286119	0.0285177	0.0293399	0.0160446	0.0845366	0.0439373	0.020622	0.0171166	0.0334065	0.0313639	0.031115	0.0515295	0.0341496	0.0377699	0.0740215	0.0231317	0.0299786	0.0383948	0.0412865	0.0219796	0.0272852	0.0189457	0.0226682	0.00315329	0.0336319	0.0300727	0.0163952	0.0518859	0.0561739	0.00906476	0.0241575	0.0274889	0.0284243	0.0274058	0.0448463	0.0249499	0.0271464	0.0437523	0.0217099	0.0503902	0.0517389	0.00926774	0.0334687	NaN	0.01118
217.107	-H(+)	2-Hydroxydecanedioic acid ; 3-Hydroxysebacic acid	HMDB00424 ; HMDB00350	0.82259	0.0780541	0.0714713	0.0420263	0.0458111	0.0340559	0.124902	0.0575401	0.00775027	0.0389445	0.0522067	0.070906	0.160782	0.0460122	0.0697578	0.144271	0.0314728	0.0487568	0.0427921	0.0343665	0.053598	0.0282741	0.0651747	0.0768657	0.0329365	0.0392474	0.0311678	0.0446592	0.0614054	0.150205	0.0211083	0.0510377	0.0413264	0.0776559	0.0466238	0.0308778	0.032392	0.0346818	0.0894586	0.017338	0.0908324	0.102745	NaN	0.0511537	0.014431	0.0273013
217.978	-H(+)	4-Nitrophenyl sulfate		0.0262053	0.0245519	0.178263	0.202096	0.0884379	0.721272	0.175668	0.205888	0.641932	0.683263	0.012315	0.134779	0.0887699	0.258845	0.0909584	0.188342	0.243421	0.104903	0.218016	0.0786032	0.0600507	0.134282	0.0108879	0.0179099	0.219816	0.0992166	0.166074	0.0114902	0.358046	0.0135272	0.0707656	0.0252132	0.147254	0.20882	0.0509564	0.361437	0.221286	0.740401	1.0009	0.0431694	0.262809	0.797172	0.860627	0.0132533	0.178	0.216147
217.983	-H(+)	4-nitrophenyl phosphate(2-)	C03360	0.0414624	0.0078576	0.14472	0.187621	0.063973	0.566108	0.166465	0.186863	0.570302	0.641235	0.00697011	0.109247	0.0730582	0.19112	0.0393818	0.167982	0.184851	0.0855972	0.172364	0.0598915	0.041333	0.111959	NaN	NaN	0.195102	0.0828981	0.129634	0.01167	0.240593	0.00830002	0.0728278	0.021115	0.122039	0.176386	0.0458808	0.323462	0.164394	0.463803	0.355073	0.0409074	0.209946	0.695873	0.711558	0.0135019	0.174501	0.177812
218.103	-H(+)	(R)-Pantothenate ; Pantothenic acid	C00864 ; HMDB00210	0.569615	0.582013	1.38714	2.7007	2.08771	4.1453	2.22615	1.26094	0.768813	3.29259	1.10034	5.95962	2.85369	0.834151	2.38933	1.94688	5.31839	3.88383	8.46745	1.7904	1.14945	1.1744	2.50891	0.675035	2.94723	0.607446	2.77668	0.233784	3.77116	1.55932	3.4614	1.9405	5.42812	5.48463	4.76373	6.94914	5.53943	9.34798	2.93653	1.56002	1.73991	2.1015	0.689864	1.33752	2.36099	0.411912
218.103	-H(+)	Cis-zeatin	HMDB12204	0.569628	0.582138	1.38729	2.70079	2.08784	4.14545	2.22631	1.26109	0.768938	3.29278	1.10044	5.95973	2.85378	0.834251	2.3894	1.94698	5.31849	3.88391	8.46752	1.79067	1.14954	1.17454	2.50903	0.675144	2.94742	0.607552	2.77676	0.233812	3.77126	1.55939	3.46153	1.94058	5.42825	5.48483	4.76382	6.94928	5.53957	9.34816	2.93667	1.56016	1.74001	2.10162	0.690008	1.33764	2.3612	0.412066
219.079	-H(+)	5-Hydroxy-L-tryptophan ; 5-hydroxy-L-tryptophan ; PHderiv_2,5-Dioxopentanoate; 2-Oxoglutarate semialdehyde ; PHderiv_Acetylpyruvate; Acetylpyruvic acid; 2,4-Dioxopentanoate	HMDB00472 ; C01017 ; C00433 ; C02132	0.833432	0.111071	0.0790559	NaN	0.106613	0.00671212	0.117381	0.0662595	0.16297	0.148505	0.110304	0.0991931	0.0453902	0.032563	NaN	0.0409568	0.00205263	0.0715003	0.0581452	0.0432436	0.0357379	0.0873606	0.122916	0.101292	0.112085	0.0406426	0.0380663	0.103991	0.0256142	0.0503827	0.0451925	0.0978695	0.0943494	0.0765106	0.108461	0.0946425	0.0415552	0.0868178	0.105185	0.0207961	0.0788816	0.1165	0.0389165	NaN	0.17702	0.0923503
219.101	-H(+)	HMDB01104	HMDB01104	0.641612	0.0468799	0.211229	0.232916	0.0850344	0.268567	0.20982	0.10955	0.122687	0.284951	0.0708109	0.38063	0.224197	0.0677436	0.10435	0.157811	0.224318	0.204831	0.38461	0.145938	0.084852	0.120681	0.134684	0.0322169	0.14198	0.0643027	0.147071	0.0162142	0.23736	0.109061	0.211997	0.0995744	0.2933	0.302677	0.251064	0.276707	0.22465	0.390759	0.173468	0.123011	0.116441	0.148807	0.0700154	0.154623	0.212429	0.0555327
219.113	-H(+)	PHderiv_(S)-3-Methyl-2-oxopentanoic acid; (S)-3-Methyl-2-oxopentanoate; (3S)-3-Methyl-2-oxopentanoic acid; (3S)-3-Methyl-2-oxopentanoate ; PHderiv_2-Oxohexanoic acid; 2-Oxohexanoate; alpha-Ketocaproic acid ; PHderiv_4-Methyl-2-oxopentanoate; 2-Oxoisocaproate	C00671 ; C00902 ; C00233	0.314379	0.907733	2.5062	3.55734	0.928574	2.08439	2.1938	1.28036	2.19439	2.69705	0.476441	2.44068	3.43913	0.891522	1.25812	2.1703	1.62936	0.668028	1.23117	1.64592	0.409612	1.93289	0.868789	0.547195	0.704421	1.29648	1.54704	NaN	1.84896	1.39849	0.678295	0.135882	0.854324	0.810654	0.405357	0.480662	0.856196	1.05903	0.335409	1.57212	1.32114	1.65676	0.604266	2.31228	1.34542	0.95127
220.073	-H(+)	PHderiv_2-Oxosuccinamate; 2-Oxosuccinamic acid; gamma-Aminooxaloacetate; Oxaloacetamide	C02362	0.617806	0.0353178	0.0402448	0.0129659	0.00562978	0.0183964	0.0254492	0.0354508	NaN	0.0391634	0.0295715	0.0331099	0.0551193	0.0245278	0.0133671	0.0710289	0.0167724	0.0302949	0.0212423	0.0276224	0.0336344	0.00665893	0.0295314	0.0242363	0.0316457	0.0173595	0.0234709	0.0261803	0.0325676	0.0814378	0.0473862	0.0307324	0.0359621	0.0220836	0.0382761	0.0489348	0.0088629	0.0272621	0.035253	0.0196405	0.0454295	0.0449419	0.00643745	0.0304675	0.0317963	0.0296493
220.082	-H(+)	Beta-N-Acetylglucosamine ; HMDB00212 ; HMDB00215 ; HMDB00853 ; HMDB01129 ; HMDB11744 ; N-acetyl-D-galactosamine ; N-acetyl-D-glucosamine ; N-acetyl-D-mannosamine	HMDB00803 ; HMDB00212 ; HMDB00215 ; HMDB00853 ; HMDB01129 ; HMDB11744 ; C01132 ; C00140 ; C00645	0.314505	0.0131423	0.0510124	0.000114864	0.000498483	0.00670933	0.00518492	0.00747591	NaN	0.0594781	0.0332947	0.0194315	0.131262	0.000883362	0.0201025	0.172704	0.0108201	0.0226534	0.0151014	0.0470221	0.00916226	0.00462985	0.0206091	0.0154823	0.0674529	0.00194218	0.00934272	0.0277987	0.00518609	0.217852	0.0784081	0.0233176	0.0463099	0.0205711	0.0329813	0.0610157	NaN	0.00691451	0.0240156	0.0191507	0.0202517	0.021813	0.0510239	0.0167482	0.0459957	0.00288266
220.082	-H(+)	2'-Deoxysepiapterin	HMDB00389	0.336826	0.0126308	0.0445823	NaN	0.000705103	0.00573464	0.0028462	0.00532661	NaN	0.0565372	0.032702	0.0190185	0.112896	NaN	0.0130093	0.164263	0.00806394	0.0224616	0.0144885	0.0414443	0.00588911	0.00359044	0.0202683	0.0151167	0.0629034	0.000960222	0.00789122	0.0270303	0.0025063	0.189934	0.0738774	0.0228799	0.0392455	0.0175138	0.0323196	0.0574608	NaN	0.00425538	0.0217891	0.0165669	0.0195399	0.0213683	0.0497376	0.0150312	0.0413273	0.0010753
220.107	-H(+)	PHderiv_5-Amino-2-oxopentanoic acid; 5-Amino-2-oxopentanoate; 2-Oxo-5-amino-pentanoate; 2-Oxo-5-aminopentanoate; alpha-Keto-delta-aminopentanoate; 2-Oxo-5-aminovalerate	C01110	0.674141	0.0210443	0.0659041	0.0941634	0.0398869	0.0849658	0.0809556	0.0481015	0.0502226	0.0883858	0.0314038	0.126999	0.111251	0.0240579	0.0469221	0.0823019	0.0880312	0.0670197	0.129245	0.0544859	0.0250996	0.0453923	0.0510214	0.0127151	0.0394008	0.0244573	0.0594778	0.00506418	0.0776434	0.062058	0.0561856	0.0337315	0.0772789	0.0884629	0.0773997	0.10687	0.0846056	0.153086	0.0531461	0.0405894	0.0471396	0.056717	0.016736	0.0563009	0.0572835	0.0183588
220.118	-H(+)	Dihydrozeatin	HMDB12215	0.31696	0.113966	0.354866	0.453509	0.114473	0.271606	0.299429	0.176529	0.277199	0.360181	0.0682708	0.313257	0.491749	0.122504	0.190656	0.362383	0.203173	0.0885	0.148981	0.202894	0.0546277	0.248534	0.111628	0.0689055	0.0897828	0.167319	0.182689	0.00169932	0.225173	0.241824	0.084154	0.0171522	0.100292	0.125524	0.0582949	0.0642579	0.0977204	0.126733	0.0407696	0.218227	0.182769	0.21349	0.0778169	0.314529	0.172003	0.130899
221.059	-H(+)	PHderiv_Oxaloacetate; Oxalacetic acid; Oxaloacetic acid; 2-Oxobutanedioic acid; 2-Oxosuccinic acid; keto-Oxaloacetate	C00036	0.132966	0.303634	0.26293	1.3934	0.0791915	0.0987902	0.142487	0.187714	0.183205	0.18588	0.100606	0.0936132	0.172004	0.229812	0.0426451	0.179561	0.137871	0.010526	0.150235	0.205618	0.0505425	0.0589527	0.0118399	0.087976	0.245317	0.0644174	0.119695	0.099953	0.278654	0.147882	0.121879	0.0227349	0.287933	0.0845231	0.0363243	0.253068	0.0595459	0.641888	0.206073	0.419926	0.415327	0.181074	0.210867	0.153677	0.393693	0.203215
221.06	-H(+)	Allocystathionine ; L-Cystathionine ; L-cystathionine	HMDB00455 ; HMDB00099 ; C02291	0.111926	0.307168	0.261609	1.40176	0.0658874	0.0826258	0.129112	0.179269	0.167348	0.138793	0.0909393	0.0854205	0.15374	0.208873	0.0291606	0.15831	0.106131	0.00473336	0.138162	0.184503	0.0450009	0.0433769	0.00880712	0.0935497	0.23988	0.041538	0.106723	0.0887069	0.284393	0.144295	0.113879	0.019045	0.277362	0.0856736	0.029906	0.223744	0.032215	0.577673	0.191791	0.416154	0.397544	0.171882	0.178831	0.153061	0.311615	0.176507
221.06	-H(+)	Flavone	HMDB03075	0.11127	0.306321	0.260706	1.40044	0.0650083	0.0822778	0.127959	0.178572	0.166718	0.137756	0.0895588	0.0849406	0.15318	0.208267	0.0288477	0.157513	0.105533	0.00429009	0.137151	0.183893	0.0446887	0.042866	0.00857475	0.0930882	0.239423	0.0411858	0.106161	0.087341	0.283968	0.143816	0.113691	0.0190362	0.277057	0.0854601	0.0305324	0.224138	0.0259663	0.574195	0.190946	0.415419	0.396125	0.169754	0.178067	0.152395	0.308905	0.175619
221.064	-H(+)	Ethyl glucuronide	HMDB10325	0.146923	0.203446	0.191812	0.843531	0.0446988	0.0497563	0.0773973	0.125427	0.100153	0.0983423	0.0709885	0.0551909	0.13737	0.179548	0.00673945	0.118781	0.0497283	0.00725223	0.0847265	0.100287	0.0251087	0.0166533	0.00569861	0.0630027	0.181589	0.0272801	0.0582434	0.063738	0.187577	0.114036	0.101793	0.0126453	0.205436	0.0813529	0.0210343	0.130815	0.00785361	0.415683	0.121565	0.281898	0.27802	0.100201	0.148395	0.103167	0.238278	0.132921
221.066	-H(+)	PHderiv_Oxalureate; Oxaluric acid; Monooxalylurea; Oxalurate	C00802	0.228957	0.120959	0.105127	0.51017	0.0348271	0.0419524	0.0587141	0.0829687	0.057956	0.0546356	0.0489716	0.0401472	0.125083	0.1515	0.00399257	0.0879186	0.0313057	0.0168001	0.0561954	0.0589403	0.0182515	0.0174108	0.00678184	0.035427	0.112281	0.033551	0.0355699	0.0478483	0.100907	0.0854805	0.0520734	0.0130153	0.134387	0.0582883	0.0200015	0.0831538	0.0215487	0.279588	0.0733598	0.143273	0.187372	0.0590113	0.0937449	0.0676675	0.171505	0.0707428
221.082	-H(+)	Monoisobutyl phthalic acid	HMDB02056	0.81389	0.0621291	0.0751399	0.0851356	0.0296819	0.0055906	0.0794813	0.0397907	0.055604	0.0293219	0.0511661	0.0355145	0.0496036	0.0435996	0.00733175	0.0691216	0.0245842	0.0226612	0.0331325	0.0488387	0.038627	0.0308217	0.0429701	0.0387071	0.0102239	0.0226123	0.0326454	0.045685	0.0514167	0.0585867	0.0596321	0.0330764	0.0926952	0.0329472	0.0550721	0.0420929	0.0244738	0.11111	0.0791872	0.0356782	0.0802315	0.0456996	0.0519869	0.0274023	0.0695968	0.056231
221.095	-H(+)	Glycylphenylalanine ; PHderiv_3-Hydroxy-3-methyl-2-oxobutanoic acid; 3-Hydroxy-3-methyl-2-oxobutanoate; 2-Oxo-3-hydroxyisovalerate ; PHderiv_4-Hydroxy-2-oxopentanoate; 4-Hydroxy-2-oxovalerate	; C04181 ; C03589	0.777324	0.0486547	0.0109573	0.00737989	0.023258	NaN	0.163347	0.00430724	0.0204728	0.0431377	0.0570211	0.0326599	0.0228659	0.0208558	NaN	0.0230896	0.00932041	0.0229712	0.0261733	0.0269371	0.01906	0.0254249	0.0536674	0.0285914	0.0472525	0.0195693	0.0185253	0.0552462	0.0120063	0.031145	0.00212711	0.0414705	0.0410467	0.0323383	0.0514983	0.0152417	0.0140628	0.0890105	0.0493313	0.0136112	0.0694831	0.0541158	0.00763006	NaN	0.0140894	0.0459152
221.19	-H(+)	Farnesol	HMDB04305	0.852574	0.0155473	0.0175518	0.00408652	0.00944208	0.00302986	0.0245097	0.00699212	0.0133641	0.00219355	0.0126143	0.00982528	0.00154249	0.00880764	NaN	0.0052909	0.00723215	0.00992354	0.00742009	0.00445169	0.0196359	0.011918	0.0167397	0.00983094	NaN	NaN	0.00329162	0.0205622	0.0230778	NaN	0.00757891	0.0173697	0.0132618	0.0240969	0.0177093	NaN	0.00599562	0.00740743	0.00817707	0.00104331	0.0169766	0.00851948	0.0116894	0.00646127	0.0192382	0.0175552
222.04	-H(+)	4-(2-Amino-3-hydroxyphenyl)-2,4-dioxobutanoic acid	HMDB04083	0.695184	0.0354504	0.0439989	0.0782448	0.0668758	0.0535294	0.033662	0.0570474	0.0292019	0.0282489	0.0733095	0.0553719	0.0818385	0.0636682	0.100824	0.0743743	0.0455758	0.0453178	0.0561525	0.111571	0.0477356	0.0258697	0.0555521	0.0353136	0.00715689	0.0338579	0.056282	0.0432847	0.0216186	0.0691644	0.0587486	0.0337086	0.0790805	NaN	0.0318435	0.025638	0.0317072	0.122827	0.0855915	0.0753553	0.0977978	0.066202	0.0501678	0.0879099	0.0817506	0.0247532
222.077	-H(+)	HMDB00866 ; salsolinol 1-carboxylate	HMDB00866 ;	0.799675	0.0280072	0.0180275	0.0315	0.0402458	0.0331271	0.0294185	0.00997898	0.0152328	0.00515308	0.0237677	0.0181613	0.0280123	0.0145143	0.0100751	0.0343204	0.0388808	0.0184835	0.0237175	0.0264796	0.038301	0.0016954	0.0318587	0.0144315	0.0602795	0.0292994	0.0214867	0.0176868	0.0273723	0.0208219	0.0261787	0.0286705	0.0509617	0.0190616	0.0274544	0.0839698	0.0272119	0.0299743	0.0452525	0.0305977	0.0366719	0.0212465	0.0516365	0.0107866	0.0363869	0.00357434
223.075	-H(+)	3-hydroxy-L-kynurenine ; 5-Hydroxykynurenine ; 5-hydroxykynurenine ; Hydroxykynurenine ; L-3-Hydroxykynurenine	C03227 ; HMDB12819 ; C05651 ; HMDB00732 ; HMDB11631	0.807068	0.0192329	0.0351014	NaN	0.0718627	NaN	0.127119	0.0131044	0.0521669	0.0958573	0.124291	0.0660683	0.080402	0.0377477	NaN	0.116119	0.000160338	0.064735	0.0481379	0.0203607	0.0234456	0.0467679	0.0929332	0.082193	0.194811	NaN	0.011048	0.146066	NaN	0.135916	0.0755935	0.126729	0.139946	0.00180682	0.143273	0.0258539	0.0263361	0.198428	0.128657	0.0322031	0.0508882	0.0605805	0.0436693	NaN	0.000544378	0.119092
223.169	-H(+)	5,8-Tetradecadienoic acid	HMDB00560	0.870542	0.0199352	0.0237654	0.00912694	0.0247224	0.0115501	0.0660143	0.0380695	0.0399631	0.019905	0.02484	0.0206158	0.00646514	0.0179327	NaN	0.0172204	0.00155462	0.0167976	0.00839636	0.00854577	0.0158849	0.021273	0.0305423	0.022443	0.0125503	0.00261213	0.000766732	0.030619	0.0164805	0.00780948	0.0289465	0.0278096	0.0343905	0.0142514	0.0284662	0.0278673	0.0111095	0.0218029	0.0202207	0.0114573	0.0197941	0.0184994	0.0262713	0.0222418	0.0284172	0.0251444
225.041	-H(+)	Chorismate ; Prephenate	HMDB12199 ; HMDB12283	0.406571	0.0125135	0.0047574	0.0856487	0.0508511	0.12314	0.198889	0.206899	0.0325139	0.182945	0.0591838	0.0515296	0.225034	0.141838	0.0569804	0.214686	0.105227	0.0327683	0.0412533	0.113513	NaN	0.0601444	0.054578	0.051843	0.319243	0.0531729	0.01284	0.0479638	NaN	0.297746	0.0560201	0.0477427	0.0497274	0.112581	0.0463081	0.375822	0.0648662	0.31032	NaN	0.112583	0.0844989	0.0474364	0.165759	0.0655794	0.369934	0.141872
225.063	-H(+)	5-Acetylamino-6-formylamino-3-methyluracil	HMDB11105	0.250826	NaN	0.149034	0.260536	0.198625	0.482306	0.520758	0.959935	0.246295	0.119493	0.216104	0.273622	0.985725	NaN	0.341899	0.63372	0.29158	0.0773323	0.135412	0.403373	NaN	0.0351562	0.161682	0.162927	0.596911	0.168557	0.0477337	0.19445	NaN	1.33384	0.439221	0.188198	0.0554448	NaN	0.120828	1.71537	NaN	0.800197	NaN	0.390715	0.234083	0.209207	0.219556	0.871546	0.58703	NaN
225.186	-H(+)	5-Tetradecenoic acid ; 5Z-Tetradecenoic acid ; Myristoleic acid ; Tsuzuic acid ; tetradecenoate (n-C14:1) ; trans-Tetra-dec-2-enoic acid	HMDB00499 ; HMDB00521 ; HMDB02000 ; HMDB05051 ; C08322 ; HMDB10732	0.455838	0.105714	0.0134613	0.0686174	0.0131135	0.092757	0.0238842	0.0387683	0.135577	0.0235959	0.0247567	0.0176074	0.0583625	0.0360672	0.0771062	0.0283078	0.00913985	0.0550498	0.0896084	0.43058	0.0497441	0.0222982	0.0302887	0.00935177	0.0646261	0.0354162	NaN	0.0500294	0.089803	0.00648113	0.0783621	0.0606981	0.0496321	0.0419421	0.0693166	0.229225	0.128385	0.0369081	0.0808085	0.0645011	0.0459236	0.0542787	0.0168781	0.014291	0.0477494	0.0235081
226.01	-H(+)	L-Glutamate 5-phosphate ; L-Glutamic acid 5-phosphate	C03287 ; HMDB01228	0.882721	0.12165	0.144219	0.111915	0.195078	0.109063	0.157977	0.14076	0.150791	0.133208	0.0854127	0.159614	0.0860076	0.102195	0.144781	0.128372	0.141905	0.0763873	0.165677	0.113814	0.0768153	0.126664	0.0876384	0.127011	0.110453	0.0794113	0.114406	0.0644634	0.0996271	0.187702	0.158466	0.0883396	0.157511	0.106619	0.0924943	0.122681	0.0998373	0.151697	0.175466	0.13097	0.137832	0.11234	0.0866435	0.123945	0.147835	0.161078
226.034	-H(+)	5-(2'-Carboxyethyl)-4,6-Dihydroxypicolinate	HMDB06794	0.693421	0.0127327	0.00127774	0.047824	0.0320962	0.0256443	0.0633776	0.0678926	0.0271481	0.079473	0.0315004	0.0350407	0.0655587	0.0318979	0.0270209	0.0588196	0.0466748	0.0165968	0.0459314	0.0429152	NaN	0.0393982	0.0291165	0.0275163	0.0569781	0.0217055	0.0202856	0.0351233	NaN	0.0734885	0.0414377	0.0229789	0.0461487	0.0327085	0.0240865	0.109759	0.0117077	0.0633623	0.0511573	0.044454	0.0302482	0.0316447	0.0261708	0.0378299	0.0667478	0.0417658
227.141	-H(+)	L-isoleucyl-L-proline ; L-leucyl-L-proline	HMDB11174 ; HMDB11175	0.853564	0.0413033	0.0518397	0.00879004	0.113727	0.0749994	0.122208	0.113907	0.0675097	0.111134	0.118199	0.106588	0.049846	0.0380451	NaN	0.0693504	NaN	0.0731622	0.0496055	0.00704155	0.00514291	0.0607086	0.112909	0.0963898	0.100822	NaN	0.0170845	0.134631	NaN	0.0483364	0.0862757	0.115035	0.103466	0.0285964	0.0997065	0.110777	0.0336203	0.114291	0.0651687	0.0572146	0.0396319	0.0761367	0.0931067	0.0628826	0.112564	0.0807911
227.201	-H(+)	2,6,10-Trimethylundecanoic acid ; Myristic acid ; tetradecanoate (n-C14:0)	HMDB02221 ; HMDB00806 ; C06424	0.742343	3.65187	9.06964	NaN	2.72016	4.043	0.851177	NaN	4.41779	6.76464	3.6816	1.17594	0.683109	1.22715	NaN	0.974852	NaN	1.415	0.672257	NaN	8.02448	3.05065	3.47083	1.6948	8.77165	3.57008	NaN	6.96436	7.95359	0.599285	1.78267	5.1217	2.01757	6.74705	6.84285	NaN	4.64716	1.26311	1.65798	3.57504	0.655319	1.33707	2.72081	NaN	4.76733	3.99181
228.028	-H(+)	5-Phospho-beta-D-ribosylamine ; 5-Phosphoribosylamine	C03090 ; HMDB01128	0.824131	0.0637044	0.0369932	0.0386492	0.0529034	0.0148299	0.0274848	0.0948457	0.0610804	0.0623256	0.0471841	0.0860713	0.0377021	0.0561271	0.0507652	0.0689195	0.0288342	0.0713355	0.120022	0.0595696	0.0278181	0.030065	0.0342608	0.0538854	NaN	0.0228537	0.0538071	0.0116556	0.017602	0.0682601	0.0750331	0.0532581	0.0708379	0.059999	0.0620317	0.0340738	0.0891036	0.0624186	0.0363472	0.0682503	0.033613	0.0531295	0.00798476	0.0919202	0.00105817	NaN
228.17	-H(+)	N1,N8-diacetylspermidine		0.679449	0.0226536	0.0240823	0.0290017	0.0294418	0.0138037	0.0248989	0.0485806	0.0188315	0.0299051	0.0465596	0.0165172	0.0374718	0.0375274	0.0380717	0.0302898	NaN	0.131528	0.16088	0.0372945	0.023177	0.01208	0.0409628	0.0399672	0.0447285	0.0215512	0.017423	0.0286814	0.0419177	0.0283232	0.0637216	0.0254022	0.100699	0.0250638	0.0251472	0.0264794	0.00757311	0.0218197	0.0163121	0.0111283	0.017552	0.0145903	0.0104157	0.0258166	0.00276102	0.0259226
229.012	-H(+)	Beta-L-arabinose 1-phosphate ; D-Arabinose 5-phosphate ; D-Ribose 5-phosphate ; D-Ribulose 5-phosphate ; D-Xylulose 1-phosphate ; D-ribulose 5-phosphate(2-) ; D-xylulose 5-phosphate(2-) ; Ribose 1-phosphate ; Xylulose 5-phosphate ; alpha-D-Ribose 1-phosphate ; alpha-D-Ribose 5-phosphate	HMDB12195 ; HMDB11734 ; HMDB01548 ; HMDB00618 ; ; C00199 ; C00231 ; HMDB01489 ; HMDB00868 ; C00620 ; C03736	0.36982	0.103845	0.298188	0.0236665	0.137969	0.0617881	0.389337	0.0224679	0.195843	0.148357	0.0183871	0.168379	0.0703133	0.237948	0.00365289	0.0467161	0.0991628	0.0971127	0.141248	0.05879	NaN	0.0579936	0.0716861	0.0771037	0.0224804	0.0107107	0.0445474	0.0474885	0.183539	0.0783016	0.0260623	0.03414	0.28126	0.0996847	0.0407457	0.0687415	0.149406	0.0687947	0.179013	0.0480244	0.0213344	0.0689329	0.146145	NaN	0.174648	0.119268
230.065	-H(+)	HMDB01180	HMDB01180	0.949304	0.0708865	0.137773	0.0714797	0.100335	0.103686	0.0895898	0.109135	0.0906454	0.100302	0.0953029	0.102498	0.0898078	0.0862129	0.0759183	0.114746	0.0708242	0.100502	0.0980888	0.118702	0.133412	0.0843801	0.0973556	0.106472	0.0873039	0.0708666	0.0822238	0.130766	0.134945	0.114604	0.0985756	0.125141	0.0966792	0.0899096	0.116309	0.0901682	0.066505	0.0932423	0.0878174	0.0913025	0.063366	0.0855313	0.0692174	0.10849	0.0982479	0.120414
230.102	-H(+)	Isovalerylglutamic acid ; Suberylglycine	HMDB00726 ; HMDB00953	0.281986	0.0194826	0.0355332	0.0329891	0.0154101	0.304981	0.0347654	0.0331429	0.0150248	0.0326559	0.0231294	0.0159235	0.0243533	0.0301995	0.0204078	0.0216893	0.0235388	0.0141901	0.0399659	0.0310375	0.0249082	0.0255693	0.016647	0.0162103	0.0320054	0.0380681	0.0246313	0.0182551	0.0277377	0.0200178	0.0313781	0.0148812	0.0330417	0.0432039	0.0165525	0.0326986	0.0295158	0.0357284	0.0426915	0.0279212	0.018548	0.0171969	0.0215127	0.0268748	0.0369759	0.0340478
230.138	-H(+)	Butyrylcarnitine ; Isobutyryl-L-carnitine ; butyryl carnitine	HMDB02013 ; HMDB00736 ; C02862	0.679551	0.0879132	0.0179256	0.134304	0.162183	0.19705	0.0766658	0.126269	0.0415596	NaN	0.239893	0.108509	0.156367	0.0365178	0.226213	0.105792	0.0494887	0.0625364	0.0986695	0.0918764	0.107948	0.0384758	0.157073	0.0944994	0.0549638	0.104858	0.0660939	0.0828629	0.0278492	0.173914	0.0966354	0.093119	0.0989034	NaN	0.0488624	NaN	0.00440937	0.031126	0.213874	0.234343	0.135271	0.197647	0.0197458	0.242979	NaN	0.0251134
231.1	-H(+)	4-(Glutamylamino) butanoate ; HMDB01199 ; gama-L-glutamyl-L-alpha-aminobutyrate	HMDB12161 ; HMDB01199 ;	0.829541	0.0204334	0.0155581	0.026733	0.0215612	0.0273311	0.0541529	0.0464186	0.0233456	0.0296808	0.0287101	0.0339547	0.0366239	0.0341919	0.0175243	0.0362265	0.0366313	0.0441228	0.0366918	0.0377313	NaN	0.0300614	0.0246942	0.0219391	0.00332979	0.0183909	0.0281845	0.0227389	NaN	0.0304554	0.0232035	0.0234211	0.0227126	0.00367202	0.0192555	0.0514096	0.0174887	0.0370106	0.031659	0.0194316	0.0391275	0.0211604	0.0284108	0.0340859	0.0174617	0.0282178
231.113	-H(+)	Melatonin ; melatonin	HMDB01389 ; C01598	0.831786	0.00843208	0.00733147	0.00514384	0.00522383	0.0113864	0.0298813	0.0102001	0.00319218	0.0121547	0.0109359	0.00705216	0.0193132	0.00526053	0.00427911	0.0236278	0.00316512	0.00823741	0.00831088	0.0133976	0.00352932	0.00672951	0.00913546	0.0053101	0.00306963	0.00717193	0.00478099	0.00971491	NaN	0.0135078	0.00249804	0.0102018	0.00571353	0.0124831	0.00960125	0.00264713	0.000246265	0.0122281	0.0146917	0.00251631	0.00950261	0.0082819	0.0024476	0.0101404	0.00387479	0.00160236
232.029	-H(+)	Dopamine 3-O-sulfate ; Dopamine 4-sulfate ; dopamine 3-O-sulfate	HMDB06275 ; HMDB04148 ; C13690	0.931264	0.0957348	0.138216	0.0817473	0.127989	0.142752	0.0787021	0.0880911	0.0951386	0.0724693	0.122565	0.099376	0.0922635	0.0533423	0.118694	0.0915816	0.0584747	0.0784767	0.0819626	0.0909985	0.154989	0.0730174	0.120208	0.0901456	0.101551	0.0649325	0.0716277	0.113638	0.124859	0.0984021	0.092377	0.125263	0.0785441	0.0853355	0.103956	0.0425697	0.050131	0.0684575	0.111091	0.129528	0.071791	0.0939207	0.0942818	0.143423	0.0983539	0.0817244
232.083	-H(+)	Dihydroxycoprostanoic acid	HMDB01974	0.806475	0.0111152	0.0032034	0.018062	0.0205483	0.0180077	0.0132375	0.0125001	0.0113094	0.00901369	0.0142961	0.0174638	0.0234305	0.0362914	0.0263678	0.0266595	0.0187182	0.0179285	0.0233557	0.0197817	NaN	0.0021616	0.0152355	0.0145076	NaN	0.00903728	0.0186353	0.00751457	NaN	0.0200785	0.0153337	0.0130625	0.0161027	0.00986095	0.00999786	0.029265	NaN	0.0199486	0.0199692	0.0119542	0.016858	0.0134763	0.00284195	0.0181936	0.00270674	0.00164732
232.168	-H(+)	Hypusine	HMDB11140	0.898514	0.00510424	0.00317836	0.00463188	0.0041477	0.00437483	0.0133778	0.00522432	0.00193666	0.00162779	0.00652729	0.00554509	0.00326915	0.00300834	0.00296336	0.00392534	0.0066552	0.00331951	0.00420816	0.000901684	0.00488041	0.00447382	0.00667921	0.00686191	0.0038244	0.00260313	0.00281771	0.00664066	0.00546169	0.00346197	0.00425378	0.00500144	0.00477514	0.00522426	0.00742431	0.00572791	0.00437638	0.006389	0.00373641	NaN	0.00513225	0.00397502	0.00278661	0.00292904	0.00743246	0.00471266
233.079	-H(+)	L-beta-aspartyl-L-threonine	HMDB11169	0.113154	0.0264463	0.0234406	0.0542804	0.030372	0.0361441	0.0322462	0.0581323	0.0280545	0.074018	0.037036	0.0533173	0.0927517	0.0668997	0.0664109	0.0611464	0.0806818	0.0666999	0.0508252	0.0591795	0.00378969	0.0278181	0.0331553	0.022471	0.0496334	0.0463789	0.0450464	0.021086	0.0221239	0.096919	0.0386259	0.0217822	0.0555777	1.82008	0.0219593	0.11134	NaN	0.041319	0.0419789	0.0399286	0.049439	0.0310737	0.0292271	0.0495334	0.0205916	0.0185558
233.094	-H(+)	5-Methoxytryptophan	HMDB02339	0.540051	0.0237465	0.0261915	0.0215178	0.0325323	0.0218223	0.0542747	0.0299213	0.015106	0.0171216	0.0508344	0.0340992	0.0458568	0.0193822	0.0269079	0.0314851	0.0189615	0.0321184	0.0251495	0.025983	0.019316	0.0120406	0.0367687	0.0259687	0.0318369	0.0258545	0.0191354	0.02245	0.00754836	0.0405956	0.0233351	0.0254575	0.0211839	0.215651	0.0145246	0.0134016	0.00741578	0.0237956	0.0496074	0.0467453	0.0380503	0.0419069	0.0135178	0.0353246	0.00760866	0.00760423
235.072	-H(+)	HMDB01200 ; N-formyl-L-kynurenine ; PHderiv_2-Oxoglutarate; Oxoglutaric acid; 2-Ketoglutaric acid; alpha-Ketoglutaric acid ; PHderiv_Methyloxaloacetate	HMDB01200 ; C02700 ; C00026 ; C06030	0.528497	9.22435	18.0893	16.9019	11.3123	21.4279	25.3499	16.3553	21.8671	35.4059	6.60731	31.6922	15.6277	14.2428	16.2474	14.1015	33.899	9.83114	26.269	18.2792	7.06932	15.6861	4.51201	5.9917	17.2686	11.6308	20.0429	5.88087	15.7154	11.2527	18.7086	3.53086	33.1946	17.5431	13.8706	13.9871	15.3525	16.7037	14.6412	14.552	10.7596	14.47	14.9633	9.91116	21.55	15.4066
235.096	-H(+)	S-aminomethyldihydrolipoamide		0.576227	0.420059	0.823815	0.774546	0.510028	0.934333	1.16419	0.723776	1.0169	1.6061	0.329044	1.47186	0.700424	0.660449	0.64242	0.661118	1.24765	0.46655	1.1986	0.84995	0.32304	0.717506	0.211503	0.2897	0.765862	0.521337	0.766487	0.284541	0.707212	0.527579	0.898477	0.183294	1.55836	0.832332	0.688346	0.639153	0.674694	0.741833	0.678708	0.658675	0.506523	0.676039	0.680955	0.471407	0.947999	0.726672
235.11	-H(+)	N-acetyl-5-methoxykynuramine		0.546756	0.1395	0.26703	0.247633	0.144223	0.298457	0.458823	0.256923	0.349899	0.550862	0.10792	0.621569	0.214367	0.220577	0.20414	0.202876	0.422197	0.153463	0.448562	0.330011	0.11953	0.241117	0.075649	0.0878794	0.284613	0.194119	0.251049	0.107173	0.232966	0.165118	0.28305	0.0611915	0.555985	0.288256	0.248945	0.217402	0.244103	0.267216	0.26387	0.231111	0.179026	0.23152	0.195922	0.164622	0.312721	0.253892
235.169	-H(+)	Capsidiol	HMDB02352	0.777994	0.0304922	0.0649362	0.00930055	0.0139262	0.0143868	0.0790927	0.0301772	0.0194327	0.0213056	0.0227498	0.0428684	0.00268951	0.00810841	0.00754736	0.00723003	0.0359848	0.018293	0.0373602	0.0175956	0.037709	0.00996944	0.0172131	0.0242791	0.00405544	0.000561888	0.0321333	0.0306054	0.0486998	NaN	0.0166874	0.0296243	0.0516779	0.0703963	0.0417576	0.00828533	0.00997524	0.0143586	0.0255843	0.00128421	0.0237985	0.0267628	0.0330784	0.00579863	0.0453433	0.0117528
236.076	-H(+)	fructoseglycine		0.559254	1.1376	2.26648	2.02699	1.3721	2.58547	3.04652	1.98091	2.50447	4.32529	0.804077	3.53302	1.93733	1.70893	1.64508	1.8112	3.15047	1.17184	2.7533	2.01341	0.872054	1.87956	0.5619	0.737094	2.09614	1.40027	1.93635	0.734163	1.91038	1.4893	2.29452	0.453216	3.75621	2.13644	1.63868	1.8368	1.84413	1.98941	1.73864	1.7983	1.30143	1.71738	1.80451	1.1579	2.66506	1.80594
236.077	-H(+)	6-pyruvoyl-5,6,7,8-tetrahydropterin ; Biopterin ; D-Biopterin ; Dyspropterin ; Orinapterin ; Primapterin ; Sepiapterin	C03684 ; HMDB00468 ; HMDB00633 ; HMDB01195 ; HMDB00817 ; HMDB02263 ; HMDB00238	0.565761	1.08735	2.20987	1.96262	1.29145	2.51642	2.97916	1.91999	2.40961	4.25254	0.777763	3.49504	1.85123	1.64774	1.5831	1.73808	3.0378	1.12726	2.6338	1.96765	0.844358	1.83259	0.547747	0.732213	2.04593	1.3619	1.86619	0.717272	1.84314	1.42845	2.22605	0.446608	3.65465	2.0718	1.57326	1.76068	1.77795	1.92828	1.70918	1.74943	1.25341	1.67999	1.70916	1.11973	2.59884	1.78811
236.093	-H(+)	salsoline-1-carboxylate		0.747406	0.181049	0.31294	0.260983	0.18433	0.396525	0.419798	0.277237	0.343212	0.490823	0.14076	0.421831	0.290115	0.268654	0.206186	0.312873	0.342781	0.209775	0.349034	0.318564	0.139149	0.229416	0.120165	0.118833	0.276508	0.201464	0.251169	0.132858	0.293243	0.280652	0.307143	0.123258	0.501667	0.266083	0.229166	0.295962	0.224056	0.300801	0.242604	0.239633	0.226996	0.238714	0.225607	0.161219	0.329439	0.24001
236.104	-H(+)	PHderiv_2-Oxo-4-hydroxy-5-aminovalerate	C05941	0.904444	0.290933	0.240391	0.245135	0.17174	0.204576	0.624663	0.39233	0.0938467	0.30638	0.235688	0.416906	0.282313	0.162202	0.297519	0.200676	0.290787	0.270258	0.360023	0.422093	0.251394	0.140716	0.225889	0.314	0.1888	0.133166	0.313022	0.243142	0.329449	0.275744	0.285339	0.273172	0.515151	0.318538	0.31887	0.223879	0.202598	0.188012	0.213181	0.157558	0.366927	0.386638	0.123745	0.271935	0.277131	0.245599
237.029	-H(+)	D-Erythro-imidazole-glycerol-phosphate	HMDB12208	0.459541	0.0219484	0.0375628	0.0773698	0.044671	0.0706151	0.0377297	0.056594	0.031639	0.0603869	0.0346812	0.0374254	0.0685954	0.0792181	0.0321525	0.0761264	0.0472443	0.0278336	0.040297	0.0509976	0.0225749	0.0349839	0.0236128	0.0259716	0.0344958	0.0451013	0.0392342	0.0339901	0.0196051	0.0473368	0.0371348	0.0216152	0.0764906	0.0378456	0.0134309	0.0709607	0.192326	0.143817	0.041134	0.0508815	0.0816319	0.0493987	0.0687998	0.0386187	0.112452	0.0548573
237.053	-H(+)	PHderiv_2-Hydroxy-3-oxosuccinate; Oxaloglycolate	C03459	0.65605	0.0084965	0.00550989	0.00610858	0.021335	0.00179748	0.0486942	0.0334862	0.0129142	0.0267696	0.0297687	0.0263705	0.0128467	0.000671505	NaN	0.0568713	NaN	0.0148936	0.0109335	0.0199603	NaN	NaN	0.021366	0.0198289	0.0132743	NaN	0.00308345	0.0127415	NaN	0.0550072	0.0243211	0.0186945	0.0447885	NaN	0.0182014	0.0793173	0.0351855	0.0465774	NaN	0.0175535	0.0222495	0.0269809	0.0136968	0.00840528	0.0338314	0.00606478
237.056	-H(+)	Cystathionine sulfoxide	HMDB02399	0.652356	0.00857711	0.00788999	0.00349932	0.0213359	0.000714876	0.0458529	0.0363298	0.0156241	0.028165	0.0302508	0.0307132	0.0143886	NaN	NaN	0.0610503	NaN	0.0163847	0.010752	0.017314	NaN	NaN	0.0230549	0.0193228	0.0178982	NaN	0.00153812	0.0153755	NaN	0.0578667	0.027667	0.0204053	0.0533697	NaN	0.0198716	0.0811575	0.02296	0.0617414	0.0046275	0.0287116	0.0221944	0.0268845	0.018544	0.00830351	0.0331821	0.00318043
237.075	-H(+)	3,4,5-Trimethoxycinnamic acid ; Trans-2, 3, 4-Trimethoxycinnamate	HMDB02511 ; HMDB11721	0.760095	0.340031	0.345048	0.523042	0.415036	0.511859	0.402869	0.349696	0.371764	0.336976	0.409867	0.578379	0.558639	0.157929	0.814928	0.514219	0.390129	0.24205	0.430369	0.601443	0.325119	0.173489	0.289851	0.252014	0.213182	0.192081	0.338591	0.212397	0.267643	0.604783	0.420496	0.224886	0.48583	0.211909	0.293008	0.0799892	0.0323881	0.213507	0.493469	0.466639	0.300756	0.472136	0.22166	0.665364	0.300235	0.165359
238.144	-H(+)	Salbutamol	HMDB01937	0.680219	0.0049803	NaN	0.0015569	0.000338942	NaN	0.0231546	0.0103235	0.00273392	0.00526518	0.00640649	0.000779919	0.00468373	0.00434149	NaN	0.00578863	0.000426378	0.00314743	0.00157836	0.00113432	0.000300228	0.00751013	0.00617527	0.00195777	0.00113324	0.000801586	NaN	0.00479041	NaN	0.00116787	0.000937427	0.00339993	0.00140391	0.00350954	0.00624997	0.011593	0.00564177	0.00965772	0.00275622	NaN	0.00847547	0.0038613	0.000769671	NaN	9.49163e-05	0.00858516
239.017	-H(+)	L-Cystine ; L-cystine	HMDB00192 ; C00491	0.725156	0.281508	0.0245816	0.233469	0.56313	0.360919	NaN	0.0155834	0.0556746	NaN	0.478293	0.194462	0.378927	NaN	0.657475	0.402971	0.0287376	0.047464	0.227116	0.30557	0.399109	NaN	0.377744	0.151902	0.0588843	NaN	0.067202	0.344843	0.0770719	0.258329	0.26685	0.266111	0.188853	NaN	0.135708	NaN	0.329269	0.35381	0.32342	0.577139	0.533739	0.487869	0.115974	0.612777	NaN	NaN
239.164	-H(+)	6(R)-hydroxy-tetradeca-2E,8Z-dienoate ; 6(R)-hydroxy-tetradeca-4E,8Z-dienoate ; 6(S)-hydroxy-tetradeca-2E,8Z-dienoate ; 6(S)-hydroxy-tetradeca-4E,8Z-dienoate	; ; ;	0.910307	0.132692	0.201851	0.082438	0.243598	0.145836	0.221855	0.171901	0.0931841	0.17348	0.173811	0.208561	0.0944427	0.105959	0.0353537	0.0997091	0.0700951	0.111618	0.0939948	0.0937565	0.202103	0.152412	0.212322	0.262698	0.165719	0.0852226	0.0824865	0.238638	0.224008	0.0836148	0.150804	0.222456	0.167612	0.164563	0.197441	0.214283	0.136202	0.224953	0.132606	0.104055	0.0771533	0.147373	0.149383	0.120724	0.228045	0.220348
239.237	-H(+)	Palmitaldehyde ; hexadecanal	HMDB01551 ; C00517	0.110553	0.243365	0.256788	0.0674021	0.167251	0.0950903	0.418987	0.284842	0.120168	0.460046	0.120739	0.137527	0.274873	0.118664	0.0822126	0.173008	0.134631	0.0505278	0.688261	0.22392	0.749518	0.59467	0.101947	0.140164	0.196561	0.320012	0.0632045	0.067923	0.128431	0.180151	0.426665	0.0191561	0.151922	0.852579	0.181415	0.250182	0.199567	0.204171	0.156874	0.453661	0.0361361	0.023695	0.332225	0.192603	1.3455	0.506555
240	-H(+)	3-Mercaptolactate-cysteine disulfide	HMDB06512	0.298907	0.00718027	0.0244232	0.0229169	0.0157992	0.0178594	0.00558755	0.0151126	0.0290577	0.0171384	0.0154511	0.0232076	0.0230826	0.0171585	0.0142845	0.0219308	0.00297762	0.0162665	0.0232412	0.0164013	0.006086	0.0139658	0.010139	0.0191127	0.00698892	0.0321003	0.014491	0.00900102	0.00176393	0.0188841	0.0105297	0.0198787	0.0191136	0.01054	0.0130656	0.0259045	0.278378	0.0269868	0.0127284	0.0286136	0.0412623	0.0243664	0.00383052	0.0280844	0.00618533	0.00381384
240.098	-H(+)	5-Methyldeoxycytidine	HMDB02224	0.638226	0.0854078	0.090767	0.0644058	0.0366954	0.0740534	0.143523	0.0821641	0.0283232	0.0859358	0.0529502	0.0964926	0.0574483	0.0622724	0.0443444	0.0539218	0.0738754	0.119652	0.0867817	0.06529	0.062407	0.085402	0.0277488	0.109317	0.0950048	0.0590169	0.128853	0.0263099	0.0868348	0.0498383	0.0810629	0.0235295	0.083267	0.115471	0.0505066	0.0902495	0.0720585	0.115449	0.0829465	0.0577184	0.0791552	0.0530957	0.0603118	0.061025	0.120544	0.0864993
240.112	-H(+)	5,6,7,8-tetrahydrobiopterin ; Sapropterin ; Tetrahydrobiopterin	C00272 ; HMDB00787 ; HMDB00027	0.577373	0.0109444	0.00204778	NaN	0.00943954	0.00726377	0.0288086	0.0259608	0.0101793	0.0240269	0.0157213	0.0147435	0.0129182	NaN	0.00158357	0.0204304	0.0229276	0.0180499	0.0124448	0.00750036	NaN	0.0265378	0.0119976	0.0174876	0.0404499	NaN	0.0151449	0.0090879	NaN	0.0153206	0.0289161	0.00707582	0.0163272	0.0477162	0.0134436	0.0487748	0.00755705	0.0216781	0.00568841	0.00498119	0.0197379	0.0128356	0.0251098	0.00434207	0.0531488	0.0132029
240.114	-H(+)	Erythrohydrobupropion	HMDB12227	0.442964	0.00560384	NaN	NaN	0.00874215	0.00514807	0.0361585	0.0282981	0.010034	0.0187408	0.0119878	0.0140235	0.0125561	NaN	NaN	0.0180159	0.0163834	0.0146048	0.00851719	0.00162184	NaN	0.0282506	0.0103044	0.0154067	0.0416642	NaN	0.00871986	0.0069352	NaN	0.0147586	0.0279424	0.00457425	0.0131622	0.0449582	0.00962557	0.0588219	0.0103047	0.0252496	NaN	0.00570445	0.0172953	0.0116604	0.0253239	0.00787142	0.0567257	0.0117584
241.013	-H(+)	Inositol cyclic phosphate	HMDB01125	0.712313	0.207106	0.221	0.280371	0.400072	0.261103	0.27903	0.277362	0.261305	0.253944	0.337395	0.329318	0.425644	0.680925	0.315709	0.324891	0.368292	0.262799	0.482045	0.243432	0.176735	0.202109	0.214211	0.230766	0.313673	0.316706	0.274108	0.216221	0.168407	0.327245	0.412874	0.159977	0.396542	0.413135	0.223616	0.867827	0.417796	0.708965	0.369274	0.468386	0.54479	0.489094	0.447514	0.399432	0.380582	0.30141
241.18	-H(+)	3-Oxotetradecanoic acid	HMDB10730	0.901967	0.815783	1.50288	0.453521	1.23919	1.12374	0.885062	0.806426	0.728273	1.05385	1.07453	1.00301	0.445191	0.545918	0.354637	0.560617	0.508449	0.538387	0.57813	0.53465	1.31916	0.892948	1.13848	1.06443	1.00879	0.571128	0.493391	1.53294	1.4114	0.416978	0.718252	1.40108	0.746373	1.07865	1.25965	0.711961	0.783943	0.930377	0.787813	0.729006	0.25662	0.710852	0.950625	0.631272	1.14764	1.06798
241.251	-H(+)	1-Hexadecanol	HMDB03424	0.812001	0.0377565	0.0746397	0.00288451	0.0293259	0.0297927	0.0163646	0.0119908	0.0201183	0.0368398	0.0416911	0.0155734	0.00937768	0.0100043	NaN	0.0100528	NaN	0.00540926	0.0173536	0.066604	0.0724616	0.0286365	0.0366047	0.0245525	0.0425878	0.0265761	NaN	0.0801052	0.0573161	0.0103041	0.0204316	0.0612679	0.0182856	0.054218	0.0573863	0.00911339	0.0326288	0.00755993	0.0195824	0.0264109	NaN	0.00684575	0.0224573	0.00605457	0.0565939	0.0363959
242.079	-H(+)	Cytidine	C00475	0.31301	1.34241	NaN	36.2555	5.04534	8.17163	0.264402	4.61109	0.809575	2.30993	0.0105451	2.49345	3.02281	10.2354	0.719936	2.34008	6.6991	3.0041	10.0381	1.93603	0.046076	2.41089	4.4935	3.74353	2.6761	1.46758	4.05832	4.74075	NaN	7.01361	6.83207	2.34985	5.05614	13.1604	0.85705	4.31684	4.61049	2.54551	0.487748	1.83898	1.80386	1.04732	6.77882	0.682184	3.18159	2.10501
242.138	-H(+)	Tiglylcarnitine ; tiglyl carnitine	HMDB02366 ;	0.808443	0.0674442	0.0557598	0.275423	0.0959906	0.0304701	0.018757	0.109934	0.0513483	0.0225988	0.123545	0.0520117	0.155298	0.049855	0.0179155	0.14874	0.0204063	0.0445175	0.0467142	0.100643	0.0630816	0.00222217	0.124947	0.118276	0.0511941	0.00611355	0.0362088	0.081616	0.0413149	0.131118	0.147769	0.0882416	0.245979	0.0524078	0.0819857	0.0777213	NaN	0.0118565	NaN	NaN	0.0673484	0.0644594	0.0147689	0.0820245	0.00401549	0.0308292
242.149	-H(+)	lysyl-proline		0.851222	0.194124	0.181663	0.42568	0.289457	0.104566	0.094048	0.270847	0.179821	0.0589291	0.363494	0.185538	0.289171	0.113592	0.0312999	0.30957	0.0472809	0.145266	0.136542	0.287406	0.249242	0.0546453	0.362364	0.302573	0.147385	0.0481767	0.134951	0.266721	0.197855	0.227969	0.326011	0.269055	0.619889	0.181108	0.238584	0.170121	0.0150706	0.0654368	0.0349064	0.0180213	0.165912	0.187507	0.0728255	0.21679	0.0279731	0.147642
243.028	-H(+)	Fucose 1-phosphate ; L-Fucose 1-phosphate	HMDB01265 ; C02985	0.744983	0.0721962	0.0662808	0.167162	0.145301	0.100045	0.046416	0.108664	0.0675826	0.0299398	0.137814	0.0869144	0.1584	0.0785264	0.0636412	0.16413	0.0267755	0.0494173	0.0702047	0.081518	0.0765078	0.0193993	0.0985437	0.0883596	0.0511036	0.0274738	0.0402476	0.098937	0.0525819	0.136851	0.102326	0.0684017	0.135048	0.0430844	0.05818	0.059469	NaN	0.266465	0.114049	0.149689	0.167483	0.116295	0.11415	0.175236	0.196575	0.0588232
243.083	-H(+)	Biotin	C00120	0.391623	NaN	NaN	3.13745	0.525542	0.71118	0.0417698	0.708674	0.0103529	0.723585	0.0667055	0.44477	0.675666	0.876463	NaN	0.428637	0.683534	0.45951	0.967558	0.0936712	NaN	0.0992219	0.469686	0.424456	0.148199	NaN	0.254489	0.336367	NaN	1.06238	0.730622	0.270726	0.621711	1.25771	0.13298	1.14284	0.233435	0.408179	0.195176	0.133621	0.299429	0.237935	0.376083	0.144611	0.13334	NaN
243.196	-H(+)	(R)-3-Hydroxy-tetradecanoic acid ; 2-Hydroxymyristic acid	HMDB10731 ; HMDB02261	0.822343	0.469092	0.408549	0.479145	0.678892	0.136054	0.110251	0.466044	0.552397	0.114519	0.833802	0.309647	0.487206	0.151631	0.012669	0.538274	0.022153	0.249668	0.151401	0.364669	0.656155	0.172008	0.841204	0.664353	0.350776	0.110103	0.245845	0.511407	0.565215	0.319718	0.673121	0.560587	1.46459	0.295118	0.579863	0.371392	0.0413808	0.10224	0.0537235	0.00414659	0.355431	0.367083	0.173255	0.396059	NaN	0.382675
243.221	-H(+)	HMDB01186 ; N(1)-acetylsperminium(3+)	HMDB01186 ; C02567	0.745692	0.0347953	0.0364037	0.0323546	0.0561084	0.00462984	NaN	0.0174188	0.0377538	0.010095	0.085698	0.00955384	0.0321304	0.00411341	NaN	0.0347089	NaN	0.0126008	NaN	0.0284492	0.0709817	0.0109771	0.0746875	0.066653	0.0360648	0.011991	0.0021134	0.0466443	0.046429	0.0226541	0.0627126	0.0475474	0.162266	0.0283467	0.0516007	0.0204886	0.00318627	NaN	0.00398486	0.000347923	0.0113643	0.0144587	NaN	0.017465	0.000867826	0.0234117
244.998	-H(+)	Dimethylallyl diphosphate ; Dimethylallylpyrophosphate ; Isopentenyl diphosphate ; Isopentenyl pyrophosphate	C00235 ; HMDB01120 ; C00129 ; HMDB01347	0.778613	0.0417481	0.0241899	0.0354781	0.0604414	0.0406862	0.0123011	0.0224093	0.0201774	NaN	0.054983	0.0272971	0.0236316	NaN	0.0316707	0.032423	NaN	0.0219116	0.0252344	0.00694388	0.0095212	0.00236329	0.0420386	0.0376238	0.0203458	0.00460791	0.00865833	0.0224223	0.0113759	0.028534	0.0356908	0.0359327	0.0331436	0.0241065	0.0295485	NaN	NaN	NaN	0.0872127	0.0490089	0.0515733	0.0551735	0.00678232	0.0696869	NaN	0.0125955
245.078	-H(+)	5,6-Dihydrouridine ; L-alpha-Aspartyl-L-hydroxyproline	HMDB00497 ; HMDB11160	0.941735	0.276174	0.403637	0.19207	0.366801	0.276483	0.307832	0.292248	0.319635	0.380863	0.322374	0.347276	0.177816	0.216232	0.145942	0.217859	0.207959	0.316546	0.245133	0.215481	0.371876	0.267218	0.352933	0.372819	0.31532	0.184987	0.246305	0.379244	0.393953	0.197501	0.269853	0.365724	0.273628	0.341244	0.348666	0.326836	0.241923	0.343591	0.293646	0.264308	0.201842	0.259144	0.271385	0.231676	0.347368	0.334134
245.115	-H(+)	L-beta-aspartyl-L-leucine ; L-gamma-glutamyl-L-valine	HMDB11166 ; HMDB11172	0.905591	0.0279092	0.0342942	0.0353718	0.0279515	0.0372789	0.0987934	0.0468468	0.0350994	0.0556816	0.0418303	0.0498175	0.0660003	0.0483201	0.0339042	0.0543668	0.0422995	0.0744438	0.0596579	0.0611424	0.0237065	0.0519473	0.0368949	0.0296559	0.0401187	0.0491443	0.0537005	0.0494006	0.0310088	0.0465509	0.0492955	0.0435742	0.040492	0.0332861	0.0532311	0.0493249	0.0356676	0.0601143	0.0817423	0.0486748	0.0472302	0.027408	0.0377363	0.0500832	0.0399824	0.0545788
245.138	-H(+)	3-Hydroxydodecanedioic acid	HMDB00413	0.751803	0.0391426	0.0403036	0.0293266	0.0475162	0.0313414	0.233286	0.0510813	0.042637	0.0486896	0.0489722	0.0402471	0.0309384	0.043984	0.00670968	0.0270185	0.00686233	0.0392717	0.021928	0.0154753	0.0147571	0.0483336	0.051826	0.0443835	0.0460991	0.0293369	0.0221884	0.0445986	0.0217794	0.027554	0.0274527	0.0368064	0.0702499	0.0173143	0.0440106	0.0370473	0.0265681	0.0482899	0.0698295	0.0100936	0.0493583	0.0479198	0.0286952	0.0342759	0.0340511	0.0430462
246.019	-H(+)	Pyridoxal 5'-phosphate	C00018	0.932379	0.0332985	0.0255874	0.0449059	0.0558605	0.0315941	0.0341176	0.0534199	0.0401927	0.0131534	0.0475513	0.0418783	0.0312932	0.0180813	0.04288	0.0419762	0.0363549	0.0350581	0.0438083	0.0351107	0.0421113	0.0266225	0.0488737	0.0403768	0.0147553	0.0331926	0.0349429	0.0475629	0.032496	0.0470189	0.039952	0.0560744	0.0405996	0.0226949	0.041501	0.0333422	0.0191385	0.026614	0.0417468	0.0340232	0.0405565	0.037069	0.0286575	0.0674032	0.0335329	0.0349585
246.098	-H(+)	Malonylcarnitine ; malonyl carnitine	HMDB02095 ;	0.747375	NaN	NaN	0.013356	0.0194504	0.0276349	0.0517795	0.0423947	0.0188155	NaN	0.0195005	0.0191051	0.00290993	0.0134675	0.0058771	0.00759567	NaN	0.0131584	0.0255069	0.00432605	NaN	0.0126849	0.0182121	0.0172593	0.00992118	0.00120717	0.00874797	0.0162586	NaN	NaN	0.000654513	0.0171101	0.00535003	0.00203599	0.0177704	0.022747	0.0259257	0.0538119	0.0232497	0.00655282	0.0124637	0.0148091	0.00332461	0.0269084	NaN	0.0286669
246.133	-H(+)	3-hydroxy butyryl carnitine		0.778077	0.00808161	0.007002	0.00823457	0.0103814	0.00160302	0.0298278	0.0134238	0.00720426	0.000371125	0.0117385	0.00794073	0.014719	0.0119603	0.011147	0.0118221	0.00563215	0.0126801	0.00981974	0.00591048	0.00352397	0.00607105	0.00925747	0.00795407	0.00741814	0.00294293	0.0108635	0.00719341	0.00191544	0.0131625	0.00881991	0.00763851	0.00902538	NaN	0.00504919	0.00828433	0.00129201	0.00756154	0.0193846	0.00640651	0.0115695	0.0101578	0.00349681	0.0100161	0.0019956	0.00768717
247.048	-H(+)	Pyridoxamine 5'-phosphate	C00647	0.739805	0.0349436	0.0359332	0.045983	0.0950363	0.046408	0.0303274	0.0435484	0.0361801	0.0235334	0.0329986	0.053432	0.0401272	0.0473372	0.0351194	0.0482804	0.0233942	0.0629898	0.0457668	0.0396714	0.0310467	0.0107971	0.0430472	0.0786682	0.00668777	0.0348504	0.0514278	0.0264975	0.0534199	0.069474	0.0702748	0.0267293	0.0589782	0.0524279	0.0198542	0.08994	0.0122628	0.0376276	0.0486205	0.0231292	0.0449449	0.0440954	0.0218575	0.0431825	0.015991	0.0349585
247.057	-H(+)	L-beta-aspartyl-L-aspartic acid	HMDB11163	0.858887	0.106931	0.100783	0.0463489	0.161709	0.0668988	0.0814863	0.0623263	0.0820282	0.0627884	0.0923575	0.104159	0.0657635	0.0364439	0.0541156	0.0582182	0.0194242	0.0864781	0.0679497	0.0448304	0.102049	0.0349925	0.0946801	0.131837	0.0585462	0.0801005	0.0616654	0.0683408	0.099399	0.0935306	0.124248	0.0693785	0.10603	0.0626992	0.0667971	0.0888246	0.00449799	0.0632399	0.141763	0.083069	0.0682873	0.0872485	0.056413	0.101478	0.00873176	0.123541
247.073	-H(+)	5-Hydroxyindoleacetylglycine	HMDB04185	0.879473	0.0248803	0.0235093	0.0127936	0.0425892	0.0118936	0.0510102	0.0377959	0.0150281	0.0183411	0.0416699	0.0380742	0.0292711	0.0071872	0.0113072	0.0273917	0.00936519	0.0240887	0.0217427	0.0273275	0.0198089	0.00983944	0.0353761	0.038881	0.0315012	0.00366169	0.0144346	0.022165	0.0103534	0.0368371	0.037358	0.0278981	0.0377736	NaN	0.0289022	0.0372355	NaN	0.0354242	0.0297683	0.0307967	0.026526	0.0315708	0.0118606	0.0281191	0.00527705	0.0272871
247.11	-H(+)	6-Hydroxymelatonin ; cyclic 3-hydroxymelatonin	C05643 ;	0.904761	0.0268429	0.0139263	0.00753371	0.0252926	0.00678668	0.0477873	0.0221218	0.0231323	0.028966	0.0300412	0.0256893	0.0172402	0.00928707	NaN	0.0210562	NaN	0.0206852	0.0212856	0.0237478	0.0147336	0.0254742	0.0298913	0.0250491	0.0283002	0.0168228	0.0128974	0.0341181	0.00959486	0.0164979	0.0211547	0.0343983	0.0296637	0.0151857	0.0326571	0.0224215	0.0109731	0.0215539	0.041988	0.0096315	0.0269307	0.0322674	0.0121111	0.0186108	0.00388424	0.0286682
248.011	-H(+)	Alendronic acid	HMDB01915	0.884348	0.0298426	0.045686	0.0405481	0.0477624	0.0476465	0.0615948	0.0536046	0.0565065	0.039958	0.0438736	0.0416702	0.0341836	0.0256749	0.0480775	0.0400988	0.0226362	0.0213927	0.032831	0.0358773	0.0346042	0.0211547	0.0335391	0.025996	0.0352463	0.0225054	0.0240098	0.0195729	0.0274884	0.0438089	0.0521829	0.0297718	0.0468955	0.0400733	0.0269395	0.0279119	0.0216207	0.0400182	0.0498744	0.0661921	0.0346829	0.035726	0.0315747	0.0520209	0.0695187	0.0367297
248.021	-H(+)	HMDB02062 ; Sulfate derivative of norepinephrine	HMDB02062 ;	0.881551	0.0223068	0.0379868	0.0398578	0.0304566	0.0328813	0.0453733	0.0328326	0.0391953	0.0314681	0.0263667	0.0394272	0.0330333	0.0342042	0.0354633	0.0327626	0.0201282	0.0213515	0.0345437	0.0288224	0.0235094	0.0194679	0.0202641	0.0353248	0.0209272	0.0330703	0.0269108	0.0141819	0.0249918	0.0337039	0.0425389	0.0243533	0.0416519	0.0296919	0.0239959	0.0296742	0.0156275	0.0220564	0.0368768	0.0306995	0.0224925	0.0235801	0.0231963	0.0346973	0.0289971	0.0190217
248.033	-H(+)	Pyridoxine 5'-phosphate	C00627	0.85922	0.0147366	0.014819	0.022527	0.0232886	0.0186758	0.0205361	0.0213814	0.0145641	0.0140708	0.0141989	0.023898	0.025533	0.0321048	0.0124152	0.0231791	0.0123427	0.0163988	0.0215387	0.023216	0.011894	0.00859125	0.0143619	0.0197619	0.0155092	0.0192439	0.0139353	0.0101961	0.0170852	0.0177604	0.0229474	0.0156144	0.02212	0.0074654	0.0102861	0.0202765	0.00500593	0.00605121	0.0148542	0.0177195	0.0149344	0.020608	0.0108445	0.020002	0.00892268	0.0106777
248.114	-H(+)	melatonin radical		0.825205	0.00827508	0.0116209	0.00544197	0.00666742	0.00138802	0.0168009	0.02334	0.00430511	0.0275209	0.0126027	0.00906859	0.00836951	0.0147298	0.00339567	0.00825297	0.00292759	0.00770044	0.00853959	0.0149622	0.0126909	0.00198012	0.0123597	0.0106238	0.0186775	0.00388383	0.00844702	0.012132	0.00544594	0.00699967	0.00933049	0.0118739	0.0176586	0.00170102	0.0191367	0.00492155	NaN	0.00887462	0.00260829	0.00327737	0.0128298	0.0123461	0.00517623	NaN	0.00391107	0.0102132
249.113	-H(+)	Ubiquinone	HMDB02012	0.797009	0.0239033	0.0267615	0.0161122	0.0313341	0.00760685	0.0732069	0.0362302	0.020801	0.0207782	0.0280038	0.0354059	0.0292715	0.0120148	NaN	0.0625036	0.00932339	0.0259617	0.0222407	0.00655543	NaN	NaN	0.0334221	0.0322898	0.0260387	NaN	0.0156873	0.0308769	NaN	0.0326454	0.0382256	0.0362205	0.0363883	0.00550274	0.038203	0.0527119	NaN	0.0367719	0.0251872	0.0162134	0.0373331	0.0330807	0.0164177	0.0298139	0.012569	0.0119807
250.129	-H(+)	histidyl-prolinamide		0.201408	0.0154176	NaN	0.0364868	0.013216	NaN	0.00858588	0.0412877	0.011193	0.0562272	0.013959	0.0121172	0.312901	0.0682716	0.103858	0.239792	0.132612	0.0321209	0.0432561	0.0208767	NaN	0.0184358	0.0146321	0.0126644	0.00737902	0.0328627	0.02066	0.0137299	NaN	0.292446	0.00617296	0.0173975	0.00692392	0.0664751	0.0134355	0.0113978	0.0143169	0.0137478	0.0117844	0.00917767	0.0390741	0.0144318	NaN	0.00839687	NaN	NaN
251.069	-H(+)	5-Hydroxy-N-formylkynurenine ; 5-hydroxy-N-formylkynurenine	HMDB04086 ; C05648	0.798278	0.0536957	0.106741	0.0176428	0.0596409	0.0306645	0.0825428	0.0934233	0.0716424	0.106979	0.0598489	0.0654399	0.100853	0.0357834	0.0253622	0.109233	0.0632606	0.0379684	0.0972604	0.0548184	0.0182988	0.041601	0.0639103	0.0617522	0.0609947	0.0250578	0.033994	0.0460111	0.0238499	0.134996	0.0979783	0.05606	0.0868665	0.111191	0.0546658	0.117404	0.0294748	0.077389	0.0672812	0.042955	0.0550051	0.0554026	0.0506437	0.0181071	0.112567	0.0642938
251.079	-H(+)	Deoxyinosine	C05512	0.693266	0.0199559	0.0519655	0.0224201	0.0179978	0.0193164	0.0356452	0.0429269	0.0340533	0.0699827	0.0274317	0.0284372	0.0813079	0.0397154	0.0190072	0.0765582	0.0399166	0.0256372	0.0326815	0.0311096	0.00832592	0.0192798	0.022244	0.0195761	0.0263493	0.027921	0.017831	0.016665	0.00641438	0.0832109	0.0333736	0.0253553	0.0486729	0.0844496	0.0240554	0.0490712	0.0146	0.0152527	0.0194284	0.0196025	0.0313112	0.0219188	0.0285862	0.00460161	0.0653239	0.0168386
251.085	-H(+)	Benzpyrene	C07535	0.56468	0.0202316	0.0217266	0.0302758	0.018949	0.0113946	0.0351911	0.0465107	0.0242618	0.0660556	0.0221587	0.0364751	0.122952	0.0501172	0.0485657	0.109117	0.0689412	0.0356952	0.0453504	0.0310638	NaN	0.0195855	0.0190492	0.0217506	0.0075674	0.0283102	0.0303548	0.0124117	NaN	0.133757	0.0300264	0.0227193	0.0375441	0.0717162	0.0200576	0.0494445	0.0147839	0.0045639	0.0429269	0.0148933	0.0270593	0.0211382	0.0130666	0.013275	0.0291297	0.018027
251.201	-H(+)	7,10-Hexadecadienoic acid ; 7Z,10Z-Hexadecadienoic acid	HMDB00480 ; HMDB00477	0.791827	0.105067	0.0685455	0.0131993	0.0328029	0.0296573	0.0722739	0.0544567	0.124785	0.0716583	0.0384789	0.0879051	0.0242037	0.0347735	0.0146658	0.0283225	0.0158149	0.0377057	0.0358189	0.128558	0.0620462	0.0750656	0.033992	0.0360745	0.0422256	0.0327512	0.0100766	0.0718549	0.0542082	0.0145709	0.0364905	0.0855058	0.0313638	0.0524895	0.0602296	0.0346938	0.0423112	0.0247456	0.0474482	0.0392135	0.039265	0.0306777	0.0443676	0.0328077	0.0557061	0.0443867
252.075	-H(+)	HMDB00845 ; Hydroxysepiapterin ; L-Threoneopterin ; Umanopterin	HMDB00845 ; HMDB02109 ; HMDB00727 ; HMDB00877	0.727022	0.0246432	0.0584803	0.0157679	0.0295517	0.0312927	0.00800189	0.0331796	0.0257866	0.0429812	0.0334037	0.0350026	0.0908308	0.0139938	0.0164583	0.0919094	0.0197776	0.0275021	0.0312579	0.0214422	0.00709547	0.0103321	0.029807	0.0273773	0.0101141	0.0142237	0.0149778	0.024848	0.00948691	0.100166	0.0549253	0.0303867	0.0278335	0.0207293	0.0274606	0.0911337	0.0051968	0.00908457	0.0217082	0.0228027	0.0313017	0.0319579	0.0144569	0.0190642	0.0336835	0.0034327
252.086	-H(+)	HMDB11716	HMDB11716	0.389883	0.0226641	0.0201129	0.0445772	0.0309914	0.0666916	0.0130254	0.0528404	0.0278188	0.044577	0.0280002	0.0421496	0.211901	0.0812574	0.110262	0.196353	0.119688	0.0716222	0.0696976	0.0516934	0.00500514	0.0244878	0.0254354	0.0280821	0.0115694	0.0400142	0.0577125	0.014796	0.0125067	0.23214	0.0377799	0.0259729	0.0314286	0.0615188	0.0204226	0.0431214	0.00270385	0.0108647	0.0388022	0.0336302	0.0555537	0.0392855	NaN	0.0436597	0.000901578	NaN
252.1	-H(+)	Triamterene	HMDB01940	0.610402	0.062029	0.00527223	0.0537554	0.00923356	0.00119317	0.0164995	0.0593581	NaN	0.0733976	0.0532765	0.0557843	0.318276	0.0745034	0.13096	0.234658	0.145437	0.0654295	0.092181	0.0409266	0.0276375	0.00862559	0.0534133	0.0476451	0.0226282	0.0304093	0.0689445	0.0372876	0.0192406	0.279284	0.0452315	0.0515539	0.0418885	0.0800075	0.0389022	0.0806856	0.0156199	0.0161353	0.0563361	0.034431	0.112317	0.0894188	NaN	0.0287398	0.0230164	0.00484908
253.048	-H(+)	5-L-Glutamyl-taurine	HMDB04195	0.823473	0.112753	0.095673	0.161441	0.15332	0.117976	0.0602483	0.129825	0.0662123	0.0202275	0.140856	0.130983	0.118687	0.0456651	0.160067	0.128221	0.0478036	0.0940092	0.0941138	0.123083	0.0789462	0.0436701	0.117513	0.119304	0.0476066	0.0558189	0.0737587	0.0677777	0.0504732	0.141651	0.15501	0.100893	0.117327	0.0431565	0.0719775	0.0717694	0.034849	0.0274699	0.145751	0.137918	0.117804	0.155914	0.0488276	0.205789	0.0438792	0.0200342
253.048	-H(+)	Daidzein	HMDB03312	0.823447	0.112614	0.0953485	0.161699	0.153974	0.115604	0.0589477	0.130283	0.0672183	0.0208111	0.140804	0.13091	0.116709	0.0450808	0.16228	0.127068	0.0497191	0.0939807	0.0948675	0.125127	0.0787582	0.0441479	0.117563	0.116914	0.0456376	0.0561009	0.0747061	0.0680712	0.0502607	0.141021	0.155024	0.101019	0.117394	0.0427595	0.0722053	0.0714755	0.0359533	0.0270892	0.145463	0.137951	0.117557	0.155496	0.0472312	0.206467	0.0438168	0.0199056
253.09	-H(+)	Galactosylglycerol	C05401	0.757752	0.200319	0.0314801	0.00559113	0.123373	NaN	0.057674	0.0290561	0.102631	0.224262	0.149113	0.16035	0.332151	0.205951	NaN	0.094946	0.125512	0.203433	0.12046	0.0766298	0.0215112	0.124701	0.17933	0.107159	0.126761	NaN	0.130617	0.162326	0.00335103	0.0716424	0.0959464	0.138371	0.251248	0.0176777	0.155517	0.0737084	0.0125874	0.123683	0.447747	0.152992	0.0954558	0.18194	0.0560958	0.0232912	0.00391255	0.0995729
253.217	-H(+)	Hexadecenoate (n-C16:1) ; Hypogeic acid ; Palmitelaidic acid ; Palmitoleic acid ; Trans-Hexa-dec-2-enoic acid	C08362 ; HMDB02186 ; HMDB12328 ; HMDB03229 ; HMDB10735	0.298965	1.05773	0.595892	0.739398	0.0375531	1.70807	0.526465	0.242144	1.61406	0.588496	0.0653651	0.221529	2.20031	0.975525	0.596725	0.618183	0.414319	1.0508	1.30992	4.37161	0.876486	0.627975	0.111754	NaN	1.53346	0.825753	0.24351	0.796066	1.10891	0.32173	0.861784	0.472415	0.428798	1.40744	1.08593	2.98846	1.60414	1.111	1.32834	1.18886	0.520134	0.639108	0.623831	0.120566	1.326	0.78288
254.065	-H(+)	Nicotinate D-ribonucleoside	C05841	0.785443	0.0361348	0.0559191	0.0975174	0.042777	0.0618652	0.0482583	0.0655735	0.0409738	0.0866865	0.0446646	0.0474779	0.0634372	0.098191	0.0345197	0.0490111	0.0570708	0.0516123	0.0466602	0.0672121	0.0247912	0.0482577	0.0384803	0.0483044	0.0428979	0.117756	0.0773682	0.0191398	0.0313742	0.0640834	0.0721992	0.0311543	0.069086	0.100823	0.0369213	0.109542	0.0760108	0.0511299	0.0483778	0.0418998	0.0489051	0.0436008	0.0411381	0.0547229	0.0895256	0.091967
254.087	-H(+)	7,8-Dihydroneopterin ; Dihydroneopterin	HMDB02275 ; C04874	0.795384	0.0947074	0.134616	0.234781	0.140782	0.133487	0.0836553	0.150514	0.114648	0.298216	0.12841	0.1739	0.176818	0.229903	0.116516	0.106663	0.280472	0.14693	0.184414	0.25035	0.0119305	0.148351	0.157802	0.145538	0.166517	0.252644	0.272797	0.112236	0.0388104	0.150175	0.231743	0.107724	0.226877	0.265871	0.133312	0.255461	0.173993	0.176229	0.309698	0.083845	0.161613	0.154382	0.132038	0.0802017	0.198122	0.321719
254.09	-H(+)	HMDB00855	HMDB00855	0.809914	0.0867534	0.104714	0.173732	0.110258	0.0967301	0.0726282	0.106394	0.0937955	0.230825	0.104418	0.130933	0.144541	0.185049	0.0754904	0.090667	0.183662	0.120548	0.134555	0.172166	0.0215099	0.122389	0.121592	0.110982	0.142769	0.198754	0.195505	0.086467	0.0373829	0.119352	0.177842	0.0859837	0.19503	0.214322	0.104815	0.205921	0.124019	0.136989	0.232472	0.0705306	0.132437	0.116572	0.102648	0.0568043	0.184511	0.247046
254.093	-H(+)	Hydroxybupropion	HMDB12235	0.821118	0.07964	0.0841796	0.140473	0.092952	0.0771527	0.0783771	0.097262	0.0791675	0.197207	0.0876155	0.113528	0.128521	0.157625	0.0627228	0.0822257	0.139887	0.108468	0.104676	0.136228	0.023908	0.0942703	0.0956534	0.0935531	0.106765	0.165712	0.15559	0.0721583	0.0268882	0.101985	0.137499	0.070236	0.152816	0.178706	0.088299	0.165658	0.113556	0.121963	0.201092	0.0691622	0.109122	0.10069	0.0780112	0.0651133	0.156478	0.217011
254.156	-H(+)	Diphenhydramine	HMDB01927	0.856555	0.0112224	0.019553	0.00764045	0.0119224	0.00852274	0.0596032	0.0170741	0.00970486	0.0187941	0.0184374	0.013053	0.0139026	0.00790312	NaN	0.0161391	0.00116049	0.00902245	0.00726463	0.0126515	0.0143551	0.00869958	0.015778	0.0143252	0.00853128	0.00576879	0.00580655	0.0188787	0.0114312	0.013952	0.0166905	0.0166623	0.0235636	0.00454622	0.0178565	0.0133321	0.0116397	0.0104709	0.0180949	0.00842221	0.00973574	0.0127547	0.00936072	0.012999	0.0122481	0.0212078
254.248	-H(+)	Palmitic amide	HMDB12273	0.760553	0.030463	0.027602	0.021754	0.022215	0.0244344	0.0178552	0.00587732	0.0331747	0.0593574	0.0176627	0.0111262	0.0292836	0.0282654	NaN	0.0248433	NaN	0.019959	0.0149034	0.0820096	0.0425034	0.0246556	0.0193153	0.0171581	0.0597555	0.01964	0.00248675	0.03134	0.0502227	0.0104374	0.0354969	0.0296428	0.0431475	0.0370654	0.0380934	0.00800918	0.0333229	0.0179587	0.00744543	0.0264261	0.023641	0.02275	0.021503	0.00455882	0.0279471	0.0328329
255.066	-H(+)	Dihydrodaidzein	HMDB05760	0.909568	0.0405304	0.0452814	0.0149436	0.0395237	0.0122839	0.0357435	0.0409226	0.0319174	0.0338652	0.0521034	0.0533234	0.0233895	0.0204467	NaN	0.0278613	NaN	0.0314209	0.0166151	0.036581	0.016232	0.0131741	0.0475925	0.0398602	NaN	0.0173833	0.012741	0.0368116	0.00264507	0.0329562	0.0680411	0.0502755	0.0766804	0.0650469	0.0486757	0.0679334	0.0357294	0.0352529	0.0188601	0.0286833	0.0301236	0.0427498	0.0216151	0.0505882	0.0156472	0.0311204
255.073	-H(+)	HMDB06809	HMDB06809	0.8376	0.0190161	0.00935375	0.0320827	0.0306974	NaN	0.02795	0.0377761	0.0176708	0.0425531	0.0453231	0.0356733	0.0450841	0.0177373	NaN	0.0386801	NaN	0.0324929	0.010839	0.0157186	NaN	0.0256733	0.036035	0.0305542	0.0108198	0.0378617	0.0124549	0.0256968	NaN	0.0404475	0.0426652	0.0296903	0.051783	0.0150261	0.0326751	0.0606358	0.0259978	0.00606653	0.0168331	0.0262644	0.0298052	0.0351825	0.00306384	0.0336983	NaN	0.0201446
255.159	-H(+)	3-oxo-6(R)-hydroxy-tetradec-8-cis-enoate ; 3-oxo-6(S)-hydroxy-tetradec-8Z-enoate	;	0.893235	6.50942	10.8423	2.74176	7.49905	5.52591	5.28337	5.01041	7.07004	6.3413	7.00455	5.9611	2.78891	3.27429	2.42812	3.56905	3.52438	4.40097	3.58542	3.40195	9.85906	5.50725	7.81482	6.6362	6.101	3.44505	3.95014	7.06503	10.1291	2.62734	4.34816	6.2027	4.25787	6.33265	6.93811	4.48862	4.6845	5.83169	4.40671	4.5166	3.62639	4.33858	6.30192	3.91456	6.94342	7.3076
256.024	-H(+)	PHderiv_3-Phosphonopyruvate	C02798	0.810314	0.014922	0.0444686	0.0616991	0.0227627	0.0885307	NaN	0.0236762	0.0347534	0.0255061	0.0321852	0.0132244	0.0305981	0.0378696	0.00202257	0.0413572	NaN	0.0323801	0.0224981	0.0157477	0.0340078	0.0130144	0.023383	0.0135335	0.0390004	0.0275335	0.0154045	0.0292047	0.035707	0.0514244	0.0298068	0.0332986	0.0250629	0.0705802	0.0300589	0.0455975	0.0252228	0.01685	NaN	0.0310967	0.020257	0.0149156	0.0262085	0.010369	0.0205826	0.00961883
256.096	-H(+)	5-Methylcytidine	HMDB00982	0.756868	0.088383	0.0790194	0.715045	0.212802	0.224805	0.087164	0.15758	0.0988022	0.144131	0.102458	0.152662	0.119152	0.260859	0.0333294	0.127373	0.168714	0.15963	0.273392	0.141719	0.0496394	0.127496	0.22251	0.193055	0.107744	0.0750309	0.163196	0.223935	0.0362176	0.191446	0.241886	0.147068	0.219796	0.317567	0.121814	0.157035	0.154489	0.135561	0.0927286	0.0843116	0.122564	0.11325	0.208264	0.0465415	0.102184	0.133717
256.096	-H(+)	Glycerophosphocholine ; sn-Glycero-3-phosphocholine	HMDB00086 ; C00670	0.766835	0.0896376	0.0758013	0.703026	0.213769	0.219111	0.0904235	0.159232	0.0992039	0.138783	0.107999	0.151334	0.11949	0.258289	0.0352965	0.126596	0.173739	0.160304	0.27437	0.142273	0.0467422	0.124603	0.225597	0.191693	0.104905	0.0748313	0.164752	0.222938	0.0334611	0.188889	0.230179	0.150012	0.219761	0.307825	0.123857	0.157547	0.150215	0.135627	0.0833039	0.0794631	0.122455	0.114017	0.202287	0.047204	0.102521	0.131033
256.107	-H(+)	4a-Hydroxytetrahydrobiopterin ; 4a-hydroxytetrahydrobiopterin ; Tetrahydroneopterin	HMDB02281 ; C15522 ; HMDB00942	0.782742	0.109324	0.0930781	0.346581	0.181434	0.24061	0.139437	0.170261	0.166366	0.264896	0.111715	0.166997	0.364439	0.326924	0.166854	0.325033	0.301088	0.382371	0.264247	0.291994	0.083321	0.165711	0.162341	0.224074	0.243298	0.25295	0.199009	0.179317	0.180781	0.272449	0.137783	0.129215	0.143078	0.199919	0.119021	0.0966259	0.237129	0.164748	0.166123	0.193735	0.276437	0.206403	0.21158	0.12937	0.235985	0.168055
257.008	-H(+)	2-Keto-3-deoxy-6-phosphogluconic acid ; 6-Phosphonoglucono-D-lactone ; 6-phospho-D-glucono-1,5-lactone	HMDB01376 ; HMDB01127 ; C01236	0.210574	0.000908691	0.0286528	0.0349786	0.0172745	0.0179106	0.00127482	0.00696018	0.0137418	0.00599832	0.0141853	0.0200813	0.03331	0.034138	0.00242868	0.0391487	NaN	0.0060297	0.0086826	NaN	0.0153159	NaN	0.00416217	0.00300131	0.0110795	0.00276024	NaN	0.00819521	0.0206486	0.0166958	0.0063857	0.0140447	0.0261435	0.0253432	0.0142488	0.071156	0.327653	0.00864572	0.00132456	NaN	0.0119155	0.00353851	0.0198187	0.00892905	0.0173215	0.0156495
257.024	-H(+)	PHderiv_3-Sulfopyruvate; 3-Sulfopyruvic acid	C05528	0.342073	0.00692563	0.0580786	0.00988757	0.0587431	0.0280953	0.0795865	0.0611996	0.010905	0.0596271	0.0617284	0.0604586	0.0822937	0.0741435	NaN	0.221248	0.0105555	0.023122	0.0311789	0.0522285	0.00892544	NaN	0.0251297	0.0200137	0.0583214	NaN	NaN	0.0814476	NaN	0.127528	0.0305147	0.0188811	0.0945552	0.00112727	0.024988	0.164657	0.0313236	0.325099	NaN	0.0740368	0.287355	0.0639241	0.163598	0.00012929	0.237957	0.0383853
257.175	-H(+)	Tetradecanedioic acid	HMDB00872	0.89681	0.290173	0.197815	0.313397	0.447186	0.294146	0.197431	0.308873	0.245713	0.272961	0.568482	0.312182	0.180898	0.0116464	0.0652781	0.175273	NaN	0.148518	0.140293	0.120947	0.253141	0.18547	0.48255	0.41462	0.190541	0.0317733	0.0901367	0.557881	0.156009	0.100156	0.409755	0.475728	0.533532	0.183166	0.458985	0.165331	0.0957321	0.081702	0.201119	0.13253	0.212569	0.333927	0.201528	0.412748	0.10101	0.251042
258.147	-H(+)	Propranolol	HMDB01849	0.923462	0.10196	0.185231	0.088739	0.143517	0.170125	0.165264	0.138619	0.0781393	0.169613	0.202635	0.161868	0.0951177	0.0939057	0.0669936	0.0920614	0.0924196	0.101426	0.111807	0.102147	0.197037	0.121953	0.178893	0.144304	0.158002	0.0957672	0.100008	0.242449	0.193069	0.0844557	0.121652	0.215444	0.120725	0.172198	0.188135	0.125672	0.126126	0.157539	0.124664	0.119615	0.0670046	0.110088	0.11107	0.107491	0.170452	0.170258
258.17	-H(+)	Hexanoylcarnitine ; L-Hexanoylcarnitine ; hexanoyl carnitine	HMDB00705 ; HMDB00756 ;	0.867826	0.042978	0.0303143	0.034779	0.0493302	0.0172105	0.0216316	0.0435634	0.02926	0.00812316	0.0792678	0.0406317	0.059848	0.026828	0.00377823	0.0496175	NaN	0.031247	0.0200071	0.0207411	0.0465395	0.0144158	0.0673731	0.0592585	0.0140272	0.014016	0.0234412	0.0629143	0.0428147	0.0337681	0.0590018	0.0601564	0.102564	0.0198053	0.0530541	0.0507952	0.0132075	0.0211592	0.0122375	NaN	0.0292044	0.0347199	0.00801417	0.0312883	0.00662046	0.0348147
259.023	-H(+)	(2R,3R,4S,5R,6R)-3,4,5-trihydroxy-6-(hydroxymethyl)oxan-2-yl phosphate ; 1D-myo-Inositol 3-phosphate ; 1D-myo-inositol 1-phosphate(2-) ; 1D-myo-inositol 3-phosphate(2-) ; 1D-myo-inositol 4-phosphate(2-) ; Beta-D-Fructose 2-phosphate ; Beta-D-Fructose 6-phosphate ; Beta-D-Glucose 6-phosphate ; D-Fructose 1-phosphate ; D-Fructose 6-phosphate ; D-Glucose 1-phosphate ; D-Glucose 6-phosphate ; D-Manno…	C00446 ; HMDB06814 ; C01177 ; C04006 ; C03546 ; HMDB06800 ; HMDB03971 ; HMDB03498 ; C01094 ; C00085 ; C00103 ; C00092 ; C00636 ; C00275 ; HMDB01313 ; ; HMDB06873 ; C01097 ; HMDB00994 ; HMDB01076 ; HMDB00124 ; HMDB00645 ; C00446 ; HMDB01586 ; HMDB01401 ; HMDB02985 ; HMDB01078 ; HMDB00213 ; HMDB06797	0.161373	0.171487	0.232638	0.693915	0.463713	0.0780102	0.289769	0.137978	0.445612	1.13973	0.230463	0.339435	0.364412	1.08016	0.133782	0.633453	0.389104	0.310258	0.577936	0.234176	0.293278	0.238416	0.2539	0.166494	0.155314	0.575666	0.274498	0.259487	0.678173	0.319042	0.103079	0.0922662	0.412508	0.181188	0.16651	0.45974	5.63106	1.0177	0.510653	0.367778	0.982067	0.408131	0.654974	0.225269	0.708439	0.251402
259.094	-H(+)	L-alpha-glutamyl-L-hydroxyproline	HMDB11161	0.719055	0.0287536	0.0902276	0.00968953	0.0361405	0.0122141	0.169341	0.0328511	0.0181239	0.0533166	0.0487675	0.0412546	0.058561	0.00370619	0.0267308	0.0837858	0.0125939	0.0301023	0.0306465	0.0534354	0.0244768	0.0081124	0.0337174	0.0344371	0.0178616	NaN	0.0184104	0.0451413	0.00196161	0.0613578	0.069719	0.0407352	0.0323449	0.0178865	0.035443	0.0329561	0.0871763	0.020358	0.0362895	0.0512007	0.0324373	0.0311938	0.0113944	0.0584092	0.0425743	0.00328758
259.129	-H(+)	L-gamma-glutamyl-L-isoleucine ; L-gamma-glutamyl-L-leucine	HMDB11170 ; HMDB11171	0.903022	0.878674	1.84634	0.731036	1.7835	2.20517	1.3701	1.28848	0.700386	1.61574	2.45692	1.4648	0.748668	0.866039	0.654879	0.853077	0.935683	0.762918	1.07861	0.924254	1.68273	1.2084	1.68075	1.28775	1.55312	0.969999	0.816159	2.47378	1.80636	0.718058	1.1291	2.24448	1.09543	1.60565	1.50316	1.16654	1.25695	1.48981	1.15027	1.17661	0.533578	1.18904	1.26407	1.01396	1.77051	1.5765
260.03	-H(+)	O-Phosphotyrosine	HMDB06049	0.423352	0.0353753	0.0448231	0.0729347	0.0678561	0.050565	0.0331327	0.0387639	0.048721	0.0914241	0.0569379	0.0436439	0.0609398	0.0949488	0.038286	0.091143	0.0443219	0.0387259	0.0558273	0.0420225	0.0551772	0.0293602	0.0456211	0.020655	0.0496595	0.0573617	0.0314754	0.0588243	0.0571255	0.0477489	0.0402068	0.0371611	0.0727277	0.0426283	0.0366438	0.0631813	0.485526	0.160679	0.0663372	0.0676348	0.135861	0.0544148	0.0932661	0.0513495	0.124747	0.0402303
260.112	-H(+)	succinyl carnitine		0.923021	0.0160455	0.0201682	0.03029	0.0192191	0.0372178	0.0341129	0.0262381	0.019591	0.044717	0.0258532	0.0198071	0.0276326	0.0311111	0.015962	0.0260621	0.0222904	0.0195405	0.0181896	0.0306261	0.014316	0.0263154	0.0196805	0.0187538	0.0274317	0.0388778	0.025351	0.0212786	0.0162667	0.0247311	0.0244164	0.0220611	0.0271646	0.0324478	0.0222589	0.0399478	0.0389085	0.0279797	0.0361841	0.0214786	0.0213816	0.0179432	0.0188462	0.0159814	0.0296191	0.0357584
260.125	-H(+)	Alpha-Aspartyl-lysine ; Aspartylysine ; Gamma glutamyl ornithine	HMDB04987 ; HMDB04985 ; HMDB02248	0.913908	0.0877666	0.172642	0.0797004	0.169907	0.216142	0.156008	0.128302	0.0694622	0.16837	0.22394	0.154483	0.0921405	0.1037	0.0660856	0.0916557	0.0923173	0.0786468	0.119714	0.0961565	0.146504	0.115853	0.170949	0.125041	0.149382	0.109669	0.0766134	0.220976	0.160633	0.0848632	0.116289	0.20996	0.120208	0.161522	0.135041	0.125259	0.135874	0.157198	0.13194	0.114246	0.0534147	0.101464	0.116681	0.0994695	0.169437	0.138965
260.15	-H(+)	3-hydroxy-isovaleryl carnitine		0.91422	0.0143016	0.0243058	0.0126144	0.02507	0.0293028	0.0365379	0.025247	0.0136154	0.0333571	0.0378572	0.0269446	0.0162401	0.0185911	0.010475	0.0188401	0.0184708	0.0141576	0.0195088	0.0139224	0.0259247	0.0236823	0.0302188	0.0246271	0.0230678	0.0192304	0.0169556	0.0421432	0.0242086	0.0154447	0.0260812	0.0343396	0.0263629	0.0216118	0.0269641	0.0230652	0.0328381	0.0249508	0.0317525	0.0136366	0.015517	0.0169645	0.0206925	0.0165222	0.0244571	0.0292914
261.074	-H(+)	L-beta-aspartyl-L-glutamic acid ; N-acetyl-seryl-aspartate	HMDB11164 ;	0.925536	0.229183	0.418085	0.182021	0.271774	0.213496	0.279447	0.257655	0.30786	0.396097	0.270636	0.358296	0.208195	0.226928	0.151926	0.196296	0.259927	0.282363	0.233618	0.254729	0.315616	0.292312	0.24568	0.231518	0.296332	0.276568	0.285381	0.277007	0.394047	0.177364	0.233431	0.248567	0.279353	0.338663	0.281774	0.26254	0.210258	0.32385	0.255404	0.224605	0.237199	0.194532	0.284282	0.172137	0.406699	0.336609
261.125	-H(+)	L-phenylalanyl-L-proline ; L-prolyl-L-phenylalanine	HMDB11177 ; HMDB11179	0.78914	0.0487232	0.0494229	0.0220486	0.0532389	0.018102	0.0680791	0.0317915	0.0497783	0.047622	0.0537917	0.03323	0.0450123	0.0447743	0.0278756	0.0591038	0.0217347	0.0298853	0.0279648	0.0444355	0.0464903	0.0395584	0.0523324	0.0365961	0.0234755	0.0360998	0.0256217	0.0630686	0.0448866	0.0425627	0.0352094	0.0710542	0.0337291	0.029088	0.0503954	0.0528382	0.0313305	0.0341896	0.0757514	0.0228796	0.0307002	0.0257713	0.010068	0.0357185	0.0142001	0.042019
263.021	-H(+)	3-Methoxy-4-Hydroxyphenylglycol sulfate ; 3-Methoxy-4-hydroxyphenylethyleneglycol sulfate	HMDB03332 ; HMDB00559	0.652249	0.449012	0.290677	0.640052	0.977541	0.65491	0.0791423	0.167137	0.445383	NaN	0.846965	0.420624	0.572716	NaN	0.998324	0.455597	0.0268663	0.116976	0.37601	0.0198025	0.783261	NaN	0.587838	0.463256	0.249709	0.159115	0.229384	0.407956	0.19513	0.37147	0.379294	0.343348	0.321596	0.0299622	0.213908	NaN	NaN	0.762959	1.2618	1.08646	0.616751	0.589885	0.40687	1.12158	0.629974	0.0779412
263.072	-H(+)	HMDB02381	HMDB02381	0.806152	0.015395	0.0162086	0.0152489	0.0309803	NaN	0.0212189	0.0324892	0.0118948	0.0274932	0.0392492	0.0255501	0.0358791	NaN	0.0143429	0.0359263	0.00330223	0.0169551	0.0137512	0.0225017	0.00179024	NaN	0.0274571	0.0240934	0.0228128	NaN	0.0059679	0.02355	NaN	0.0426307	0.0380883	0.0285389	0.0492189	NaN	0.0241022	0.0122549	NaN	0.02324	0.0474884	0.0301032	0.0283253	0.0277633	0.00142769	0.0500041	NaN	NaN
263.095	-H(+)	Thiamin	C00378	0.918954	0.0879488	0.0934813	0.113261	0.121005	0.0534984	0.0944901	0.0658374	0.0744452	0.0819179	0.0934035	0.12912	0.0935612	0.104591	0.088657	0.0744867	0.101539	0.192357	0.101387	0.0730173	0.0935175	0.073651	0.102348	0.108172	0.0410353	0.0702498	0.0775916	0.0734343	0.105924	0.0847026	0.075667	0.0855924	0.110037	0.079118	0.0733769	0.0558116	0.0653378	0.0458936	0.0731179	0.0408474	0.0880771	0.108415	0.0494166	0.0844226	0.0471307	0.0755292
263.104	-H(+)	(2S)-4-carbamoyl-2-(2-phenylacetamido)butanoate ; Acetyl-N-formyl-5-methoxykynurenamine ; Alpha-N-Phenylacetyl-L-glutamine ; Formyl-N-acetyl-5-methoxykynurenamine	C04148 ; HMDB04259 ; HMDB06344 ; C05642	0.860682	0.0387929	0.0250498	0.0278045	0.0671819	0.0163428	0.048816	0.0378867	0.0468579	0.0380752	0.0581174	0.0680963	0.0340539	0.025497	0.0371794	0.0303473	0.0518053	0.0719824	0.0459831	0.0350816	0.0112297	0.0554076	0.0652971	0.0669034	0.0217757	0.038965	0.0421276	0.047565	0.0102304	0.0382244	0.0306834	0.048018	0.0379902	NaN	0.046907	0.0241289	0.0233337	0.0300097	0.0699272	0.0272074	0.0579386	0.0629695	0.0252048	0.0300267	0.0272053	0.0159952
263.128	-H(+)	gama-carboxyethyl-hydroxychroman		0.841942	0.0388525	0.00750622	0.0267534	0.0323643	0.0120828	0.0815068	0.0416755	0.0331458	0.0336489	0.0424903	0.0339291	0.0306079	0.0185097	0.00850344	0.0633195	0.0342082	0.0312337	0.0245504	0.0173983	0.00629738	0.00846485	0.0477169	0.0330756	0.0182421	0.00700476	0.0220989	0.033509	0.00467509	0.0223288	0.0388146	0.0379423	0.0513983	NaN	0.0395773	0.052877	NaN	0.0104714	0.056614	0.0170376	0.0381274	0.0428791	0.0255575	0.0306479	0.0280254	0.0219521
263.165	-H(+)	8(R)-hydroxy-hexadeca-2E,4E,6E,10Z-tetraenoate ; 8(S)-hydroxy-hexadeca-2E,4E,6E,10Z-tetraenoate	;	0.881482	0.486559	0.331375	0.137295	0.196188	0.0751547	0.301844	0.234771	NaN	0.305217	0.338582	0.558646	0.156589	0.171311	0.121242	0.0991688	0.209922	0.397258	0.321728	0.173472	0.386231	0.160595	0.367495	0.522489	0.279933	0.171829	0.327337	0.412779	0.40303	0.116567	0.228672	0.434044	0.255998	0.37864	0.416311	0.218134	0.261998	0.260462	0.267194	0.227339	0.573215	0.663246	0.0983299	0.177897	0.406174	0.370798
264.106	-H(+)	Thiamine	HMDB00235	0.826707	0.0105754	0.0258513	0.0143956	0.0212771	5.191e-05	0.0114837	0.0163946	0.0222298	0.0106255	0.0202814	0.020633	0.0178489	0.00914249	0.00895809	0.0214074	0.0161263	0.0230383	0.0135504	0.00788655	NaN	0.0125418	0.0201007	0.0208671	0.00474894	0.00233288	0.0122407	0.0109592	NaN	0.0231301	0.00986554	0.0148378	0.0111106	0.0110154	0.0111485	0.0108471	NaN	0.0137616	0.0133699	0.00395332	0.0286402	0.0186662	0.00417881	0.0138029	0.0038172	0.00132179
266.053	-H(+)	2-Amino-4-oxo-6-(1',2'-dioxoprolyl)-7,8-dihydroxypteridine	HMDB01410	0.539121	0.0428819	0.0712004	0.116056	0.054715	0.0679442	0.153279	0.141427	0.093182	0.137557	0.0312958	0.104799	0.0549111	0.145603	0.0196374	0.0641377	0.093076	0.0648733	0.064621	0.132969	0.0146019	0.0928618	0.0466519	0.0888609	0.0951558	0.141845	0.100342	0.0278634	0.022558	0.0812937	0.124772	0.0367427	0.149056	0.107393	0.0506495	0.299238	0.139404	0.134472	0.0498999	0.0571852	0.0669403	0.0500482	0.084092	0.0552667	0.147132	0.164217
266.088	-H(+)	HMDB00830	HMDB00830	0.560138	0.300079	0.151003	NaN	0.123068	NaN	0.0505534	0.0568071	0.0767411	0.0437664	0.0899308	0.047563	0.0348604	NaN	0.00117539	0.125137	0.047712	0.0546622	0.0160141	0.0162379	NaN	0.0076402	0.128346	0.128413	0.0635483	NaN	0.00902557	0.0192178	0.044609	0.122725	0.0406968	0.0569817	0.0791021	0.324645	0.37904	0.0899035	0.0427985	0.113034	0.0451233	0.0910474	0.0631233	0.0585334	0.0513489	0.0403746	0.0725131	NaN
267.028	-H(+)	Coumesterol	HMDB02326	0.679226	0.216772	0.142309	0.258729	0.19937	0.380884	NaN	0.0551253	0.0915403	0.0876161	0.150054	0.13985	0.0801822	NaN	0.226511	0.150458	NaN	0.0840269	0.168858	0.0884317	0.0906429	NaN	0.145897	0.118479	0.145347	0.0607116	0.0937094	0.0630014	0.237776	0.105983	0.154333	0.159832	0.0286441	0.0905427	0.0915022	0.0127191	NaN	NaN	0.298164	0.2708	0.194943	0.207129	0.0277345	0.319374	NaN	NaN
267.045	-H(+)	DL-Homocystine ; L-Homocystine	HMDB00575 ; HMDB00676	0.478413	0.072662	0.103063	0.120299	0.0879052	0.119469	0.0598349	0.079289	0.0678991	0.0466213	0.062814	0.0822565	0.074703	0.0920431	0.073644	0.0759084	0.0234663	0.0356666	0.0667062	0.280862	0.0759002	0.0370857	0.0779702	0.0779247	0.0897318	0.0468335	0.0738919	0.0357052	0.0890135	0.0713592	0.10585	0.0783685	0.0678072	0.0684087	0.0487991	0.0894459	0.131925	0.0537263	0.139564	0.0781999	0.0665052	0.0805784	0.101415	0.121118	0.0443916	0.0487464
267.061	-H(+)	DHAP(6:0)	HMDB11679	0.88292	0.138028	0.164153	0.0955587	0.136903	0.09409	0.0602079	0.0675446	0.0875282	NaN	0.151441	0.0789964	0.110751	0.00696793	0.146233	0.0792332	0.0131679	0.0450386	0.0514257	0.136404	0.0903476	0.0116529	0.133498	0.145805	0.0414477	0.032839	0.0366961	0.0627596	0.0785084	0.134846	0.135198	0.109639	0.129748	0.200406	0.111565	0.0631847	0.130421	0.0841808	0.192705	0.155592	0.0773704	0.175117	0.0628438	0.173775	0.0675264	0.0252021
267.065	-H(+)	Homolanthionine	HMDB02034	0.692347	0.158073	0.255895	0.0737138	0.117899	0.0523686	0.0630323	0.0585731	0.136359	0.00403064	0.148646	0.0601247	0.121658	0.0283991	0.102747	0.0521014	0.0239018	0.0546593	0.0523792	0.154984	0.0609553	0.0163843	0.146735	0.209864	0.00865569	0.0180255	0.0395235	0.0449728	0.116545	0.116107	0.105346	0.122372	0.154091	0.646928	0.186865	0.117736	0.404523	0.17478	0.11041	0.134015	0.0708193	0.235317	0.111436	0.133589	0.13597	0.0550768
267.066	-H(+)	Formononetin	HMDB05808	0.593073	0.213299	0.368521	0.0718037	0.124903	0.0284902	0.075484	0.0650203	0.192473	NaN	0.172505	0.057341	0.191321	0.0486242	0.0858615	0.0373771	0.0321086	0.0627593	0.0561466	0.23985	0.0438105	0.00799913	0.163033	0.2863	NaN	0.00121064	0.0378712	0.0401939	0.164077	0.126943	0.104779	0.152748	0.200053	1.081	0.302318	0.164402	0.624671	0.259017	0.0792253	0.143806	0.0664481	0.309198	0.170764	0.110256	0.22279	0.075803
267.073	-H(+)	3-Deoxy-D-glycero-D-galacto-2-nonulosonic acid	HMDB00425	0.506764	0.468132	0.903284	0.0681993	0.160157	NaN	0.17319	0.0778822	0.447425	0.0257576	0.32264	0.0565591	0.410718	0.09416	0.0949994	0.0508536	0.0877884	0.101352	0.0797951	0.424609	0.0485737	0.0332211	0.303439	0.634677	NaN	NaN	0.0498082	0.0168225	0.405932	0.273695	0.152999	0.339262	0.437763	2.85609	0.778497	0.525455	1.90621	0.746618	0.014327	0.309435	0.0768047	0.673897	0.400414	0.110591	0.568447	0.19932
267.073	-H(+)	Allopurinol riboside ; Arabinosylhypoxanthine ; Inosine	HMDB00481 ; HMDB03040 ; C00294	0.505463	0.464555	0.901273	0.0672806	0.162143	NaN	0.185414	0.081648	0.451076	0.0511481	0.323559	0.0579263	0.403441	0.0930472	0.0941628	0.0513799	0.0903736	0.101734	0.0789344	0.42126	0.0518414	0.0341342	0.302652	0.637114	NaN	NaN	0.0488976	0.0171482	0.403069	0.277863	0.155804	0.340789	0.453899	2.88559	0.778591	0.535593	1.89886	0.75716	0.0165681	0.320581	0.0774245	0.670835	0.40353	0.114477	0.569527	0.203503
267.079	-H(+)	Benzo[a]pyrene-4,5-oxide ; Benzo[a]pyrene-9,10-oxide	C14851 ; C14849	0.573974	0.270766	0.416372	0.0183517	0.131827	0.034615	0.2488	0.0932592	0.288911	0.172462	0.214835	0.0841489	0.225617	0.0752555	0.0413632	0.0916853	0.079755	0.0798668	0.0524974	0.252268	0.0234855	0.0618442	0.194239	0.340076	0.0902207	0.0302249	0.0379236	0.0400654	0.181561	0.189902	0.134886	0.195801	0.285358	1.3929	0.35179	0.331307	0.841473	0.446576	0.0573416	0.212104	0.0912127	0.384117	0.246652	0.054164	0.349874	0.164035
267.211	-H(+)	anhydroretinol		0.877093	0.0636638	0.105585	0.0313193	0.0633072	0.0551827	0.056081	0.0563628	0.073694	0.0731905	0.0648397	0.0500522	0.0440132	0.0344072	0.0139335	0.0548407	0.0149787	0.0530875	0.0346459	0.214112	0.114229	0.0568373	0.0695849	0.0596781	0.0816562	0.0408671	0.0294052	0.0917744	0.110389	0.042197	0.052938	0.0918421	0.0560209	0.0760332	0.0945288	0.0522986	0.0575883	0.0604028	0.0457397	0.0555994	0.0212288	0.0378934	0.0741209	0.0461352	0.0793976	0.0800134
267.269	-H(+)	Stearaldehyde	HMDB02384	0.0910292	0.165367	0.0905277	0.0224097	0.275716	0.0341552	0.172913	0.17707	0.0263609	0.256163	0.0312769	0.0896216	0.0802139	0.0661704	0.0130207	0.0803935	0.043126	0.0386659	0.165306	0.145515	0.15465	0.338898	0.10819	0.0522849	0.0868421	0.146907	0.0143437	0.0263192	0.0469033	0.064226	0.0892453	0.0081465	0.0443622	0.244357	0.043778	0.0478848	0.0848808	0.0753708	0.0511327	0.1697	0.00444738	NaN	0.249435	0.0863769	0.539666	0.378861
268.022	-H(+)	HMDB06456	HMDB06456	0.945509	0.144691	0.187514	0.164847	0.120691	0.180568	0.105392	0.116291	0.150896	0.113523	0.103831	0.159859	0.0935143	0.123786	0.127695	0.130706	0.103809	0.154171	0.177206	0.117692	0.113141	0.125046	0.118944	0.124248	0.122121	0.132818	0.162296	0.0762885	0.176136	0.101141	0.128668	0.136494	0.129201	0.145639	0.106034	0.132436	0.134927	0.0934032	0.172661	0.115792	0.219318	0.168507	0.0968595	0.122972	0.152773	0.0994094
268.046	-H(+)	Selenocystathionine	C05699	0.742433	0.0468431	0.0993698	0.0343594	0.0376737	0.0415869	0.0327696	0.0427352	0.0505368	0.0337426	0.0353805	0.050887	0.0462832	0.0382658	0.0340171	0.0488601	0.0241689	0.0312923	0.0461389	0.0723772	0.054427	0.0207887	0.039633	0.0363618	0.0269392	0.0217618	0.0369572	0.0193414	0.0326633	0.0456786	0.0628242	0.0429727	0.0482734	0.0475108	0.0308084	0.0739406	0.0364993	0.0509193	0.0568012	0.035184	0.0434842	0.0429488	0.0413526	0.0391028	0.0623577	0.0319637
269.045	-H(+)	Apigenin ; Genistein	HMDB02124 ; HMDB03217	0.207934	0.0278778	0.0330687	0.0188826	0.020083	0.0195528	0.0232897	0.0102145	0.0259728	0.0150247	0.0197792	0.0268285	0.0298044	0.0211674	0.017046	0.025789	0.0144531	0.0318168	0.0234849	0.035984	0.0193401	0.00813158	0.0166362	0.0105728	7.3477e-06	0.0222183	0.0158519	0.0129546	0.022303	0.0256375	0.0254615	0.021246	0.0286698	0.557001	0.01462	0.0242671	0.00414635	0.0103915	0.0528381	0.0182624	0.0196787	0.0150516	0.0151248	0.0361584	NaN	0.0261349
269.047	-H(+)	Nordazepam	C07486	0.12967	0.0232897	0.0208967	0.0210672	0.0222767	0.0246754	0.0138862	0.00119472	0.023141	0.00348945	0.0228708	0.0257629	0.038113	0.0162997	0.0211322	0.022387	0.0200953	0.0331049	0.022334	0.0355547	0.0180528	NaN	0.0220054	0.00692022	NaN	0.0155239	0.0138215	0.0109554	0.02617	0.0291191	0.0223866	0.0209628	0.0218266	1.24056	0.0142331	0.0170979	NaN	NaN	0.0388694	0.012495	0.0250494	0.0166046	0.00545242	0.0345738	NaN	0.00873311
269.061	-H(+)	3,5-dihydroxy-3,4-dihydro-1,4-benzothiazine		0.166381	0.0269099	0.0490963	0.00716691	0.0339118	0.0279153	0.03101	0.0284026	0.0247586	0.0176017	0.0403266	0.0465654	0.109559	0.0881639	0.016732	0.0617013	0.0294971	0.0986419	0.0225896	0.0322662	0.0145171	0.00228208	0.0415938	0.0297473	0.0123265	0.00732754	0.0114748	0.0227932	0.0113109	0.0719988	0.0571968	0.0350299	0.0479416	1.38664	0.0215178	0.0690458	NaN	0.0273617	0.0171218	0.0194595	0.0368294	0.037807	0.0116791	0.0341219	0.0244176	0.00812199
269.099	-H(+)	tolbutamide	C07148	0.844914	0.0747718	0.0547363	0.0119079	0.104931	0.0415863	0.126757	0.0477328	0.0732479	0.0719755	0.0987305	0.110299	0.0617064	0.0302737	0.0296483	0.0841519	0.0730156	0.0707169	0.0713954	0.0870126	0.0248432	0.0628003	0.168467	0.106437	0.0382667	0.0312061	0.0518346	0.0825419	0.0280045	0.104042	0.0386154	0.0734049	0.0891834	0.084939	0.0770901	0.0654772	0.0203013	0.0809758	0.0640162	0.0451003	0.107892	0.119438	0.040949	0.033834	0.0219371	0.0562336
269.153	-H(+)	Estrone ; estrone	HMDB00145 ; C00468	0.636561	0.103704	0.234976	0.0621344	0.122419	0.101904	1.15871	0.16887	0.080519	0.22939	0.116587	0.157212	0.159878	0.0829159	0.0682721	0.157489	0.0905741	0.0957097	0.0880887	0.152498	0.188032	0.121512	0.144538	0.160618	0.208775	0.0705093	0.0906789	0.1458	0.169572	0.148648	0.188846	0.124542	0.180675	0.171842	0.153243	0.172782	0.113342	0.187782	0.143604	0.148433	0.0768257	0.109829	0.109443	0.118801	0.196705	0.15958
269.164	-H(+)	Doxylamine	HMDB01936	0.277963	0.0393856	0.100474	0.0259623	0.034548	0.0477579	0.842764	0.0622418	0.0310178	0.0855435	0.0384738	0.0365805	0.0560937	0.0333517	0.0201588	0.0563329	0.0261195	0.0237597	0.0242549	0.0703563	0.063041	0.048419	0.0423613	0.039991	0.0850436	0.0319258	0.0230444	0.0437161	0.0607242	0.047665	0.0658472	0.0374321	0.064555	0.0754447	0.0394617	0.0513354	0.0511766	0.078669	0.056268	0.0593807	0.0253893	0.0275041	0.0461044	0.0505729	0.0766668	0.0611237
270.134	-H(+)	2-(3-Carboxy-3-(methylammonio)propyl)-L-histidine	HMDB11654	0.145169	0.0807388	0.164876	0.0589615	0.0386942	0.0900878	1.64269	0.116776	0.0651535	0.171164	0.044372	0.0439481	0.0555046	0.0840038	0.0361118	0.0663907	0.0658272	0.0259167	0.0364628	0.075938	0.0941256	0.109244	0.0551918	0.0397427	0.167107	0.0939793	0.0442036	0.0571383	0.110765	0.0480457	0.106394	0.0425449	0.132091	0.140249	0.0552687	0.100222	0.124308	0.130147	0.0958239	0.112216	0.0521228	0.0439098	0.0809157	0.0689808	0.142835	0.105347
270.185	-H(+)	Dextromethorphan	HMDB01920	0.931906	0.106205	0.162548	0.064133	0.124429	0.108089	0.118317	0.107337	0.139113	0.11592	0.105238	0.0962698	0.0708688	0.0614013	0.038426	0.0931515	0.0584299	0.084567	0.0655181	0.084057	0.147534	0.109924	0.121593	0.113688	0.122524	0.0651934	0.0712143	0.130049	0.160541	0.0587664	0.0970524	0.126356	0.111933	0.115119	0.128219	0.0902663	0.0867	0.10885	0.0807024	0.0815504	0.0728654	0.0828588	0.132674	0.0815733	0.121097	0.115714
270.217	-H(+)	16-hydroxy hexadecanoic acid ; w-hydroxypalmiticacid	HMDB06294 ;	0.900579	0.721928	1.05928	0.438762	0.824897	0.589954	0.514744	0.653332	0.939303	0.726005	0.878502	0.584797	0.463509	0.365187	0.231903	0.601457	0.344042	0.489966	0.381367	0.528607	1.16408	0.621413	0.841494	0.710932	0.722332	0.39556	0.428984	0.861461	1.11937	0.376816	0.728436	0.811645	0.958697	0.666658	0.929432	0.534177	0.472609	0.570122	0.404077	0.455523	0.466788	0.534211	0.715573	0.531905	0.633586	0.823027
271.061	-H(+)	Dihydrogenistein ; HMDB02670	HMDB05897 ; HMDB02670	0.514162	0.0370242	0.0321122	0.0111418	0.0474702	0.00994221	0.00840806	0.0526205	0.0741976	0.0476075	0.0604088	0.0623423	0.0434598	0.00870545	0.0469072	0.0606638	0.00380993	0.0522948	0.0331778	0.0764701	0.0235898	0.00955625	0.0472013	0.0486819	NaN	0.0286107	0.0246415	0.0362405	NaN	0.0684492	0.0320251	0.0405782	0.0535442	0.39499	0.0319087	0.0538311	NaN	0.0251693	0.0226105	0.0289372	0.0424527	0.0523768	0.00777511	0.0475698	0.0182504	NaN
271.098	-H(+)	5C-aglycone	HMDB04810	0.850359	0.0503124	0.0362332	0.0517168	0.0823746	0.0359763	0.0531544	0.0665138	0.0794222	0.096985	0.0819144	0.0800665	0.0396987	0.0128551	0.0163951	0.0783389	0.0633379	0.0627451	0.070274	0.0627824	NaN	0.0404133	0.0891838	0.080438	0.0275696	0.00100421	0.0486862	0.0620788	NaN	0.0581274	0.0541967	0.0639034	0.084437	0.0126076	0.0643149	0.0694693	NaN	0.0901646	0.0762258	0.0496981	0.0799104	0.117483	0.0285429	0.0427296	0.000213554	0.0289619
271.171	-H(+)	17a-Estradiol ; Estradiol ; estradiol	HMDB00429 ; HMDB00151 ; C00951	0.865596	0.0739848	0.28225	0.0194852	0.0840632	0.109404	0.113153	0.106079	0.098133	0.189345	0.0869778	0.0815708	0.0897874	0.0314434	NaN	0.133989	0.0156879	0.0708542	0.0433133	0.00401828	0.0855726	0.0705862	0.100508	0.0729042	0.146173	0.00511409	0.0249862	0.110576	0.134143	0.0699618	0.0823711	0.110043	0.069933	0.151996	0.116518	0.140118	0.0762993	0.0838395	0.0559334	0.0670462	0.0744628	0.0620283	0.205064	0.0438745	0.234948	0.0662994
271.204	-H(+)	HMDB11684	HMDB11684	0.927309	0.282935	0.394433	0.209767	0.353635	0.249628	0.261688	0.294356	0.385701	0.300073	0.2977	0.23638	0.206506	0.17243	0.0888764	0.254489	0.14061	0.216875	0.155202	0.230978	0.364768	0.312288	0.363341	0.350652	0.318233	0.157904	0.184143	0.345235	0.40986	0.16363	0.269012	0.323598	0.379363	0.322046	0.365623	0.238212	0.202606	0.27747	0.206671	0.186476	0.235816	0.199207	0.307251	0.22831	0.275476	0.364455
271.209	-H(+)	5a-Androst-3-en-17-one	HMDB06046	0.916036	0.601034	0.820928	0.396865	0.67114	0.481204	0.471787	0.579816	0.74546	0.566059	0.697082	0.482073	0.407111	0.317857	0.183298	0.52192	0.268981	0.412381	0.306906	0.449705	0.828075	0.524834	0.730955	0.618481	0.605107	0.310702	0.349408	0.675021	0.871763	0.326431	0.542482	0.663177	0.781783	0.593854	0.71151	0.48437	0.373257	0.499257	0.344579	0.363593	0.428766	0.427569	0.585019	0.451453	0.52079	0.67035
271.227	-H(+)	(R)-3-Hydroxy-hexadecanoic acid ; omega hydroxy hexadecanoate (n-C16:0)	HMDB10734 ; C18218	0.810725	0.39088	0.57154	0.187161	0.232198	0.22008	0.216963	0.0427958	0.396655	0.597483	0.415964	0.149403	0.0210254	0.256284	NaN	0.0449232	NaN	0.143798	0.0749245	0.0436617	0.428836	0.315889	0.45228	0.200949	0.392947	0.200311	0.0761599	0.427496	0.508208	NaN	0.114586	0.32596	0.359085	0.447695	0.473121	NaN	0.269217	0.202292	0.356581	0.304592	0.259325	0.220788	0.200517	0.0199671	0.213298	0.426439
272.09	-H(+)	L-Thyronine	HMDB00667	0.197933	1.20594	3.49795	6.78064	1.26702	3.3259	3.37073	3.57068	2.26996	8.54354	1.02338	2.24392	2.37614	7.28144	1.78184	1.15906	6.63962	3.11131	2.80179	6.58036	0.174909	3.28341	0.858364	2.26322	4.35515	9.00615	8.57451	0.466638	1.88561	2.27385	4.81315	0.685958	4.62038	9.38499	1.79184	7.47045	5.50947	3.94388	2.99913	1.77368	2.28106	1.26295	3.96274	0.526538	8.01774	9.76039
272.957	-H(+)	Ribose-1-arsenate	HMDB12285	0.275016	0.0175896	0.0310874	0.0925832	0.0477012	0.118962	0.0986553	0.0942264	0.0489954	0.0741102	0.0193995	0.0454731	0.0737074	0.1209	0.0277984	0.0913659	0.0677939	0.0425486	0.0688323	0.0500882	0.00811743	0.049679	0.0256012	0.0305341	0.0548519	0.04872	0.0489999	0.0168545	0.0479025	0.111487	0.075637	0.0144016	0.0677309	0.0459167	0.0104584	0.18458	0.0555866	0.144645	0.0597298	0.04204	0.047522	0.0370711	0.0725122	0.0357619	0.0966169	0.079002
273.002	-H(+)	D-Glucuronate 1-phosphate ; D-Glucuronic acid 1-phosphate	C05385 ; HMDB03976	0.722296	0.0338931	0.0481519	0.0456131	0.040939	0.0438042	0.0404795	0.0338759	0.0440267	0.0336577	0.0147958	0.0292706	0.0421084	0.0561389	0.022834	0.039673	0.0236886	0.0206939	0.0303738	0.0369501	0.0167943	0.0206465	0.0208296	0.032906	0.0267504	0.0109803	0.0239392	0.00842967	0.0306023	0.0345403	0.0407087	0.0148068	0.0468529	0.0298656	0.0194916	0.041653	0.0191453	0.0364412	0.0340937	0.0280866	0.0312638	0.0190923	0.0455918	0.0296724	0.0480205	0.0380545
273.078	-H(+)	Phloretin	HMDB03306	0.81774	0.0383951	0.0898657	0.130987	0.0670235	0.0314326	0.0889108	0.100246	0.0681526	0.168671	0.0758108	0.0873617	0.101906	0.095892	0.038125	0.0964391	0.113901	0.0847617	0.0776214	0.103108	0.00228537	0.0648033	0.0561024	0.0962925	0.0174262	0.114558	0.107166	0.0476683	0.0153887	0.0953781	0.0910104	0.0658424	0.098949	0.162576	0.0617391	0.143375	0.064921	0.0884318	0.0933851	0.0404811	0.07959	0.0793211	0.0405065	0.06205	0.106421	0.122097
273.113	-H(+)	Chlorpheniramine	HMDB01944	0.935895	0.198643	0.371835	0.254653	0.345883	0.264855	0.357883	0.323158	0.156895	0.445754	0.355433	0.411299	0.238902	0.259481	0.197321	0.228354	0.263849	0.299382	0.287128	0.281825	0.453393	0.272254	0.333208	0.387787	0.333737	0.28496	0.274131	0.478148	0.432561	0.215879	0.306249	0.40292	0.297868	0.460875	0.385947	0.315306	0.292441	0.345744	0.30299	0.270092	0.178441	0.314766	0.244689	0.26454	0.444069	0.452978
273.17	-H(+)	3-Hydroxytetradecanedioic acid	HMDB00394	0.682564	0.00459063	0.0408514	0.0147851	0.0208347	0.0241219	0.121617	0.0626465	0.0199815	0.0417414	0.0202142	0.0207617	0.0323793	0.0246269	NaN	0.0274435	NaN	0.0191666	0.000420883	NaN	NaN	0.0376941	0.020763	0.0183746	0.0217122	0.00696654	NaN	0.0283853	0.00253323	0.0215244	0.0136819	0.0232616	0.0290645	0.0509705	0.0337121	0.0813117	0.0364007	0.027054	0.00807792	0.004362	0.0321038	0.0151165	0.0550773	0.00995905	0.0865803	0.0369283
274.093	-H(+)	Ethenodeoxyadenosine	HMDB01786	0.658706	0.0706496	0.151007	0.196084	0.073135	0.141987	0.145024	0.162557	0.0763132	0.253511	0.0872343	0.141491	0.120438	0.197864	0.0890351	0.102999	0.158848	0.17569	0.131004	0.176931	0.0765617	0.124072	0.0598219	0.174179	0.172698	0.227609	0.24437	0.0516551	0.120077	0.11038	0.152467	0.0483743	0.142557	0.246072	0.0881704	0.213248	0.160187	0.159692	0.156268	0.124894	0.130416	0.0929184	0.135275	0.0900059	0.237587	0.252736
274.105	-H(+)	Gamma-Glutamylglutamine ; HMDB05766	HMDB11738 ; HMDB05766	0.93883	0.155026	0.254907	0.321752	0.2764	0.278336	0.239134	0.302613	0.119303	0.223919	0.274992	0.354745	0.209578	0.201064	0.315007	0.23009	0.240677	0.267787	0.282101	0.382042	0.369091	0.1897	0.287742	0.345737	0.243856	0.213681	0.355005	0.356459	0.290894	0.255775	0.27379	0.324426	0.204057	0.235618	0.295446	0.191006	0.159561	0.199759	0.393751	0.324142	0.164582	0.254557	0.210267	0.394617	0.248659	0.274348
274.127	-H(+)	glutaryl carnitine		0.853512	0.0426822	0.0323427	0.0819152	0.0732415	0.0656929	0.0764591	0.0619973	0.029259	0.037167	0.0909434	0.0651795	0.0738716	0.0330739	0.0881893	0.0616435	0.0425795	0.0450762	0.0537361	0.0612881	0.0569092	0.0296736	0.0724961	0.0632736	0.0374827	0.046785	0.0491147	0.0581983	0.0337032	0.0836317	0.0577737	0.0571107	0.0505016	0.0288752	0.0467782	0.0277444	0.0217756	0.0291292	0.0907352	0.0815963	0.0559967	0.0757149	0.0336609	0.116839	0.0256536	0.0369131
274.14	-H(+)	Epsilon-(gamma-Glutamyl)-lysine ; L-a-glutamyl-L-Lysine	HMDB03869 ; HMDB04207	0.475503	0.0213199	0.0338397	0.0374493	0.0107148	0.0160391	0.226214	0.0444585	0.0125452	0.0387836	0.0218344	0.0127398	0.0415028	0.0407487	0.031374	0.0330757	0.0384128	0.0188688	0.0259962	0.0481393	0.0471163	0.0263943	0.018385	0.0237075	0.0369993	0.0346412	0.0255546	0.0274254	0.023312	0.0442066	0.0386946	0.0174756	0.0411663	0.0248614	0.0144758	0.043209	0.030337	0.0387627	0.0545327	0.0371166	0.0235084	0.01278	0.129715	0.0428779	0.0239271	0.0250377
275.017	-H(+)	6-Phosphogluconic acid	HMDB01316	0.0631517	0.0160815	0.190684	0.608842	0.176043	0.295467	0.193139	0.153778	0.174093	0.168016	0.0255067	0.347137	0.373345	0.315884	NaN	0.10112	0.182261	0.103277	0.351333	0.249038	0.0315745	0.168608	0.0283787	0.0737095	0.43535	0.0913546	0.153154	0.0101252	0.360039	0.383467	0.16013	0.103976	0.374608	0.674905	0.0301308	2.57906	11.4643	0.427359	0.00385476	NaN	0.129634	0.0216582	0.276071	NaN	0.174172	0.149422
275.072	-H(+)	Biotin sulfone	HMDB04818	0.941388	0.0678367	0.0840305	0.0589141	0.0712314	0.0634575	0.0727505	0.0731346	0.075079	0.0652947	0.071243	0.0788401	0.145599	0.0965004	0.0420682	0.0799097	0.0556879	0.0883535	0.0739287	0.0840261	0.0660807	0.0490987	0.0666201	0.0714546	0.0439269	0.0383348	0.0623891	0.0629795	0.078267	0.0876426	0.0641927	0.0607277	0.0873584	0.0642274	0.0607475	0.0499306	0.0967805	0.0775922	0.0604012	0.064761	0.0718918	0.0577688	0.0592711	0.0581152	0.079534	0.0482505
275.089	-H(+)	Gamma Glutamylglutamic acid	HMDB11737	0.896398	0.11119	0.182385	0.100889	0.124515	0.116436	0.164253	0.145582	0.102983	0.185419	0.133973	0.205264	0.115294	0.14853	0.0813272	0.117208	0.116439	0.171149	0.150625	0.181244	0.149217	0.133391	0.142991	0.168133	0.12744	0.139336	0.203273	0.148759	0.176604	0.125029	0.135013	0.134968	0.153577	0.158933	0.140715	0.130947	0.153752	0.149397	0.186549	0.138138	0.106682	0.115918	0.117203	0.11215	0.180095	0.207845
275.1	-H(+)	5-Amino-6-ribitylamino uracil	HMDB11106	0.915525	0.337084	0.669453	0.339956	0.629241	0.465969	0.594777	0.571952	0.224498	0.699437	0.640529	0.827043	0.355013	0.402888	0.297561	0.378921	0.420798	0.554802	0.502304	0.439785	0.896494	0.487018	0.671324	0.785549	0.665143	0.407584	0.463858	0.952885	0.898654	0.327273	0.49717	0.791733	0.494734	0.715011	0.785833	0.531802	0.55102	0.655483	0.521463	0.508934	0.278315	0.56626	0.441117	0.445907	0.761454	0.787016
275.127	-H(+)	Saccharopine	HMDB00279	0.750029	0.0421704	0.113824	0.030222	0.0443829	0.0635528	0.402436	0.0880308	0.030882	0.0951444	0.0549597	0.0541424	0.0910837	0.0373778	0.0419438	0.13022	0.0597776	0.0424674	0.0411245	0.0543379	0.0643864	0.0348069	0.0675441	0.0528639	0.0719067	0.0274225	0.0398747	0.0653742	0.0495269	0.0923879	0.063655	0.124958	0.0428363	0.0653169	0.0636644	0.0907729	0.0398016	0.246226	0.0479932	0.0614854	0.0385121	0.0464814	0.0539282	0.0578261	0.122667	0.0643499
276.02	-H(+)	DOPA sulfate	HMDB02028	0.163592	0.0187329	0.0498313	0.0768163	0.0299819	0.0734069	0.0314129	0.0309085	0.0378888	0.0274927	0.0194553	0.0455898	0.0606099	0.0469043	0.0298109	0.0453991	0.0266459	0.0302424	0.0499783	0.0440916	0.0202885	0.0258867	0.0160496	0.0197997	0.0471903	0.0223997	0.0259622	0.00976872	0.0449188	0.0595822	0.0353314	0.0333421	0.0456675	0.0775781	0.0133385	0.256342	0.836019	0.0476432	0.0232252	0.0348191	0.0352874	0.0212446	0.0384685	0.0287863	0.0358455	0.0251509
276.108	-H(+)	S-(2-Methylpropanoyl)-dihydrolipoamide ; S-(2-Methylpropionyl)-dihydrolipoamide-E	C04424 ; HMDB06868	0.738019	0.0456103	0.0569917	0.49788	0.118068	0.165105	0.0620516	0.113067	0.0269844	0.0575247	0.0547111	0.0825157	0.0627754	0.171088	0.0398598	0.0629757	0.0914774	0.0764105	0.161783	0.0601965	0.0723101	0.0791863	0.136633	0.103341	0.0694829	0.0485454	0.0899378	0.153353	0.0674622	0.120573	0.141288	0.0997456	0.106448	0.238307	0.0784579	0.0533092	0.100802	0.0885403	0.0634862	0.0642819	0.0480495	0.0454976	0.146186	0.0596496	0.100276	0.0891298
276.109	-H(+)	Queuine	HMDB01495	0.746053	0.0389148	0.0490366	0.447481	0.105435	0.146766	0.0560182	0.106284	0.0227439	0.0518536	0.0512946	0.0823325	0.0537239	0.16147	0.0350646	0.0547222	0.0819657	0.0706951	0.142112	0.0503681	0.0666871	0.0703151	0.123369	0.0967658	0.0636086	0.0424455	0.0831243	0.142875	0.062412	0.106461	0.131497	0.0916012	0.0984636	0.223183	0.0671551	0.0551065	0.0923859	0.0804326	0.0596639	0.0624395	0.0422845	0.0463235	0.121851	0.0550102	0.083232	0.0897934
276.196	-H(+)	Venlafaxine	HMDB05016	0.899723	0.043927	0.0915587	0.0328788	0.0463845	0.0528653	0.0652854	0.0575548	0.0594341	0.0632703	0.0481492	0.0444281	0.0311949	0.0362542	0.0204036	0.0386761	0.0337772	0.04547	0.0380715	0.0359761	0.0874026	0.0635511	0.0610112	0.0502238	0.0650664	0.0359253	0.0377447	0.0830772	0.0889546	0.0281295	0.0492986	0.081656	0.0497457	0.0688054	0.0825028	0.0734167	0.0530948	0.0625877	0.0471114	0.0453567	0.0191125	0.0260075	0.0728075	0.0412525	0.0807117	0.0762092
277.09	-H(+)	Isovalerylglucuronide	HMDB02091	0.837865	0.0352255	0.0210638	0.0552223	0.0805465	0.0307613	0.0442709	0.0662437	0.0302554	0.0283022	0.0687726	0.0718122	0.0567619	0.0108974	0.0426987	0.0556576	0.020846	0.0443955	0.0431839	0.0516009	0.023135	0.0145319	0.0687106	0.0818441	0.0290753	0.0197864	0.0330327	0.0507431	0.0102302	0.081573	0.0640278	0.0500898	0.0657419	0.00255268	0.0489814	0.026948	NaN	0.0138174	0.0738247	0.0409798	0.039572	0.0560707	0.0146042	0.0765119	0.00711731	0.0170587
277.121	-H(+)	HMDB11112 ; L-phenylalanyl-L-hydroxyproline	HMDB11112 ; HMDB11176	0.925212	0.117566	0.155746	0.0851593	0.146219	0.115033	0.17936	0.121068	0.116443	0.119131	0.136217	0.148312	0.0843747	0.102576	0.0568953	0.0939471	0.0878954	0.115764	0.109691	0.0890886	0.150187	0.108899	0.158992	0.134729	0.138639	0.102858	0.111968	0.157833	0.158983	0.0837759	0.100593	0.138817	0.10232	0.137474	0.140274	0.108019	0.0890485	0.138805	0.280042	0.14602	0.089388	0.12236	0.124453	0.0950407	0.119456	0.140198
277.123	-H(+)	Pantetheine ; pantetheine	HMDB03426 ; C00831	0.929079	0.152787	0.200825	0.102204	0.185997	0.146241	0.23081	0.158185	0.157658	0.157487	0.141454	0.172661	0.107817	0.124341	0.0732697	0.122172	0.10879	0.14699	0.131057	0.11143	0.196634	0.147749	0.19053	0.170283	0.170607	0.12523	0.142807	0.201729	0.213586	0.102031	0.126144	0.176309	0.12934	0.172674	0.174074	0.145975	0.124733	0.183242	0.297353	0.167956	0.108089	0.140989	0.16223	0.119787	0.165782	0.188896
277.144	-H(+)	3'-carboxy-alpha-chromanol ; Alpha-CEHC	; HMDB01518	0.909111	0.48501	0.702017	0.338053	0.510486	0.37146	0.769993	0.55329	0.31078	0.659011	0.499835	0.697014	0.294558	0.366684	0.26003	0.338988	0.397582	0.548215	0.439866	0.384425	0.818204	0.500055	0.743273	0.703925	0.622921	0.373185	0.508581	0.779422	0.915348	0.272837	0.472972	0.797166	0.504333	0.620271	0.80002	0.477399	0.507014	0.625281	0.533711	0.452017	0.344955	0.500059	0.4419	0.433795	0.686924	0.709299
280.073	-H(+)	FAPy-adenine	HMDB04816	0.822759	0.0196835	0.0165307	0.016636	0.0296152	0.0309753	0.0212463	0.021364	0.0202399	0.0413937	0.0221198	0.0223645	0.0308596	0.0121006	0.0195789	0.0281352	0.0263104	0.0171099	0.0219229	0.0283404	0.00783217	0.00712187	0.0265278	0.0190559	0.0346162	0.0196236	0.0174924	0.0156695	0.00629464	0.0284068	0.0338605	0.0162828	0.0367759	0.0364001	0.0170367	0.0349266	0.0626547	0.0224924	0.0322606	0.0176562	0.0228517	0.0220537	0.0267743	0.0241027	0.0481286	0.0148761
280.082	-H(+)	4-Hydroxyphenylacetylglutamine	HMDB06061	0.898144	0.014589	0.0168666	0.017765	0.0229389	0.0173479	0.0217077	0.0198167	0.012234	0.0141643	0.0211312	0.01749	0.021333	0.00150201	0.0120012	0.0208623	0.0106648	0.0137106	0.014789	0.0175419	0.00692596	0.00175693	0.0217044	0.0179044	0.0207413	0.0067656	0.0102505	0.0139901	0.00197296	0.0239648	0.0261144	0.0163118	0.0271192	0.00836253	0.0149408	0.0248233	0.0367104	0.0100029	0.00935062	0.0190659	0.0176894	0.0213956	0.0133996	0.0209391	0.0211462	0.00981398
281.174	-H(+)	3-oxo-8(R)-hydroxy-hexadeca-6E,10Z-dienoate ; 3-oxo-8(S)-hydroxy-hexadeca-6E,10Z-dienoate	;	0.883774	5.35631	9.77007	3.15409	13.3492	7.22167	6.02172	5.70843	4.18861	7.175	11.0371	9.56741	3.19396	3.75918	2.82053	3.5644	4.04429	4.10133	4.70938	3.90792	9.61928	5.85626	11.9548	12.5655	6.94572	3.98292	3.5899	10.749	12.0698	3.04659	4.93895	10.4265	4.87841	7.17994	7.40269	5.10803	5.38555	6.62296	5.03423	5.19983	1.8707	5.32848	5.48757	4.43671	7.83009	8.92929
281.282	-H(+)	Pristanal ; pristanal	HMDB01958 ;	0.665465	0.266366	0.0360419	0.0218346	0.125882	0.427037	0.0531721	0.28501	0.309054	0.362423	0.0846928	0.0935328	0.521046	0.0825135	NaN	0.148486	NaN	0.197902	0.0491676	0.130611	0.014357	0.14437	0.107112	0.109588	0.404287	0.189773	0.0156228	0.275609	0.0257493	0.210324	0.243347	0.214082	NaN	0.541357	0.324436	0.342461	0.113492	0.151158	NaN	0.309295	0.0672901	0.0968568	0.423457	NaN	0.362411	0.175666
282.083	-H(+)	8-Hydroxy-deoxyguanosine ; Guanosine	HMDB03333 ; C00387	0.82519	0.495776	0.350481	0.0992858	0.449447	0.116113	NaN	0.154246	0.392939	0.176484	0.361529	0.311841	0.163487	0.0331007	0.0893361	0.103906	0.237995	0.202966	0.297928	0.257943	0.127875	0.280304	0.51744	0.399304	0.0345337	0.141634	0.233177	0.312076	0.155875	0.166951	0.20104	0.263826	0.435784	0.629285	0.550217	0.300163	0.19908	0.151476	0.35713	0.0569715	0.238892	0.355991	0.155169	0.181645	0.0562454	0.130228
282.097	-H(+)	7-Methylinosine	HMDB03950	0.88257	0.0947979	0.0774976	0.0199274	0.0990785	0.0306681	0.0319017	0.0352215	0.0765538	0.0598461	0.0916251	0.0730973	0.047582	0.0149222	0.00622356	0.0515873	0.0266654	0.0499986	0.0577967	0.0376301	0.03194	0.0485956	0.107554	0.0803261	0.0159711	0.0307924	0.0386042	0.0758536	0.0249769	0.0568784	0.0589468	0.0678857	0.105967	0.125803	0.100437	0.0815095	0.0386939	0.0571932	0.0738205	0.0235644	0.0547638	0.0794829	0.0378012	0.0359666	0.0316034	0.0386345
283.06	-H(+)	Biochanin A ; Glycitein	HMDB02338 ; HMDB05781	0.848269	0.0231396	0.0389517	0.0303185	0.0513473	0.0394085	0.0716101	0.0687039	0.0529958	0.0842419	0.0570324	0.0466659	0.0798685	0.047256	0.0179996	0.0694104	0.0234495	0.0362994	0.0270054	0.019293	0.00218475	0.0384789	0.0491313	0.039565	0.0687946	0.0487937	0.00925651	0.0548121	NaN	0.0570272	0.0693453	0.0440937	0.0582031	0.0533879	0.051139	0.115693	0.0521682	0.0686964	0.0453252	0.0447281	0.0546996	0.0443978	0.0444987	0.042797	0.0968263	0.057513
283.063	-H(+)	Diazepam	C06948	0.824463	0.0154675	0.0304962	0.0173683	0.0502491	0.0325955	0.075496	0.0715988	0.0469706	0.102544	0.0549931	0.0453926	0.0757547	0.0481497	0.012158	0.0728068	0.0219379	0.0394301	0.0205123	0.0140238	NaN	0.0367885	0.0481141	0.0397083	0.0581741	0.0297785	0.000634524	0.0494901	NaN	0.0540644	0.08352	0.043937	0.0496568	0.0549411	0.0488151	0.111594	0.0512718	0.0742959	0.0514746	0.0405813	0.0519101	0.0406308	0.0433625	0.0365514	0.100545	0.0617576
283.067	-H(+)	Xanthosine ; xanthosine	HMDB00299 ; C01762	0.779334	NaN	0.00821007	0.00802338	0.0484592	0.018594	0.0900463	0.0798306	0.0543427	0.115415	0.0516331	0.0540875	0.0691299	0.0506375	NaN	0.0679199	0.0122146	0.0522795	0.0248101	0.00303373	NaN	0.0552212	0.0510371	0.0484281	0.0784327	0.0338416	NaN	0.0532426	NaN	0.048157	0.075498	0.0515815	0.0348099	0.0693027	0.0488426	0.122604	0.0672946	0.0683135	0.0315334	0.0310063	0.0591136	0.0414035	0.0427243	0.0337014	0.125577	0.0741317
284.091	-H(+)	HMDB05923	HMDB05923	0.857673	0.296882	0.419755	NaN	0.417871	0.143626	0.163791	0.0615918	0.336926	0.40051	0.410438	0.355611	0.0932202	0.0707164	NaN	0.125796	0.129118	0.220646	0.211609	0.108632	0.171521	0.366356	0.475175	0.376164	0.252458	0.189126	0.154521	0.456355	0.104042	0.105935	0.186361	0.346032	0.330573	0.348784	0.390311	0.0865619	0.241993	0.231783	0.399165	0.171431	0.276257	0.403203	0.190382	0.0126988	0.210606	0.325972
285.039	-H(+)	Kaempferol ; Luteolin	HMDB05801 ; HMDB05800	0.846831	0.017188	0.0253808	0.0405178	0.0327905	0.0197855	0.00297718	0.0129249	0.0285052	0.0192494	0.0534137	0.0188727	0.0379449	NaN	0.0105256	0.0352146	NaN	0.0131778	0.0166226	0.0140289	0.0272692	0.00590135	0.03107	0.0224976	0.0427034	0.0192366	0.00590334	0.0451916	NaN	0.0368674	0.0432922	0.0364568	0.0293936	0.0392551	0.0373343	NaN	NaN	NaN	0.0308196	0.0468478	0.0277496	0.021852	0.00226552	0.0612072	0.0168153	NaN
285.049	-H(+)	Glycineamideribotide ; N1-(5-Phospho-D-ribosyl)glycinamide	HMDB02022 ; C03838	0.664364	0.0219944	0.0411339	0.0398252	0.0356853	0.0164761	0.0118936	0.0181129	0.0309149	0.0280531	0.104611	0.0296829	0.0378329	0.0540788	0.000839774	0.0335377	NaN	0.0296757	0.0554094	0.0401726	0.0358031	0.0151196	0.0338888	0.0273013	0.0397581	0.0245598	0.0164624	0.0501007	0.00346654	0.0309757	0.0682822	0.0380709	0.160284	0.240032	0.0587839	0.0314403	0.0626239	0.00330832	0.0323467	0.0346666	0.0243286	0.0207425	0.0048934	0.0346509	0.0279484	0.0159987
285.221	-H(+)	11-cis-Retinol ; 11-cis-retinol ; 13-cis Retinol ; 13-cis-retinol ; 9-cis-Retinol ; 9-cis-retinol ; Vitamin A ; retinol	HMDB06216 ; C00899 ; HMDB06221 ; C19962 ; HMDB06217 ; C16682 ; HMDB00305 ; C00473	0.905923	0.204809	0.292934	0.11279	0.192751	0.134265	0.17249	0.172732	0.237394	0.207655	0.216473	0.155429	0.17739	0.116785	0.0380898	0.210234	0.0522919	0.186314	0.116103	0.143263	0.360742	0.18916	0.265602	0.207106	0.275647	0.155343	0.103902	0.320706	0.272709	0.132708	0.210278	0.252157	0.2833	0.243638	0.275957	0.144605	0.13867	0.154235	0.124284	0.125317	0.134511	0.141944	0.221853	0.149443	0.213362	0.235143
285.228	-H(+)	HMDB02172 ; N(1),N(12)-diacetylsperminium(2+)	HMDB02172 ; C03413	0.877343	0.0780107	0.132093	0.0450239	0.092851	0.0448619	0.0569758	0.0727099	0.116218	0.0894268	0.117671	0.0599428	0.0971543	0.070852	NaN	0.11274	NaN	0.175909	0.0948987	0.0438541	0.163649	0.0861726	0.128964	0.104085	0.135744	0.068996	0.0330328	0.148116	0.133485	0.0773595	0.119394	0.117612	0.172583	0.131589	0.13505	0.0679575	0.0550199	0.0596	0.0522807	0.0428006	0.0569574	0.056964	0.0670307	0.0600337	0.0761592	0.112823
286.202	-H(+)	L-Octanoylcarnitine ; octanoyl carnitine	C02838 ; C02838	0.851472	0.0355483	0.0409471	0.0271953	0.0289857	0.00313104	0.00838007	0.0270224	0.029048	0.00843766	0.0513959	0.0145457	0.0434435	0.0140597	NaN	0.0405808	NaN	0.0150221	0.00721917	0.0184744	0.0364881	0.0113057	0.0524607	0.0334353	0.0317772	0.00769225	0.0104202	0.0399923	0.0296377	0.0220213	0.0346109	0.0424105	0.0815388	0.0051202	0.0412236	0.0239005	0.00590469	NaN	NaN	NaN	0.022349	0.0151445	0.0041846	0.0159302	NaN	0.0255654
287.052	-H(+)	Orotidine	HMDB00788	0.569336	0.026142	0.0819145	0.126392	0.092289	0.0500369	0.0610068	0.114966	0.0803635	0.106291	0.0750328	0.134232	0.0951127	0.207462	0.111517	0.138017	0.0647823	0.107294	0.287465	0.114583	0.0656404	0.0719778	0.0346121	0.102984	0.0384184	0.0496979	0.0585489	0.0258468	0.0296264	0.0774976	0.0657272	0.0353504	0.099559	0.165536	0.0366088	0.0611681	0.0916752	0.0516095	0.0691579	0.0703213	0.0272127	0.0324136	0.0485282	0.112986	0.111785	0.0569482
287.054	-H(+)	Eriodictyol	HMDB05810	0.574949	0.0253231	0.0756321	0.102821	0.084627	0.0436019	0.0597756	0.107526	0.0745015	0.0979729	0.0720662	0.128275	0.0846511	0.185937	0.110112	0.129464	0.063991	0.103723	0.27438	0.119312	0.0618103	0.0644571	0.0321405	0.0991189	0.0364937	0.0473551	0.0554415	0.0276997	0.0286925	0.0718899	0.0609247	0.0344884	0.0988364	0.153636	0.0355695	0.0551379	0.0733953	0.0482087	0.0631782	0.0683925	0.0241128	0.0299114	0.0434545	0.108976	0.103004	0.0490561
287.201	-H(+)	19-Oxotestosterone ; 3beta-hydroxyandrost-5-en-17-one ; 4-Dihydroboldenone ; 5alpha-androstane-3,17-dione ; Androstanedione ; Dehydroandrosterone ; Dehydroepiandrosterone ; Epitestosterone ; Etiocholanedione ; Testosterone ; testosterone	HMDB03959 ; C01227 ; HMDB06035 ; C00674 ; HMDB00899 ; HMDB05962 ; HMDB00077 ; HMDB00628 ; HMDB03769 ; HMDB00234 ; C00535	0.924154	0.0327698	0.0388485	0.0129496	0.0348864	0.0266957	0.0371505	0.0313389	0.0365657	0.0379486	0.0392422	0.0271135	0.0217093	0.0160024	0.00724735	0.0321087	0.0272521	0.0225511	0.018606	0.018417	0.034323	0.0281704	0.0405804	0.0347972	0.0404953	0.0158273	0.015048	0.0436546	0.0379316	0.0186809	0.0333447	0.0422142	0.0443647	0.0476212	0.0419763	0.0358617	0.0179797	0.0313611	0.0190428	0.0224251	0.0206902	0.0270169	0.0341341	0.0222159	0.0394903	0.0331909
287.237	-H(+)	All-trans-13,14-dihydroretinol	HMDB11618	0.746578	0.0226396	0.0319242	0.00355415	0.00826064	0.0153933	0.0339703	0.0128813	0.0336071	0.0342868	0.014731	0.0217301	0.00732974	0.0300368	0.00800177	0.00616949	0.0226698	0.0155381	0.00791608	0.0290409	0.0187689	0.0359974	0.0128651	0.00529321	0.0279879	0.00719433	0.0144974	0.0207615	0.0203075	0.00682837	0.00753503	0.0154343	0.0117169	0.0191518	0.0147259	0.00536699	0.00670679	0.0143076	0.0190655	0.0195929	0.0360936	0.0082243	0.0175385	0.0026441	0.0296001	0.0290375
288.071	-H(+)	HMDB12266	HMDB12266	0.280854	0.0962912	0.139041	0.435467	0.0964054	0.208107	0.159834	0.184567	0.151216	0.377737	0.0741538	0.150106	0.140874	0.440676	0.139616	0.0976442	0.349868	0.200897	0.175386	0.348039	0.0562031	0.267157	0.0582678	0.170559	0.21792	0.555025	0.464254	0.0327734	0.151796	0.127781	0.253881	0.0375661	0.246326	0.519258	0.131861	0.324631	0.329264	0.201182	0.281409	0.084139	0.153472	0.082146	0.164757	0.0771211	0.287691	0.584205
288.096	-H(+)	2-Amino-4-oxo-6-(1',2',3'-trihydroxypropyl)-diquinoid-7,8-dihydroxypterin	HMDB12144	0.845983	0.0306661	0.0517862	0.0246625	0.0360227	0.0220573	0.0281077	0.0343647	0.021645	0.0317692	0.0459502	0.038759	0.0287409	0.0227913	0.0107654	0.0476469	0.0179987	0.029183	0.0241004	0.0288038	0.00606203	0.0128294	0.03967	0.0361967	0.0334899	0.0250103	0.0294862	0.0220637	0.00220076	0.0463373	0.0271315	0.0274834	0.049081	0.0310771	0.0281309	0.0598815	0.00287677	0.0320778	0.0451145	0.03463	0.0365482	0.040832	0.03051	0.0228099	0.0408852	0.0269091
288.122	-H(+)	Ophthalmic acid	HMDB05765	0.867598	0.0696971	0.0965036	0.0701676	0.0538951	0.0887702	0.129635	0.0838436	0.0829803	0.133772	0.0678443	0.0653962	0.104918	0.118841	0.024877	0.122816	0.0728126	0.0906998	0.0629055	0.054959	0.0338804	0.0843917	0.0758966	0.0656299	0.152208	0.0879841	0.0538571	0.0671592	0.0537539	0.0918826	0.0608917	0.0624038	0.0559742	0.0963299	0.0775391	0.13861	0.118993	0.149179	0.0705278	0.110742	0.125702	0.0654843	0.10502	0.0394316	0.149911	0.0946186
288.145	-H(+)	3-Methylglutarylcarnitine ; adipoyl carnitine	HMDB00552 ;	0.818223	0.00674133	0.00117212	0.0219435	0.0143134	0.0183447	0.0549002	0.0370263	0.0182726	0.0350747	0.0231464	0.0136688	0.0329535	0.026011	0.0143619	0.0313629	0.0146443	0.0146203	0.012356	0.0143192	NaN	0.0213685	0.0232212	0.0157807	0.026959	0.0176947	0.00971652	0.0240153	NaN	0.0261886	0.0153859	0.0183495	0.0187152	1.38694e-05	0.0272829	0.0422857	0.0319303	0.0425233	0.00511566	0.0152534	0.0235159	0.0159389	0.0166313	0.0307732	0.0239644	0.0324499
289.033	-H(+)	D-Sedoheptulose 7-phosphate ; Sedoheptulose 7-phosphate	HMDB01068 ; C05382	0.589281	0.116857	0.122351	0.0560579	0.183537	0.0974813	0.148334	0.0174922	0.148267	0.122484	0.0399729	0.132843	0.0503155	0.157947	0.0540939	0.0861969	0.0323888	0.0811229	0.112168	0.0647043	0.0226823	0.0583568	0.102348	0.0390153	0.00493096	0.1061	0.0668705	0.044028	0.177713	0.121683	0.0540833	0.0416294	0.111723	0.0097539	0.0952714	0.0830323	0.024613	0.32801	0.19866	0.0373055	0.0549926	0.0661101	0.140469	0.0451039	0.0576413	0.0196663
289.07	-H(+)	Catechin ; Epicatechin	HMDB02780 ; HMDB01871	0.7937	0.0925026	0.0790169	0.16315	0.0767367	0.0958423	0.0693057	0.11879	0.118588	0.146243	0.0766832	0.0954024	0.176176	0.192621	0.0805379	0.0749752	0.110692	0.118748	0.0869436	0.127213	0.0534089	0.111576	0.062227	0.0863261	0.0657107	0.16838	0.126213	0.0430374	0.0792255	0.0715254	0.0984654	0.0446606	0.129039	0.158907	0.0585394	0.141255	0.105593	0.0803319	0.125091	0.0770137	0.080435	0.0639736	0.0764569	0.0930124	0.0809557	0.156551
289.102	-H(+)	HMDB12267	HMDB12267	0.666656	1.0094	0.13219	1.62302	1.71417	1.80803	NaN	NaN	0.603708	NaN	0.908749	0.776615	1.54696	0.342376	2.64482	1.25318	0.681755	0.56634	1.16596	1.22295	0.727955	0.0455627	1.28304	1.01171	0.211092	0.148189	0.613226	0.695405	0.787299	1.28668	1.32898	0.649011	0.709832	0.247915	0.862448	0.715398	NaN	0.074215	0.716258	0.111188	0.953897	1.46651	0.622817	2.02418	NaN	0.531086
289.115	-H(+)	Argininosuccinic acid	HMDB00052	0.714326	0.233172	0.179128	0.552247	0.324558	0.465834	0.133315	0.126429	0.305373	0.132712	0.192275	0.225236	0.325349	0.121597	0.415048	0.310037	0.184935	0.170262	0.305171	0.283104	0.161396	0.0638767	0.222879	0.185955	0.073016	0.0516842	0.199625	0.13716	0.245238	0.26587	0.280672	0.152853	0.208957	0.100966	0.176995	0.246188	0.0444162	0.146571	0.310923	0.0727556	0.282191	0.565794	0.190806	0.377531	NaN	0.148035
289.216	-H(+)	17beta-hydroxy-5alpha-androstan-3-one ; 3alpha-hydroxy-5beta-androstan-17-one ; 4-Androstenediol ; 5b-Dihydrotestosterone ; Androst-5-ene-3b,17b-diol ; Androst-5-ene-3beta,17beta-diol ; Androsterone ; Dihydrotestosterone ; Epiandrosterone ; Epietiocholanolone ; Etiocholanolone ; androsterone	C03917 ; C04373 ; HMDB05849 ; HMDB06770 ; HMDB03818 ; C04295 ; HMDB00031 ; HMDB02961 ; HMDB00365 ; HMDB00546 ; HMDB00490 ; C00523	0.849137	0.102954	0.0667652	0.0747549	0.100971	0.0676789	0.053141	0.170769	0.161366	0.0564276	0.0813747	0.0868165	0.108552	0.0227517	0.0864771	0.0958142	0.178864	0.0962024	0.114973	0.173087	0.0864532	0.076303	0.107098	0.0818772	0.0499396	0.0243313	0.120736	0.105409	0.0752956	0.0969167	0.165749	0.118315	0.227934	0.0806894	0.101888	0.196683	0.0333638	0.0343856	0.0137063	0.0514413	0.0862651	0.0807146	0.112421	0.117122	0.0643501	0.0644831
290.024	-H(+)	Parathion	HMDB01355	0.75718	0.0173292	0.024682	0.0284842	0.0294519	0.0228541	0.0278467	0.0232857	0.0245626	0.0242923	0.0218416	0.0237529	0.0280835	0.0188696	0.0272782	0.031644	0.0158762	0.0138702	0.02359	0.0230378	0.0169207	0.0110119	0.0223067	0.023786	0.0225411	0.014359	0.0166011	0.0101044	0.0147031	0.0327319	0.0330678	0.0153427	0.0313871	0.0157494	0.0103798	0.0262025	0.00400434	0.0140944	0.0463824	0.032501	0.0228448	0.0212831	0.0151989	0.0303143	0.017116	0.0149395
290.068	-H(+)	Hawkinsin	HMDB02354	0.687836	0.0203473	0.0617363	0.0550308	0.0303102	0.0196803	0.0818403	0.056688	0.0362644	0.0561353	0.0307928	0.0393322	0.0505665	0.061092	0.0334443	0.0468994	0.0418763	0.0369841	0.0478082	0.0387912	0.00764181	0.0422898	0.0275706	0.032138	0.0354306	0.0371916	0.0504326	0.0185924	0.0165842	0.0522932	0.0619446	0.0237061	0.0722767	0.0597721	0.0222765	0.0541019	0.0252209	0.0415008	0.0735265	0.0354662	0.0320048	0.0288209	0.0249882	0.038462	0.0794309	0.0669432
290.125	-H(+)	S-(2-Methylbutanoyl)-dihydrolipoamide ; S-(3-Methylbutanoyl)-dihydrolipoamide ; S-(3-Methylbutanoyl)-dihydrolipoamide-E	C05118 ; C05119 ; HMDB06867	0.816048	0.028861	0.0150518	0.0529302	0.0419378	0.0379498	0.0402629	0.0253466	0.0325936	0.00947249	0.0353688	0.0284712	0.0410201	0.0198473	0.0457746	0.0446142	0.0233562	0.0228212	0.0336083	0.0262697	0.0150499	0.0103432	0.0392035	0.0282395	0.014663	0.0140235	0.0212932	0.0246636	0.0181987	0.040021	0.0421534	0.0231943	0.031384	0.0138081	0.0325557	0.0339363	0.00982465	0.0149002	0.0555137	0.0200478	0.0382012	0.0540318	0.0180376	0.0482853	NaN	0.0173712
291.096	-H(+)	Canavaninosuccinate	HMDB12197	0.817368	0.0774735	0.0332006	0.11201	0.120722	0.11417	0.00918404	0.0302949	0.0497911	0.0127627	0.0984802	0.0740059	0.118035	0.044156	0.117994	0.101065	0.0362204	0.0617641	0.0933711	0.0845639	0.0593383	0.00293369	0.100179	0.0864529	0.0437078	0.0356341	0.0546949	0.0633646	0.07159	0.100846	0.103251	0.0632283	0.074134	0.0569234	0.0724914	0.0421048	0.00561902	0.0252127	0.0822369	0.0489496	0.083465	0.115699	0.0596544	0.143896	0.0103549	0.0415248
291.137	-H(+)	Phenylbutyrylglutamine	HMDB11687	0.890285	0.0403071	0.0233021	0.0182046	0.0457223	0.0272381	0.110077	0.0505555	0.0391576	0.0632815	0.0580962	0.0496547	0.0328944	0.0261332	0.0057206	0.0313356	0.0363159	0.0329841	0.0357753	0.0323495	0.0178273	0.0363463	0.0580874	0.0455782	0.0296539	0.0272371	0.0294353	0.0512615	0.0142435	0.0272825	0.0230028	0.0430708	0.0472447	0.0474834	0.0511085	0.063937	0.0426913	0.038835	0.0547538	0.0285043	0.0480369	0.0527682	0.0219792	0.0321685	0.0207061	0.0390857
291.231	-H(+)	3a,17a-Dihydroxy-5b-androstane ; 3b,17a-Dihydroxy-5a-androstane ; 3b,17b-Dihydroxyetiocholane ; 5a-Androstane-3a,17a-diol ; 5a-Androstane-3b,17b-diol ; 5alpha-androstane-3alpha,17beta-diol ; Androstanediol ; Dihydroandrosterone ; Etiocholanediol	HMDB00383 ; HMDB00412 ; HMDB00369 ; HMDB00458 ; HMDB00493 ; ; HMDB00495 ; HMDB00554 ; HMDB00551	0.876349	0.250452	0.120491	0.0731475	NaN	NaN	0.130476	0.140225	NaN	0.150698	0.237775	0.234697	0.0877283	0.0817454	0.0730401	0.0477656	0.136868	0.140561	0.133839	0.125146	0.280137	0.0277934	0.257284	0.176342	0.152101	0.0713061	0.148979	0.250021	0.254731	0.0881858	0.13547	0.227867	0.10374	0.170497	0.262256	0.209107	0.128376	0.144201	0.087883	0.0945109	0.32969	0.310361	NaN	0.0886518	0.204832	0.206526
293.115	-H(+)	Aspartame ; Glutamylphenylalanine	HMDB01894 ; HMDB00594	0.782278	0.0267185	0.0572288	0.00394961	0.0280173	0.0453323	0.0053659	0.0491702	0.0247856	0.0198784	0.050349	0.0344572	0.0769985	NaN	0.00617731	0.0895054	0.00236766	0.0231709	0.0205769	0.0666134	NaN	NaN	0.0461627	0.02991	0.0682417	NaN	0.0119971	0.0325778	0.00329243	0.0742047	0.026281	0.0355926	0.0145476	0.0919907	0.0441347	0.010158	NaN	0.000243833	0.00965897	0.0167712	0.039175	0.0364293	0.0598921	0.0238922	0.0787567	NaN
294.05	-H(+)	5-Aminoimidazole ribonucleotide	HMDB01235	0.656009	0.0291625	0.0364658	0.0722525	0.0433961	0.149385	0.0377151	0.0577372	0.0308452	0.0581918	0.0311509	0.0363222	0.0493008	0.0442024	0.0340042	0.0490553	0.0288423	0.0309433	0.0423046	0.0530751	0.0145595	0.0203912	0.090862	0.0300823	0.0472523	0.0908278	0.0381908	0.0164212	0.0484188	0.0608129	0.0529888	0.0250837	0.0597343	0.0614513	0.0237292	0.0777815	0.0196129	0.0404326	0.0448975	0.0490193	0.0388755	0.0381072	0.0417609	0.0465149	0.0691871	0.0529521
294.126	-H(+)	Sumatriptan	HMDB05037	0.744643	0.0138089	0.0199903	0.0111409	0.0297687	0.0284902	0.0190193	0.0169883	0.00822167	0.0256369	0.026951	0.0290885	0.0583739	0.0128832	0.0256456	0.0631278	0.0173537	0.0242471	0.0290381	0.0422254	0.00144651	0.000731249	0.0246468	0.0241256	0.0145727	0.00436125	0.0121131	0.0148749	0.0013465	0.0570477	0.00887595	0.0188265	0.0146415	0.0372815	0.0158406	0.0135837	NaN	0.00775282	0.0073058	0.0155859	0.0381363	0.0297838	0.0182203	0.0185934	0.0432263	NaN
295.039	-H(+)	1,4-benzothiazine-o-quinonimine		0.805347	0.0675804	0.0519869	0.0965678	0.101698	0.0925164	0.0293153	0.0612107	0.0516438	0.0246943	0.102695	0.0745557	0.0850524	0.0284508	0.12043	0.0940548	0.0410474	0.0551837	0.0683808	0.083737	0.058556	0.0281129	0.0808475	0.0775142	0.0505707	0.0457652	0.053545	0.0424992	0.0417208	0.097359	0.0730014	0.0586204	0.0647947	0.0945351	0.040639	0.0299301	0.00869086	0.0101408	0.0666235	0.112535	0.0681964	0.0992756	0.0366253	0.137256	0.0253075	0.0131295
295.096	-H(+)	DHAP(8:0)	HMDB11685	0.725006	0.0440964	0.0942443	0.0284842	0.0449462	0.039686	0.0198946	0.0284953	0.0251069	0.0285953	0.0529969	0.0403012	0.0512827	0.021626	0.0188682	0.0561243	0.0127475	0.0368748	0.0299962	0.0402062	0.0305091	0.0146424	0.0536401	0.0387587	0.0239094	0.0178427	0.0235623	0.0318166	0.0186936	0.0618808	0.0391764	0.0368047	0.056659	0.133988	0.0295788	0.0178782	NaN	0.0132383	0.0349405	0.035088	0.0446228	0.0451158	0.0420317	0.0360839	0.0740135	0.0168577
295.299	-H(+)	Phytol ; Thromboxane	HMDB02019 ; HMDB03208	0.676524	0.0178671	0.00518904	0.00150574	0.00921053	0.0062272	0.0138159	0.0147786	0.0065669	0.0212232	0.00584787	0.00748791	0.00823582	0.00655567	NaN	0.0115015	NaN	0.00587774	0.00520273	0.00572915	0.00442658	0.019851	0.0080543	0.00729887	0.015217	0.0100936	NaN	0.00907063	0.000969615	0.00893041	0.0125713	0.00573261	0.00301418	0.0150965	0.00966601	0.009106	0.0106684	0.00991928	0.000225748	0.0137997	0.00351937	0.00164716	0.0190214	0.0055603	0.0272392	0.0164205
295.955	-H(+)	Hydrochlorothiazide	HMDB01928	0.349414	0.0141255	0.0027583	0.167823	0.0270959	0.0310087	0.016381	0.116695	0.0804985	0.00706489	0.0449834	0.0273478	0.0467322	0.0658064	0.125972	0.0688723	0.0840656	0.0160948	0.0570108	0.0459995	0.0395071	0.00233843	0.00718058	0.0158914	0.0560895	NaN	0.0373183	0.00528952	NaN	0.0247467	0.0422727	0.0274431	0.0344406	0.106951	0.0221637	0.17202	0.136096	NaN	0.0217047	0.0527171	0.0444484	0.0457516	0.0591252	0.0522843	0.0390222	0.0225004
296.036	-H(+)	L-Cysteinylglycine disulfide	HMDB00709	0.75145	0.0284741	0.0342275	0.065598	0.048614	0.0852455	0.0200319	0.0322971	0.0343169	0.0332047	0.0374242	0.0346972	0.0615395	0.0487117	0.0634533	0.05622	0.0304501	0.0276962	0.0443667	0.0639454	0.0310397	0.011786	0.0446132	0.0276538	0.0213465	0.0285706	0.0422905	0.0170222	0.0292609	0.0584295	0.0464668	0.0277746	0.0335682	0.0302264	0.0157822	0.0256667	0.0170272	0.019332	0.0787625	0.0402685	0.0371911	0.0467199	0.0491273	0.0572193	0.0270066	0.0222057
296.083	-H(+)	5'-Methylthioadenosine ; 5-Methylthioadenosine	HMDB01173 ; C00170	0.662531	0.0371072	0.00128276	0.172065	0.0769601	0.116197	0.0693833	0.0763287	0.0287678	0.0339057	0.076276	0.0570816	0.209163	0.0768666	0.189032	0.17935	0.132748	0.0581933	0.100402	0.152846	0.0225105	0.015102	0.0666438	0.0482515	0.0399934	0.0724038	0.0937015	0.0327636	NaN	0.235429	0.0448436	0.0600968	0.0348068	0.0788353	0.0351719	0.0722476	0.0224812	0.0476735	0.136216	0.0956395	0.0827551	0.07158	0.0426452	0.118239	0.001024	0.00816923
296.099	-H(+)	1-Methylguanosine ; 2-Methylguanosine ; 3'-O-Methylguanosine	HMDB01563 ; HMDB05862 ; HMDB06038	0.193711	0.0523217	NaN	0.472371	0.101473	0.0940383	NaN	0.175453	0.0204873	0.20007	0.0528505	0.0677552	1.13586	0.34223	0.56705	0.951963	0.534186	0.155008	0.315556	0.121339	NaN	0.0457721	0.101004	0.0918707	0.0101891	0.106788	0.168619	0.0538837	NaN	1.24522	0.0933422	0.0617078	0.0402288	0.430074	0.0382596	0.106709	0.0284645	0.0056319	0.104194	0.0700893	0.142894	0.0657819	0.0103101	0.0972342	NaN	NaN
296.112	-H(+)	Phenethylamine glucuronide	HMDB10323	0.332363	0.0329329	0.0102541	0.767887	0.118384	0.172812	0.00678875	0.0879015	0.00284894	0.00891051	0.00726223	0.0471421	0.212335	0.213051	0.0762969	0.17844	0.138309	0.0754317	0.198071	0.0562723	0.0106574	0.0469778	0.115386	0.086154	0.0226665	0.0232955	0.0774327	0.107471	NaN	0.301168	0.126214	0.0549148	0.0861657	0.372907	0.0131988	0.0457948	0.0712347	0.0487759	0.0214582	0.0274602	0.04241	0.0179084	0.154284	0.0205445	0.0493488	0.0156235
297.057	-H(+)	3,4-dihydro-1,4-benzothiazine-3-carboxylate		0.910535	0.0585421	0.0620742	0.0745591	0.0763597	0.0598869	0.0575754	0.0711073	0.0544933	0.0526806	0.0725291	0.0643314	0.070951	0.0527624	0.0615418	0.0719724	0.0305903	0.0470332	0.0460678	0.0666271	0.0592206	0.0488335	0.0674514	0.0676355	0.037226	0.0313615	0.0411059	0.0602002	0.0365505	0.0806087	0.0787794	0.103996	0.0712107	0.0213096	0.0579521	0.0526885	0.157671	0.0609213	0.06027	0.0679286	0.0507426	0.0624497	0.040785	0.079101	0.0466519	0.041158
297.061	-H(+)	Benzoyl glucuronide (Benzoic acid)	HMDB10324	0.939499	0.0643937	0.0642267	0.0859899	0.0904094	0.0660732	0.0623662	0.0783772	0.0608669	0.050858	0.0838665	0.0805016	0.0841487	0.0624881	0.0838052	0.0796143	0.0341186	0.0519157	0.0528821	0.0809042	0.0592266	0.0424039	0.075818	0.0798938	0.0482484	0.0373555	0.0548732	0.0592534	0.0422941	0.100619	0.0938368	0.086353	0.0916691	0.0223208	0.0559659	0.0501067	0.0976684	0.0594085	0.0885906	0.086478	0.0587807	0.0773983	0.0383382	0.104949	0.050573	0.0513889
297.097	-H(+)	2-Phenylethanol glucuronide	HMDB10350	0.795128	0.0605511	0.00212903	0.0825903	0.105903	0.0339129	0.10732	0.174994	0.0264352	0.117106	0.114442	0.118985	0.29965	0.0897679	0.118544	0.294457	0.104166	0.089129	0.0817702	0.0967504	0.0190581	0.0198337	0.109467	0.125017	0.0766971	0.0377091	0.0465384	0.0865517	NaN	0.352884	0.0728555	0.103044	0.0640001	0.0524205	0.0984494	0.164588	0.0178365	0.15752	0.033462	0.0685014	0.103505	0.105097	0.0211748	0.0963019	0.049281	0.0322636
297.109	-H(+)	7-Methylguanosine	HMDB01107	0.901726	0.0640596	0.100336	0.116278	0.132475	0.070746	0.0982523	0.147179	0.064975	0.158966	0.113513	0.12785	0.10046	0.0527968	NaN	0.145434	NaN	0.0852839	0.0656719	0.109275	0.0333691	0.0351916	0.139273	0.140698	0.0887015	0.0128831	0.0260637	0.118951	0.0164384	0.152538	0.120695	0.137138	0.134704	0.0831687	0.125131	0.127532	0.010686	0.19888	0.0512611	0.0509157	0.0621237	0.0958778	0.0698171	0.0418533	0.0561329	0.0421729
297.113	-H(+)	7C-aglycone ; Enterolactone	HMDB04808 ; HMDB06101	0.720257	0.0608128	0.0882983	0.0874814	0.167947	0.0444405	0.0959397	0.128789	0.0723243	0.107711	0.149595	0.152545	0.0700883	0.0333111	NaN	0.121097	NaN	0.0953458	0.0625024	0.795221	0.0429586	0.0253143	0.170276	0.17424	0.0511818	NaN	0.0171031	0.137966	0.0175501	0.108088	0.0947818	0.146544	0.148114	0.0505073	0.14584	0.144285	NaN	0.171283	0.0276657	0.0266651	0.0587891	0.104246	0.0614626	0.0252721	0.0284668	0.0351683
297.184	-H(+)	all-trans-3,4-didehydroretinoate		0.851877	0.727133	1.27207	0.237298	1.07908	0.501058	1.21638	1.68628	0.662648	2.08885	0.831503	1.63411	0.382436	0.435282	0.141187	0.456704	0.212732	0.897508	0.562316	0.612869	1.92731	0.506453	1.27395	1.58229	1.18767	0.484586	0.625093	1.26247	1.65127	0.421211	1.01801	1.26727	1.47304	0.77383	1.67666	1.35442	0.576565	1.33523	0.387559	0.614933	0.259689	0.670138	0.512046	0.301713	0.854209	1.11327
297.314	-H(+)	Arachidyl alcohol	HMDB11619	0.78961	0.0102671	0.0310301	NaN	0.0126098	0.00356221	0.00428776	0.0119895	0.0158777	0.0321088	0.0157136	0.00895011	0.00505254	0.00416211	NaN	0.00719121	NaN	0.00586952	NaN	NaN	0.0350706	0.0104923	0.017337	0.0111271	0.032886	0.0129975	NaN	0.0286442	0.0253973	0.00465733	0.00788169	0.0213148	0.010084	0.0113661	0.0305004	0.00330269	0.0150136	0.00841683	0.000781572	0.0114159	0.00074712	0.00318563	0.00380168	NaN	0.00339649	0.0168373
298.071	-H(+)	D-4'-Phosphopantothenate	C03492	0.856667	0.553497	0.418189	0.131366	0.685758	0.177498	0.233968	0.1871	0.522313	0.572368	0.503157	0.649209	0.155513	0.178018	0.21953	0.164016	0.507744	0.404283	0.555801	0.460086	0.305413	0.582826	0.689864	0.620489	0.248467	0.349322	0.512784	0.616109	0.277297	0.131124	0.279195	0.49403	0.685342	0.51615	0.552096	0.0978892	0.329796	0.321949	0.914386	0.257185	0.488324	0.680116	0.257843	0.242247	0.0771114	0.513517
298.079	-H(+)	8-Hydroxyguanosine	HMDB02044	0.85068	0.176664	0.122363	0.059491	0.23647	0.0584951	0.0938372	0.0803148	0.16992	0.305332	0.20491	0.246856	0.0708875	0.0775568	0.0636191	0.0803169	0.175163	0.142309	0.200854	0.174074	0.103572	0.214835	0.257089	0.22242	0.0432378	0.136238	0.167043	0.213277	0.07738	0.0667124	0.0981661	0.178439	0.236404	0.139764	0.203643	0.0366505	0.119229	0.12507	0.344712	0.132893	0.166166	0.221578	0.0761353	0.0986021	0.0353118	0.180531
298.142	-H(+)	Codeine	HMDB04995	0.899244	0.199563	0.319556	0.153263	0.297734	0.199292	0.24063	0.277396	0.188342	0.442709	0.204617	0.365946	0.149546	0.122443	0.0873325	0.143942	0.0391339	0.240386	0.163708	0.315179	0.396984	0.142568	0.313933	0.420448	0.348501	0.155947	0.153082	0.322005	0.391021	0.146832	0.242186	0.291579	0.232341	0.253387	0.363455	0.281674	0.174355	0.27749	0.138664	0.200621	0.134837	0.195609	0.142866	0.151404	0.193555	0.294375
298.276	-H(+)	(2S)-1-hydroxy-3-oxooctadecan-2-aminium ; 3-Dehydrosphinganine ; Palmitoylethanolamide ; Sphingosine ; sphingosine(1+)	C02934 ; HMDB01480 ; HMDB02100 ; HMDB00252 ; C00319	0.777575	0.0582879	0.0872123	NaN	0.0467631	0.0105607	0.0137326	0.00218328	0.0821198	0.0600814	0.0355936	0.0150006	0.0042579	0.0113356	NaN	0.0135633	NaN	0.0183617	NaN	NaN	0.072605	0.0400823	0.0412225	0.0298058	0.0631964	0.0453758	0.0024921	0.0614511	0.0609522	0.00843378	0.00544568	0.0489918	0.00910309	0.0292872	0.0677917	0.0238604	0.0512441	0.00456716	NaN	0.0338412	0.0182267	0.00768582	0.034725	NaN	0.0171956	0.0338571
299.031	-H(+)	Cinnavalininate	HMDB04078	0.65216	0.0179221	0.0503738	0.0406484	0.0266438	0.0326538	0.0495686	0.0453215	0.0506683	0.0423958	0.0276349	0.0323379	0.0413307	0.0450241	0.0155571	0.0533428	0.0223738	0.0290202	0.02336	0.0261524	0.0354286	0.0254548	0.0147296	0.0140454	0.0487919	0.0207681	0.0102192	0.0355361	0.0297052	0.0295321	0.0341641	0.0295356	0.0674987	0.0311864	0.030418	0.0574578	0.150296	0.0878091	0.0465575	0.0256851	0.0384238	0.0178754	0.0586715	0.0205988	0.0545251	0.0330499
299.162	-H(+)	19-Oxoandrost-4-ene-3,17-dione ; 2-Hydroxy-3-methoxyestrone ; 2-Methoxyestrone ; 2-hydroxy-3-methoxyestrone ; 4-methoxyestrone ; Adrenosterone	HMDB06768 ; HMDB11195 ; C05299 ; ; ; HMDB06772	0.830199	0.176764	0.362418	0.0775631	0.315002	0.14614	0.420039	0.589449	0.261466	0.607126	0.259487	0.400427	0.0384318	0.0433223	NaN	0.171819	NaN	0.222299	0.111579	0.0745146	0.293703	0.0783097	0.367452	0.336694	0.437011	0.012307	0.0743005	0.338283	0.161235	0.052514	0.589466	0.342759	0.435363	0.0749182	0.451351	0.735592	0.0611166	0.334786	NaN	0.241439	0.122175	0.194954	0.204103	0.165831	0.181236	0.253688
299.201	-H(+)	13-cis-Retinoic acid ; 13-cis-retinoate ; 4-OH-13-cis-retinal ; 4-OH-9-cis-retinal ; 4-OH-retinal ; 4-Oxoretinol ; 9,13-cis-retinoate ; 9-cis-Retinoic acid ; 9-cis-retinoate ; Retinoic acid ; all-trans-retinoate	HMDB06219 ; D00348 ; ; ; ; HMDB12329 ; C00777 ; HMDB02369 ; C15493 ; HMDB01852 ; C00777	0.861949	1.35131	2.28351	0.550662	1.39078	1.4319	1.57243	1.66364	1.45444	1.96413	1.4148	1.39426	0.586584	0.671856	0.456942	2.39874	2.72939	1.32944	1.3129	0.884909	2.85612	1.39248	1.76973	1.67209	1.50959	0.711107	1.16301	2.31671	2.64054	0.662857	1.29055	2.34798	1.05437	3.70064	2.23349	1.46529	0.952003	1.73408	1.07181	1.14615	0.513962	0.926128	1.66666	1.02448	1.84135	1.80044
299.221	-H(+)	MG(0:0/14:1(9Z)/0:0) ; MG(14:1(9Z)/0:0/0:0)	HMDB11531 ; HMDB11562	0.880173	0.216034	0.352167	0.106113	0.211915	0.213944	0.261552	0.264102	0.249205	0.33747	0.242919	0.190184	0.108762	0.122773	0.0720655	0.30082	0.289347	0.175216	0.156514	0.146573	0.435326	0.242246	0.297923	0.237365	0.270196	0.137449	0.149776	0.408734	0.398953	0.108802	0.212099	0.383529	0.206189	0.486737	0.399052	0.220563	0.189337	0.254338	0.193184	0.197446	0.0902582	0.136338	0.259612	0.167685	0.270121	0.312289
299.259	-H(+)	(R)-3-Hydroxy-Octadecanoic acid	HMDB10737	0.833481	0.610806	0.784244	0.132419	0.50468	0.401529	0.27752	0.115879	0.671304	0.995426	0.519165	0.38881	0.10597	0.416529	NaN	0.172599	NaN	0.305128	0.15987	NaN	0.695264	0.551172	0.643489	0.444163	0.757909	0.428253	0.15928	0.700147	0.676518	0.0266817	0.237533	0.57492	0.42727	0.87233	0.750332	NaN	0.57061	0.389133	0.432875	0.465853	0.422103	0.428129	0.397787	0.0229768	0.404455	0.696799
300.037	-H(+)	HMDB00781 ; HMDB00814 ; HMDB00841	HMDB00781 ; HMDB00814 ; HMDB00841	0.593293	0.0755435	0.0621722	0.210462	0.0546988	0.0940342	0.0520743	0.0630472	0.0556672	0.0811964	0.0247684	0.0513426	0.189605	0.267846	0.0412128	0.0816828	0.118154	0.119677	0.104542	0.0893743	0.0628378	0.0693649	0.0599653	0.0516082	0.0701203	0.126595	0.123983	0.0402453	0.0572115	0.0626817	0.0758022	0.0433556	0.0901197	0.129027	0.0511321	0.131514	0.20805	0.0767186	0.0776447	0.0634542	0.0608637	0.0213216	0.167489	0.0432646	0.089353	0.0811259
300.048	-H(+)	N-Acetyl-D-galactosamine 1-phosphate ; N-Acetyl-D-glucosamine 1-phosphate ; N-acetyl-D-glucosamine 6-phosphate(2-) ; N-acetyl-D-mannosamine 6-phosphate(2-)	; C04256 ; C00357 ; C04257	0.273296	0.205694	0.178951	0.478919	0.129046	0.131591	0.161186	0.195905	0.214032	0.223299	0.0559061	0.115453	0.48916	1.03983	0.103838	0.220491	0.251654	0.425279	0.240821	0.236042	0.152703	0.190234	0.183864	0.18465	0.2261	0.290285	0.376493	0.0602168	0.159083	0.14176	0.173645	0.0725649	0.199002	0.285162	0.12102	0.301498	1.11183	0.237167	0.205548	0.143162	0.129446	0.0635366	0.449748	0.12061	0.292828	0.216399
300.064	-H(+)	N-acetyl-S-[2-carboxy-1-(1 H-imidazol-4-yl)ethyl]-L-cysteine		0.835275	0.0555883	0.0655938	0.0948152	0.0567646	0.0574958	0.0715287	0.0633266	0.0662297	0.0570477	0.0463008	0.0580846	0.111894	0.188917	0.0528175	0.0955457	0.0588973	0.107967	0.0863426	0.0751103	0.0491901	0.0501982	0.0636804	0.0637868	0.0505642	0.0564698	0.0889047	0.0348835	0.0371096	0.0833064	0.0677968	0.0476334	0.0810084	0.0588359	0.0454476	0.102384	0.166868	0.0868325	0.0610023	0.0586636	0.0564778	0.0453706	0.0901479	0.057609	0.0724177	0.0514004
300.289	-H(+)	sphinganine(1+)	C00836	0.800423	0.0195754	0.0124232	0.00336518	0.00703119	0.00794042	0.00934474	0.00404205	0.0274933	0.0212008	0.00718213	0.00726625	0.00330749	0.00871209	0.00248249	0.00518554	0.00436477	0.00677083	0.00428821	0.003543	0.010311	0.00826523	0.0105153	0.0118166	0.0208464	0.00845761	0.00338061	0.0127605	0.00892889	0.00241182	0.00913413	0.0121043	0.00886773	0.00763966	0.013677	0.0246024	0.0109678	0.0120534	0.00981447	0.00843563	0.0197292	0.00584799	0.0324169	0.00485975	0.011057	0.0186408
300.999	-H(+)	Ellagic acid	HMDB02899	0.752151	0.0477934	0.0689096	0.147341	0.0632404	0.0523794	0.0223539	0.0367949	0.0372211	0.0114254	0.0463913	0.0547993	0.0722824	0.0822723	0.0255469	0.0628962	0.0331008	0.0312611	0.0500991	0.0690588	0.0389874	0.0203262	0.0416351	0.0599111	0.0343213	0.0441318	0.0542029	0.0347694	0.0588772	0.0345101	0.0436014	0.0355158	0.0420866	0.00103705	0.0288135	0.034573	0.125773	0.0663296	0.0684182	0.0570971	0.0852608	0.0594844	0.0540033	0.0572693	0.0497975	0.0418615
301.034	-H(+)	Quercetin	HMDB05794	0.67137	0.00647364	0.0152718	0.0337724	0.0140886	0.00732945	0.0216584	0.026214	0.0120526	0.00629717	0.0180212	0.00691175	0.0454251	0.0499178	0.00376857	0.0320812	NaN	0.0637187	0.00638758	0.0477584	0.00755426	0.00367793	0.0118032	0.00195561	0.0109608	0.0183381	NaN	0.0235218	0.0143717	0.0260858	0.0140792	0.0167112	0.0291868	NaN	0.0130473	0.0113776	0.00644381	0.053557	0.0407698	0.00815623	0.028486	0.00512444	0.0154146	0.0269261	0.0246861	0.0140133
301.071	-H(+)	Hesperetin	HMDB05782	0.548103	0.0319185	0.0618001	0.092315	0.0532348	0.0111092	0.0880232	0.0744826	0.256393	0.0699751	0.0624479	0.0795678	0.128929	0.255733	0.0439218	0.103201	0.0606173	0.435333	0.0760176	0.0564157	0.0485439	0.0422732	0.0589649	0.0596576	0.0548473	0.0639524	0.0496295	0.039809	0.0245278	0.0730392	0.0735849	0.0508205	0.188564	0.0475357	0.0467153	0.130156	0.0997876	0.099652	0.0561179	0.0767657	0.0589347	0.0688691	0.0591749	0.0458527	0.10779	0.0478709
301.104	-H(+)	Dibenzo[a,l]pyrene	C19174	0.888947	0.0550468	0.04801	0.0295517	0.0995929	0.0762956	0.126028	0.0886755	0.0647036	0.0675315	0.109951	0.0854666	0.0522772	0.0420443	0.0152759	0.0580565	0.0244161	0.0693678	0.0514426	0.0372038	0.0161554	0.0384189	0.0956308	0.0819856	0.070883	0.0185398	0.0228993	0.0815201	0.00555942	0.0597454	0.0800964	0.0862825	0.0826755	0.0373176	0.0618126	0.0925548	0.00807874	0.113604	0.0691848	0.0681149	0.0577376	0.0852229	0.0519758	0.0839389	0.0745123	0.0614281
301.144	-H(+)	6-Ketoestriol ; Enterodiol ; HMDB12270	HMDB00530 ; HMDB05056 ; HMDB12270	0.72606	0.0411404	0.0345554	0.0228157	0.0885374	0.0559639	0.332568	0.189982	0.097671	0.134842	0.0775966	0.0980594	0.0223201	0.0457763	NaN	0.0638242	0.022939	0.0637577	0.035025	0.0480323	NaN	0.0595008	0.0977118	0.0961844	0.125256	0.00754164	0.0196779	0.0918989	NaN	0.0287491	0.162673	0.0873671	0.107088	0.0515836	0.0800896	0.267886	0.0616911	0.205417	0.0581946	0.0693636	0.0578191	0.0751063	0.100546	0.074367	0.130525	0.119486
301.15	-H(+)	neuromedin B (1-3)		0.855845	0.0489803	0.0784593	0.0329835	0.077892	0.0659656	0.215363	0.147548	0.0795156	0.115867	0.0697229	0.0901194	0.0499723	0.0570043	0.00209228	0.0743819	0.024735	0.0680282	0.0440452	0.0607092	0.0450794	0.0619313	0.0891627	0.0904783	0.132967	0.027662	0.0385102	0.0921844	0.0324051	0.0453833	0.115532	0.0861152	0.0958119	0.0628255	0.0910967	0.175698	0.0616869	0.158023	0.0697473	0.0678704	0.0507911	0.064555	0.089075	0.0632835	0.111126	0.104654
301.181	-H(+)	11b-Hydroxyandrost-4-ene-3,17-dione ; 11beta-Hydroxyandrost-4-ene-3,17-dione ; 16a-Hydroxyandrost-4-ene-3,17-dione ; 19-Hydroxyandrost-4-ene-3,17-dione ; 2-Hydroxyestradiol-3-methyl ether ; 2-Methoxyestradiol ; 2-Methoxyestradiol-17beta ; 2-hydroxy-3-methoxy-17beta-estradiol ; 4-methoxy-17beta-estradiol ; 7a-Hydroxyandrost-4-ene-3,17-dione	HMDB06773 ; C05284 ; HMDB06774 ; HMDB03955 ; HMDB00380 ; HMDB00405 ; C05302 ; ; C05302 ; HMDB06771	0.91329	0.157595	0.242893	0.0675512	0.152362	0.144428	0.178735	0.139107	0.164979	0.16791	0.137155	0.136365	0.0783875	0.0900839	0.0537123	0.118048	0.12092	0.119464	0.104813	0.10469	0.225156	0.149878	0.169196	0.152496	0.168741	0.0923653	0.10038	0.190842	0.246529	0.0688886	0.124722	0.18663	0.132023	0.20562	0.190402	0.139699	0.123632	0.165532	0.107444	0.106494	0.0860451	0.108279	0.181128	0.0961807	0.190712	0.175312
301.217	-H(+)	13,14-epoxy-retinol ; 14-hydroxy-4,14-retro-retinol ; 4-hydroxyvitamin A1 ; Eicosapentaenoic acid ; Retinyl ester ; timnodonate ; timnodonic acid C20:5, n-3	; ; ; HMDB01999 ; HMDB03598 ; C06428 ; C06428	0.874938	6.24365	10.4908	3.04603	4.56424	6.21369	6.67318	6.67763	4.93414	7.79167	6.21035	4.75173	3.34419	3.81499	2.9599	4.78833	5.74151	5.25676	4.83665	4.31281	12.5421	6.36597	7.57815	5.65587	7.22931	4.02302	4.72074	10.1282	12.5049	3.30144	5.4449	10.3394	4.77889	8.45848	9.80474	6.12406	5.33585	7.39301	5.07429	5.43956	1.82456	3.29548	7.35287	4.62254	8.45629	7.79498
301.236	-H(+)	MG(0:0/14:0/0:0) ; MG(14:0/0:0/0:0)	HMDB11530 ; HMDB11561	0.872691	0.723238	1.26284	0.378254	0.57039	0.775804	0.821588	0.804024	0.600669	0.934606	0.672627	0.585499	0.40788	0.472649	0.349017	0.605356	0.641193	0.656325	0.568942	0.506107	1.44226	0.808742	0.896692	0.718174	0.879982	0.503438	0.553484	1.21295	1.4533	0.393946	0.646908	1.27442	0.588044	1.023	1.14302	0.729479	0.670106	0.900649	0.633184	0.65256	0.217971	0.404277	0.924941	0.558162	1.02751	0.916912
302.139	-H(+)	Scopolamine ; cocaine(1+)	HMDB03573 ; C01416	0.685227	0.0148674	NaN	0.0217661	0.0228754	0.0186297	0.0906002	0.0854764	0.0259636	0.0356436	0.0308195	0.027353	0.0331366	0.0391198	0.0153631	0.0414824	0.0367731	0.0288571	0.0248449	0.0414804	NaN	0.0158275	0.0289043	0.0243106	0.0372902	0.00804278	0.0198146	0.0282313	NaN	0.0299959	0.0616703	0.022749	0.0392061	0.01629	0.0252789	0.0938808	0.0239554	0.0774307	0.0426495	0.0300345	0.0215222	0.0176148	0.0325935	0.0371948	0.0517516	0.0272745
302.248	-H(+)	cis-Fenpropimorph	HMDB01529	0.883659	0.0586887	0.105118	0.0336123	0.0379914	0.0671672	0.0734536	0.0695962	0.051222	0.0849128	0.0684124	0.0436353	0.0360041	0.041339	0.0317604	0.0533943	0.0538411	0.0535629	0.0515959	0.0438074	0.12251	0.0659603	0.0786692	0.0426324	0.0758621	0.0433524	0.0506583	0.0975794	0.125931	0.0348105	0.0577441	0.104003	0.0547056	0.0882831	0.0938737	0.0664272	0.0564942	0.0777985	0.0499765	0.0592448	0.019413	0.0277408	0.0787216	0.0492398	0.0899989	0.0719005
303.036	-H(+)	Thymidine 3',5'-cyclic monophosphate	HMDB01570	0.379469	0.519366	0.390124	1.21777	0.21794	0.499273	0.519867	0.640406	0.650652	0.666508	0.179739	0.506318	0.867235	2.03726	0.219674	0.516424	0.546783	0.596316	0.711946	0.375217	0.25804	0.664572	0.27564	0.540122	0.606199	0.495869	0.592945	0.127353	0.371484	0.28115	0.404813	0.131009	0.426982	0.580853	0.179493	0.647431	0.635339	0.663254	0.469164	0.406379	0.494099	0.385842	0.325369	0.250848	0.868623	0.78321
303.083	-H(+)	HMDB01067	HMDB01067	0.208048	0.395545	0.180523	0.567588	0.203601	NaN	0.397561	NaN	0.0848443	NaN	0.0380971	0.3115	0.518516	NaN	0.0973127	0.453335	0.0468643	0.067449	0.0768076	0.984204	0.787281	0.681183	0.0303643	0.559543	0.63239	0.398855	0.233789	0.948731	NaN	0.52964	0.388843	0.033519	NaN	0.433631	0.145936	0.362105	NaN	0.437095	0.502452	0.883757	0.346721	0.106979	NaN	0.474236	0.619098	0.510245
303.174	-H(+)	Dolichol phosphate	HMDB06353	0.913079	0.0394689	0.0487801	0.0221836	0.0301442	0.0301127	0.0775746	0.0440174	0.0327971	0.0462979	0.0399483	0.0305669	0.0236122	0.030156	0.000271204	0.0232434	0.0124947	0.0239925	0.0203435	0.0149273	0.0347227	0.042333	0.0437663	0.0299458	0.044593	0.0280321	0.0168474	0.0542567	0.0327978	0.0160234	0.0336243	0.0447322	0.0455678	0.0380466	0.0497008	0.034255	0.0334251	0.0391821	0.0360259	0.0185828	0.0279664	0.0264771	0.0349678	0.0262449	0.0452035	0.0450367
303.196	-H(+)	11-Ketoetiocholanolone ; 16-Oxoandrostenediol ; 16a-Hydroxydehydroisoandrosterone ; 16alpha-hydroxydehydroepiandrosterone ; 19-Hydroxytestosterone ; 3a,16-Dihydroxyandrostenone ; 3a,16a-Dihydroxyandrostenone ; 3a,16b-Dihydroxyandrostenone ; 6 beta hydroxy testosterone ; 6&#946 ; 7a-Hydroxydehydroepiandrosterone ; 7a-Hydroxytestosterone ; 7b-Hydroxydehydroepiandrosterone ; w hydroxy testosterone	HMDB06031 ; HMDB00322 ; HMDB00352 ; C05139 ; HMDB06769 ; HMDB00388 ; HMDB00324 ; HMDB00309 ; C14497 ; HMDB06259 ; HMDB04611 ; HMDB03956 ; HMDB04624 ; C05294	0.910846	0.0543514	0.0791885	0.0307542	0.0487011	0.0498663	0.0644918	0.0579963	0.054697	0.0621612	0.0438314	0.0441803	0.0345375	0.0419933	0.0150331	0.0524554	0.042532	0.0442114	0.0354367	0.0396749	0.0662312	0.057844	0.0543566	0.0522266	0.0727677	0.0342663	0.0344153	0.0704048	0.0699987	0.0258099	0.041217	0.0715044	0.0528099	0.0619931	0.0806846	0.0419908	0.0393474	0.0555642	0.0359091	0.0332167	0.0308668	0.0360965	0.0692314	0.0365588	0.0711122	0.0681356
303.232	-H(+)	8,11,14,17-Eicosatetraenoic acid ; Arachidonic acid ; Mesterolone ; arachidonate ; eicosatetranoic acid	HMDB02177 ; HMDB01043 ; HMDB06036 ; C00219 ;	0.841922	1.28187	0.988791	0.411737	0.862633	0.937892	0.969353	0.609965	0.657399	1.06259	0.70428	0.928645	1.35883	0.568348	0.362305	0.527386	0.373256	1.00423	0.538028	0.653661	1.75049	1.03094	0.888127	0.961194	1.29461	0.934007	0.879505	1.50546	1.12621	0.401887	1.24225	1.27801	0.711907	2.00478	1.61498	0.543127	1.08523	1.12676	0.791522	0.837837	0.56621	0.687573	1.01302	0.699292	1.27663	1.34236
304.035	-H(+)	Cytidine 2',3'-cyclic phosphate	HMDB11691	0.657722	0.0468993	0.035372	0.124704	0.0450346	0.0670108	0.0571672	0.0923839	0.0560946	0.151597	0.0383696	0.0508275	0.102828	0.144144	0.050501	0.0628425	0.0954454	0.04576	0.0553462	0.0623075	0.0106066	0.0531709	0.0361551	0.0638825	0.0773471	0.0975787	0.0659988	0.0135068	0.0284713	0.0806015	0.066945	0.0257886	0.0701671	0.105896	0.0438825	0.0909234	0.0554039	0.0585986	0.0422507	0.0459782	0.0536397	0.04232	0.0418211	0.0390524	0.125694	0.0995437
304.064	-H(+)	Sertraline	HMDB05010	0.297202	0.869289	0.363506	1.00449	0.435675	0.767566	0.303433	0.427164	0.138353	3.28196	0.360897	0.250854	1.62949	1.25394	0.888496	0.563694	2.95189	0.289955	0.426374	1.06897	NaN	0.157438	0.313156	0.617262	0.852657	1.38319	1.05187	NaN	0.286734	1.23284	0.688734	0.243862	0.76392	3.92892	0.7777	0.940146	0.923352	0.367326	0.215451	0.267029	0.323271	0.211222	0.498199	NaN	2.77715	0.958636
304.093	-H(+)	Entacapone	HMDB12226	0.473019	0.053556	0.0338339	0.0731009	0.0379959	0.0548132	0.0452669	NaN	0.0246054	0.113456	0.0291344	0.0566954	0.168142	0.022967	0.0365913	0.127126	0.102418	0.0274802	0.0325201	0.121993	0.0482436	0.0286009	0.0227339	0.0660897	0.121274	0.101688	0.0449914	0.0661336	NaN	0.136897	0.110381	0.0241773	0.083687	0.100562	0.0426724	0.117482	0.0401052	0.0215578	0.0600052	0.0640496	0.0485269	0.029212	0.0585852	0.032903	0.161351	0.0314332
304.191	-H(+)	Capsaicin	HMDB02227	0.824613	0.00449266	NaN	0.00274984	0.00857918	0.00995892	0.025786	0.020334	0.011264	0.0226946	0.0123074	0.00970448	0.00847384	0.00884605	NaN	0.0101833	0.00857252	0.0109568	0.00601353	0.00425044	NaN	0.0145555	0.012999	0.011758	0.0264758	0.00113154	0.0027822	0.0182412	NaN	0.000938088	0.00972986	0.0155345	0.0167224	0.0172953	0.0190663	0.026896	0.0126024	0.0200485	0.0145478	0.00322092	0.00763366	0.00764217	0.0191505	0.00912334	0.0233814	0.0256521
305.018	-H(+)	2',3'-cyclic UMP(1-) ; Uridine 2',3'-cyclic phosphate	C02355 ; HMDB11640	0.468943	0.0341877	0.0144233	0.0838192	0.125821	0.0503516	0.0292433	0.0619417	0.0231102	0.00586511	0.0754642	0.0573208	0.117277	0.0518122	0.063739	0.105786	0.0214561	0.0190887	0.0361837	0.0417669	0.0402501	NaN	0.0532799	0.0700505	0.00571421	0.0403206	0.0281861	0.0457232	0.0208743	0.111494	0.0329177	0.0249343	0.062965	0.0217563	0.0195879	0.00987783	NaN	0.153418	0.0866466	0.0912957	0.115477	0.0778585	0.0532253	0.117462	0.0870014	0.0322718
305.021	-H(+)	Pelargonidin	HMDB03263	0.433942	0.0301819	0.0104286	0.0964756	0.127787	0.0446644	0.0229885	0.0584589	0.0286132	NaN	0.079911	0.0568752	0.14759	0.0476179	0.0703144	0.115806	0.0285174	0.0228769	0.0406331	0.0448099	0.0345601	0.00162126	0.0552136	0.067384	NaN	0.0493313	0.0312033	0.0464936	0.0117347	0.138236	0.025908	0.0265142	0.0638856	0.0030658	0.0192605	NaN	NaN	0.13323	0.0895822	0.0983114	0.114623	0.0772376	0.0466439	0.140462	0.08041	0.0250856
305.962	-H(+)	3-iodo-L-tyrosine ; Iodotyrosine	C02515 ; HMDB00021	0.808349	0.0909216	0.198946	0.126519	0.071746	0.0884889	0.177804	0.12326	0.245361	0.15015	0.0726627	0.163525	0.0732691	0.107232	0.105578	0.108819	0.131622	0.0705177	0.133585	0.130443	0.0959463	0.155277	0.0739963	0.108933	0.0982016	0.0831175	0.113444	0.0576321	0.10177	0.0837739	0.150667	0.080585	0.18084	0.186298	0.108505	0.173521	0.168015	0.133545	0.112312	0.100647	0.133246	0.0708586	0.120039	0.0897729	0.248728	0.159166
306.05	-H(+)	dCMP	C00239	0.222819	0.284464	0.348948	1.24883	0.247556	0.588445	0.48802	0.529396	0.452806	1.0604	0.165131	0.381499	0.363896	1.24739	0.337809	0.282876	0.853174	0.595942	0.476121	1.02869	0.177719	0.710581	0.149958	0.464603	0.557203	1.56591	1.16402	0.0862861	0.462298	0.281522	0.550111	0.0810024	0.649895	1.27734	0.274934	0.716291	1.00301	0.603731	0.580527	0.238036	0.436591	0.22824	0.508037	0.169856	0.757532	1.3346
306.076	-H(+)	Glutathione	HMDB00125	0.131381	20.9997	31.0235	104.307	19.7672	47.6169	38.2173	38.4466	43.5093	81.3734	13.6056	35.8963	23.2303	106.649	38.0946	19.6208	98.0547	53.6637	46.1289	97.9194	14.6423	65.7738	11.9007	42.9639	43.2891	142.303	147.12	5.48257	41.5093	18.8391	49.3326	4.34368	51.7976	109.14	23.166	64.4603	85.0566	46.8926	52.8824	16.8387	38.672	18.5228	46.0815	12.9944	57.2751	128.292
306.083	-H(+)	(S)-Succinyldihydrolipoamide ; S-Succinyldihydrolipoamide	HMDB01177 ; C01169	0.136343	6.03352	10.5888	31.1471	6.52257	16.1332	13.58	13.4739	12.8566	26.6774	4.46974	12.1089	8.47951	34.29	11.724	5.89016	28.1779	16.8208	13.7256	31.8245	5.22386	23.1988	3.84389	14.4965	16.7797	51.3145	48.1445	2.15856	13.3327	7.29227	21.1533	1.46576	19.1385	38.4732	8.09679	19.0707	25.8834	16.3113	19.13	6.41031	12.2469	5.94386	12.8868	4.87957	20.359	49.2398
306.095	-H(+)	Tolnaftate	HMDB05005	0.191494	2.0846	2.80271	9.4815	2.08424	4.6302	3.76413	3.80985	4.17586	8.083	1.53214	3.60893	2.3067	9.78758	3.59736	1.77114	8.97875	4.93309	4.46582	8.10087	1.33554	6.23402	1.29783	4.34009	4.1662	13.1517	12.132	0.534662	4.0678	1.85832	4.4639	0.491064	5.0078	10.2584	2.42769	6.04346	8.20339	4.69933	5.33619	1.45129	3.88078	1.93586	4.26639	1.07567	5.78142	11.8958
306.16	-H(+)	Zolpidem	HMDB05023	0.0195037	NaN	NaN	0.707019	0.0525767	0.135408	0.12648	0.303587	0.204703	0.479171	0.0446256	0.146753	0.168181	0.744852	0.0720823	0.183417	0.50641	0.403883	0.21986	1.08264	NaN	0.354221	0.029519	0.162596	0.186493	1.32055	1.38626	0.0386933	NaN	0.135205	0.374268	0.021936	0.444909	0.609612	0.093327	0.492489	0.429494	0.140835	0.282607	0.0762961	0.153929	0.0520204	0.174423	0.119941	0.181016	0.6701
307.034	-H(+)	dUMP	C00365	0.4475	0.0553976	0.0245182	0.154533	0.130782	0.0645622	0.0548859	0.0770363	0.0701183	0.0114474	0.0952164	0.0925339	0.170406	0.0959011	0.126556	0.124107	0.0682708	0.082115	0.089545	0.156538	0.042707	0.0302805	0.076647	0.103368	0.00069108	0.121787	0.103648	0.0121033	0.0257393	0.185213	0.115447	0.0365861	0.0919879	0.0294182	0.0254132	0.029741	NaN	NaN	0.117167	0.0759968	0.0657966	0.0786143	0.0286043	0.194558	NaN	0.0549246
307.097	-H(+)	Bisdemethoxycurcumin ; Warfarin	HMDB02114 ; HMDB01935	0.492193	0.478263	0.578987	1.61274	0.569953	0.979764	0.669617	0.773461	0.65927	1.15821	0.535429	0.673008	0.614269	1.5152	0.893973	0.51806	1.22727	0.836341	0.747488	1.4488	0.444956	0.971654	0.412381	0.729477	0.73516	2.10587	1.84218	0.203807	0.684044	0.601959	0.809892	0.217006	0.882807	1.56308	0.414592	0.805828	1.18874	0.728177	1.07169	0.592501	0.743191	0.550021	0.703305	0.557568	0.848561	1.77498
307.153	-H(+)	1-deoxy-1-(N6-lysino)-D-fructose		0.82582	0.0939313	0.00886457	0.183284	0.131182	0.102005	0.187929	0.16438	0.0422156	0.102676	0.238349	0.158231	0.15074	0.11104	0.0793656	0.0809737	0.0860303	0.12299	0.108345	0.121333	0.0386323	0.0711445	0.190988	0.174822	0.155534	0.173271	0.151857	0.123617	0.0037173	0.111068	0.121819	0.135625	0.154466	0.0739729	0.137561	0.0650287	0.0319082	0.0610527	0.381097	0.175283	0.184637	0.215848	0.0311679	0.205459	NaN	0.127796
307.172	-H(+)	Gestrinone	HMDB02720	0.536108	NaN	NaN	0.0716584	0.0141636	0.0277259	0.0963892	0.209701	0.0339033	0.186624	0.0527101	0.0397503	0.0516094	0.0487946	NaN	0.0242638	NaN	0.033318	NaN	NaN	NaN	0.0889486	0.0383512	0.0373236	0.0988304	0.0414909	NaN	0.0493592	NaN	0.0137751	0.0485155	0.0342737	0.0716562	0.0309059	0.0439463	0.24241	0.101552	0.0808802	0.041735	0.0361057	0.0494783	0.0332333	0.0560457	0.0576823	0.106857	0.055185
307.19	-H(+)	3-oxo-10(R)-hydroxy-octadeca-6E,8E,12Z-trienoate ; 3-oxo-10(S)-hydroxy-octadeca-6E,8E,12Z-trienoate	;	0.879638	0.134813	0.366642	0.0779079	0.0896502	0.0682622	0.138022	0.115317	0.0540406	0.157798	0.156655	0.129231	0.0549973	0.0861116	0.0108621	0.0580391	0.0853537	0.101636	0.0824604	0.191005	0.115191	0.0903786	0.156243	0.145247	0.0789631	0.102614	0.0744405	0.154216	0.139467	0.042759	0.0992029	0.153509	0.119091	0.0991134	0.174395	0.155937	0.0915681	0.105202	0.108036	0.0640756	0.122571	0.149094	0.113665	0.0604103	0.136818	0.189506
307.263	-H(+)	Eicosadienoic acid	HMDB05060	0.883064	1.41694	2.3292	0.719988	1.02567	1.38809	1.44336	1.53732	1.74874	1.83202	1.09732	1.01077	0.786239	0.975064	0.594128	1.04778	0.835898	1.4348	0.953769	1.06566	2.6161	1.4758	1.33457	0.911844	1.70501	1.0104	1.00169	1.95017	2.28466	0.750695	1.16191	1.80576	1.04696	1.73298	1.85104	1.28286	1.30759	1.58452	1.07723	1.32381	0.443544	0.714869	1.90931	1.02111	1.98965	1.78218
308.074	-H(+)	Inodxyl glucuronide	HMDB10319	0.176325	0.909109	1.32578	4.09158	0.847665	1.98551	1.6389	1.69569	1.76038	3.38359	0.628828	1.48504	1.01106	4.21808	1.46701	0.798357	3.65914	2.12339	1.7935	3.8547	0.655279	2.68854	0.54421	1.7411	1.82206	5.81526	5.46475	0.259873	1.7368	0.846421	2.02134	0.214916	2.16403	4.46975	1.00258	2.63003	3.44139	1.99458	2.21637	0.760567	1.5738	0.817058	1.95642	0.59205	2.52615	5.17685
308.098	-H(+)	HMDB00230 ; HMDB00773 ; N-acetylneuraminate	HMDB00230 ; HMDB00773 ; C19910	0.315553	0.264977	0.392034	0.692266	0.381301	0.497052	0.381056	0.444113	0.346755	0.56161	0.403212	0.392074	0.654699	0.655984	0.82423	0.391131	1.16817	0.463597	0.461882	0.531545	0.340068	0.450292	0.281833	0.325933	0.340041	1.67875	0.842699	0.294936	0.854132	0.415046	0.445145	0.107044	0.457764	0.840616	0.128066	0.573815	0.570397	0.489714	0.693949	0.376072	0.466363	0.623303	4.9399	0.496676	1.92806	0.906931
308.979	-H(+)	Ribose 1,5-bisphosphate	HMDB11688	0.526724	0.126829	0.0273466	0.211282	0.159764	0.27774	0.0141832	0.0775895	0.0455253	NaN	0.161458	0.0965234	0.140203	0.0766219	0.370496	0.130394	0.0184393	0.100569	0.143073	0.129257	0.0824376	NaN	0.123683	0.0833983	0.0563453	0.0332744	0.106471	0.0350237	0.0797148	0.147443	0.149131	0.0953747	0.0313028	0.0289068	0.0482704	NaN	NaN	NaN	0.23738	0.229535	0.147404	0.17094	NaN	0.423409	NaN	NaN
309.109	-H(+)	Gamma-Glutamyltyrosine	HMDB11741	0.759051	0.144067	0.0915095	0.186493	0.241904	0.235971	0.118832	0.142446	0.0825522	0.045789	0.297528	0.187154	0.234406	0.0970232	0.223683	0.165269	0.0886317	0.148052	0.138441	0.21419	0.153767	0.0742004	0.213937	0.145612	0.107617	0.211764	0.104436	0.118515	0.106519	0.234239	0.147956	0.122854	0.172441	0.0758173	0.088503	0.0485379	0.0632948	0.073908	0.255031	0.251881	0.196526	0.275512	0.283333	0.278351	0.102221	0.0695144
309.113	-H(+)	Pentaporphyrin I	HMDB00839	0.81259	0.119209	0.0990862	0.143715	0.192693	0.180689	0.0928996	0.120344	0.0705876	0.0337473	0.240719	0.155649	0.197565	0.0695136	0.145714	0.133789	0.0426166	0.134416	0.10129	0.190761	0.117867	0.063432	0.17773	0.127427	0.0748351	0.149142	0.0732401	0.105345	0.08134	0.178352	0.134613	0.112615	0.159418	0.0694889	0.0912084	0.0516195	0.0579131	0.0497306	0.209744	0.19329	0.156689	0.220733	0.166607	0.211853	0.0606855	0.0472923
309.206	-H(+)	3(S),10(R)-OH-octadeca-6-trans-4,12-cis-trienoate		0.767922	0.139413	0.168396	NaN	0.12124	0.0274285	0.0820639	0.0453456	0.0085044	0.0930402	0.138256	0.167204	0.0436995	0.00910432	NaN	0.0525256	NaN	0.098523	0.0541811	0.707226	0.0805125	0.0647863	0.148198	0.164093	0.104619	0.0210053	NaN	0.154049	0.102126	0.0511075	0.0655478	0.162874	0.109499	0.0875991	0.189176	0.138725	0.0863587	0.048342	0.0230385	0.0855978	0.12301	0.1549	0.0580715	NaN	0.128689	0.0974966
309.279	-H(+)	Eicosenoic acid	HMDB02231	0.481086	0.431997	0.13126	0.284777	0.190837	0.737916	0.203746	0.285014	0.284627	0.532059	0.0598168	0.146711	0.316883	0.457846	0.0198898	0.172929	NaN	0.376732	0.185163	0.532652	0.129903	0.320705	0.0949254	0.100111	0.536886	0.234199	0.0727336	0.211396	0.187773	0.250198	0.204777	0.139756	0.105665	0.681308	0.339065	0.296083	0.478893	0.417322	0.212895	0.371508	0.184797	0.193675	0.601364	0.0667262	0.626328	0.495251
310.06	-H(+)	Gamma-Glutamyl-Se-methylselenocysteine	HMDB10716	0.584522	0.0244202	0.0524955	0.0741402	0.0285724	0.0455113	0.0467217	0.0559026	0.033308	0.0921632	0.0270272	0.0443985	0.0502425	0.0885395	0.0178885	0.0352198	0.0593423	0.0449797	0.0388605	0.0749668	0.00457736	0.0531655	0.0240978	0.0374787	0.0265076	0.101334	0.065589	0.0189708	0.0237287	0.0484171	0.0584907	0.0248585	0.0774417	0.104029	0.0323573	0.138957	0.0937376	0.073746	0.0310745	0.0206582	0.0393955	0.0306284	0.0577644	0.0133972	0.108707	0.0922501
310.113	-H(+)	1,7-Dimethylguanosine ; HMDB04824	HMDB01961 ; HMDB04824	0.846361	0.151397	0.090993	0.118111	0.201738	0.0946308	0.00776878	0.111672	0.113378	0.0819212	0.218198	0.188091	0.157334	0.0449606	0.159304	0.12921	0.113632	0.154173	0.207086	0.175759	0.106759	0.0927685	0.198775	0.137581	0.01329	0.100809	0.139638	0.148299	0.0620759	0.143622	0.158396	0.13717	0.250479	0.140008	0.114327	0.0102178	0.0389875	0.0368732	0.30823	0.108895	0.208936	0.2489	0.0748888	0.193671	0.0322059	0.0548176
310.201	-H(+)	decadienoyl carnitine		0.737171	0.036012	0.117359	0.0324288	0.042811	0.0819081	0.128297	0.117924	0.0830567	0.148362	0.0461179	0.0782219	0.0703771	0.0706113	0.00746435	0.197241	0.0163085	0.259073	0.100068	0.201835	0.0465868	0.0929474	0.0505115	0.0413761	0.160994	0.0494336	0.0969527	0.0649864	0.153993	0.0789736	0.0956565	0.0650746	0.117242	0.124707	0.0758053	0.150417	0.0991573	0.13572	0.0739509	0.101384	0.0508396	0.0810572	0.155795	0.063116	0.16381	0.102766
310.213	-H(+)	12,13-epoxy-9-alkoxy-10E-octadecenoate		0.766546	0.0218952	0.0446854	0.00679274	0.0176611	0.0243749	0.0281696	0.0301684	0.0150398	0.030931	0.0254538	0.0336907	0.0166814	0.00952548	NaN	0.0381465	NaN	0.0577892	0.0222166	0.145529	0.024145	0.0197198	0.0268251	0.0274269	0.0450402	0.00935867	0.0136573	0.031769	0.0393206	0.0193853	0.0304253	0.0309437	0.0325848	0.0369975	0.0392078	0.0361637	0.0150391	0.0244025	0.0135348	0.0177831	0.0274567	0.0336209	0.0401308	0.0119218	0.0616368	0.0265859
311.056	-H(+)	Aflatoxin B1 ; aflatoxin B1	HMDB06552 ; C06800	0.87127	0.0281804	0.0407112	0.0521556	0.0295321	0.0336982	0.0298919	0.0658101	0.0344323	0.0568599	0.0317068	0.0373682	0.0393595	0.0355971	0.0235852	0.0330233	0.010106	0.0335388	0.021517	0.0390992	0.0237727	0.0204361	0.0247702	0.0321838	0.0222105	0.0333055	0.0229206	0.0233107	0.0162838	0.0368267	0.0465903	0.0289625	0.0445707	0.0189867	0.0288199	0.0695463	0.013147	0.023179	0.0303619	0.0401345	0.0301525	0.0282049	0.0224824	0.05294	0.0181868	0.0293153
311.097	-H(+)	Galactose-beta-1,4-xylose	HMDB11677	0.76849	0.0758111	0.150899	0.20673	0.0801915	0.180531	0.12718	0.157412	0.155096	0.225187	0.0684188	0.0947411	0.0943644	0.0713842	0.02774	0.090344	0.0291716	0.0578982	0.0745338	0.134111	0.0706818	0.0455055	0.0591588	0.0451866	0.0868021	0.0405401	0.0485541	0.054179	0.107684	0.0714649	0.0983017	0.0706984	0.120906	0.0565155	0.0832757	0.171898	0.0689571	0.14417	0.119382	0.0481835	0.104323	0.220412	0.0980209	0.0473843	0.0684594	0.0766032
311.112	-H(+)	HMDB04304	HMDB04304	0.79263	0.116653	0.151091	0.0867827	0.12454	0.0626604	0.258348	0.294214	0.105995	0.2081	0.142794	0.149553	0.237202	0.276376	0.0217005	0.155656	NaN	0.0918029	0.0741396	0.119172	0.104433	0.0431748	0.134733	0.114875	0.222518	0.0720586	0.0248965	0.113868	0.0653455	0.253376	0.276451	0.127218	0.227143	0.0401179	0.158337	0.286847	0.0732666	0.434087	0.0464873	0.0704855	0.154619	0.165206	0.0842968	0.0631842	0.102223	0.128398
311.131	-H(+)	Olanzapine	HMDB05012	0.633115	0.103319	0.189937	NaN	0.147142	0.0419953	0.129198	0.194492	0.158064	0.328933	0.180474	0.163737	0.0546466	0.0367896	NaN	0.0346221	NaN	0.0591846	NaN	1.21442	0.150382	0.00204875	0.163313	0.124831	0.151704	0.0495619	NaN	0.160213	0.0810074	0.04378	0.0980938	0.167749	0.198288	0.0334008	0.284352	0.243491	0.0206839	0.122469	NaN	0.000234514	0.0607076	0.0841109	0.0277126	NaN	0.0218032	0.0815402
312.06	-H(+)	2-(Formamido)-N1-(5-phospho-D-ribosyl)acetamidine ; 5'-phosphoribosyl-a-N-formylglycineamidine ; Phosphoribosylformylglycineamidine	C04640 ; HMDB02305 ; HMDB00999	0.92928	0.0302859	0.0426081	0.0386659	0.0337244	0.0527987	0.0510398	0.0610075	0.0325961	0.0779	0.0359535	0.045127	0.0337748	0.0312458	0.0223669	0.0344505	0.0152264	0.0297758	0.0365182	0.0523407	0.0291621	0.0265701	0.0407668	0.0306903	0.0528151	0.0383921	0.0439187	0.0277899	0.0263657	0.0363443	0.0486163	0.035181	0.0625367	0.0280202	0.0402214	0.0621265	0.0301601	0.0313493	0.0470429	0.0393458	0.0408176	0.0366625	0.0315423	0.0284293	0.0350822	0.0421691
312.108	-H(+)	Tyramine glucuronide	HMDB10328	0.897085	0.0429145	0.0461707	0.0273648	0.0404972	0.0277556	0.0590026	0.0826094	0.0421654	0.0699388	0.0461192	0.0470995	0.0509138	0.0527588	0.0057007	0.0360613	0.0028247	0.0304321	0.0241679	0.0493949	0.0375255	0.0210345	0.0475309	0.0323633	0.0414074	0.0249262	0.0131274	0.0416221	0.0243184	0.0465964	0.0575748	0.0414859	0.0672098	0.0432317	0.0561181	0.0911968	0.0163988	0.0818645	0.0268773	0.017937	0.0439001	0.0461384	0.0295429	0.0143414	0.029963	0.0414124
313.043	-H(+)	N2-Formyl-N1-(5-phospho-D-ribosyl)glycinamide	C04376	0.0573092	0.0117203	NaN	0.0737753	0.131127	0.253555	0.012055	NaN	0.109092	NaN	0.0442135	0.0934583	0.0989892	0.39645	0.101504	0.125651	0.416951	0.302528	0.126415	0.0427305	NaN	0.0496972	0.0527321	0.0445041	NaN	0.0395563	0.143245	0.0172141	0.180197	0.098785	0.00416188	0.030295	0.0431615	40.472	0.0252209	0.00155812	NaN	NaN	0.0837328	NaN	0.172396	0.12447	0.0706603	0.00449316	0.0314636	0.0475964
313.05	-H(+)	5-(S-L-cysteinyl)-dopaquinone		0.0613442	0.0198389	NaN	0.0392771	0.0788249	0.12995	0.011977	0.00371977	0.0590549	NaN	0.0468736	0.0568335	0.0692054	0.20812	0.0751936	0.0768667	0.206601	0.16193	0.067825	0.0669857	NaN	0.0103382	0.0461656	0.0340332	NaN	0.00643025	0.0752974	0.0155203	0.0804233	0.0627309	0.0143131	0.0347365	0.0342	19.9215	0.0191254	NaN	NaN	NaN	0.0448154	0.0215412	0.100755	0.0880416	0.029647	0.0327759	NaN	0.00487462
313.056	-H(+)	1-Salicylate glucuronide ; Salicylacyl glucuronide	HMDB10313 ; HMDB10314	0.0755524	0.0280755	0.015395	0.0355983	0.0573511	0.0647166	0.0297777	0.0341011	0.0344	0.0179301	0.0444004	0.0431782	0.0545641	0.0817511	0.0538266	0.063977	0.0654869	0.0795088	0.0372118	0.0574873	0.00920278	0.0079378	0.0427224	0.0311741	0.00467026	0.00213127	0.033484	0.0209052	0.0312734	0.0612365	0.0393314	0.0348411	0.0398231	6.87563	0.023368	0.0191288	NaN	0.0100098	0.0508792	0.0338219	0.0567281	0.0584011	0.0109868	0.0527851	NaN	0.0176314
313.059	-H(+)	Geranyl diphosphate ; Geranyl-PP	C00341 ; HMDB01285	0.0784013	0.024145	0.0081996	0.0338292	0.0533966	0.057531	0.024621	0.026844	0.0330149	0.0194929	0.0438412	0.0431494	0.051177	0.0661691	0.0414768	0.0604733	0.0510379	0.0704989	0.0341627	0.0424094	0.0040898	0.00712971	0.0394534	0.0332076	0.00440731	0.00782106	0.0279738	0.0229733	0.0234643	0.0528984	0.0381591	0.0345121	0.0405912	6.09308	0.0273546	0.0251856	NaN	0.00541186	0.0485429	0.032562	0.0513689	0.0538943	0.0119115	0.0491255	NaN	0.0137861
313.065	-H(+)	Valdecoxib	HMDB05033	0.084815	0.0235385	0.012856	0.0372099	0.0537714	0.0447725	0.0228196	0.0300912	0.0299594	0.00816799	0.0472552	0.0426566	0.0493795	0.0536476	0.0399547	0.049054	0.0389169	0.0552875	0.0325084	0.0450138	0.00568101	0.00937007	0.041385	0.0406712	0.00735771	0.0143815	0.0240235	0.0253286	0.0177846	0.0508565	0.0352945	0.0326155	0.0463806	4.83868	0.0263021	0.0287677	NaN	0.0115709	0.0539263	0.030728	0.044233	0.0499077	0.00732927	0.0544372	NaN	0.0155064
313.107	-H(+)	7,8-Dihydropteroic acid	HMDB01412	0.827471	0.0471018	0.0107332	0.0985482	0.0764459	0.0562853	0.054374	0.117109	0.0431098	0.0776878	0.0930946	0.068575	0.0693944	0.0145491	0.0299484	0.0916017	0.0134679	0.0451793	0.0649634	0.0649787	NaN	0.00433048	0.0802751	0.0545478	0.0510295	0.00692576	0.0158291	0.0556297	NaN	0.0875244	0.0909488	0.0784821	0.0751707	0.230096	0.0624335	0.105366	NaN	0.0851456	0.0519943	0.0462931	0.0771693	0.0752045	0.0292246	0.097971	0.00175215	1.56621e-05
313.136	-H(+)	Ranitidine	HMDB01930	0.271987	0.0663224	0.128752	NaN	0.0829464	0.115141	0.10683	0.287075	0.0333086	0.762607	0.160912	0.148735	0.4439	0.0854268	0.107417	0.326803	0.182229	0.100658	0.0872311	1.0379	NaN	NaN	0.155225	0.155339	0.417369	NaN	0.0381633	0.0985484	NaN	0.395424	0.492722	0.133311	0.316309	0.616909	0.114921	1.17199	NaN	0.314612	NaN	0.0383091	0.138315	0.102367	0.154177	0.0909714	0.705932	NaN
313.178	-H(+)	4-oxo-Retinoic acid	HMDB06285	0.778341	0.383406	1.07948	NaN	0.482355	0.206653	0.581985	0.992968	0.75584	1.6925	0.588172	0.371279	0.115444	0.0672132	NaN	0.256796	NaN	0.092698	NaN	NaN	1.00377	0.00559722	0.518536	0.236575	0.926162	0.231849	NaN	0.788917	0.594466	0.157874	0.620818	0.738873	0.885047	0.420589	1.5166	0.892009	0.164322	0.565542	NaN	0.212473	0.0791273	0.0772359	0.137752	NaN	0.176417	0.393146
313.237	-H(+)	12,13-DHOME ; 12,13-hydroxyoctadec-9(Z)-enoate ; 9,10-DHOME ; 9,10-hydroxyoctadec-12(Z)-enoate ; Octadecanedioic acid	HMDB04705 ; C14829 ; HMDB04704 ; C14828 ; HMDB00782	0.829099	0.273267	0.400799	0.0566661	0.190438	0.183507	0.167226	0.0826587	0.218802	0.337155	0.213275	0.15695	0.0710591	0.157771	NaN	0.0582835	0.0103937	0.115463	0.07588	0.0653522	0.251013	0.209271	0.258672	0.193224	0.232888	0.146063	0.07004	0.229912	0.301999	0.0325133	0.0549267	0.199421	0.199519	0.450882	0.28316	0.00485989	0.186936	0.13871	0.170731	0.15196	0.176227	0.18981	0.207945	0.00117166	0.23089	0.225646
314.139	-H(+)	(S)-3-Hydroxy-N-methylcoclaurine	HMDB06921	0.268099	NaN	NaN	NaN	0.0271866	0.0259512	0.181022	0.132832	0.0267842	0.20427	0.0453326	0.0448525	0.152052	0.0880939	0.0320966	0.14023	0.0815649	0.038762	0.0375458	0.171086	NaN	NaN	0.0402575	0.0407258	0.175869	NaN	0.00159145	0.0296216	NaN	0.166913	0.103648	0.037432	0.0808111	0.0826801	0.0390118	0.410572	NaN	0.297075	NaN	0.0297618	0.0514675	0.0353853	0.0754936	0.0334191	0.247163	0.0106858
314.235	-H(+)	Decanoylcarnitine ; decanoyl carnitine	HMDB00651 ;	0.860079	0.0557742	0.0901282	0.0154203	0.0480866	0.0539871	0.0408084	0.0242354	0.0536478	0.052656	0.0446203	0.0366136	0.0173175	0.0330754	0.0092466	0.0233964	0.0176998	0.0345089	0.0214099	0.0235098	0.0632487	0.0438881	0.0544769	0.0471141	0.0400461	0.0287027	0.0215857	0.0485276	0.0735807	0.0120207	0.0129	0.0442533	0.0328213	0.0960401	0.0582967	0.015547	0.042298	0.031169	0.0435646	0.0343759	0.0316866	0.0358385	0.0548297	0.0117605	0.074012	0.041863
315.049	-H(+)	Isorhamnetin	HMDB02655	0.396386	0.0774514	0.0416919	0.130099	0.104257	0.161905	0.152754	0.183839	0.0761393	0.0711977	0.110051	0.0911435	0.168829	0.149092	0.143947	0.161483	0.0951875	0.0804103	0.0815618	0.12223	0.0433734	0.0690925	0.0831671	0.0834587	0.184467	0.0773531	0.058785	0.0658173	0.00823193	0.200302	0.156225	0.0841527	0.101816	1.06493	0.0706034	0.394703	0.154305	0.239688	0.0432594	0.124954	0.10994	0.109034	0.17749	0.13756	0.134271	0.110054
315.066	-H(+)	5-S-cysteinyldopa		0.830901	0.063631	0.0942969	0.0574556	0.0857237	0.0557976	0.101182	0.0912326	0.112828	0.0886442	0.0809814	0.095551	0.0774409	0.036492	0.0395621	0.124549	0.0304656	0.0577564	0.0787356	0.0703401	0.0185529	0.0648538	0.0857181	0.0819494	0.081286	0.0246392	0.0490141	0.0543571	0.0137439	0.112559	0.112115	0.0749318	0.12882	0.17376	0.059191	0.132759	0.0392256	0.109945	0.0273398	0.0989466	0.0823771	0.0917292	0.0689664	0.0640457	0.0896633	0.049899
315.195	-H(+)	13-cis-oxo-retinoic acid ; 15-Deoxy-d-12,14-PGJ2 ; 15-deoxy-prostaglandin J2 ; 18-hydroxy-all-trans-retinoate ; 2-Methoxyestradiol-3-methylether ; 4 hydroxy retinoic acid ; 4-Hydroxyretinoic acid ; 4-oxo-retinoic acid ; 5,6-epoxy-13-cis-retinoate ; 5,8-epoxy-13-cis-retinoate ; 5-oxo-EPE ; 6b-Hydroxymethandienone ; 9-cis-4-oxo-13,14-dihydro-retinoate ; all-trans-18-Hydroxyretinoic acid ; all-trans…	; HMDB05079 ; C14717 ; C16679 ; HMDB00344 ; C16677 ; HMDB06254 ; C16678 ; ; ; ; HMDB05832 ; ; HMDB12452 ; HMDB12451 ; ;	0.887224	0.293899	0.40084	0.0733105	0.364945	0.237361	0.267722	0.274148	0.422317	0.232397	0.357392	0.285326	0.138869	0.117385	0.172742	0.353876	0.812362	0.260343	0.347599	0.28295	0.513852	0.288077	0.387466	0.33891	0.339091	0.130219	0.284186	0.480273	0.433011	0.204174	0.258259	0.476856	0.190337	0.224335	0.500704	0.190171	0.164076	0.240921	0.187104	0.248922	0.175935	0.237807	0.320838	0.188851	0.224772	0.305401
315.233	-H(+)	(20S)-20-hydroxypregn-4-en-3-one ; 20a-Dihydroprogesterone ; 5a-Pregnane-3,20-dione ; 5alpha-Pregnane-3,20-dione ; Bolasterone ; Calusterone ; Ethyltestosterone ; HMDB06026 ; Pregnenolone ; pregnenolone	C04042 ; HMDB03069 ; HMDB03759 ; C03681 ; HMDB06048 ; HMDB04627 ; HMDB06002 ; HMDB06026 ; HMDB00253 ; C01953	0.91469	0.031002	0.0315132	0.0081909	0.0246621	0.0224318	0.0330972	0.0206917	0.027163	0.0364351	0.0215992	0.0209952	0.0139635	0.0203894	0.00306866	0.020354	0.0252906	0.0191661	0.0164886	0.0132474	0.0305888	0.0260604	0.0279342	0.0229435	0.0248506	0.0157535	0.0130333	0.0299291	0.0300561	0.0148049	0.0175982	0.0291071	0.0183636	0.0537797	0.0336263	0.0233275	0.0235052	0.0299613	0.0193415	0.0137063	0.0188714	0.0194864	0.0303139	0.0108748	0.0350532	0.024507
315.254	-H(+)	MG(0:0/15:0/0:0) ; MG(15:0/0:0/0:0)	HMDB11532 ; HMDB11563	0.807321	0.203753	0.32488	0.0641133	0.159194	0.200127	0.163634	0.0476459	0.161981	0.215074	0.152123	0.131277	0.0336362	0.132197	NaN	0.0258731	0.0183766	0.0902494	0.0740253	0.0287945	0.167799	0.149918	0.187081	0.151714	0.172156	0.100461	0.062927	0.149643	0.226487	0.0125495	0.04616	0.135184	0.127062	0.383007	0.168094	0.0427076	0.149291	0.12283	0.14969	0.10294	0.135804	0.153833	0.198556	0.0299737	0.283567	0.180017
316.043	-H(+)	fructoseglycine ketone 3-phosphate		0.441	0.0116572	0.0183808	0.103633	0.0420144	0.0664969	0.117256	0.124795	0.0321608	0.154833	0.0435604	0.0511597	0.0818202	0.11485	0.065864	0.0413272	0.120219	0.0415549	0.0488578	0.0915295	NaN	0.0301874	0.0302896	0.0484342	0.125686	0.103082	0.0759612	0.0152049	NaN	0.097019	0.0984754	0.031298	0.0836298	0.124888	0.0400252	0.186339	0.043254	0.0997798	0.0879841	0.0647174	0.0512374	0.0397714	0.0601173	0.0389939	0.14402	0.181311
316.176	-H(+)	suberyl carnitine		0.812112	0.0191907	0.0214997	NaN	0.0181021	0.00331077	0.0358601	0.0138329	0.0230657	0.0179232	0.0207054	0.014094	0.0155213	0.00481806	NaN	0.046953	NaN	0.0106952	0.00423119	0.0108766	0.0129736	0.00247717	0.0212572	0.0117502	0.0184209	NaN	0.000288741	0.0249114	0.000558122	0.0361476	0.0159366	0.0226036	0.0200585	NaN	0.0278437	0.037522	NaN	0.0205846	NaN	0.00839714	0.014594	0.0111513	0.0121464	9.80818e-05	0.0163342	0.00718967
317.032	-H(+)	Myricetin	HMDB02755	0.56646	0.0172177	0.0419063	0.0391361	0.0282687	0.0327516	0.0201608	0.021874	0.046865	0.00461728	0.0289097	0.0299962	0.0232096	0.0184122	0.0414514	0.0328332	0.00200474	0.0120556	0.0288735	0.0185074	0.0172811	0.00361954	0.0199115	0.0169089	0.0124244	0.0049129	0.0126969	0.00668904	0.0185283	0.0365526	0.0256595	0.0154657	0.022084	0.11464	0.0116428	0.0255862	0.0542353	0.00447768	0.0362327	0.0288465	0.0172214	0.0223402	0.0159563	0.0357084	0.026769	0.0074234
317.065	-H(+)	Tamarixetin	HMDB02937	0.748483	0.0289871	0.1019	0.0126024	0.0427365	0.00898672	0.0405302	0.0194832	0.0459857	0.0178436	0.0602952	0.0458509	0.032542	0.0143589	0.0122831	0.0412746	0.00552396	0.0331837	0.0354585	0.0334946	0.00187324	NaN	0.0440805	0.0480349	0.0242136	0.00947849	0.0298557	0.0372161	NaN	0.0374217	0.0326123	0.0376154	0.0210401	0.051683	0.0355886	0.0106941	NaN	NaN	0.0811747	0.0953957	0.042644	0.0484049	0.0437425	0.0261046	0.0447417	0.00479699
317.175	-H(+)	Ubiquinone Q2	HMDB06709	0.918417	0.0522959	0.0647708	0.0152596	0.0523497	0.0312778	0.072083	0.0498029	0.0535193	0.0476648	0.0439411	0.0499739	0.0339919	0.0237048	0.0150987	0.0615001	0.0483655	0.0392106	0.0373134	0.0364856	0.0553139	0.0404758	0.0575079	0.0582756	0.0473448	0.0214964	0.035683	0.0649424	0.0549748	0.0414302	0.0372736	0.0627079	0.0496748	0.0318606	0.0678473	0.0465539	0.028418	0.0476852	0.0276068	0.0247042	0.0411464	0.0436221	0.0529776	0.0264995	0.0538167	0.0506681
317.212	-H(+)	12-HEPE ; 14,15-EpETE ; 15(R)-HEPE ; 15(S)-HEPE ; 15-HEPE ; 15-KETE ; 17,18-EpETE ; 18R-HEPE ; 5-HEPE ; 5-KETE ; 5-oxo-(6E,8Z,11Z,14Z)-eicosatetraenoic acid ; Leukotriene A4 ; Oxymesterone ; leukotriene A4(1-)	HMDB10202 ; HMDB10205 ; ; ; HMDB10209 ; HMDB10210 ; HMDB10212 ; C18177 ; ; HMDB10217 ; ; HMDB01337 ; HMDB06027 ; C00909	0.891447	0.250964	0.392743	0.0964306	0.308249	0.236898	0.269512	0.226831	0.368248	0.375353	0.23637	0.251438	0.111018	0.146087	0.0542589	0.236247	0.346399	0.221747	0.208985	0.138846	0.397882	0.26716	0.302897	0.30021	0.342994	0.139165	0.183321	0.367152	0.395819	0.110719	0.201933	0.363681	0.204966	0.34924	0.384032	0.198955	0.214961	0.300338	0.196374	0.22316	0.178252	0.199916	0.301829	0.158829	0.282806	0.353512
317.247	-H(+)	3a-Hydroxy-5b-pregnane-20-one ; Alloepipregnanolone ; Allopregnanolone ; Epimetendiol ; Epipregnanolone ; allopregnanolone	HMDB06759 ; HMDB01455 ; HMDB01449 ; HMDB06012 ; HMDB01471 ; C13712	0.673827	0.0278868	0.0507165	0.0128163	0.043035	0.0156299	0.0181943	0.0170742	0.0785436	0.0455305	0.0208135	0.0103548	0.0366402	0.00865638	0.0037895	0.0378727	0.0090389	0.015189	0.00563103	0.0202239	0.064355	0.0263551	0.037742	0.0492882	0.0379744	0.0176026	0.0175895	0.0252072	0.0696724	0.0178212	0.0158395	0.0237626	0.00385538	0.0409582	0.0219136	0.00559682	0.0151367	0.0105623	0.00848956	0.0219131	0.0192889	0.0117867	0.0166264	0.00976894	0.0257881	0.0534617
318.052	-H(+)	Brompheniramine	HMDB01941	0.828933	0.0234088	0.0414265	0.0689074	0.0354248	0.0479992	0.0286024	0.0415815	0.0297745	0.0294352	0.0321319	0.0370462	0.0448671	0.0364232	0.0415889	0.0453459	0.0265002	0.0369131	0.0423759	0.0295176	0.0229604	0.0150495	0.0234983	0.0392852	0.0399492	0.0239081	0.0389124	0.0152049	0.0213561	0.0475367	0.0475051	0.0235744	0.045556	0.0757052	0.0253196	0.0524637	0.029679	0.037351	0.0278442	0.0416268	0.0369774	0.0290361	0.0272558	0.043342	0.0354569	0.0265394
319.137	-H(+)	Octanoylglucuronide ; Valproic acid glucuronide	HMDB10347 ; HMDB00901	0.902572	1.2236	2.32215	0.742613	1.63717	1.51744	1.38074	1.37352	1.2916	1.77956	1.49181	1.34332	0.737397	0.841545	0.574125	0.86787	0.948452	0.853399	0.895801	0.873265	2.05184	1.50242	1.70006	1.40982	1.60485	0.883083	0.91027	2.51986	2.14315	0.670151	1.17413	2.04237	1.15827	1.74578	2.20539	1.25118	1.24121	1.51772	1.22241	1.20179	0.45661	0.984135	1.56107	1.04238	1.80938	1.81724
319.191	-H(+)	QH2	HMDB01304	0.902621	0.0487496	0.0743188	0.0296295	0.0440087	0.0537487	0.0991462	0.0678044	0.0557729	0.0650804	0.0525329	0.04066	0.0555048	0.0483422	0.0136236	0.0579068	0.0477789	0.0479623	0.0356705	0.043792	0.0808049	0.0538467	0.0573861	0.0460667	0.0715837	0.0335008	0.0313714	0.074387	0.0776249	0.035893	0.0540495	0.0799894	0.0652378	0.0815764	0.0867422	0.0725119	0.0517814	0.0871896	0.0251069	0.0226675	0.0303023	0.0310856	0.0749938	0.0276084	0.0888645	0.0746235
319.228	-H(+)	11(R)-HETE ; 11,12-EET ; 11,12-EpETrE ; 11,12-Epoxyeicosatrienoic acid ; 12 hydroxy arachidonic acid ; 12-HETE ; 12-hydroxyeicosatetraenoate ; 13,14-dihydroxy-retinol ; 14,15-EET ; 14,15-epoxy-5,8,11-eicosatrienoic acid ; 14R,15S-EpETrE ; 15(R)-Hydroxy-(5Z,8Z,11Z,13E)-eicosatetraenoate ; 15(S)-HETE ; 16(R)-HETE ; 18 hydroxy arachidonic acid ; 18-Hydroxyarachidonic acid ; 19(S)-HETE ; 20-Hydroxyei…	HMDB04682 ; C14770 ; HMDB10409 ; HMDB04673 ; ; HMDB06111 ; ; ; C14771 ; HMDB04264 ; HMDB02283 ; ; HMDB03876 ; HMDB04680 ; ; HMDB06245 ; HMDB11136 ; HMDB05998 ; ; C04805 ; C14768 ; HMDB02190 ; HMDB11134 ; C14769 ; HMDB02232 ; HMDB04679 ; HMDB10222 ; HMDB02344 ; C14748	0.864584	0.152061	0.163653	0.0753528	0.186096	0.223723	0.284168	0.188835	0.228055	0.37988	0.157072	0.172255	0.134299	0.156675	0.0270487	0.176671	0.0903302	0.141444	0.0830111	0.100076	0.102174	0.266961	0.187653	0.194542	0.365291	0.182515	0.0634146	0.253561	0.090351	0.106515	0.132283	0.233788	0.124864	0.223042	0.242806	0.336265	0.424422	0.345342	0.0821299	0.192917	0.136321	0.137588	0.278554	0.0959866	0.425504	0.328899
319.263	-H(+)	3a,20b-Pregnanediol ; 7a,17-dimethyl-5b-Androstane-3a,17b-diol ; Pregnanediol	HMDB02156 ; HMDB06013 ; HMDB04025	0.861895	0.0338439	0.0236309	0.00561938	0.0188032	0.0136885	0.0256271	0.0144017	0.0321865	0.0220176	0.0224391	0.026421	0.00944054	0.0121477	0.00698982	0.00624716	0.00817863	0.0123961	0.0110743	0.0137309	0.0245181	0.0301796	0.0205003	0.0177441	0.0220737	0.0140715	0.011153	0.0325454	0.0145965	0.0064647	0.0132176	0.0215026	0.0104819	0.025646	0.0244475	0.0143381	0.0182079	0.0114053	0.0158694	0.0134309	0.020209	0.0141863	0.0145126	0.011149	0.0461516	0.026558
320.05	-H(+)	Clopidogrel	HMDB05011	0.417949	0.0353822	0.0701635	0.20767	0.0813518	0.0664938	0.155035	0.117233	0.0988908	0.124692	0.035505	0.0888922	0.0615016	0.123009	0.0481917	0.0506996	0.0903596	0.052407	0.0693722	0.178891	0.127441	0.124338	0.0222585	0.11679	0.15948	0.126806	0.116267	0.0704228	0.0576984	0.145214	0.0991883	0.0399938	0.176924	0.186961	0.0372141	0.190849	0.10329	0.114637	0.14113	0.0889351	0.0976065	0.0534302	0.108415	0.0622999	0.141671	0.131825
320.085	-H(+)	2-Amino-4-oxo-4-alpha-hydroxy-6-(erythro-1',2',3'-trihydroxypropyl)-5,6,7,8-tetrahydroxypterin	HMDB12143	0.50767	0.0406835	0.0689048	0.157194	0.0611346	0.0593201	0.0908695	0.0642144	0.0618802	0.0698467	0.0351869	0.0651538	0.0565569	0.0798513	0.100705	0.0625825	0.0780483	0.0576595	0.0721965	0.0752953	0.080757	0.0639233	0.0324663	0.0822263	0.0986607	0.0652801	0.120417	0.0535745	0.0316057	0.108992	0.0786076	0.0350287	0.115987	0.136487	0.0290097	0.0969418	0.0425551	0.0592524	0.0930861	0.0706853	0.0820579	0.0521606	0.0787116	0.0462418	0.0820021	0.0765818
320.099	-H(+)	S-Glutaryldihydrolipoamide	C06157	0.601852	0.0183829	0.00221295	0.10072	0.0329165	0.0282878	0.0213983	0.0470618	0.0292814	0.0550763	0.0223293	0.035263	0.0584183	0.0928269	0.110465	0.0571736	0.0809975	0.0360491	0.0553673	0.0319292	0.0149444	0.029713	0.0223764	0.0375556	0.0376807	0.0478594	0.0996533	0.0197991	NaN	0.0693545	0.0586878	0.0296949	0.057796	0.0976294	0.0229347	0.0760144	0.0314575	0.0217495	0.0625733	0.0232464	0.0513024	0.0343583	0.0245451	0.0186836	0.0122918	0.0462906
321.048	-H(+)	dTMP	C00364	0.879722	0.0722766	0.100449	0.131236	0.100485	0.147683	0.11797	0.12061	0.109262	0.0807159	0.0874807	0.100601	0.126999	0.107906	0.1485	0.149724	0.101861	0.10584	0.136103	0.148868	0.0898414	0.0545067	0.0699549	0.070217	0.0661675	0.0549573	0.0896074	0.0695106	0.0678383	0.123684	0.121414	0.0781947	0.130288	0.0774981	0.082531	0.0889313	0.0744092	0.0846727	0.122502	0.135798	0.0916622	0.0872281	0.0566282	0.166675	0.0594833	0.0676919
321.114	-H(+)	D-Pantothenoyl-L-cysteine ; N-[(R)-pantothenoyl]-L-cysteinate	HMDB06834 ; C04079	0.935064	0.180721	0.312805	0.119581	0.249132	0.189749	0.189632	0.195299	0.205617	0.214658	0.193259	0.226747	0.112452	0.111121	0.093033	0.141756	0.126946	0.146239	0.157921	0.125006	0.229851	0.198786	0.229321	0.241684	0.21023	0.122048	0.153996	0.270465	0.234848	0.119767	0.180144	0.254181	0.180731	0.228623	0.243411	0.168349	0.143631	0.200417	0.201129	0.182455	0.0925736	0.164792	0.220136	0.161634	0.247513	0.202055
321.242	-H(+)	15(S)-Hydroxyeicosatrienoic acid ; 15-hydroxy-(8Z,11Z,13E)-eicosatrienoate	HMDB05045 ;	0.800522	0.0336067	NaN	0.0652956	0.0582898	0.0574726	0.0738164	0.0992597	0.0782797	0.191315	0.0616118	0.0527396	0.0340938	0.199458	NaN	0.0296034	0.0176777	0.0458667	0.014632	0.0313233	NaN	0.0812364	0.0645047	0.0524334	0.238504	0.0431134	NaN	0.103267	0.123449	0.0163507	0.0726347	0.0842902	0.060913	0.050672	0.0970452	0.0857234	0.0847978	0.0768581	0.0800364	0.0886022	0.0396895	0.0399093	0.0654296	0.0656219	0.056257	0.0994467
322.044	-H(+)	Cytidine 2'-phosphate ; Cytidine monophosphate	HMDB11692 ; HMDB00095	0.35731	0.415912	0.39492	0.597737	0.155108	0.785303	0.2446	0.663087	0.434204	0.28576	0.0869043	0.158023	0.691543	0.85287	0.143254	0.433199	0.832933	0.270376	0.43036	0.676203	0.31095	0.128569	0.0802035	0.163676	0.226517	0.38392	0.233086	0.121987	0.264652	0.369016	0.719505	0.187121	0.810212	0.777529	0.3036	1.67073	1.21819	0.98477	0.267903	0.242163	0.47262	0.268889	0.370645	0.0699267	0.711679	0.16508
322.274	-H(+)	Linoleoyl ethanolamide	HMDB12252	0.674091	0.0963919	0.106375	0.0509958	0.0693101	0.0771673	0.453489	0.0670652	0.0863063	0.0913687	0.0359433	0.0600202	0.0432496	0.0618581	0.0276255	0.05199	0.0463303	0.057946	0.0425921	0.0551646	0.109604	0.0881866	0.0590608	0.0751273	0.0958141	0.065161	0.0509052	0.0709731	0.11809	0.0344654	0.0642131	0.0675379	0.0754878	0.122251	0.076671	0.0518781	0.081712	0.0935474	0.0536718	0.064514	0.0647484	0.0701199	0.0908816	0.0494668	0.0998973	0.0863761
322.992	-H(+)	Fructose 1,6-bisphosphate	HMDB01058	0.561286	0.0356474	0.00804288	0.0909217	0.0881654	0.0672431	NaN	0.0413382	0.0318101	NaN	0.0582173	0.0531606	0.0723342	0.0467121	0.0552346	0.0681608	0.0173775	0.0288883	0.0471862	0.0668352	0.0304602	0.0181396	0.0470934	0.0576248	0.00185723	0.0504432	0.0269617	0.0329952	0.0224903	0.0664525	0.0500879	0.0339556	0.0554881	0.0122713	0.0205482	0.0221454	0.219871	0.0547697	0.0575822	0.0592342	0.0842001	0.0739268	0.0119138	0.10124	0.0127749	0.00189722
323.028	-H(+)	Pseudouridine 5'-phosphate ; Uridine 2'-phosphate ; Uridine 5'-monophosphate	HMDB01271 ; HMDB11641 ; HMDB00288	0.351076	1.21237	1.21963	2.69026	0.494892	4.66358	0.851045	2.35757	1.56932	0.877438	0.358819	0.442818	2.98589	4.45033	0.450573	0.678761	1.89009	0.951006	1.13734	2.31095	0.920847	0.597156	0.287966	0.65752	0.733491	0.573453	0.766935	0.504264	0.473439	0.850705	2.29998	0.708401	2.81433	2.62658	0.830575	5.20648	4.31241	2.83439	1.14209	0.822594	1.34148	0.871817	0.471544	0.301186	1.48656	0.723795
323.128	-H(+)	DHAP(10:0)	HMDB11675	0.918809	0.298316	0.465456	0.154123	0.408056	0.296259	0.302695	0.277544	0.290194	0.367229	0.367477	0.338294	0.156235	0.18706	0.103322	0.192823	0.159431	0.208849	0.21047	0.239447	0.404195	0.32428	0.407555	0.358661	0.30302	0.206332	0.19168	0.505149	0.405966	0.156194	0.254303	0.44288	0.301203	0.339957	0.438157	0.231239	0.251103	0.331117	0.32929	0.292623	0.160437	0.282851	0.310794	0.221831	0.327288	0.38001
323.146	-H(+)	Galactosylhydroxylysine	HMDB00600	0.916103	0.208477	0.350167	0.0771905	0.346523	0.183551	0.231182	0.233358	0.299591	0.280945	0.34929	0.298639	0.0937764	0.0735951	0.00147475	0.137596	0.0574659	0.167868	0.158122	0.207931	0.193249	0.27261	0.336255	0.332128	0.200038	0.0987544	0.107891	0.380894	0.162044	0.165516	0.21417	0.327295	0.323636	0.198154	0.31561	0.207915	0.132561	0.230593	0.25648	0.152269	0.148306	0.248963	0.183119	0.152456	0.19436	0.234683
323.154	-H(+)	Citalopram ; Escitalopram	HMDB05038 ; HMDB05028	0.901911	0.340246	0.624255	0.1463	0.907089	0.614111	0.511166	0.463967	0.311854	0.622741	0.826369	0.680091	0.225691	0.191665	0.0492317	0.358301	0.14119	0.253987	0.294269	0.281753	0.401896	0.354944	0.742825	0.654074	0.473081	0.18224	0.137228	0.765442	0.471416	0.294308	0.389825	0.776961	0.464287	0.421533	0.545846	0.49242	0.30778	0.519359	0.29114	0.365693	0.154508	0.410048	0.406051	0.2658	0.586123	0.443207
324.024	-H(+)	Urothion	HMDB02377	0.560834	0.162353	0.0837684	0.33382	0.18732	0.404645	0.130636	0.149932	0.151764	0.134481	0.0474404	0.0724114	0.212959	0.307227	0.0670981	0.106135	0.239867	0.114746	0.1695	0.20771	0.19278	0.0607704	0.108121	0.0545576	0.248407	0.19009	0.0947633	0.0692501	0.111234	0.0838694	0.209852	0.100057	0.31217	0.203311	0.12184	0.440095	0.347588	0.211156	0.150363	0.111155	0.17303	0.113377	0.224751	0.0681252	0.218621	0.0684066
324.092	-H(+)	HMDB00833 ; NeuNGc	HMDB00833 ; C03410	0.693711	0.07344	0.0480334	0.0634732	0.120615	0.0752997	0.0736686	0.047662	0.0268438	0.0338584	0.190661	0.0844207	0.0707083	0.0352418	0.0790041	0.0567452	0.0353287	0.047911	0.079667	0.051702	0.0675065	0.0286572	0.125502	0.0612581	0.0354616	0.12891	0.0426818	0.0827125	0.0414199	0.0700621	0.0440057	0.0712921	0.0522069	0.0290671	0.0334183	0.00879976	0.0106596	0.0473095	0.219756	0.221201	0.130211	0.151851	0.0420271	0.0819837	0.0965005	0.0271114
324.29	-H(+)	HMDB02088	HMDB02088	0.82025	0.107503	0.0641403	0.0261293	0.0688104	0.040987	0.0523532	0.0256502	0.0846103	0.0717912	0.0323599	0.0420528	0.0208162	0.0364881	0.0153294	0.0329432	0.0243153	0.032837	0.022935	0.0340617	0.0500425	0.0576389	0.0421946	0.0658876	0.0809367	0.0447174	0.0413482	0.0472076	0.0558871	0.0391899	0.037567	0.040701	0.0687214	0.0891367	0.0550346	0.0235926	0.0711076	0.0829836	0.0154962	0.0408338	0.0475203	0.0463151	0.0427603	0.018775	0.0510143	0.0609815
325.092	-H(+)	cis-beta-D-Glucosyl-2-hydroxycinnamate	C05839	0.887726	0.0694918	0.0695111	0.0492647	0.0688995	0.040197	0.0764084	0.0502367	0.0347388	0.0548182	0.0907417	0.0687621	0.0375394	0.0351195	0.0229107	0.0406352	0.00704774	0.0416326	0.040847	0.0774621	0.0898916	0.0500453	0.0709734	0.0636109	0.0709733	0.0635454	0.0253794	0.0808153	0.0485333	0.0435214	0.0478639	0.0622093	0.0535374	0.0614887	0.0622481	0.0470901	0.0145089	0.0608338	0.0997942	0.116864	0.0730221	0.0802548	0.0290416	0.0515698	0.0575597	0.0559698
325.112	-H(+)	2-O-a-L-Fucopyranosyl-galactose ; 3-O-a-L-Fucopyranosyl-D-glucose	HMDB06590 ; HMDB06701	0.91807	0.0680699	0.112468	0.0407262	0.110426	0.0755707	0.0980223	0.142198	0.0655699	0.119606	0.112514	0.0993715	0.0421195	0.0440129	0.0139999	0.0725788	NaN	0.045358	0.0416898	0.0986057	0.100656	0.03186	0.0981746	0.0855852	0.0703792	0.0408289	0.0151826	0.105827	0.0607573	0.0463157	0.0919987	0.118839	0.0936632	0.0437913	0.122255	0.10208	0.0317768	0.0816217	0.0594333	0.079654	0.0660218	0.0869246	0.0392096	0.0685431	0.0467176	0.0527876
325.113	-H(+)	6,7-Dimethyl-8-(1-D-ribityl)lumazine	HMDB03826	0.915971	0.0701826	0.115012	0.0465749	0.131534	0.0910007	0.105538	0.15469	0.0794551	0.121517	0.127687	0.118101	0.0445835	0.0500851	0.0196961	0.0707071	NaN	0.0522104	0.0517754	0.0981142	0.107286	0.0322182	0.110981	0.10252	0.109097	0.0429982	0.0184578	0.12565	0.0676517	0.0534203	0.108262	0.132303	0.0967283	0.0587048	0.138057	0.129195	0.0287859	0.0965289	0.0748936	0.0747738	0.072708	0.0980917	0.0568156	0.0712118	0.0556821	0.0556608
326.086	-H(+)	Acetaminophen glucuronide	HMDB10316	0.815097	0.0690142	0.0540996	0.0414053	0.0917829	0.0600095	0.0812552	0.0802454	0.0320676	0.0661664	0.141262	0.0794953	0.0471272	0.033408	0.0316633	0.038618	0.00833383	0.0408886	0.0455386	0.0487764	0.071673	0.0213752	0.0981891	0.0554222	0.0581736	0.0757734	0.0276966	0.0707018	0.0288642	0.05874	0.0561109	0.0737319	0.0657663	0.051671	0.0714181	0.0444223	0.00410952	0.0463559	0.233926	0.152397	0.0923689	0.115052	0.0166715	0.0493868	0.0322751	0.0330003
327.049	-H(+)	2,3-Epoxyaflatoxin B1 ; aflatoxin B1 exo-8,9-epoxide	HMDB06558 ; C19586	0.353608	0.0139836	NaN	0.187653	0.0522016	0.0900346	0.0510053	0.129197	0.0160595	0.451948	0.0610732	0.0443288	0.225174	0.187892	0.137248	0.0578615	0.327348	0.0514826	0.058252	0.17067	NaN	0.0103117	0.0377454	0.0701241	0.099222	0.203058	0.140427	0.0118086	NaN	0.20184	0.135693	0.0442612	0.0794348	0.307231	0.0603826	0.0936635	0.0573742	0.0747398	0.0833244	0.0534989	0.0532346	0.0471539	0.0458538	0.0300509	0.262831	0.189875
327.092	-H(+)	7-Hydroxy-6-methyl-8-ribityl lumazine	HMDB04256	0.917723	0.0309915	0.0349939	0.0267232	0.0382142	0.0201011	0.0421051	0.0413247	0.0303019	0.0437404	0.0503875	0.0410616	0.0279743	0.0207868	0.00967334	0.0283134	0.00895776	0.0248392	0.0241121	0.0361182	0.0308993	0.0193267	0.0419983	0.0327134	0.0123588	0.0210921	0.018153	0.0348583	0.0269562	0.0309238	0.0301844	0.0410545	0.0581018	0.0239335	0.0359267	0.0255637	0.00915296	0.0209922	0.0395622	0.026228	0.0325624	0.0505681	0.0109011	0.0276799	0.0175543	0.0168906
327.217	-H(+)	12,13-epoxy-9-hydroperoxy-10E-octadecenoate		0.81855	0.217562	0.331349	NaN	0.160053	0.147113	0.186565	0.319467	0.192142	0.51683	0.163056	0.182558	0.0639447	0.0619539	NaN	0.0565846	NaN	0.0838965	0.0245343	0.0663482	0.249291	0.0741661	0.189283	0.13903	0.230066	0.0702048	0.00928698	0.204083	0.210653	0.0537379	0.120861	0.205172	0.255617	0.227572	0.378645	0.250724	0.0760779	0.168759	0.0323278	0.0760707	0.0855211	0.101266	0.159465	NaN	0.220649	0.135688
327.232	-H(+)	Docosahexaenoic acid ; cervonic acid, C22:6 n-3 ; docosahexaenoate	HMDB02183 ; C06429 ; C06429	0.848094	0.874226	0.512355	0.209959	0.466601	0.457253	0.503881	0.500442	0.283223	0.63022	0.336241	0.473163	0.582589	0.229742	0.1767	0.183417	0.107028	0.289577	0.214343	0.466098	0.770884	0.491834	0.403535	0.434174	0.47548	0.449669	0.307488	0.583367	0.504553	0.161578	0.536472	0.604818	0.459908	0.798113	0.770771	0.290209	0.328707	0.438762	0.312107	0.354024	0.209352	0.283217	0.532461	0.384042	0.763274	0.638617
327.254	-H(+)	MG(0:0/16:1(9Z)/0:0) ; MG(16:1(9Z)/0:0/0:0)	HMDB11534 ; HMDB11565	0.88872	0.320739	0.474407	0.122112	0.268337	0.26359	0.271255	0.313014	0.345284	0.39835	0.243686	0.217682	0.168935	0.160569	0.0942319	0.192237	0.112687	0.209965	0.145837	0.196651	0.484998	0.309857	0.297149	0.237547	0.350168	0.202573	0.157337	0.388964	0.455019	0.125302	0.222499	0.36135	0.253465	0.354342	0.436164	0.17553	0.227845	0.280891	0.243539	0.247084	0.132541	0.161722	0.362674	0.182039	0.335446	0.349557
328.045	-H(+)	3',5'-cyclic AMP(1-) ; Adenosine 2',3'-cyclic phosphate ; Cyclic AMP	C00575 ; HMDB11616 ; HMDB00058	0.259588	0.578291	0.703117	2.85996	0.707482	1.64073	1.36109	1.55323	1.10877	3.10759	0.567738	1.00151	0.808563	2.81738	0.980525	0.543478	2.49714	1.24942	1.04241	1.82421	0.260097	1.82254	0.574889	1.1935	1.50932	3.33999	2.54191	0.188932	1.13318	0.75315	1.55004	0.203405	1.79038	3.34009	0.756341	2.18805	2.39265	1.67724	1.70346	0.55094	1.03589	0.666214	1.40658	0.357833	2.29709	3.59494
328.103	-H(+)	Dopamine glucuronide	HMDB10329	0.177246	0.106966	0.150091	0.770658	0.119471	0.255967	0.186624	0.247767	0.180507	0.486929	0.101065	0.169837	0.147777	0.662219	0.205319	0.1083	0.457073	0.216421	0.188562	0.608876	0.0774261	0.335686	0.0840863	0.208162	0.231258	1.00556	0.671356	0.0460326	0.179476	0.138954	0.283169	0.0457365	0.30188	0.614971	0.126208	0.383453	0.420783	0.222943	0.307086	0.0849213	0.207658	0.123721	0.204973	0.0968737	0.302501	0.945024
328.25	-H(+)	4,8 dimethylnonanoyl carnitine	HMDB06202	0.864418	0.0651305	0.0816123	0.0360245	0.0385857	0.0527779	0.0465981	0.0417148	0.0480257	0.0616902	0.0361432	0.0369287	0.0320335	0.041868	0.0161911	0.0279487	0.0240472	0.0350409	0.0262833	0.0376282	0.0698925	0.0519066	0.041541	0.0403088	0.0461075	0.0576258	0.0381304	0.0497606	0.0713378	0.0168944	0.0376504	0.0537476	0.0368877	0.0998299	0.0658436	0.0306053	0.042519	0.0374085	0.0468117	0.0297586	0.0250215	0.0271705	0.0599955	0.0248682	0.0816458	0.0790678
328.285	-H(+)	Dihydroceramide	HMDB06752	0.815418	0.025103	0.041713	0.0258166	0.0201587	0.0320163	0.0305338	0.0274194	0.0312946	0.0491859	0.013913	0.0203885	0.0148287	0.0339078	0.00827252	0.0167593	0.017853	0.0243741	0.0165649	0.0294913	0.0318413	0.0279018	0.0186927	0.0235579	0.0354175	0.0392057	0.0232472	0.0270688	0.0360847	0.0113518	0.0242513	0.0235578	0.0253201	0.0599202	0.0312355	0.0224678	0.0355653	0.0302392	0.0164283	0.0153777	0.0189474	0.0157582	0.0287067	0.00909382	0.0383145	0.0521923
329	-H(+)	Furosemide	HMDB01933	0.560701	0.024589	0.011884	0.0755652	0.0341156	0.0402599	0.0124297	0.028838	0.0207033	NaN	0.0345506	0.0244049	0.0336694	0.0120474	0.0538108	0.0371219	0.00416339	0.0232232	0.0281272	0.0338668	0.043743	0.00546579	0.0280942	0.0231643	0.014147	0.047182	0.0372934	0.0108174	0.0101832	0.0506313	0.0427902	0.0231499	0.0057406	0.00589629	0.0165197	NaN	NaN	NaN	0.0512608	0.0889292	0.0351922	0.0312743	0.00411387	0.126398	NaN	0.0133298
329.029	-H(+)	Inosine 2',3'-cyclic phosphate	HMDB11680	0.775094	0.0291536	0.0400494	0.0964694	0.0496021	0.0584362	0.05291	0.0559858	0.0521734	0.0709034	0.0434568	0.0435973	0.0396587	0.0625345	0.0503379	0.044567	0.0253844	0.041703	0.0366483	0.0660715	0.0171653	0.0436206	0.0339966	0.0440062	0.0479836	0.0813337	0.0506586	0.0215189	0.0208667	0.0510096	0.0618754	0.0275102	0.0625796	0.073018	0.0305082	0.0306855	0.0327609	0.0453013	0.0891726	0.0624768	0.0450819	0.0378069	0.0352815	0.0749242	0.0677314	0.0862679
329.103	-H(+)	Aflatoxin B1 dialcohol	HMDB11672	0.844125	0.113013	0.066109	0.210609	0.172688	0.161421	0.113927	0.159445	0.0842725	0.0625263	0.240915	0.136329	0.16436	0.0956141	0.284544	0.143119	0.109587	0.0997792	0.125228	0.215071	0.147798	0.0688611	0.167379	0.151789	0.0794896	0.171269	0.15383	0.125381	0.0702394	0.213143	0.162084	0.134342	0.132877	0.085317	0.117885	0.0413618	0.0309583	0.0686372	0.270872	0.252825	0.135941	0.185232	0.0578546	0.25938	0.0112475	0.12417
329.16	-H(+)	Picrocrocin	HMDB05796	0.848072	0.418884	0.420445	NaN	0.399643	0.124234	0.512805	0.0361506	0.434293	0.370809	0.515965	0.403629	0.400117	0.0730169	0.0361044	0.40024	0.0886622	0.320925	0.284376	0.159944	0.409065	0.343933	0.536748	0.340558	0.227767	0.238682	0.247612	0.533115	0.299291	0.279783	0.341866	0.381781	0.485077	0.320198	0.465323	NaN	0.18517	0.340141	0.626271	0.10863	0.380533	0.447503	0.199798	0.0919196	0.0783261	0.418193
329.174	-H(+)	Carnosol	HMDB02121	0.87992	0.134035	0.157671	0.00476886	0.144974	0.0526314	0.177862	0.0536473	0.164191	0.102918	0.183916	0.119509	0.166709	0.0514817	0.017331	0.223494	0.172323	0.103702	0.116845	0.0852244	0.154755	0.119431	0.193157	0.120277	0.0873366	0.0776711	0.0977605	0.195314	0.119307	0.14113	0.0965492	0.166336	0.126471	0.0602785	0.193649	0.0595999	0.0635052	0.11295	0.100836	0.0382473	0.112162	0.125203	0.0838147	0.0320942	0.0541911	0.114457
329.211	-H(+)	11-deoxycorticosterone ; 11a-Hydroxyprogesterone ; 17-Hydroxyprogesterone ; 17alpha-hydroxyprogesterone ; Deoxycorticosterone	C03205 ; HMDB00920 ; HMDB00374 ; C01176 ; HMDB00016	0.901121	0.0769853	0.137683	0.0446715	0.0622922	0.0853159	0.102232	0.0992225	0.0826252	0.114709	0.0749177	0.0613907	0.0569428	0.0562696	0.042995	0.0724595	0.0559746	0.0665407	0.0531389	0.0683133	0.124449	0.0905209	0.0836171	0.0671401	0.106035	0.0631089	0.0536334	0.120649	0.126726	0.0518909	0.07442	0.122295	0.0785109	0.108955	0.124909	0.0931002	0.0744053	0.0899307	0.060273	0.064078	0.0477885	0.0495781	0.108402	0.058762	0.116715	0.0984402
329.233	-H(+)	9,12,13-TriHOME	HMDB04708	0.708121	0.226609	0.37135	0.106892	0.12339	0.247191	0.101947	0.0501592	0.119066	0.0949657	0.135337	0.120443	0.0567771	0.0757349	0.0183171	0.0206609	0.0308176	0.0873262	0.0719089	0.0743388	0.205834	0.104267	0.153642	0.132341	0.0731845	0.0853314	0.0756846	0.131663	0.274666	0.0268958	0.0462785	0.11133	0.0728453	0.486354	0.145042	NaN	0.0825689	0.0652162	0.09343	0.0461168	0.113522	0.121754	0.238871	0.0755393	0.410501	0.106391
329.248	-H(+)	Clupanodonic acid ; Docosapentaenoic acid ; clupanodonic acid ; docosa-4,7,10,13,16-pentaenoic acid	HMDB06528 ; HMDB01976 ; C16513 ;	0.697038	0.394611	0.439698	0.0751026	0.376045	0.348948	0.319541	0.241022	0.317453	0.548009	0.331935	0.440569	0.361872	0.194223	0.111863	0.104488	0.0975127	0.264993	0.193549	0.143737	0.648231	0.470233	0.331148	0.342509	0.338358	0.424588	0.279325	0.521321	0.398985	0.099889	0.381088	0.240113	0.119633	0.666801	0.449809	0.0607504	0.173763	0.13387	0.352314	0.0913669	0.197488	0.218362	0.606277	0.190091	1.2372	0.328005
329.268	-H(+)	MG(0:0/16:0/0:0) ; MG(16:0/0:0/0:0)	HMDB11533 ; HMDB11564	0.687367	0.0710787	0.0945503	0.0278848	0.0538124	0.0662513	0.0643201	0.0549673	0.0535338	0.100747	0.0539925	0.061458	0.0694932	0.0429974	0.0235703	0.0289865	0.0296526	0.0423249	0.05537	0.0841569	0.110896	0.0891185	0.0500159	0.0509229	0.0694663	0.102277	0.0486269	0.0799127	0.0821666	0.0282054	0.0761448	0.0404058	0.0440518	0.166315	0.0793876	0.0282546	0.0481958	0.0320827	0.0737281	0.0374192	0.0309608	0.0332889	0.20024	0.0368457	0.22954	0.0797367
330.06	-H(+)	dAMP(2-)	C00360	0.288525	0.269985	0.364929	1.32435	0.287206	0.670002	0.526901	0.637016	0.46237	1.17081	0.238947	0.413684	0.361704	1.22057	0.431591	0.246255	1.03255	0.46586	0.438293	1.07773	0.127878	0.786954	0.197166	0.508552	0.661551	1.61075	1.16459	0.0960845	0.452027	0.33486	0.670601	0.0930451	0.69604	1.33903	0.398341	0.89045	0.998737	0.634229	0.735491	0.226356	0.445036	0.259035	0.53713	0.170277	0.857692	1.73044
330.228	-H(+)	3-hydroxydecanoylcarnitine		0.906009	0.0232354	0.0339233	0.0152063	0.0122031	0.0212945	0.0196343	0.0178179	0.0163389	0.0143085	0.0150393	0.0117447	0.011083	0.0133945	0.00523204	0.00960502	0.00685475	0.0113202	0.00971134	0.0146699	0.0222291	0.0171281	0.0177126	0.0127495	0.014781	0.0158223	0.0102693	0.0203059	0.0251329	0.00815	0.0130827	0.0176456	0.0154684	0.0328332	0.0218268	0.011291	0.0129478	0.0161845	0.0119858	0.00444213	0.0139242	0.0105757	0.0262005	0.0137665	0.035583	0.0207836
330.266	-H(+)	4,8-dimethylnonanoyl carnitine		0.746181	0.0219977	0.0293731	0.00853832	0.0212026	0.02066	0.0207411	0.0130192	0.0216437	0.0276181	0.0181071	0.0224827	0.0187873	0.0118125	0.0054706	0.00820269	0.00520244	0.0164857	0.0140978	0.0124099	0.0367083	0.0266148	0.017853	0.0240073	0.0166929	0.023516	0.0157534	0.0270228	0.0274384	0.00846766	0.0178965	0.0159766	0.00712423	0.0535266	0.0248144	0.0148577	0.00991243	0.0128303	0.0231647	0.00747633	0.0113272	0.0137932	0.0438113	0.0108867	0.0728951	0.0232753
331.044	-H(+)	2'-deoxyinosine 5'-phosphate(2-)	C06196	0.815176	0.0384915	0.0730038	0.0838767	0.0397754	0.0433472	0.067806	0.0547993	0.0854537	0.0786834	0.0371685	0.0575392	0.0422041	0.0648098	0.0420118	0.0540403	0.051293	0.0377976	0.0532873	0.0754505	0.0287667	0.0521461	0.0363007	0.0498517	0.050387	0.0628196	0.0615463	0.0218381	0.0460248	0.0528919	0.0590673	0.0320307	0.0693161	0.104618	0.0359267	0.063901	0.0581264	0.0597599	0.0535309	0.0484196	0.0442719	0.0412085	0.0449987	0.0483832	0.0773567	0.0778328
331.19	-H(+)	11b-Hydroxyprogesterone ; 5(S),6(S)-epoxy-15(R)-HEPE ; 5,6-epoxy,18R-HEPE ; Carnosic acid	HMDB04031 ; ; ; HMDB02358	0.883078	0.122047	0.147627	0.032897	0.0997297	0.0638556	0.143773	0.0844485	0.109161	0.0656376	0.0974794	0.087641	0.0446128	0.0650739	0.0254063	0.133312	0.332086	0.0727585	0.131566	0.103231	0.136488	0.0664598	0.118652	0.0894761	0.0671896	0.0362366	0.0952975	0.152725	0.112838	0.0411226	0.0683397	0.16622	0.0705077	0.0654568	0.150984	0.072579	0.0478809	0.0939461	0.0502981	0.0481767	0.0676838	0.0860095	0.0936788	0.0440936	0.0759158	0.102015
331.228	-H(+)	16-a-Hydroxypregnenolone ; 17-alpha,20-alpha-Dihydroxypregn-4-en-3-one ; 17a-Hydroxypregnenolone ; 17alpha-hydroxypregnenolone ; 21-Hydroxypregnenolone ; 3a,7a-Dihydroxy-5b-cholestanate	HMDB00315 ; HMDB11653 ; HMDB00363 ; C05138 ; HMDB04026 ; HMDB03851	0.890314	0.02343	0.0353228	0.0144209	0.0161751	0.0236008	0.0416006	0.036821	0.0267871	0.0394237	0.0154227	0.0174462	0.0173188	0.0144139	NaN	0.0228388	0.0145533	0.0190873	0.0113303	0.0112062	0.0169252	0.0301731	0.0237869	0.0165787	0.0296942	0.0128969	0.00897042	0.0324489	0.0133061	0.00936475	0.022199	0.0294124	0.0212543	0.026495	0.0317606	0.0372083	0.0200651	0.0324384	0.0231238	0.0128476	0.0126669	0.012146	0.0306472	0.0183169	0.0554507	0.0311134
331.263	-H(+)	Adrenic acid ; adrenic acid	HMDB02226 ; C16527	0.512668	0.352836	0.215245	0.00380133	0.139195	0.0538513	0.153536	0.128014	0.234411	0.600329	0.146791	0.29543	0.0577467	0.0334708	0.00260375	0.00839233	NaN	0.0727243	0.0466125	0.051983	0.174461	0.20222	0.144266	0.127199	0.105129	0.121502	0.0788923	0.251187	0.0669526	0.0217989	0.0564138	0.0604356	0.0152019	0.0869746	0.127241	NaN	0.0222737	0.0161773	0.0959119	0.0559107	0.0569733	0.0477029	0.124277	0.127349	1.06939	0.128
332.992	-H(+)	Selenocystine	HMDB04122	0.849755	0.0253308	0.0258142	0.0472574	0.0423167	0.0480228	0.0354595	0.0257647	0.034445	0.0257877	0.0292788	0.0408984	0.0419802	0.0357573	0.0367915	0.0538001	0.0220782	0.028213	0.0453433	0.0262755	0.015889	0.0219617	0.0302033	0.0276061	0.0335147	0.0271034	0.0295315	0.0180983	0.0275924	0.0471302	0.0478916	0.0235428	0.0334126	0.0207276	0.0207532	0.0384961	0.0417444	0.039425	0.0729006	0.0361797	0.0356253	0.0396123	0.028471	0.0503278	0.0197777	0.0242178
333.047	-H(+)	HMDB00229 ; NMN	HMDB00229 ; C00455	0.326612	0.0519054	0.117443	0.122216	0.112114	0.181713	0.142772	0.112439	0.30762	0.152938	0.0536611	0.104439	0.296561	0.361159	0.139282	0.23167	0.237442	0.231272	0.296029	0.14586	0.0564872	0.173467	0.0685165	0.0614077	0.175527	0.190959	0.127765	0.0521489	0.117109	0.199181	0.372359	0.0521774	0.178988	0.205766	0.143261	1.01015	0.279877	0.499802	0.10467	0.200798	0.0855193	0.050604	0.345475	0.126122	0.164008	0.146901
333.059	-H(+)	1-(sn-Glycero-3-phospho)-1D-myo-inositol	HMDB11649	0.229426	0.225898	0.651955	0.586991	0.609407	0.971865	0.732802	0.507864	1.86158	0.765073	0.18909	0.53766	1.58464	2.06719	0.677328	1.30625	1.44023	1.45027	2.05569	0.738104	0.290372	1.16006	0.296524	0.278615	1.11332	1.1722	0.777239	0.261397	0.682475	1.13502	2.06888	0.236678	0.891398	1.12414	0.896414	7.40075	1.99827	3.28382	0.506703	1.04797	0.444687	0.195299	2.07532	0.495294	0.903306	0.864295
333.13	-H(+)	lipoyllysine		0.921831	0.0779714	0.051238	0.0881124	0.120735	0.0865497	0.0799657	0.0691365	0.0723912	0.0341693	0.091357	0.100253	0.0975368	0.0486454	0.077158	0.0830883	0.0563381	0.0745914	0.0871908	0.0910501	0.0786972	0.039506	0.123892	0.114312	0.0526894	0.0344265	0.0689522	0.088942	0.0750408	0.0838454	0.114483	0.0838284	0.0844745	0.0324496	0.0962573	0.136232	0.028594	0.073752	0.0783008	0.0482497	0.0834916	0.10801	0.064438	0.123873	0.0345392	0.08161
333.164	-H(+)	4-Chloromethandienone	HMDB04634	0.929629	0.0602802	0.0651166	0.0281465	0.0651861	0.049072	0.116328	0.0500821	0.0531104	0.0638121	0.0689352	0.0612645	0.0425135	0.0374855	0.0194784	0.0523726	0.0512148	0.0452189	0.0479787	0.0498697	0.0562885	0.0501692	0.079371	0.0663557	0.051047	0.0386395	0.0386915	0.0670614	0.0637394	0.0403473	0.046059	0.0595222	0.072127	0.0643262	0.0702729	0.0490881	0.0466377	0.0538405	0.0591796	0.0370869	0.0510782	0.062515	0.0482661	0.0460799	0.0533199	0.0555027
333.205	-H(+)	12-Keto-leukotriene B4 ; 12-oxo-leukotriene B4 ; 15(R)-hydroperoxy-EPE ; 15(S)-hydroperoxy-EPE ; 15-Keto-13,14-dihydroprostaglandin A2 ; 15-deoxy-PGD2 ; 5(S),6(S)-epoxy-15(R)-hydroxyeicosatetraenoate ; 5(S),6(S)-epoxy-15(S)-hydroxy-7E,9E,11Z,13E-eicosatetraenoic acid anion ; 5,12-dihydroxy-6E-LTB5 ; 5-hydroperoxy-EPA ; 5-oxo-12(S)-hydroxy-eicosa-6E,8Z,10E,14Z-tetraenoate ; 5-oxo-6-trans-leukotrie…	HMDB04234 ; C05949 ; ; ; HMDB01244 ; ; ; ; ; ; ; ; ; HMDB04238 ; HMDB05073 ; C05953 ; HMDB04236 ; C05957 ; ; ; ; ;	0.891248	0.205824	0.314316	0.0726273	0.239699	0.156119	0.191975	0.175858	0.309371	0.231007	0.220721	0.189258	0.114828	0.173472	0.0837915	0.216468	0.674186	0.169935	0.262099	0.194375	0.354952	0.250994	0.267491	0.21323	0.213296	0.151951	0.231272	0.315941	0.329374	0.105124	0.158915	0.290546	0.180168	0.174671	0.351092	0.23652	0.21448	0.248426	0.101803	0.104502	0.153262	0.163385	0.204635	0.0842997	0.168329	0.259883
333.233	-H(+)	Emopamil	HMDB12224	0.931948	0.0283421	0.0453056	0.0127297	0.0348634	0.0311832	0.0355391	0.0288667	0.0354088	0.0337836	0.0320061	0.0248015	0.021037	0.0207418	0.0122233	0.028786	0.0522292	0.0191477	0.0284184	0.0271832	0.0386654	0.0348842	0.037141	0.0254879	0.0330354	0.0213218	0.0222566	0.0421237	0.0374911	0.0198128	0.0242967	0.0408648	0.0226845	0.0289771	0.0372511	0.0326023	0.0353795	0.0333238	0.0142981	0.0242855	0.0189445	0.0223996	0.0345501	0.0204861	0.035939	0.0362437
333.242	-H(+)	21-hydroxyallopregnanolone ; Tetrahydrodeoxycorticosterone	C13713 ; HMDB00879	0.789728	0.0125708	0.0159593	0.0089715	0.00568054	0.0147725	0.0184347	0.0267589	0.015956	0.0266193	0.0132299	0.00376678	0.0190632	0.0148333	0.00312939	0.0198683	0.0218159	0.00786489	0.0114421	0.0179616	0.0113537	0.0184463	0.0145337	0.00459469	0.0360654	0.0097542	0.00716683	0.019226	0.00919533	0.0141328	0.0117311	0.0158432	0.00679575	0.0202922	0.0196087	0.0561581	0.0298592	0.0198104	0.0102675	0.0040333	0.00979105	0.00335603	0.0272289	0.0155735	0.0426757	0.0215189
333.28	-H(+)	Docosatrienoic acid	HMDB02823	0.311166	0.187258	0.104411	0.022814	0.0624624	0.0401224	0.170501	0.125177	0.166553	0.220657	0.045742	0.163204	0.0775659	0.0710493	0.0212741	0.0467741	0.0330766	0.0247846	0.142869	0.114581	0.196833	0.255695	0.0440735	0.0489051	0.0835959	0.0881809	0.0228528	0.0833676	0.0472197	0.0505914	0.118165	0.026252	0.0439134	0.236476	0.0655379	0.0805001	0.070407	0.0736856	0.0733076	0.143026	0.0503325	0.0198356	0.0882263	0.0699912	0.512104	0.168439
334.031	-H(+)	Nicotinate D-ribonucleotide	C01185	0.739784	0.021744	0.0240042	0.0752346	0.0502636	0.0623856	0.0375984	0.0490329	0.031441	0.0317347	0.0345754	0.0409978	0.0494059	0.0491037	0.0588151	0.0529071	0.0455061	0.0343564	0.0430957	0.0566314	0.0190967	0.0181619	0.0290184	0.0362844	0.025703	0.0471348	0.0443079	0.0142753	0.020115	0.0702049	0.0632409	0.0248953	0.0527225	0.0314777	0.0211236	0.066808	0.028426	0.0333313	0.0610925	0.0503939	0.0360884	0.0377591	0.0347036	0.0642187	0.0306443	0.0395236
334.056	-H(+)	Dihydroneopterin phosphate	HMDB06824	0.562055	0.0449796	0.0592533	0.20508	0.102134	0.105041	0.0718418	0.0720409	0.113006	0.0614278	0.0421377	0.0727499	0.132265	0.164217	0.0827462	0.11708	0.121784	0.117113	0.174661	0.0800907	0.0352423	0.0818458	0.0626683	0.063292	0.0823479	0.0947043	0.0873598	0.0475721	0.0513891	0.148807	0.148924	0.0459344	0.102703	0.115419	0.0667419	0.379594	0.130121	0.179151	0.0741892	0.094904	0.0601959	0.0453895	0.160706	0.0765377	0.0860933	0.0635262
334.07	-H(+)	S-Formylglutathione	HMDB01550	0.54704	0.0382267	0.0525619	0.165266	0.0886371	0.0935657	0.0763352	0.0766206	0.0991295	0.0729929	0.0487279	0.0750897	0.135558	0.159263	0.0910298	0.115949	0.118248	0.108337	0.158625	0.0864708	0.0376687	0.0828583	0.0674422	0.0661174	0.0751853	0.091576	0.0900544	0.0476847	0.0510958	0.12468	0.169358	0.0433346	0.100934	0.117866	0.0661285	0.410889	0.123957	0.194632	0.0817245	0.101079	0.0573715	0.056997	0.13757	0.0814382	0.0669401	0.0829397
334.124	-H(+)	Aspartylglycosamine	HMDB00489	0.265895	0.0546108	0.0811974	0.318748	0.0691282	0.11549	0.0920174	0.0908007	0.112101	0.073809	0.0653439	0.0829504	0.120642	0.146666	0.114079	0.134528	0.14053	0.205774	0.110783	0.105145	0.0559892	0.0725739	0.0600913	0.0742356	0.123964	0.0576713	0.0905498	0.0642377	0.11531	0.127099	0.12436	0.0599481	0.0950502	0.113857	0.0539276	0.155459	0.361364	0.151309	0.133381	1.15679	0.13578	0.0845585	0.183922	0.520274	0.136669	0.0838359
334.212	-H(+)	11-peroxy-5Z,8Z,12E,14Z-eicosatetraenoate ; 12-peroxy-5Z,8Z,10E,14Z-eicosatetraenoate ; 8-peroxy-5Z,9E,11Z,14Z-eicosatetraenoate ; 9-peroxy-5Z,7E,11Z,14Z-eicosatetraenoate	; ; ;	0.909876	0.0522693	0.0640935	0.0248056	0.0594503	0.0412125	0.0501079	0.048552	0.0709299	0.0596812	0.0513862	0.0493605	0.0277618	0.0390478	0.0222604	0.0498796	0.141068	0.0403535	0.0602333	0.0524874	0.0720413	0.0534106	0.0639964	0.0559016	0.0657896	0.0349608	0.055782	0.0757139	0.0714535	0.0278384	0.0415374	0.0714962	0.0430999	0.035506	0.08145	0.0704159	0.045679	0.0658146	0.0488192	0.0357288	0.0396938	0.0453556	0.0516412	0.0364406	0.0450885	0.0686495
335.034	-H(+)	Peonidin	HMDB05797	0.107172	0.0252503	NaN	0.12488	0.0664788	0.0473526	0.0311746	0.038656	0.0379146	0.0237731	0.0609395	0.080547	0.105309	0.117056	0.116165	0.0586514	0.1664	0.0823106	0.103368	0.118113	0.00585228	0.0298509	0.0411862	0.0771794	0.0167282	0.106474	0.118869	0.032419	0.0205073	0.120917	0.0708534	0.0482056	0.0619274	3.73688	0.0391999	0.0836142	0.0550062	0.0144934	0.0751448	0.0270426	0.0667513	0.0740941	0.0183337	0.0532437	0.0338603	0.0542025
335.066	-H(+)	S-Nitrosoglutathione	HMDB04645	0.681116	0.0545013	0.170727	0.0836858	0.0780572	0.0965723	0.0380838	0.0498389	0.0641683	0.145729	0.0544773	0.0539267	0.0993875	0.0653706	0.078767	0.0931161	0.0447046	0.0743293	0.0842381	0.088507	0.0625231	0.0368385	0.0638874	0.0566158	0.0987035	0.041799	0.0585611	0.0384376	0.07867	0.106249	0.12362	0.0559381	0.0667419	0.232844	0.0589053	0.2529	0.0628662	0.121007	0.0622748	0.0861854	0.0644561	0.0495412	0.0854708	0.0811717	0.1293	0.02405
335.115	-H(+)	Berberine	HMDB03409	0.908774	0.252915	0.382282	0.201041	0.26817	0.222274	0.327944	0.323301	0.200734	0.328964	0.281366	0.375854	0.187616	0.187299	0.192286	0.205424	0.225757	0.316652	0.249925	0.236911	0.578544	0.275286	0.38389	0.351077	0.345836	0.195928	0.293574	0.452511	0.521455	0.180775	0.324394	0.356584	0.296793	0.366298	0.482839	0.28303	0.246745	0.3186	0.288171	0.313136	0.204101	0.259846	0.259085	0.299631	0.376287	0.459532
335.222	-H(+)	(5Z,9E,14Z)-(8xi,11R,12S)-11,12-epoxy-8-hydroxyicosa-5,9,14-trienoate ; 10,11-dihydro-12-oxo-LTB4 ; 11(R)-HPETE ; 11H-14,15-EETA ; 12(R)-HPETE ; 12(S)-HPETE ; 12(S)-HPETE(1-) ; 12(S)-Leukotriene B4 ; 12,20-DiHETE ; 12-Hydroperoxyeicosa-5,8,10,14-tetraenoate ; 12R-Hydroperoxyeicosatetraenoate ; 14,15-DiHETE ; 15(S)-HPETE ; 15(S)-HPETE(1-) ; 15H-11,12-EETA ; 17,18-DiHETE ; 20-hydroxy-5S-HETE ; 5(S)…	C04849 ; ; HMDB04696 ; HMDB04693 ; HMDB04692 ; HMDB04243 ; C05965 ; HMDB05089 ; ; C05965 ; C14812 ; ; HMDB04244 ; C05966 ; HMDB05050 ; HMDB10211 ; ; C05356 ; HMDB01193 ; ; HMDB11135 ; ; ; HMDB05088 ; HMDB05087 ; ; ; HMDB04699 ; HMDB10219 ; HMDB02236 ; ; HMDB04688 ; HMDB04690 ; HMDB01085 ; HMDB02656 ; HMDB02982 ; C02165 ; ; ; C00959	0.926028	0.571863	0.975719	0.322567	0.684588	0.633501	0.664038	0.632099	0.769277	0.79345	0.571669	0.533189	0.371105	0.430812	0.282797	0.71609	0.497019	0.450845	0.414007	0.416262	0.833543	0.677012	0.672211	0.612193	0.789093	0.434511	0.402171	0.79479	0.817243	0.337257	0.497873	0.734993	0.532964	0.696733	0.788711	0.656744	0.573159	0.772574	0.462984	0.527384	0.413671	0.44951	0.739347	0.43632	0.828575	0.799165
336.037	-H(+)	Famotidine	HMDB01919	0.342758	0.0234673	0.0297986	0.0627481	0.0382589	0.0371023	0.0282425	0.0425455	0.0338573	0.0455247	0.0299541	0.0414483	0.0440589	0.0569825	0.0524325	0.0341033	0.0637109	0.0430565	0.0601343	0.0582751	0.0173112	0.0302078	0.0263052	0.0386082	0.0252582	0.0562801	0.0569037	0.0190509	0.0281145	0.0462103	0.0497191	0.0296667	0.0457316	0.40551	0.0287218	0.0306465	0.0403348	0.0200928	0.0479412	0.0314419	0.0454764	0.0421692	0.0238577	0.0397853	0.0287879	0.0388675
336.05	-H(+)	HMDB01132	HMDB01132	0.630294	0.0508527	0.0669428	0.115576	0.062289	0.0766128	0.0314495	0.054348	0.0466454	0.0795506	0.0487986	0.055398	0.0398374	0.0804792	0.0570969	0.0270972	0.0841801	0.0445061	0.0700972	0.0705321	0.0283265	0.0612632	0.0366867	0.0511799	0.0241984	0.0852221	0.0643688	0.0324582	0.0421317	0.0360316	0.0521852	0.0356615	0.0650349	0.261713	0.0582802	0.0430719	0.0706654	0.0346678	0.0406034	0.0211612	0.0496841	0.0497538	0.0432191	0.0230438	0.0900442	0.0905361
336.072	-H(+)	2,8-Dihydroxyquinoline-beta-D-glucuronide	HMDB11658	0.900118	0.146695	0.222143	0.227318	0.203003	0.21208	0.111079	0.171679	0.186434	0.254643	0.131472	0.160555	0.363806	0.204836	0.283553	0.341287	0.303794	0.166635	0.248463	0.179398	0.146812	0.157261	0.161625	0.161557	0.184586	0.195911	0.211451	0.148258	0.178139	0.254364	0.159938	0.146366	0.110104	0.272988	0.137464	0.145358	0.128057	0.126201	0.190083	0.163976	0.167873	0.143542	0.161096	0.141782	0.20148	0.176014
336.087	-H(+)	S-(Hydroxymethyl)glutathione ; S-(hydroxymethyl)glutathione(1-)	HMDB04662 ; C14180	0.876684	0.0652493	0.08366	0.113916	0.0909115	0.0906287	0.0435218	0.0658453	0.0704726	0.0851651	0.0659061	0.0723675	0.112328	0.0484314	0.111497	0.108352	0.0692748	0.0610604	0.0925077	0.0709125	0.0486275	0.049249	0.0744207	0.0700662	0.0782535	0.0500561	0.0662401	0.0558656	0.0665333	0.0995778	0.0821929	0.0630271	0.0502846	0.0893915	0.0585668	0.0542638	0.0381326	0.0333823	0.0959554	0.0764171	0.0827142	0.0770372	0.0511664	0.111073	0.0414943	0.0557756
336.168	-H(+)	Kyotorphin	HMDB05768	0.891875	0.0187958	0.00713585	0.0202416	0.0251809	0.0168467	0.0433296	0.0407138	0.0162027	0.0222747	0.0335679	0.0227974	0.0269499	0.00894965	0.00768098	0.0242119	0.0060909	0.0160218	0.0156016	0.0124067	0.00449114	0.0171655	0.0311416	0.0238966	0.0501863	0.0108343	0.00870202	0.0365077	NaN	0.0270834	0.0179924	0.0338663	0.0176062	0.0253299	0.0414451	0.0275433	0.00863572	0.0317594	0.0390291	0.0349857	0.0271906	0.0299907	0.00986629	0.0298055	0.00773645	0.0218333
336.196	-H(+)	Danazol	HMDB02835	0.914867	0.023445	0.0269125	0.0145352	0.0219806	0.0234619	0.0524471	0.0280398	0.0255493	0.0460086	0.0220272	0.0207968	0.0187994	0.0223978	0.00375823	0.0272536	0.0123397	0.0244357	0.0166025	0.0119453	0.0218287	0.0345657	0.0249184	0.0233516	0.0463316	0.0245661	0.0107419	0.0352528	0.0253866	0.0144167	0.0234034	0.03088	0.0186447	0.0360755	0.0333633	0.0306161	0.0297428	0.0388038	0.0110258	0.0224871	0.024514	0.0215293	0.0300835	0.0143419	0.0314055	0.0356666
337.011	-H(+)	Delphinidin	HMDB03074	0.833832	0.0368101	0.0273457	0.066949	0.0648786	0.0450236	0.0325204	0.0293994	0.047993	0.046569	0.0361148	0.0624967	0.0679336	0.0465398	0.0505604	0.0743666	0.0419532	0.0500391	0.0675194	0.0464177	0.0277369	0.0490121	0.0328854	0.0674443	0.0535024	0.0673883	0.0436498	0.0364646	0.0343934	0.0934682	0.0352307	0.030656	0.041298	0.0575627	0.0441755	0.0110179	0.0730623	0.0275338	0.0351517	0.0563925	0.0514885	0.0534176	0.0237747	0.0479712	0.0225017	0.0577368
337.042	-H(+)	Imidazoleacetic acid ribotide	HMDB06032	0.909438	0.0859477	0.115031	0.0955288	0.108634	0.087752	0.0983435	0.0888313	0.115653	0.150655	0.0844372	0.0990242	0.135028	0.0738904	0.102617	0.108553	0.106205	0.0756269	0.152867	0.107548	0.0814445	0.0762303	0.0725061	0.0995714	0.124331	0.0662901	0.0793282	0.0719014	0.085567	0.133019	0.0803842	0.0829786	0.0977984	0.208514	0.0933879	0.0634094	0.0576895	0.0680338	0.0688785	0.100667	0.0991433	0.0938885	0.0661719	0.0841389	0.125731	0.0964759
337.054	-H(+)	AICAR	HMDB01517	0.812591	0.143373	0.22058	0.156028	0.199667	0.138089	0.162131	0.11239	0.247987	0.14261	0.211143	0.171288	0.116648	0.0625012	0.174015	0.140009	0.0771147	0.0826167	0.487999	0.212829	0.112468	0.123629	0.133554	0.169334	0.0475584	0.0335368	0.13104	0.087542	0.0931801	0.16561	0.154995	0.118409	0.265988	0.25842	0.121545	0.033072	0.0535761	0.0727353	0.153509	0.168419	0.135553	0.147468	0.0653602	0.161998	0.216154	0.106803
337.141	-H(+)	HMDB01272	HMDB01272	0.874006	0.0553003	NaN	0.0872604	0.129456	0.0515553	0.15391	0.221088	0.0904177	0.165481	0.114051	0.131649	0.0942246	0.0705646	NaN	0.109755	0.00244486	0.0911179	0.0466073	0.0187656	NaN	0.1174	0.145707	0.14689	0.0761598	0.0604318	0.0188704	0.148065	NaN	0.0842672	0.0695726	0.124374	0.117704	0.0488838	0.155685	0.118042	0.0971448	0.117098	0.0484439	0.117127	0.0933528	0.109202	0.0864248	0.110051	0.10735	0.122672
337.164	-H(+)	omega-carboxy-trinor-leukotriene B4		0.840887	0.142632	0.187748	0.0431651	0.260611	0.122721	0.195027	0.177309	0.148899	0.159847	0.235539	0.235727	0.109326	0.0554528	NaN	0.224911	0.00114649	0.137584	0.0876087	0.754042	0.131344	0.110876	0.247507	0.263619	0.16755	0.0501805	0.0403999	0.219485	0.150435	0.140765	0.124535	0.215666	0.146975	0.1071	0.229944	0.217924	0.0872224	0.190961	0.0584643	0.107882	0.13254	0.191969	0.154326	0.0750725	0.176132	0.129382
337.311	-H(+)	Cetoleic acid ; Erucic acid	HMDB02884 ; HMDB02068	0.651334	0.514869	0.37331	0.0691756	0.459261	0.289183	0.186264	NaN	0.373744	0.442699	0.167853	0.337159	NaN	0.271553	NaN	0.00921128	NaN	0.302	0.173587	NaN	0.404483	0.598567	0.205392	0.514835	0.787696	0.403231	0.0346564	0.448197	0.434903	NaN	NaN	0.296489	0.00264173	0.719125	0.636198	NaN	0.573299	0.423444	NaN	0.303807	0.433815	0.434711	0.416967	NaN	0.556339	0.658338
338.037	-H(+)	HMDB12268	HMDB12268	0.709135	0.0562523	0.0825695	0.200409	0.0720624	0.116715	0.121533	0.166039	0.116748	0.19574	0.0593566	0.0973246	0.114188	0.159068	0.0967055	0.114543	0.16192	0.084552	0.136131	0.138723	0.0360429	0.0903187	0.0494792	0.0854423	0.164595	0.131741	0.119847	0.0296158	0.0600107	0.122064	0.116189	0.0563095	0.107967	0.173862	0.063601	0.144351	0.10378	0.113644	0.111509	0.0835982	0.0985026	0.073572	0.0823808	0.0651435	0.174195	0.196425
338.088	-H(+)	5-Hydroxy-6-methoxyindole glucuronide ; 6-Hydroxy-5-methoxyindole glucuronide	HMDB10363 ; HMDB10362	0.917638	0.0506176	0.065225	0.152649	0.0740136	0.0687454	0.0488207	0.053917	0.0448639	0.0467297	0.0607672	0.0546595	0.0523801	0.0627334	0.043929	0.0544444	0.044916	0.0461752	0.0682937	0.0441526	0.0654558	0.046593	0.0743076	0.0627041	0.0455138	0.0496112	0.0493484	0.0582877	0.0562576	0.0635963	0.0571521	0.0549229	0.0563992	0.0972912	0.0452661	0.0284896	0.0460114	0.0415055	0.0669106	0.0566376	0.0506309	0.0532271	0.0575391	0.0621431	0.0502875	0.0572305
338.091	-H(+)	Topiramate	HMDB05034	0.895868	0.0561715	0.0697163	0.213481	0.088908	0.0907186	0.0656787	0.0613002	0.0423315	0.0442496	0.0686414	0.0634589	0.057107	0.0783613	0.0429296	0.0585134	0.0510349	0.0525732	0.077823	0.0474942	0.0763466	0.0496618	0.0961212	0.0798288	0.0548927	0.042453	0.0581133	0.0779047	0.0669059	0.0759791	0.0728419	0.0651585	0.0706363	0.105916	0.0579804	0.0360226	0.0506716	0.047905	0.0671822	0.0634377	0.0491856	0.052738	0.068056	0.0645362	0.0493624	0.0624922
338.342	-H(+)	Docosanamide	HMDB00583	0.736284	1.19528	0.514942	0.200059	0.943262	0.281054	0.289674	0.101292	0.62036	0.416414	0.449738	0.672171	NaN	0.264331	NaN	0.119647	NaN	0.42078	0.200638	NaN	0.724156	0.822723	0.673145	1.04074	1.26321	0.491092	0.0348052	0.766783	0.74525	NaN	NaN	0.569347	0.473244	1.27604	1.02448	NaN	0.501016	0.620538	NaN	0.326207	1.09086	1.10554	0.46765	0.0381281	0.571537	0.994358
339.092	-H(+)	3'-Ketolactose	HMDB01030	0.946667	0.0728268	0.0989509	0.0722928	0.0918931	0.0695282	0.0897585	0.0869635	0.0708398	0.0973505	0.0782397	0.109112	0.0578896	0.0594747	0.0464492	0.062323	0.0452351	0.0785	0.0655685	0.0744094	0.118824	0.0674138	0.0901788	0.0972067	0.0835458	0.0586708	0.0655249	0.104702	0.0983597	0.0619804	0.0792251	0.0866226	0.0905708	0.110509	0.109037	0.077031	0.0660582	0.0806805	0.0806264	0.0735315	0.0502544	0.0799896	0.0673801	0.0773925	0.0791389	0.101188
339.171	-H(+)	3-Hydroxyquinine	HMDB01091	0.781162	0.120886	0.270543	NaN	0.354272	0.152834	0.329808	0.439239	0.221857	0.795222	0.320789	0.372475	0.0765045	0.0444016	NaN	0.0712588	NaN	0.103817	NaN	1.19503	0.164098	0.0977223	0.33779	0.377804	0.368074	0.0847682	NaN	0.358798	0.0570196	0.0810244	0.332611	0.363916	0.344903	0.0792072	0.522433	0.479739	0.133431	0.295078	NaN	0.197451	0.0568759	0.151323	0.101576	NaN	0.231354	0.215945
339.327	-H(+)	Behenic acid ; behenate	C08281 ; C08281	0.76273	1.05784	2.61296	NaN	1.12862	0.730532	0.817352	0.292663	1.53283	1.88285	0.900246	0.8156	0.178032	0.539032	NaN	0.598599	NaN	0.939628	0.175801	NaN	1.94111	1.48575	0.945727	0.989215	1.88039	0.844916	0.101989	1.701	1.97752	0.0953434	0.221065	1.30738	0.466215	1.74007	1.95345	NaN	1.28344	0.827916	0.659603	0.829319	0.51495	0.731971	1.3193	NaN	1.3164	1.69473
340.123	-H(+)	6-(alpha-D-Glucosaminyl)-1D-myo-inositol ; Lactosamine	HMDB11668 ; HMDB06591	0.927006	0.0622501	0.0822691	0.0334479	0.0800357	0.0489117	0.0332829	0.0765431	0.0544656	0.0862235	0.0830622	0.0803853	0.0603472	0.0227066	0.0357981	0.0637285	0.0342222	0.0523386	0.0511413	0.05134	0.0647217	0.0491663	0.086476	0.0806479	0.0536059	0.0396911	0.0423131	0.0722732	0.0604767	0.0566441	0.0510423	0.0667587	0.0684591	0.0812622	0.0764601	0.0384436	0.029475	0.0363836	0.0669935	0.0488245	0.0523399	0.0669737	0.0406905	0.057555	0.0386424	0.0461055
340.25	-H(+)	dodecenoyl carnitine		0.685686	0.024912	0.062359	NaN	0.0346517	0.00738204	0.0427281	0.215881	0.0579043	0.200127	0.0454604	0.0526847	0.00148774	0.0023859	NaN	0.000495323	NaN	0.0132817	NaN	0.0451931	0.0809837	NaN	0.0425625	0.02669	0.047114	0.0245281	NaN	0.0614089	0.0391545	0.00345099	0.0500065	0.0675538	0.10763	NaN	0.170338	0.0789352	0.0042493	0.0694229	NaN	0.00220304	0.0076295	0.00893454	0.00758111	NaN	0.0073055	0.0169308
341.109	-H(+)	3-b-Galactopyranosyl glucose ; Alpha-Lactose ; Cellobiose ; D-Maltose ; Epimelibiose ; Galactinol ; Isomaltose ; Kojibiose ; Lactose ; Lactulose ; Maltose ; Melibiose ; Sucrose ; Trehalose ; Turanose ; glucose-1,3-mannose oligosaccharide	HMDB06603 ; HMDB00186 ; HMDB00055 ; HMDB00163 ; HMDB06792 ; HMDB05826 ; C00252 ; HMDB11742 ; C00243 ; HMDB00740 ; C00208 ; HMDB00048 ; C00089 ; C01083 ; HMDB11740 ; C04147	0.828517	0.413543	1.19627	0.117631	0.631733	0.731345	0.419835	0.30607	0.275322	1.37128	0.719586	0.529378	0.184584	0.259627	0.140655	0.266116	0.182216	0.243555	0.352973	0.242892	0.894393	0.410564	0.555679	0.490972	0.305141	0.414385	0.246142	1.00072	0.969877	0.202711	0.249062	0.84171	0.323068	0.736087	0.878629	0.252159	0.350173	0.438206	0.31109	2.25862	0.103979	0.434775	0.543262	0.181781	1.07586	0.548837
341.196	-H(+)	2,3-Dinor-6-keto-prostaglandin F1 a ; 2,3-Dinor-TXB2	HMDB02277 ; HMDB02904	0.826112	0.820239	1.96023	0.0261159	0.99873	0.8292	1.47506	1.70298	1.38783	2.82038	1.10164	0.89027	0.399513	0.48138	NaN	0.405047	NaN	0.440584	0.200745	0.336055	1.70453	0.55624	1.07633	0.781111	1.71458	0.66167	0.183941	1.45268	1.30197	0.41589	1.04246	1.34877	1.17745	0.998835	2.42256	1.69465	0.780385	1.23345	0.0246953	0.62878	0.354019	0.331457	0.796355	NaN	1.25181	1.05786
341.21	-H(+)	Guggulsterone	HMDB02726	0.813959	0.273175	0.6891	NaN	0.361464	0.172554	0.333059	0.492451	0.498715	1.06483	0.535529	0.288416	0.167043	0.0291847	NaN	0.155303	NaN	0.0819005	NaN	0.0158306	0.715817	0.048231	0.445639	0.215522	0.702991	0.147314	NaN	0.641944	0.341476	0.235918	0.437932	0.59799	0.369652	0.158352	1.02274	0.798632	0.125214	0.227366	NaN	0.296118	0.0713771	0.0557328	0.0977942	NaN	0.236591	0.22707
341.305	-H(+)	MG(P-18:0e/0:0/0:0)	HMDB11153	0.320198	0.272836	0.178429	0.0776681	0.153263	0.101794	0.273863	0.209078	0.0953503	0.371447	0.098646	0.0997194	0.203908	0.109972	0.0739131	0.0971555	0.118072	0.0319504	0.322771	0.160768	0.339147	0.334008	0.0744264	0.0418996	0.188105	0.130701	0.0566912	0.0626504	0.121467	0.110707	0.184491	0.0344045	0.137093	0.592023	0.344065	0.1445	0.156896	0.16334	0.121308	0.212948	0.0265639	0.0128589	0.767095	0.142593	0.686395	0.323579
342.266	-H(+)	Dodecanoylcarnitine ; lauroyl carnitine	HMDB02250 ;	0.912966	0.0321295	0.0421505	0.0220817	0.0292483	0.030376	0.0391275	0.0284865	0.0344784	0.0505488	0.0372189	0.0244801	0.0253213	0.0231918	0.0142693	0.0346321	0.0130382	0.0238665	0.0218905	0.031649	0.0486059	0.038151	0.0417728	0.0313777	0.0426232	0.0254259	0.0181882	0.0503816	0.046453	0.0199628	0.0337226	0.045096	0.0399669	0.0297379	0.0513193	0.0282715	0.0327292	0.0307105	0.021532	0.0352992	0.0116416	0.0167161	0.0254961	0.0101448	0.020575	0.0433794
343.033	-H(+)	Molybdopterin precursor Z	HMDB11683	0.757725	0.0198387	0.00326329	0.0745578	0.0437989	0.0260282	0.0277358	0.03391	0.0211052	0.0182693	0.0294614	0.0390332	0.0388243	0.0252597	0.0400169	0.0354904	0.0370528	0.0249258	0.032672	0.0683668	0.0316004	0.0280932	0.02307	0.0387329	0.0171862	0.0446201	0.0323502	0.0451089	0.0135603	0.0512165	0.0418746	0.0254073	0.0327755	0.0403457	0.0235576	0.0260335	0.0970525	0.0213236	0.0584489	0.0371418	0.038756	0.0350923	0.0148119	0.0475704	0.0197913	0.0176239
343.062	-H(+)	Thiamin monophosphate ; Thiamine monophosphate	C01081 ; HMDB02666	0.876225	0.0385206	0.0455172	0.0748135	0.0692516	0.0473186	0.0346061	0.0413304	0.0393736	0.0412801	0.0582293	0.0603132	0.0401562	0.0194494	0.0515164	0.0433803	0.0347001	0.0310874	0.0526639	0.0625391	0.0463583	0.040399	0.0562274	0.0606184	0.0505115	0.028256	0.0455148	0.0505136	0.0277149	0.0604571	0.0656778	0.0426862	0.0856001	0.0461198	0.0352887	0.034391	0.0289982	0.0226588	0.096861	0.0583321	0.0556146	0.0623036	0.0296887	0.0662764	0.0251556	0.0307029
343.101	-H(+)	Clotrimazole	HMDB01922	0.931773	0.100649	0.114521	0.0570235	0.153369	0.14291	0.0921425	0.0950349	0.0739662	0.0879128	0.159351	0.115302	0.0652261	0.0686287	0.0451633	0.0935396	0.0610034	0.0785416	0.0900638	0.079111	0.103743	0.0850477	0.140705	0.105601	0.107926	0.0603245	0.0669519	0.144361	0.0972781	0.0764203	0.0954695	0.134477	0.111063	0.0996939	0.109751	0.0897658	0.0764387	0.0970132	0.0971461	0.0936252	0.0762906	0.112495	0.0933589	0.0825868	0.118114	0.0841186
343.107	-H(+)	Dolichyl diphosphate	HMDB01513	0.93562	0.112097	0.156765	0.0613584	0.168469	0.156395	0.106158	0.109851	0.0906485	0.137738	0.164159	0.121978	0.0720702	0.0746701	0.0465921	0.105937	0.0650953	0.0826228	0.0984638	0.0813552	0.134549	0.0990951	0.151708	0.123226	0.131015	0.0767411	0.0712576	0.179636	0.129565	0.0860077	0.101517	0.163552	0.126795	0.114442	0.15305	0.0990292	0.0888986	0.124341	0.106005	0.14432	0.0807149	0.121831	0.12533	0.0878428	0.149536	0.112646
343.123	-H(+)	Maltitol ; Melibiitol	HMDB02928 ; HMDB06791	0.843775	0.0836083	0.0995363	0.0118746	0.0978867	0.0468173	0.0776622	0.0580652	0.082563	0.0773679	0.0962776	0.0882587	0.0469883	0.0361748	0.010806	0.104338	0.0136454	0.0593056	0.0512572	0.0478975	0.0620526	0.064813	0.101459	0.0961391	0.0894133	0.0294312	0.0419979	0.0946106	0.045714	0.0834235	0.0894176	0.0875033	0.0975772	0.0389709	0.090164	0.0732767	0.0220851	0.0961553	0.0645865	0.073424	0.0688601	0.0925422	0.0754196	0.0401922	0.0809252	0.0539827
343.24	-H(+)	16b-Hydroxystanozolol ; 3'-Hydroxystanozolol ; 4b-Hydroxystanozolol	HMDB03166 ; HMDB06001 ; HMDB03318	0.849049	0.0840808	0.110893	NaN	0.0981149	0.0531881	0.0322062	0.0181723	0.0777161	0.0326537	0.129875	0.0693427	0.035879	NaN	0.0313655	0.168311	NaN	0.0473183	0.0360299	0.0277628	0.11681	0.0190344	0.131295	0.0736011	0.117643	NaN	0.0212689	0.14172	0.0512775	0.138393	0.0639712	0.128435	0.0502398	0.0166577	0.126124	0.0281628	NaN	0.0497904	0.00374183	0.0998873	0.0423748	0.0728633	0.0754422	0.018503	0.0364795	0.0321235
343.32	-H(+)	MG(18:0e/0:0/0:0)	HMDB11143	-0.0209713	0.148314	0.120079	0.0475795	0.496729	0.053655	0.271791	0.175717	0.0326241	0.272582	0.0467383	0.0705602	0.084805	0.075002	0.0520577	0.0767537	0.121594	0.0164351	0.323728	0.103186	0.132723	0.274232	0.0831786	0.0153284	0.123813	0.101738	0.0320119	0.0128583	0.0608036	0.134932	0.115212	NaN	0.0883981	0.360495	0.0561857	0.085647	0.102819	0.12162	0.0943052	0.190943	NaN	NaN	0.651918	0.128787	0.603115	0.473661
344.039	-H(+)	3',5'-cyclic GMP(1-) ; Cyclic GMP ; Guanosine 2',3'-cyclic phosphate	C00942 ; HMDB01314 ; HMDB11629	0.244725	1.47022	2.48635	6.38525	1.0065	3.19069	3.17509	3.35	2.47375	5.1292	0.896101	3.25468	1.98851	7.37467	2.15228	1.68059	6.80034	4.90768	4.12852	5.89977	1.82508	4.82751	0.792053	3.25883	3.62519	10.1263	10.5577	0.689874	3.09851	1.79187	3.49166	0.395492	3.68909	6.4332	2.26257	5.36094	7.04856	3.90229	2.51433	1.82164	3.46014	1.45527	3.16109	1.46537	4.46044	8.97287
344.108	-H(+)	(S)-Esomeprazole ; Omeprazole ; omeprazole	HMDB05009 ; HMDB01913 ; C07324	0.881006	0.0758378	0.0993412	0.11835	0.0862646	0.11267	0.0728513	0.0857861	0.0765956	0.0924898	0.0752646	0.0955856	0.0755643	0.168329	0.0668807	0.0811625	0.121863	0.132404	0.100246	0.130324	0.074685	0.0927012	0.0862082	0.0922945	0.0850658	0.176782	0.224411	0.0621454	0.0787449	0.0754775	0.0983669	0.0557888	0.134852	0.129025	0.0712033	0.125661	0.101109	0.0817442	0.0693711	0.0682537	0.0925807	0.0837189	0.0809119	0.0655602	0.0876821	0.153708
344.209	-H(+)	sebacoyl carnitine		0.856336	0.0830033	0.102087	NaN	0.0746755	0.0448066	0.068141	0.0563193	0.0784495	0.0819376	0.0791332	0.0674034	0.0405533	0.0100299	0.00589332	0.151199	0.00107767	0.0574015	0.037582	0.0391767	0.0586994	0.046224	0.104748	0.0700607	0.105723	0.0169064	0.0358845	0.109735	0.0401295	0.110986	0.0631654	0.0960735	0.0799087	0.0278146	0.113758	0.0788955	0.0158681	0.100938	0.0200959	0.0759627	0.0547377	0.0656486	0.086534	0.0275567	0.0861424	0.0468001
345.11	-H(+)	nifedipine	C07266	0.949582	0.0568321	0.0617771	0.0443058	0.060582	0.0408398	0.049665	0.0510505	0.0477002	0.0420921	0.0650744	0.0572071	0.0571972	0.0378819	0.0295246	0.0526834	0.0472463	0.0457663	0.0441611	0.0562881	0.0357029	0.0401144	0.0716169	0.0612658	0.0355765	0.0463697	0.0471313	0.0661174	0.0295895	0.0582286	0.0542136	0.0585971	0.0696467	0.0546388	0.0654988	0.0604529	0.0356047	0.0376273	0.0702332	0.0389749	0.0580473	0.0614885	0.0341463	0.0511573	0.0342533	0.0449586
345.132	-H(+)	Gibberellin A3	HMDB03559	0.938495	0.153967	0.261594	0.0895514	0.197856	0.147726	0.175708	0.166735	0.167679	0.132723	0.170243	0.155095	0.119278	0.0839084	0.0851544	0.145084	0.116405	0.10119	0.122743	0.186299	0.19518	0.1614	0.188186	0.161431	0.115338	0.146872	0.130131	0.247706	0.194117	0.118905	0.185868	0.206448	0.169737	0.115228	0.193815	0.174496	0.174572	0.143941	0.134887	0.0931387	0.0815322	0.136815	0.14772	0.133526	0.14774	0.168092
345.207	-H(+)	11-deoxycortisol ; 21-Deoxycortisol ; 21-Hydroxy-5b-pregnane-3,11,20-trione ; Cortexolone ; Corticosterone ; corticosterone	C05488 ; HMDB04030 ; HMDB06756 ; HMDB00015 ; HMDB01547 ; C02140	0.904369	0.0483905	0.0463201	0.00528604	0.0432425	0.0253591	0.0561232	0.0429362	0.0465723	0.0370328	0.0418649	0.0370282	0.0293792	0.0191903	0.00964985	0.0702952	0.0257117	0.0338357	0.0254206	0.0291298	0.0321226	0.0320809	0.0506571	0.0370332	0.0564734	0.014111	0.0311541	0.0540728	0.0301465	0.0483012	0.0362707	0.0487829	0.0505264	0.0273033	0.0561364	0.053404	0.0202386	0.0509856	0.0216375	0.0360935	0.0395649	0.0406004	0.0532372	0.0187884	0.0517454	0.0336547
346.055	-H(+)	3'-AMP(2-) ; AMP ; dGMP	C01367 ; C00020 ; C00362	0.338646	4.80483	6.46302	14.4005	1.4229	27.6749	3.31382	10.3038	5.57272	4.7681	1.19164	2.14781	15.534	13.0781	2.58981	4.18642	9.58247	5.87199	4.9365	9.86283	3.78951	2.45668	1.15863	2.85895	2.52426	2.65035	4.11257	1.89097	2.14635	5.93051	12.903	4.50276	16.9232	10.1457	3.59296	24.6916	17.4111	18.1876	4.57782	3.82349	7.57271	3.09045	2.16821	1.56152	5.56497	2.55725
346.274	-H(+)	Anandamide	C11695	0.858569	0.0591101	0.0617498	0.0258884	0.0484335	0.0470634	0.0603844	0.0264174	0.0555399	0.0565069	0.0288122	0.0389215	0.0289555	0.0393914	0.0140936	0.0308767	0.0192699	0.0360557	0.0240425	0.0282555	0.0610786	0.0535835	0.0389429	0.0614936	0.0796442	0.0421985	0.0278867	0.0546607	0.0604893	0.0173698	0.0257057	0.0471409	0.0389215	0.0826442	0.0643595	0.0236173	0.0537768	0.0641087	0.00693752	0.0359996	0.0488874	0.0468113	0.0584537	0.0126449	0.0588137	0.0610967
347.038	-H(+)	2-O-(6-Phospho-alpha-mannosyl)-D-glycerate ; 2-keto-3-deoxy-D-glycero-D-galactononic acid 9-phosphate	HMDB12152 ;	0.537209	0.1356	0.157773	0.305542	0.110208	0.318276	0.166172	0.212237	0.198733	0.195467	0.0869133	0.165791	0.823661	0.286269	0.115608	0.127437	0.336483	0.200674	0.213989	0.339856	0.150892	0.190708	0.0774994	0.223857	0.155535	0.338296	0.306756	0.0833056	0.185266	0.39215	0.241167	0.07437	0.285206	0.330354	0.102735	0.358134	0.328949	0.297571	0.168913	0.183481	0.192448	0.164818	0.144127	0.119782	0.381421	0.301089
347.039	-H(+)	IMP	C00130	0.544611	0.134893	0.154279	0.309363	0.115259	0.325135	0.176567	0.213702	0.198106	0.188602	0.0891003	0.161681	0.860548	0.280643	0.112939	0.12447	0.334215	0.193077	0.212128	0.33661	0.153101	0.184638	0.0782571	0.235449	0.16061	0.3148	0.29896	0.0908505	0.182886	0.398652	0.24861	0.0777177	0.293401	0.3301	0.103351	0.373437	0.319073	0.309056	0.168596	0.185673	0.19141	0.16755	0.138903	0.127668	0.385651	0.294271
347.098	-H(+)	Riboflavin reduced	HMDB01557	0.44744	0.0157793	NaN	0.205028	0.059906	0.134872	0.208538	0.219747	0.0715456	0.0681607	0.0571186	0.0963152	0.0364248	0.2191	0.0472982	0.0117259	0.122429	0.0983576	0.0939194	0.166381	NaN	0.126937	0.0586495	0.12733	NaN	0.156932	0.122091	0.0358408	NaN	0.0211995	0.0704953	0.0428602	0.0994227	0.0967286	0.0566324	0.137078	0.194461	0.255	0.186188	0.0302557	0.0926395	0.0699273	0.0457988	0.119365	0.0612231	0.188072
347.184	-H(+)	12,20-dioxo-leukotriene B4		0.498238	0.131704	0.208861	0.0939048	0.123069	0.11393	1.55593	0.159009	0.157988	0.207472	0.110504	0.0979007	0.0850917	0.127727	0.0487597	0.132522	0.245142	0.0876533	0.110037	0.0974428	0.167958	0.175237	0.123644	0.107374	0.174092	0.104452	0.103017	0.136995	0.181071	0.070413	0.143304	0.131318	0.141284	0.192709	0.159868	0.196745	0.175885	0.186471	0.165343	0.116139	0.110511	0.101278	0.159254	0.115735	0.196961	0.203408
347.223	-H(+)	11b,21-Dihydroxy-5b-pregnane-3,20-dione ; 17a,21-Dihydroxypreg-nenolone ; 3a,21-Dihydroxy-5b-pregnane-11,20-dione ; 3b,15b,17a-Trihydroxy-pregnenone ; 3b,17a,21-Trihydroxypregnenone	HMDB06757 ; HMDB06762 ; HMDB06755 ; HMDB00353 ; HMDB00382	0.929702	0.0417519	0.0575714	0.0350095	0.0385331	0.045608	0.0995689	0.061583	0.0513751	0.0636585	0.0437067	0.031353	0.0397423	0.0420792	0.0215851	0.0459386	0.0453081	0.035688	0.0264941	0.033412	0.038489	0.044375	0.0451623	0.0296923	0.0637216	0.0267292	0.0256466	0.0533477	0.0410288	0.0329755	0.0380857	0.0525304	0.034179	0.0423607	0.0526409	0.0669823	0.0460759	0.0606655	0.0270049	0.0354274	0.0296222	0.0268505	0.0572267	0.0389549	0.0614068	0.0497089
349.111	-H(+)	Estrone sulfate ; estrone 3-sulfate(1-)	HMDB01425 ; C02538	0.746848	0.0809028	0.0641923	0.00354631	0.0637149	NaN	0.0808886	0.102622	0.0205666	0.0419156	0.0899035	0.100613	0.0665504	NaN	0.0746957	0.0813041	0.0324102	0.0729151	0.0648084	0.0510266	0.0239151	NaN	0.0913424	0.115366	0.141811	NaN	0.0611144	0.0812353	NaN	0.0905434	0.200241	0.0868697	0.105633	0.0564748	0.07568	0.114657	NaN	0.050202	0.13633	0.135867	0.115182	0.116158	0.0334454	0.159835	0.0730573	0.0214248
349.201	-H(+)	12-oxo-20-hydroxy-leukotriene B4 ; 15-Keto-prostaglandin E2 ; 15-epi-lipoxin A5 ; 15-epi-lipoxin B5 ; 15-oxo-lipoxin A4 ; 20-hydroxy-leukotriene B5 ; 20-oxo-leukotriene B4 ; 5,12,18R-TriHEPE ; 8-iso-15-keto-PGE2 ; PGH3 ; Prostaglandin D3 ; Prostaglandin E3 ; Resolvin E1 ; prostaglandin-d3 ; prostaglandin-e3	; HMDB03175 ; ; ; ; ; ; ; HMDB02341 ; C00427 ; HMDB03034 ; C06439 ; HMDB10410 ; ;	0.906393	0.17885	0.217757	0.0693597	0.165504	0.101633	0.171746	0.132746	0.154469	0.13146	0.149115	0.174427	0.0850747	0.110748	0.0741869	0.175733	0.354947	0.149327	0.176815	0.155933	0.229177	0.129935	0.180097	0.198004	0.129205	0.0724834	0.162854	0.198305	0.259666	0.0752129	0.121271	0.207578	0.140618	0.11175	0.221407	0.146335	0.108952	0.150763	0.13797	0.0804268	0.146928	0.168468	0.133858	0.0797094	0.138046	0.184927
349.239	-H(+)	5a-Tetrahydrocorticosterone ; MG(0:0/18:4(6Z,9Z,12Z,15Z)/0:0) ; MG(18:4(6Z,9Z,12Z,15Z)/0:0/0:0) ; Tetrahydrocorticosterone ; Tetrahydrodeoxycortisol	HMDB00449 ; HMDB11541 ; HMDB11571 ; HMDB00268 ; HMDB05972	0.852466	0.0734014	0.0594258	0.0162734	0.0491566	0.0148078	0.106069	0.0655918	0.0828786	0.0409791	0.0565333	0.0403088	0.0478596	0.115434	0.0256572	0.0517909	0.0320576	0.0383427	0.038447	0.0312674	0.0568616	0.0289134	0.0591384	0.142771	0.0356544	0.031678	0.0208344	0.0815782	0.046612	0.0340612	0.0660229	0.0697326	0.0261998	NaN	0.0705606	0.0944866	0.0304132	0.0771754	0.0714472	0.0642294	0.0465061	0.036088	0.0318666	0.0405487	0.016604	0.084542
350.108	-H(+)	HMDB00785 ; HMDB00794 ; HMDB00796	HMDB00785 ; HMDB00794 ; HMDB00796	0.924152	0.0375309	0.044958	0.079982	0.0354326	0.02321	0.0404489	0.0583362	0.0295976	0.0492104	0.049122	0.0469237	0.0371466	0.0416396	0.0368079	0.0328657	0.0362863	0.0351208	0.0364301	0.0553857	0.0297738	0.0263153	0.0397201	0.0468192	0.0331754	0.0318625	0.0408494	0.0333351	0.0243265	0.0402063	0.0450849	0.0372412	0.0487073	0.0384928	0.0389331	0.0421208	0.032648	0.0296117	0.0574261	0.0494506	0.0559284	0.0505127	0.028024	0.0501818	0.037588	0.0519167
351.029	-H(+)	Petunidin	HMDB03173	0.652036	0.0733876	0.0511847	0.24064	0.0941196	0.126099	0.0760424	0.131206	0.07501	0.123658	0.0884163	0.0888016	0.11733	0.179096	0.150526	0.0845918	0.128246	0.0831123	0.084157	0.157376	0.0404734	0.0892437	0.0680143	0.10162	0.107602	0.201692	0.144411	0.0386414	0.0627608	0.119045	0.127257	0.048135	0.104266	0.223235	0.0576536	0.109711	0.0906008	0.0861824	0.146133	0.0734323	0.10829	0.0956753	0.0735911	0.130764	0.0912402	0.230304
351.122	-H(+)	Cotinineglucuronide	HMDB01013	0.861159	0.177873	0.189204	0.10947	0.189024	0.115005	0.0872438	0.111957	0.152512	0.140403	0.191447	0.15909	0.116749	0.0996577	0.0863676	0.103522	0.133706	0.113738	0.143081	0.128411	0.118463	0.132506	0.200282	0.166266	0.0858207	0.115678	0.136514	0.128006	0.132431	0.102841	0.141693	0.118898	0.255209	0.206385	0.122554	0.0937381	0.0820229	0.0968086	0.263741	0.127081	0.14821	0.180852	0.129635	0.13266	0.11063	0.118286
351.125	-H(+)	Estradiol-17beta 3-sulfate	HMDB04448	0.882196	0.169949	0.192495	0.108782	0.189354	0.120386	0.0862103	0.114095	0.154481	0.156328	0.192574	0.164392	0.115649	0.103826	0.0837395	0.106685	0.125925	0.112692	0.142009	0.138684	0.114309	0.147677	0.198747	0.170238	0.0980107	0.115478	0.131026	0.134953	0.130863	0.106484	0.143317	0.11934	0.250957	0.22607	0.124789	0.111254	0.08677	0.102071	0.257794	0.125374	0.151084	0.182842	0.131767	0.135523	0.116283	0.128034
351.218	-H(+)	(13E)-11a-Hydroxy-9,15-dioxoprost-13-enoic acid ; 13,14-Dihydro-15-keto-PGE2 ; 13,14-dihydro-15-oxo-lipoxin A4 ; 15-Keto-prostaglandin F2a ; 15-dehydro-prostaglandin E1(1-) ; 15-epi-lipoxin A4 ; 15-epi-lipoxin B4 ; 20-Hydroxy-leukotriene B4 ; 20-OH-hepoxilin A3 ; 20-hydroxy-leukotriene B4(1-) ; 5,12,20-TriHETE ; 8-iso-15-keto-PGF2a ; 8-iso-PGF3a ; 8-isoprostaglandin E2 ; Levuglandin D2 ; Levuglan…	HMDB01320 ; HMDB02776 ; ; HMDB04240 ; C04654 ; ; ; HMDB01509 ; ; C04853 ; C04853 ; HMDB05077 ; HMDB02132 ; HMDB05844 ; HMDB02400 ; HMDB02363 ; C06314 ; C06315 ; HMDB01403 ; HMDB01220 ; HMDB02122 ; HMDB01381 ; HMDB01335 ; HMDB01452 ; C00696 ; C00584 ; C00427 ; C01312 ; C02198 ; C04853	0.798816	0.0703591	0.285923	NaN	0.0755521	0.0516563	0.0326341	0.0142681	0.114013	0.150194	0.105554	0.0343791	0.0209273	0.013573	NaN	0.0681328	0.0358281	0.037204	0.0181424	0.0121189	0.136525	0.0498313	0.0903894	0.0474116	0.152256	0.0382705	0.00959501	0.137628	0.109414	0.0106952	0.0463257	0.122168	0.038878	0.0590639	0.15232	0.0519767	0.0299276	0.0130059	NaN	NaN	0.0162322	0.0136533	0.0914236	NaN	0.0458	0.105442
351.252	-H(+)	MG(0:0/18:3(6Z,9Z,12Z)/0:0) ; MG(0:0/18:3(9Z,12Z,15Z)/0:0) ; MG(18:3(6Z,9Z,12Z)/0:0/0:0) ; MG(18:3(9Z,12Z,15Z)/0:0/0:0)	HMDB11539 ; HMDB11540 ; HMDB11569 ; HMDB11570	0.868081	0.052645	0.100698	0.0240461	0.0689154	0.0423233	0.0320713	0.0488098	0.0622614	0.0562487	0.106453	0.0409096	0.0421726	0.011306	0.0337757	0.0552269	0.0108716	0.0385877	0.0239259	0.00365022	0.124327	0.0503256	0.0895101	0.060645	0.1001	0.0364099	0.0222017	0.112463	0.0890428	0.0454712	0.0725638	0.0986935	0.0481679	0.0288241	0.102211	0.0264527	0.0256673	0.00824552	0.0324572	0.102768	0.025685	0.036068	0.0372924	0.0435006	0.0168312	0.0545653
352.119	-H(+)	Protopine	HMDB03920	0.846647	0.0462308	0.0564088	0.0311126	0.0530117	0.0330698	0.0425195	0.0390163	0.0392114	0.0333942	0.0581833	0.0493283	0.0403735	0.0261889	0.0320375	0.0366521	0.0414054	0.0361552	0.0451327	0.0398955	0.0324776	0.0392188	0.0573526	0.0473575	0.0107575	0.0307568	0.043488	0.0358757	0.0294846	0.0386433	0.05932	0.0310694	0.0803995	0.0619078	0.0364048	0.0420307	0.0148545	0.0127446	0.0620225	0.016999	0.0472538	0.050399	0.0338009	0.0462459	0.0318724	0.030186
353.086	-H(+)	Biflorin ; Chlorogenic acid	HMDB02336 ; HMDB03164	0.735321	0.0529453	0.00597707	0.0913965	0.0990384	0.0377957	0.0232933	0.0608365	0.0363492	NaN	0.114544	0.0699691	0.0847309	0.00739992	0.158375	0.0915717	0.0230112	0.0484185	0.0584202	0.114142	0.052619	NaN	0.0854261	0.0811428	NaN	0.064125	0.0444679	0.0551248	0.00722962	0.127145	0.0679333	0.0632182	0.0364615	NaN	0.046826	0.0035647	NaN	0.000586667	0.0753403	0.0677211	0.0634809	0.0943936	0.0100937	0.184917	NaN	0.00723344
353.139	-H(+)	S-Adenosylmethioninamine	C01137	0.918057	0.0936981	0.0978748	0.0871877	0.145009	0.0804168	0.119475	0.143547	0.10415	0.128285	0.132074	0.163506	0.111238	0.0907555	NaN	0.106228	0.0139626	0.12333	0.0800224	0.11691	0.0807668	0.0979599	0.155072	0.173022	0.0795147	0.0740006	0.0554136	0.12509	0.0680257	0.0988115	0.137441	0.11099	0.176423	0.113306	0.123621	0.168912	0.0960137	0.108988	0.159124	0.0905945	0.0956092	0.130273	0.0966526	0.105699	0.115331	0.109917
353.231	-H(+)	(5Z,9E,12S,14Z)-8,11,12-trihydroxyicosa-5,9,14-trienoate ; 11,12,15-THETA ; 11,12,15-TriHETRE ; 11,14,15-THETA ; 11,15-cyclo-8,12,14-trihydroxy-(5Z,9E)-eicosadienoic acid ; 11-Epi-PGF2a ; 11b-PGF2a ; 13,14-Dihydro-15-keto PGF2a ; 20-OH-10,11-dihydro-leukotriene B4 ; 5,9,11-trihydroxyprosta-6E,14Z-dien-1-oate ; 5,9-cyclo-6,8,12-trihydroxy-(10E,14Z)-eicosadienoic acid ; 8-Isoprostaglandin E1 ; 8-Is…	; HMDB04684 ; HMDB10170 ; HMDB04694 ; ; HMDB11137 ; HMDB10199 ; HMDB04685 ; ; ; ; HMDB04686 ; HMDB05083 ; HMDB06562 ; HMDB02115 ; C00639 ; HMDB05102 ; HMDB01442 ; HMDB01139 ; HMDB01483 ; HMDB01977 ; HMDB01965 ; C04741 ; C00639 ; ; ;	0.818705	0.0888396	0.194553	0.00264892	0.112393	0.0712016	0.161895	0.148456	0.135813	0.293321	0.119207	0.10067	0.0595024	0.0379515	NaN	0.0633365	NaN	0.0445341	0.0168235	0.357532	0.172165	0.0957608	0.115358	0.0753695	0.241566	0.119182	NaN	0.170114	0.131906	0.0461955	0.0977348	0.159546	0.167967	0.0676621	0.25146	0.210878	0.155718	0.0548618	NaN	0.0782356	0.0446057	0.0392811	0.036875	NaN	0.0488061	0.123696
353.269	-H(+)	MG(0:0/18:2(9Z,12Z)/0:0) ; MG(18:2(9Z,12Z)/0:0/0:0)	HMDB11538 ; HMDB11568	0.881406	0.0798736	0.138907	0.0736899	0.0982478	0.126861	0.129444	0.148939	0.123479	0.183659	0.106796	0.0936117	0.1054	0.0996223	0.0234568	0.0973345	0.0487732	0.0954389	0.0674752	0.344053	0.147351	0.126733	0.11219	0.105157	0.151973	0.088761	0.0561076	0.149476	0.153703	0.0765713	0.101057	0.152305	0.0813775	0.116094	0.155257	0.139248	0.133439	0.148752	0.0652548	0.103158	0.0486166	0.059577	0.147093	0.0766373	0.153928	0.153504
353.342	-H(+)	Tricosanoic acid	HMDB01160	0.75278	0.106208	0.207088	0.0253162	0.0747743	0.0893575	0.0802451	0.0392854	0.102591	0.102523	0.0577981	0.0472747	0.00962351	0.0670571	0.00142818	0.0520627	NaN	0.0994447	0.0295568	0.0576395	0.212328	0.148101	0.0647596	0.0771546	0.125936	0.137967	0.022752	0.164925	0.228474	0.0121953	0.0482179	0.158934	0.0743631	0.116082	0.173479	NaN	0.141761	0.0608604	0.059354	0.0830852	0.00788026	0.0476278	0.115359	0.0192062	0.111976	0.15703
354.312	-H(+)	w-hydroxydocosanoicacid	C19623	0.858412	0.0783509	0.0953646	0.0274555	0.0716462	0.0578128	0.0539177	0.042845	0.0720478	0.0824223	0.0441901	0.0643545	0.0208359	0.0435273	0.00871753	0.0348362	0.0186832	0.0571877	0.0381483	0.0338584	0.0947778	0.0824041	0.0663767	0.0824773	0.105502	0.0557494	0.0351364	0.094213	0.105647	0.0166486	0.0303006	0.0869834	0.042546	0.1107	0.101987	0.0251558	0.0806405	0.0717261	0.0159334	0.050713	0.0675847	0.0700339	0.0752811	0.0226859	0.0771995	0.0969645
355.067	-H(+)	5-Amino-6-(5'-phosphoribitylamino)uracil	HMDB03841	0.731253	0.0725551	0.0154036	0.164884	0.162517	0.108537	0.000916759	0.0611876	0.0544812	NaN	0.114876	0.0973942	0.127671	0.0286357	0.20419	0.12709	0.0417734	0.064955	0.0941695	0.136946	0.0675869	NaN	0.114037	0.115591	0.0233616	0.0137413	0.059839	0.0813095	0.0393967	0.175266	0.144235	0.0792557	0.0657775	0.0156266	0.0738238	0.063104	NaN	0.0210803	0.07805	0.0394766	0.0766132	0.132228	0.0527806	0.236937	NaN	0.0374797
355.248	-H(+)	13,14-Dihydro PGE1 ; 13,14-Dihydro PGF2a ; Prostaglandin F1a ; prostaglandin-f1alpha	HMDB02689 ; HMDB04239 ; HMDB02685 ;	0.913146	0.0812894	0.07465	0.0307552	0.0507056	0.0672749	0.106583	0.0758086	0.0737685	0.0824915	0.0457005	0.0433754	0.0400235	0.053499	0.016936	0.0410183	0.0333977	0.0381511	0.0287924	0.0568581	0.0577757	0.0712504	0.0564538	0.0516458	0.0897893	0.04217	0.0274852	0.0665504	0.0615539	0.030181	0.0384983	0.0639609	0.0467878	0.0698158	0.0788747	0.0875504	0.0681733	0.101536	0.0434414	0.0440825	0.0437761	0.0380588	0.0793068	0.0374171	0.105251	0.0847374
355.263	-H(+)	Tetracosahexaenoic acid ; nisinate ; tetracosahexaenoic acid, n-3	HMDB02007 ; ;	0.614594	0.281441	0.0472351	0.0169528	0.0527933	0.0339912	0.103623	0.0718711	0.0698759	0.07926	0.0300784	0.0408495	0.0289075	0.0332021	0.00596551	0.0308387	0.018765	0.0224983	0.0118357	0.0680691	0.0210959	0.0757335	0.0445724	0.0309956	0.0836305	0.0240992	0.0200378	0.057753	0.0124819	0.0377589	0.0440837	0.0598747	0.0398598	0.0485002	0.0408437	0.0739954	0.0381498	0.0770004	0.0299065	0.0928883	0.0211544	0.0248968	0.047607	0.0836507	0.0855964	0.12396
355.285	-H(+)	MG(0:0/18:1(11Z)/0:0) ; MG(0:0/18:1(9Z)/0:0) ; MG(18:1(11Z)/0:0/0:0) ; MG(18:1(9Z)/0:0/0:0)	HMDB11536 ; HMDB11537 ; HMDB11566 ; HMDB11567	0.886252	0.0921752	0.0821456	0.0401845	0.0432301	0.0516104	0.0980562	0.108502	0.0745776	0.130065	0.0549947	0.0383382	0.0578048	0.0607415	0.029375	0.0551242	0.0396128	0.0427493	0.037707	0.0552474	0.0955501	0.102802	0.0624815	0.0501487	0.102317	0.0766358	0.0290185	0.0931514	0.0827133	0.0420977	0.0613587	0.085121	0.069686	0.0757423	0.0967658	0.0946154	0.0955129	0.0958679	0.0465534	0.0655864	0.0261909	0.0277077	0.17398	0.0572746	0.10352	0.117427
[truncated: 1,411 more rows]
[truncated: 9 more columns]

## Sheet: Met_alpha_SE
Sheet 3: Standard error of relative metabolite abundances in 54 human cancer cell lines
					Cell line
[truncated: 2,182 more rows]
[truncated: 9 more columns]

## Sheet: Met_alpha_pval
Sheet 4: Regression p-values
					Cell line
[truncated: 2,182 more rows]
[truncated: 9 more columns]

## Sheet: Met_tissue_ANOVA
Sheet 5: Metabolites with tissue-specific abundance
[truncated: 2,182 more rows]

[truncated: 3 more sheets: GlcLac_rates, Met_enz_distance, Met_mousetissue]
