# Supplementary material for: Metabolic profiling of cancer cells reveals genome-wide crosstalk between transcriptional regulators and metabolism
Source: Nat Commun. 2019 Apr 23;10:1841. doi: 10.1038/s41467-019-09695-9 (PMC6478870; doi:10.1038/s41467-019-09695-9)
Supplement: Supplementary file 3 — Supplementary Data 2 [file 41467_2019_9695_MOESM3_ESM.xlsx]

## Sheet: Legend
Legend
Sheet	Description
TRactivity	Estimates for relative activity of 728 TRs across 59 cell lines, derived using adapted Network Component Analysis (NCA). Data is given as median across > 400 permutations, normalized to the maximum among cell lines.
TRactivity_std	Standard deviation of relative TR activity estimates, calculated across >400 permutations per TR
TRgene_network	TR-target gene links used in NCA, between 2209 genes and 728 TRs. TR-gene interactions were obtained from TRRUST database (Han et al. Scientific Reports 2015)
TRactivity_proteinCorr	Correlation (Spearman) of estimated TR activity with TR protein abundance across 53 cell lines (100 TRs)
TRactivity_transcriptCorr	Correlation (Spearman) of estimated TR activity with TR transcript abundance across 53 cell lines (696 TRs)

## Sheet: TRactivity
Sheet 1: Estimates for relative activity of 728 TRs in 59 cell lines (NCI-60)
	Relative TR activity
Transcriptional regulator	BREAST_BT549	BREAST_HS578T	BREAST_MCF7	OVAR_NCI_ADR_RES	BREAST_MDAMB231	BREAST_MDAMB435	BREAST_T47D	CNS_SF268	CNS_SF295	CNS_SF539	CNS_SNB19	CNS_SNB75	CNS_U251	COLON_COLO205	COLON_HCC2998	COLON_HCT116	COLON_HCT15	COLON_HT29	COLON_KM12	COLON_SW620	LEUK_CCRFCEM	LEUK_HL60	LEUK_K562	LEUK_MOLT4	LEUK_RPMI8226	LEUK_SR	MELAN_LOXIMVI	MELAN_M14	MELAN_MALME3M	MELAN_SKMEL2	MELAN_SKMEL28	MELAN_SKMEL5	MELAN_UACC257	MELAN_UACC62	NSCLC_A549	NSCLC_EKVX	NSCLC_H226	NSCLC_H23	NSCLC_H322M	NSCLC_H460	NSCLC_H522	NSCLC_HOP62	NSCLC_HOP92	OVAR_IGROV1	OVAR_OVCAR3	OVAR_OVCAR4	OVAR_OVCAR5	OVAR_OVCAR8	OVAR_SKOV3
AATF	0.11234	0.327756	0.265596	0.317819	0.319187	0.268207	-0.0392957	-0.0697073	-0.0775563	-0.0855527	-0.108129	-0.0771625	-0.204197	0.0634963	0.374756	0.239804	0.170784	0.140542	-0.113959	0.0368692	0.104506	0.221287	-0.0376329	0.0931776	0.134343	0.148508	0.292821	0.0760238	0.281351	-0.342554	0.0497562	0.292726	0.243022	0.720887	0.219339	-0.417121	0.372481	0.0389612	-0.147015	0.226273	0.278685	-0.164054	-0.080289	0.200609	-0.370555	0.155517	-0.171036	0.107199	-0.0534317
ABL1	0.185219	0.0132606	0.409624	0.432969	-0.00649386	-0.000543443	0.127607	0.0237639	-0.229927	-0.006535	-0.0153496	0.0700546	-0.0423652	-0.193797	0.345942	-0.102368	-0.227305	-0.0865056	0.194341	-0.0363312	0.146985	0.595041	0.58748	0.0595114	1	-0.00948473	-0.0516394	-0.18544	-0.210112	0.0192912	-0.0806814	-0.115479	-0.165078	0.106159	-0.263227	-0.188857	0.501196	0.0102372	0.0883604	-0.235902	-0.36392	-0.231224	-0.153939	0.139285	0.100697	-0.00681941	-0.0666056	0.0910776	0.0637597
AES	-0.273011	-0.0547227	-0.263644	-0.173897	-0.547627	-0.517545	-0.18996	-0.460189	0.617232	0.467701	1	0.116938	0.851178	-0.507048	-0.17641	-0.52703	-0.0905046	-0.573709	-0.322101	-0.197523	0.156832	-0.580857	-0.393621	0.910444	-0.48779	-0.682623	-0.446126	0.444377	0.273094	0.0656246	0.501875	0.238251	0.232872	0.781242	-0.434997	-0.703912	-0.582298	-0.486756	-0.354091	0.335846	0.0144052	-0.496853	-0.0353026	-0.348624	-0.115071	-0.523913	-0.474855	-0.31097	-0.556271
AHR	0.593458	0.0275086	0.17638	0.130067	0.391683	0.401202	0.0521346	0.0458871	0.197425	0.164973	-0.527138	0.372007	-0.593679	-0.290208	-0.142498	-0.455912	-0.064358	0.230934	0.50452	-0.692713	-0.494358	0.362276	-0.772983	-0.0822746	-0.639891	0.734648	-0.343957	-0.639088	-0.123632	-0.544084	-0.700713	-0.481246	-0.798831	-0.965946	0.183455	0.568992	0.179322	0.684938	0.912583	0.330114	0.211045	0.462848	0.507063	-0.236569	-0.202871	-0.417352	0.263075	-0.185051	0.552382
AIP	-0.0988484	-0.111608	0.900238	1	-0.0757357	-0.0824153	0.818813	-0.364525	-0.0429391	-0.31928	-0.709564	-0.582928	-0.595891	-0.321681	-0.195303	0.0281802	-0.101584	-0.155285	0.140447	-0.338993	-0.285687	-0.457172	-0.42424	-0.372025	-0.0178834	0.0158172	-0.264366	0.159327	0.309503	0.4016	0.314627	0.398518	0.312405	0.481644	-0.0730834	-0.214427	0.195447	-0.0360733	-0.195027	-0.121794	0.174534	-0.000688519	0.0722728	0.287176	-0.401756	-0.369241	-0.183764	0.0902626	0.118343
AIRE	-0.050137	-0.0710076	-0.204384	-0.0814548	-0.199758	-0.1039	0.142602	0.0598227	-0.00229303	1	0.0588791	0.0697688	0.245667	0.0260022	-0.124678	-0.137339	-0.238815	-0.0244718	-0.24139	0.767082	-0.000934927	0.191853	0.195588	0.189824	0.732621	0.324	-0.142174	0.258404	0.348894	0.551476	-0.125415	-0.00503054	0.405758	-0.416131	-0.173146	0.0934533	-0.00677571	-0.401401	0.0114664	-0.463005	-0.019266	0.594185	-0.0777653	0.0365624	-0.160931	-0.0403342	0.275608	0.263084	-0.0578738
ANKRD1	0.137009	0.155335	0.389761	0.189602	0.268722	0.782727	0.864841	0.117149	-0.224576	0.28541	0.68604	0.0918009	0.329766	0.0738615	0.366431	0.859187	0.257688	-0.262533	0.286245	0.292574	0.24347	-0.466848	0.445062	0.23746	0.383963	0.249107	0.984619	0.111309	0.392983	0.542995	0.150085	0.723411	0.401605	0.142821	-0.145079	-0.00809641	0.60972	0.579286	0.0863338	0.154916	-0.0559172	0.0685536	0.963958	0.773829	0.108043	0.401958	0.397101	0.472284	0.161235
APBB1	0.286497	0.398116	0.43158	0.124602	-0.213851	-0.0932422	0.142793	-0.127369	0.00410451	0.87625	0.158191	0.243978	-0.0558776	0.0765825	0.253553	-0.096317	0.0467716	-0.323487	-0.21783	-0.409981	0.495659	0.804033	0.586375	0.0746582	0.57656	-0.461614	-0.0144688	0.37948	0.0834227	0.435485	0.485286	0.135989	-0.391717	0.224625	-0.0928539	-0.873029	0.247656	0.290945	0.0560289	0.620667	0.418902	-0.275073	0.0699017	-0.696106	0.0452318	1	-0.537257	0.225181	0.589042
APC	0.257482	0.0781341	-0.0926272	-0.150037	0.172414	0.227705	-0.595839	0.14875	0.179602	0.29202	-0.0142523	0.0456236	0.0467051	-0.0222616	0.266307	0.120244	0.0955205	0.316917	0.372706	0.00632006	-0.168793	0.15139	-0.0165687	-0.0250072	-0.501048	-0.560882	0.238496	0.196746	-0.0452674	0.249457	0.191402	0.272741	-0.146282	-0.247784	0.638717	0.455322	0.00293605	0.66035	0.157589	1	0.207633	0.165328	-0.319568	-0.307193	-0.00489169	-0.0894144	0.0417961	-0.337319	-0.513929
APEX1	0.210368	-0.108449	-0.166755	-0.151107	-0.461187	-0.309375	-0.132069	-0.349558	0.783021	0.23982	-0.000907712	0.552695	0.774336	-0.386191	-0.292456	-0.297942	-0.136298	-0.449841	-0.431956	-0.142844	-0.113357	0.973169	-0.121515	-0.214013	0.0660676	-0.0822797	-0.298021	-0.0126978	-0.334997	-0.332399	-0.482574	-0.299853	-0.41427	-0.523478	-0.150835	0.304858	0.837882	-0.344622	-0.0977731	-0.260389	-0.129287	0.375722	-0.357266	-0.141965	-0.57524	0.110217	0.0441787	-0.356543	-0.209399
AR	-0.0937521	-0.0192226	-0.017744	-0.0855621	0.0293719	0.000666873	0.424705	-0.279837	-0.519296	-0.442198	0.466996	-0.0295705	0.0139687	-0.0809864	0.294691	-0.188113	-0.113507	0.444032	0.101694	0.0117161	-0.668445	-0.913467	-0.719242	-0.760524	-0.0275567	-0.426835	-0.0194215	-0.135462	-0.0319399	-0.292654	-0.190998	-0.399961	-0.369651	-0.33245	0.0375233	0.55923	0.291113	-0.42161	0.848987	0.0074919	-0.248838	0.333282	-0.361561	-0.794595	-0.11389	0.0364534	0.50765	0.0891483	-0.103549
ARID1A	-0.260287	0.0238546	0.0428583	0.0237124	0.593799	0.538131	-0.449036	0.457034	0.433298	0.35971	-0.0201043	-0.0214129	-0.162702	0.0627303	-0.136116	0.1894	-0.0436114	0.576255	-0.514352	-0.0334108	-0.664579	-0.116184	0.0332368	-0.622702	-0.349099	0.522896	0.460926	0.382098	-0.0566549	-0.00405997	-0.271104	-0.60417	-0.302837	-0.0756191	0.62484	0.119362	0.896869	0.188713	0.66984	-0.0790747	-0.526899	0.698734	0.581977	0.475932	-0.27448	-0.157449	1	-0.0990475	-0.118735
ARID3A	0.220103	0.00601726	-0.220292	-0.432716	0.217684	0.140039	-0.31124	-0.0357202	0.260124	0.660794	0.0407303	0.210349	0.573991	0.140799	-0.0525245	-0.152286	-0.1006	0.261689	-0.334759	-0.161818	0.382021	0.120253	-0.0102959	0.111337	1	0.127325	0.211406	0.260045	-0.107624	-0.104932	0.0959416	-0.0591892	-0.0367229	0.110311	-0.30735	-0.314881	0.906504	-0.388329	-0.0960341	0.0431131	-0.20415	0.0946039	0.0168908	-0.276479	-0.204174	-0.0210931	0.173532	-0.341421	0.231362
ARNT	0.381155	-0.0363225	0.113654	0.115674	0.408702	0.43032	0.2589	-0.158475	-0.00536441	0.215498	-0.28692	0.353806	-0.304023	-0.280367	-0.0624983	-0.388039	-0.132091	0.197625	0.188092	-0.365274	-0.663466	-0.0218324	-0.496576	-0.663157	-0.708032	0.633145	-0.580652	-0.543448	-0.301609	-0.275965	-0.569081	-0.582856	-0.591432	-0.468078	0.0923236	0.337071	0.126305	0.313175	0.660594	0.140702	-0.143911	0.331565	0.247488	-0.379508	-0.12907	-0.0155502	0.0280899	0.0281818	1
ARNTL	-0.038636	0.620437	0.333999	0.193178	0.128147	0.182549	0.183354	-0.164525	-0.201059	0.49606	0.506695	0.180884	0.0584786	0.955854	0.952035	0.101653	-0.627041	-0.309234	-0.533024	-0.172342	-0.655471	-0.707852	0.225623	-0.581769	-0.590668	-0.0503359	-0.183136	0.0622122	-0.342346	0.0791994	0.740487	0.129596	-0.474751	-0.139881	0.0630227	0.245808	-0.407291	-0.156081	0.344851	0.350373	-0.13801	0.167449	0.0677296	-0.0838059	0.410316	0.593159	0.22557	-0.285944	0.596979
ARNTL2	0.479307	0.545747	-0.443563	-0.406682	0.758855	0.761086	-0.380652	0.866751	0.443633	-0.0394544	0.368181	-0.0761761	0.394899	-0.527074	-0.513259	-0.116929	-0.537524	-0.449107	-0.457591	0.0387426	-0.42195	-0.514371	-0.414629	-0.371203	-0.195513	-0.0537801	0.635801	-0.563468	-0.505329	-0.0162242	-0.558795	-0.482825	-0.431978	-0.462599	-0.117667	0.0453694	0.894351	-0.164858	-0.560673	-0.247988	-0.397678	0.649443	0.81695	-0.541565	-0.567583	-0.123212	-0.0649695	0.405732	-0.627455
ARX	-0.0653333	-0.334147	-0.32358	-0.421399	0.211436	0.232208	0.627836	-0.165509	0.758296	-0.343796	0.0804335	-0.00232126	0.17987	-0.00742894	-0.205455	-0.0218961	-0.313696	0.606729	0.124778	1	0.226155	-0.00258928	0.490179	-0.297854	0.0253817	-0.123477	-0.582807	-0.263338	-0.196743	-0.192272	-0.742555	-0.318915	-0.216205	-0.0643966	0.450292	0.316418	-0.0292632	0.289396	-0.762766	0.504815	0.345073	0.384315	-0.297521	0.718603	0.947835	-0.111019	-0.268814	-0.6208	0.38321
ASCL1	0.0380162	-0.312525	0.674323	0.574408	0.380639	0.340771	-0.0277529	0.305436	-0.0104535	-0.747072	0.315848	-0.364625	-0.143742	-0.194762	-0.217274	0.932445	0.723005	0.877827	-0.253507	0.166665	0.0979094	-0.264782	-0.0341158	-0.00922572	-0.124862	-0.418105	0.0227384	0.0531754	-0.350101	0.119869	-0.246941	-0.141711	-0.00455228	-0.255765	0.815088	0.876548	0.443816	0.701228	0.666818	-0.332439	0.430646	0.566535	0.00690799	-0.0531776	-0.422892	-0.427738	0.874475	0.152531	-0.146761
ASH1L	0.060115	0.348675	-0.564359	-0.742841	0.211917	0.248704	-0.729693	-0.0276139	0.596646	0.432697	0.332617	0.288338	0.426256	-0.317994	-0.440513	0.203262	0.284826	0.215107	0.0568536	0.149481	0.0377766	0.278303	0.424868	-1	-0.276654	0.631542	0.306778	-0.106898	0.198377	-0.393411	-0.269103	-0.0563049	-0.0284948	0.0853457	0.180508	0.248569	0.117451	0.625557	-0.651527	0.355208	0.131635	0.542726	0.484994	-0.658717	-0.832196	-0.618395	0.13533	-0.0451842	-0.200476
ASXL1	-0.100737	0.13539	-0.0314597	0.0136911	-0.153984	-0.122389	-0.0424757	-0.109973	-0.186573	-0.095816	-0.173003	-0.210286	0.00827174	-0.0789115	-0.00570499	-0.0545491	0.068253	-0.0679112	-0.121006	-0.0994883	0.0285702	-0.0441887	-0.0770706	0.0470838	-0.0484641	-0.122058	-0.0322799	-0.0488721	-0.15048	0.0510471	0.00102842	0.0369824	-0.00765902	-0.0121634	-0.0910198	-0.112541	-0.150607	-0.0555404	-0.0751499	0.125329	-0.00306517	0.527017	-0.215094	-0.0346065	-0.0659388	-0.0869742	1	-0.0623808	-0.107964
ATF1	0.189976	0.0872895	-0.816973	-0.535853	0.660373	0.679264	-0.834109	0.235855	0.236543	-0.0755772	0.265494	0.062756	-0.309668	-0.864578	-0.0454347	-0.661154	-0.318016	-0.049562	-0.608268	-0.703288	-0.0911663	-0.0702559	-0.253026	0.382333	-0.630597	-0.530602	-0.297456	0.0857721	-0.110038	-0.079567	0.258902	-0.0207634	-0.216358	-0.514753	0.349191	0.0990099	-0.351848	-0.187406	-0.657575	0.0418835	-0.0396939	0.362297	0.51398	-0.286002	-0.393257	-0.215019	0.31099	-0.0193302	-0.0655938
ATF2	-0.0115847	0.248645	-0.693336	-0.495967	0.225799	0.232536	-0.257425	0.0985755	0.216088	-0.234549	0.414746	0.301554	0.262014	-0.683051	-0.600312	-0.0514748	-0.0950326	-0.225069	-0.406428	-0.44659	-0.237627	-0.554207	-0.609883	-0.618948	-0.48995	-0.187207	-0.167976	-0.00940029	-0.103132	-0.336018	-0.0553012	-0.151674	0.0585972	0.067661	-0.000929772	0.134755	0.252195	-0.248293	0.275818	-0.112427	-0.485688	0.293062	0.159543	0.214108	0.292639	0.267567	0.0876385	0.177808	-0.157511
ATF3	0.912692	6.73282e-05	0.134298	0.243349	-0.0653841	-0.0499694	0.08896	-0.266038	0.211624	0.346208	0.199694	-0.128401	0.115864	-0.0886566	0.541175	0.40309	0.462744	0.525602	0.310019	0.417122	-0.214574	0.391582	0.538196	-0.287126	0.525821	0.0104981	0.306917	0.0505555	-0.221389	-0.120383	-0.218478	0.223795	0.107119	0.425732	-0.165401	-0.53898	0.929788	0.316641	0.772129	0.133245	-0.0172985	-0.315658	0.305123	0.451912	-0.184555	0.74736	-0.191177	-0.03414	0.440441
ATF4	0.657786	0.777842	-0.38643	-0.193206	0.00708987	0.0396642	0.212064	-0.0327661	0.461636	0.117337	0.510794	-0.278141	0.773968	-0.124795	-0.0438296	0.0754138	0.442694	0.232939	0.0974044	0.779498	-0.623545	0.0781233	0.630751	-0.688877	0.168889	-0.155698	-0.0998477	-0.426492	-0.561752	-0.594969	-0.871824	-0.284265	0.015996	0.338243	-0.116706	-0.494942	0.00775442	-0.191125	-0.161444	0.155959	-0.15119	-0.169163	0.189765	0.224707	-0.419204	0.507066	-0.575189	0.635094	1
ATF5	0.211826	-0.0464433	0.591337	0.312341	-0.228078	-0.263382	-0.743788	-0.0729015	0.114064	0.0684371	0.110769	-0.20499	-0.424849	0.144518	0.00805593	0.0639149	0.361143	0.180041	-0.210205	0.388117	0.875344	0.288795	0.152104	1	-0.446616	0.304568	-0.108247	-0.244788	-0.235916	0.102253	-0.00404645	-0.360129	-0.0285939	-0.142346	0.153986	0.0322846	-0.206498	0.29968	0.283005	0.210822	0.0368665	0.289468	-0.282739	0.192401	0.496569	0.33553	0.49755	0.273695	0.443121
ATF6	0.035081	0.333638	-0.393981	-0.395273	0.206435	0.183232	0.741393	0.188744	0.319368	0.16415	0.797273	0.279705	1	0.92269	0.12675	0.630059	0.352586	0.486645	0.394329	0.0438244	-0.632026	0.339865	0.0637093	-0.351012	0.467994	-0.0966045	0.186938	0.0741164	-0.0459273	-0.544503	-0.0956483	0.0431195	0.236979	-0.178456	0.202819	0.253375	0.287763	0.0907939	0.233326	-0.224659	-0.548795	0.278669	0.133346	0.448193	-0.382475	-0.00968745	0.324155	0.0620379	0.382706
ATF7	-0.0955894	-0.0593694	0.357623	0.335316	-0.122126	-0.0321507	0.255752	0.0165025	-0.0407126	-0.104015	-0.0678243	-0.19097	-0.289165	0.327516	0.225476	0.0521176	0.199198	0.309632	0.167988	-0.114119	-0.426894	-0.439909	-0.317038	-0.336947	-0.434221	-0.326686	-0.329828	-0.127319	-0.181305	-0.25513	-0.11027	-0.268702	-0.137872	-0.095178	0.178509	0.198719	-0.0439227	0.01296	0.350694	-0.264311	0.343272	0.152691	-0.00170819	0.36203	-0.0275524	-0.00889037	0.0265481	-0.0509303	1
ATM	0.0413191	0.191122	0.1738	0.217057	0.299604	0.293155	0.0155909	0.0238166	-0.0864324	-0.159053	0.418832	-0.169039	0.193951	0.00197128	0.0864837	0.129149	0.265796	0.0943346	-0.0629837	0.153513	-0.104148	-0.0950274	0.0252888	-0.0541836	0.225391	0.765638	0.369822	0.0340044	0.0790874	-0.250209	-0.145572	0.0041755	0.0923866	0.318303	0.214373	-0.179657	0.48602	0.16283	0.104583	0.0552427	-0.184951	0.177747	0.329903	0.284237	-0.120325	0.252716	0.120047	0.162359	0.359948
ATOH1	0.689119	0.00872132	0.198064	-0.266314	-0.082336	-0.175567	-0.104165	0.118668	-0.250914	-0.11264	0.305559	-0.14242	0.34963	-0.161468	0.290831	0.311688	0.124067	0.0615083	0.0288075	0.619596	-0.0611843	0.536647	0.728837	0.241751	-0.136908	0.0505767	-0.153661	0.323512	0.503386	-0.216989	0.719796	0.858032	1	0.398376	-0.107739	0.123623	0.00483654	-0.291329	-0.0514637	-0.0935105	0.505947	-0.44274	-0.339213	0.450214	-0.19092	0.461065	-0.205164	-0.0362078	0.547365
BACH1	0.849455	0.182019	-0.488955	-0.414612	-0.305147	-0.248638	-0.355809	-0.00113777	0.156336	0.152412	-0.00952005	0.00081451	0.248807	-0.093853	0.488915	-0.0288203	-0.380237	-0.56305	-0.556203	-0.483905	-0.538624	-0.581334	-0.507618	-0.71136	-0.336608	-0.106234	-0.0524146	0.115421	0.138421	0.07606	0.784057	0.757893	-0.0922206	0.013215	0.479146	0.162152	0.346854	0.225037	-0.226212	0.97152	0.174367	-0.142732	-0.0180558	0.00567168	-0.392079	-0.48733	0.195304	-0.12387	0.200615
BACH2	0.111662	-0.267006	0.60405	0.709828	0.0167965	-0.134968	0.144784	-0.208612	-0.343515	0.138281	-0.107483	-0.0537298	-0.223354	-0.0181752	-0.1634	0.0793203	0.0144123	0.00181038	0.0666781	0.063443	0.230725	0.61708	0.269456	0.271628	1	0.0995356	0.0690068	0.189712	0.253603	0.0861618	0.24509	0.116192	0.479245	0.216707	-0.1382	-0.223157	-0.232424	-0.188274	0.067437	0.357095	0.0664789	-0.390982	0.0960611	-0.0855136	-0.0428317	-0.00514848	-0.111391	0.0187522	0.0336751
BARD1	-0.0991615	-0.123361	1	0.944758	-0.0694824	-0.0986229	0.861644	-0.0822252	-0.110278	0.0978777	-0.109363	-0.24598	-0.138943	0.00505934	-0.00891825	0.109498	0.0607244	-0.094222	0.0770667	0.0141887	0.248222	0.0303895	0.110906	0.201445	0.232469	0.141961	0.012429	-0.104346	0.0332217	0.0293862	0.0780268	-0.0227048	0.0191184	0.20744	-0.0825209	-0.18112	-0.15495	0.00180409	0.013834	0.0554534	0.0858047	-0.217786	-0.120994	0.049678	0.131965	0.150819	-0.144229	0.0383518	0.586395
BARX2	-0.107925	-0.134249	0.999504	0.936637	-0.0795341	-0.105522	0.864999	-0.0746454	-0.102088	0.109586	-0.104739	-0.24599	-0.131627	0.00194246	-0.0099767	0.106485	0.0592991	-0.0882328	0.0831197	0.00910047	0.250286	0.0268447	0.112694	0.197984	0.21889	0.154756	0.0177394	-0.0933448	0.0393895	0.0374446	0.0833162	-0.0193443	0.025363	0.202613	-0.0916005	-0.182502	-0.164204	0.00331422	0.027031	0.0585022	0.0903468	-0.21537	-0.129558	0.044813	0.108523	0.133269	-0.136155	0.0334715	0.57568
BCL11A	-0.00393934	0.00445429	0.0703105	0.0520172	-0.0272825	0.01355	-0.0362066	-0.0190695	-0.0343962	-0.0120207	0.0375388	-0.0582477	-0.0173364	0.00783164	-0.016994	0.0588757	0.0467598	0.0119043	0.0594008	0.00726024	0.00286958	0.0472354	1	0.0157788	0.0590356	0.0186548	0.0616777	-0.0206576	0.0285084	0.0165066	-0.0080161	0.0385432	0.00674234	0.0733222	0.0613844	-0.00684599	-0.0615736	0.00667877	0.0140344	-0.0111564	0.0748235	-0.048319	-0.0106353	0.0429972	0.0508642	0.0321745	-0.0101866	0.0410574	-0.0108894
BCL11B	0.0255892	-0.0974173	0.17305	-0.17389	0.524996	0.63784	0.460044	-0.046325	-0.217752	-0.324411	0.00966474	-0.195883	-0.362594	0.155992	0.260378	0.523322	0.223909	0.788147	0.305373	0.762047	0.302834	-0.613345	0.379509	0.0350045	-0.147047	-0.189415	-0.0727681	-0.231408	0.267946	-0.264364	-0.211154	-0.387156	0.184074	-0.0280659	0.367021	0.20895	0.273787	-0.264149	0.343268	-0.337905	-0.0896412	0.115488	0.359123	1	0.058131	0.236857	0.758772	-0.00944977	0.247272
BCL3	0.375032	0.168482	-0.0719984	-0.219626	0.434451	0.430573	0.137295	0.305583	-0.00330824	0.0167038	-0.020788	-0.229172	-0.045046	0.383689	0.573199	0.183331	0.345932	0.357899	0.159311	-0.245408	0.124378	-0.0679326	-0.0945701	0.115578	-0.546433	-0.267308	0.29266	-0.337751	-0.62094	-0.412899	-0.626459	-0.203459	-0.895776	-0.32129	0.123599	0.158798	0.250736	-0.103372	0.60227	-0.511817	-0.0190116	-0.201809	0.328089	0.249114	0.424949	0.43226	0.743471	0.41421	0.183348
BCL6	-0.230113	-0.104354	0.0899242	0.207117	0.286893	0.207193	0.058222	-0.455329	-0.70469	-0.298031	-0.217082	-0.0835114	-0.597154	0.429231	0.245469	0.268357	-0.0266262	0.253881	0.356098	0.256583	0.48856	0.944165	0.389137	0.590746	0.832403	-0.0392096	-0.27845	-0.0674712	-0.358205	-0.137847	0.0919285	0.00222684	0.170835	-0.346419	-0.0571349	0.100085	0.178168	0.195214	-0.0466403	-0.153724	0.198767	-0.0970423	0.201385	0.523975	-0.0891107	0.0720241	0.0337936	0.0956485	-0.299822
BDP1	-0.551821	0.165841	0.0668443	0.0669315	-0.0204056	0.0071099	0.225257	0.0272946	0.10766	-0.668496	0.184412	-1	0.0809686	0.382962	-0.210076	0.131325	0.226493	0.160397	0.180072	0.108792	0.51378	0.365998	0.00586605	0.521761	0.244218	-0.0771136	0.128715	0.129035	0.12866	0.0827683	-0.124892	-0.0220755	0.274781	-0.150694	-0.0762353	-0.135004	0.0545625	-0.0957339	0.0449822	0.0197957	-0.216803	-0.0254292	0.107866	0.0577831	-0.287391	0.126809	0.0534229	-0.471409	0.219688
BHLHE41	-0.597569	0.140442	0.202098	0.264576	0.0964139	0.101489	0.0194577	0.163478	0.113159	-0.755901	0.0133416	-0.292608	0.0829353	-0.149348	-0.0232115	0.151993	0.132068	0.0434628	-0.125193	0.187854	-0.953299	-0.610115	-0.399925	-0.742161	-0.205577	-0.75374	0.0504051	0.207636	0.394481	0.447195	0.390821	-0.0566029	0.399107	-0.130532	-0.0197227	0.3863	-0.00687257	0.314242	0.0377741	-0.165184	0.0289353	0.151399	0.0212651	0.197993	-0.179709	-0.121394	0.126948	-0.0701895	0.0108959
BIN1	-0.0536709	0.0158472	0.12007	-0.0141185	-0.0318619	-0.135338	0.141	0.186772	-0.0402844	0.0290376	-0.0392611	0.200545	-0.214941	0.942566	-0.0628237	0.136673	0.205819	-0.195724	0.101779	0.324155	0.894103	0.160052	0.161519	0.444195	0.720539	0.139209	-0.0227243	-0.298092	-0.102615	0.046083	0.0843049	0.136729	-0.138608	0.034908	0.171492	0.449409	-0.00908844	0.749094	0.046814	0.0918785	0.0472417	-0.132418	0.0169529	0.602516	0.0823327	0.327146	-0.117747	0.0564412	-0.0169849
BPTF	0.0730481	0.342502	-0.0310893	-0.770013	-0.344212	-0.101189	0.409361	0.446526	0.111432	-0.199587	-0.0380592	0.0341171	-0.609815	-0.133417	-0.0405604	0.0191176	0.22563	0.101104	0.0784465	0.118762	-0.126342	0.251315	0.195678	-0.758079	0.439861	0.531864	1	0.0955495	0.161498	0.487552	-0.182696	0.200444	0.153457	0.336728	0.162828	0.131439	0.199633	0.832214	0.0478319	0.324498	0.442305	-0.0791593	0.531662	-0.0198195	-0.0544567	0.596981	0.253328	0.377915	-0.329167
BRCA1	0.687091	0.505742	0.0223922	0.0253479	0.209313	0.202104	-0.107699	0.403021	-0.0880589	0.212521	0.04508	0.0482669	0.223886	0.00999044	0.302022	0.638635	0.491538	0.483827	-0.203479	-0.225793	-0.829517	-0.19614	-0.172772	-0.760009	-0.0657975	-0.261308	0.112802	0.252853	-0.285891	-0.00560909	0.27608	-0.231626	0.0769705	0.500379	0.336546	0.351745	0.801423	0.462129	1	-0.363675	-0.132301	0.0347728	-0.00802497	-0.0873307	0.443491	0.356676	0.262165	-0.0343942	0.20589
BRD7	0.655792	0.0440229	0.829407	0.779366	-0.0410571	-0.0912097	0.088059	-0.00497501	0.263992	0.308777	0.426594	0.232557	0.243639	-0.349443	-0.14541	-0.0381343	0.0681094	-0.137027	-0.56261	-0.0397543	0.226421	0.249731	0.0461981	0.68282	-0.0481456	-0.246023	0.182627	-0.0573021	-0.213932	-0.470538	-0.000649475	-0.215384	-0.255208	-0.252775	0.409567	-0.35254	-0.0755763	0.203659	0.0213273	0.651822	0.36408	0.394572	0.0323111	0.10717	-0.240186	-0.21867	-0.369306	0.402618	0.159576
BRIP1	0.406802	-0.218077	0.464137	0.193234	0.32075	0.307338	0.171415	0.425363	0.0685505	0.484687	0.369839	0.309009	0.257905	0.233095	0.464534	0.0237107	0.376741	-0.356977	0.191986	-0.339232	0.935624	0.565094	-0.108525	0.932871	0.118589	0.0946951	0.361981	0.185282	0.0389708	0.314305	0.304467	-0.047416	-0.115177	-1	0.0701563	-0.0394532	-0.317652	0.203473	0.414473	0.40698	0.493227	-0.422705	-0.257703	-0.016976	0.220688	0.468517	0.429612	-0.578332	-0.432403
BTAF1	0.435213	0.242048	-0.349351	-0.556063	0.609779	0.456482	-0.152128	0.582214	0.19864	0.390371	0.458156	0.330105	0.303862	-0.363835	0.312892	0.448156	0.337532	0.2264	0.232479	0.224225	0.502099	0.313447	0.46072	0.238606	0.0117883	0.195751	0.524799	0.130425	-0.300404	0.569959	0.00644065	-0.153899	-0.0219038	-0.460823	-0.29107	-0.0980112	0.327635	0.283357	-0.157123	-0.0989818	0.245815	-0.274966	-0.11182	0.0465847	1	0.770434	-0.0904406	0.460656	-0.0383205
BTF3	-0.0279443	0.342485	-0.440545	-0.535477	0.119485	0.105292	-0.336148	0.584601	0.111042	-0.000971349	-0.143536	0.373016	-0.0770071	-0.0918721	-0.264893	-0.062502	-0.0797903	-0.0983392	-0.265353	-0.0647931	-0.666424	-1	-0.500266	-0.371972	-0.370497	-0.726206	-0.0246508	-0.200059	-0.37886	-0.156183	-0.0213587	-0.029508	-0.122197	-0.12354	-0.303823	0.368119	0.274759	-0.146166	0.309019	-0.288342	-0.0578034	0.320522	0.145732	-0.0873316	-0.089318	-0.0725357	0.114034	-0.0322838	0.0768095
BTG2	-0.625269	0.507772	0.537068	0.0600052	0.245594	0.185629	-0.12198	0.83488	0.556152	-0.28188	0.547038	-0.0720965	0.122287	-0.225336	-0.432013	-0.0866486	0.119688	0.0707891	-0.494499	0.136697	-0.276666	-0.100189	-0.330247	-0.0602272	-0.14069	0.082865	0.575834	0.179513	0.722251	0.264173	0.260929	-0.176052	0.270581	-0.00264354	0.0462859	0.354661	-0.0307714	0.409518	0.0483243	-0.10686	-0.1256	0.334714	0.0953314	0.297953	-0.0909556	0.173984	0.3704	0.140341	0.313173
CBFA2T3	-0.983749	-0.275951	0.0532027	-0.102665	-0.332377	-0.380402	0.616039	-0.552415	0.265979	-0.161533	-0.0589676	-0.598897	0.143494	0.121749	0.0146075	-0.450596	0.0338488	0.471387	-1	-0.0615261	0.310305	-0.121159	1.1313e-05	0.297521	-0.0809124	0.30459	-0.67423	0.182992	0.156136	-0.121116	-0.283395	-0.507833	0.172894	0.252681	0.0196598	0.524463	0.00661265	-0.0179097	-0.118575	-0.141513	-0.048537	0.292433	-0.355394	0.0436476	-0.0649148	-0.401013	0.170527	-0.18779	0.53597
CBFB	-0.00632602	0.0029127	0.0662743	0.0473166	-0.0295126	0.0133347	-0.0400732	-0.0199826	-0.0332999	-0.0175229	0.0335772	-0.0585527	-0.0213064	0.0063147	-0.0194549	0.0550285	0.0452263	0.00857045	0.0607146	0.00322914	-0.000711337	0.0421759	1	0.0111509	0.0506146	0.0153736	0.0603938	-0.0230052	0.024792	0.0142747	-0.0096383	0.0351793	0.00281682	0.0695203	0.0633348	-0.00626018	-0.0629889	0.00315013	0.0107471	-0.0112385	0.0705918	-0.0481252	-0.0094909	0.0359995	0.0489466	0.0292815	-0.0119978	0.0374386	-0.011106
CBX6	-0.00069378	-0.0388689	-0.0776095	-0.0814643	0.0598644	0.0874172	-0.155673	-0.179187	-0.0378968	0.163231	0.224341	0.157565	-0.329606	-0.151943	0.292831	0.440354	0.291376	-0.276281	0.179479	-0.512183	0.100128	0.356861	0.419024	0.517178	-0.203333	0.0891888	-0.0541714	0.0150673	-0.0419825	0.195196	0.123866	0.204782	0.0810955	0.212	0.249246	0.00662917	-0.297752	0.268539	0.0194823	0.105998	0.51822	0.114434	-0.105496	0.245337	1	0.801849	-0.119315	0.233061	-0.0124686
CBX7	-0.445875	-0.52868	0.875101	0.848031	-0.499187	-0.495853	0.778079	-0.400944	-0.576194	-0.498809	-0.634891	-0.500581	-0.652661	0.688822	0.587232	0.46863	0.686287	0.546609	0.411805	0.371553	-0.393285	-0.422786	-0.325689	-0.417815	-0.336338	-0.418674	-0.633755	-0.435801	0.731259	-0.416192	-0.0824443	0.0162292	0.611935	-0.472271	0.189581	0.34119	-0.1819	-0.405309	0.622034	-0.357392	-0.377206	-0.327366	-0.723169	-0.362952	0.379487	0.420447	-0.444623	-0.524583	0.214211
CBX8	-0.344564	0.0389553	0.110993	0.19667	0.147983	0.0789824	0.150721	-0.0596141	-0.132402	0.181925	0.26624	0.123219	0.192006	-0.121066	-0.0956974	-0.0154024	-0.000219339	-0.153306	-0.0864901	-0.334596	-0.0108731	-0.0876934	0.314143	0.0292408	-0.0631481	0.374312	0.199426	0.114987	0.189737	-0.0613081	-0.245582	0.166396	0.110498	0.450466	0.142009	-0.00304306	0.204362	0.0473614	0.127549	0.109891	0.0991437	0.0377273	-0.0136762	0.275308	-0.228292	-0.104051	-0.0732298	-0.0813564	0.0883577
CDCA7L	-0.240767	-0.0947995	-0.168686	-0.214107	-0.0910693	-0.0397436	-0.0420582	-0.11322	-0.0172275	-0.100935	-0.179262	0.163334	-0.137736	-0.255522	-0.215184	0.447915	0.0216753	-0.0773758	0.0413682	-0.0081978	-0.00613655	0.103403	-0.0410991	0.171475	0.207927	0.107354	-0.021872	-0.247838	-0.00974201	-0.312529	0.313215	-0.030365	-0.00558104	0.131997	-0.126506	1	-0.0548031	-0.226189	-0.036583	0.127863	-0.145437	-0.273358	0.302112	0.0098607	-0.0571651	-0.0693531	0.0420665	-0.070184	-0.194547
CDX1	-0.123028	-0.276797	0.132007	0.186757	-0.417294	-0.382981	0.0357947	-0.508685	-0.604706	-0.0819931	-0.56326	-0.456002	-0.337217	0.295909	0.940672	0.444365	0.407241	1	0.650401	-0.174265	-0.31445	-0.102841	0.163768	-0.24271	-0.390788	-0.494244	-0.0538142	-0.40007	-0.40553	-0.381213	-0.277106	-0.363382	-0.453394	-0.592575	0.440907	0.630881	-0.224628	0.544524	0.240376	0.451654	-0.0585996	0.433273	-0.579074	-0.101581	0.482335	-0.246175	0.256045	0.000494839	-0.12421
CDX2	-0.0741334	-0.0987144	0.140559	0.150899	-0.2289	-0.230235	0.0524869	-0.337416	-0.156905	-0.0342656	-0.273846	-0.113259	-0.101826	0.281009	1	0.0803262	0.492156	0.46759	0.860978	0.00813209	-0.236417	-0.217461	0.0738858	0.0246632	-0.146283	-0.294407	-0.118179	-0.12418	-0.258497	-0.123174	-0.243943	-0.133677	-0.303405	-0.159254	0.10514	0.15944	-0.176601	0.0872744	0.0138315	0.0483292	-0.085694	-0.170257	-0.419487	-0.0588721	0.0735794	-0.0264096	-0.270549	-0.0458788	-0.0457267
CEBPA	0.150963	-0.299155	-0.0880454	-0.199947	0.66229	0.659725	-0.0248656	-0.0997671	-0.371144	0.014729	-0.0828435	-0.117577	-0.456422	-0.184568	0.0198478	0.486939	0.662391	-0.178594	-0.00489806	0.127889	-0.152167	1	0.572629	-0.0977353	0.342475	0.453987	0.069227	0.449092	0.693152	0.534454	0.56996	0.401547	0.58943	0.596354	-0.0364651	-0.151213	0.284909	0.395993	0.78572	0.267808	0.483321	-0.00860712	0.360398	0.402914	0.20354	0.497474	0.256721	0.605142	-0.128844
CEBPB	-0.139667	0.415657	0.0836179	0.0530428	-0.115237	-0.152551	0.0738739	0.150776	0.0847459	0.122904	-0.1871	-0.436975	-0.518315	-0.397367	-0.149163	0.352618	0.902675	0.36494	-0.160349	-0.0682246	0.202456	0.571682	0.464895	-0.399013	0.658134	0.767102	0.667062	0.389443	0.0472333	-0.103782	-0.0280008	0.186839	-0.00678055	0.335412	0.333177	0.399603	0.477217	0.374454	0.0876616	0.514921	-0.0911363	-0.149296	0.116805	0.488645	-0.219208	-0.041174	0.0490775	0.510772	0.0294576
CEBPD	-0.137372	0.168393	-0.269538	-0.362841	-0.27814	-0.276472	-0.384192	0.096153	-0.198696	0.490253	0.0604818	0.126425	0.0812638	-0.0574038	0.0528437	-0.161668	0.0801712	0.178278	0.0897294	-0.0979093	0.113359	0.303602	-0.151821	-0.01898	-0.186534	-0.0151253	0.471406	-0.137508	-0.229182	-0.0124816	-0.11533	-0.151877	-0.283772	-0.055697	0.591996	0.552931	0.0997531	0.281505	0.208204	1	0.204069	0.806339	0.00661987	-0.176158	0.0688656	0.0311363	-0.229206	-0.114888	0.0872578
CEBPE	-0.113826	-0.0294619	0.354752	0.335459	-0.311643	-0.248976	0.2486	-0.225621	-0.0716891	-0.162178	0.0191295	-0.17741	-0.155143	0.316641	0.0724552	0.047158	0.122934	-0.0443608	0.169845	0.203837	0.705013	0.811248	1	0.688356	0.399648	0.278305	0.0536533	-0.0838673	0.0046497	-0.0108548	0.0386745	-0.0951467	-0.0607882	-0.0133626	-0.200376	-0.275613	-0.335365	-0.151621	-0.08124	-0.027641	0.124813	-0.164915	-0.134453	-0.0674048	-0.148535	-0.109049	-0.252174	-0.146419	-0.21558
CEBPG	-0.0452686	-0.0088121	0.131043	0.112345	-0.0235742	-0.0339255	0.0233601	-0.20318	-0.0521202	0.0584364	-0.0733033	-0.00499964	-0.090211	0.167122	0.13711	-0.064269	0.11915	0.268188	0.049372	0.163364	0.123145	0.275661	0.468346	0.0673273	0.0563487	0.202608	0.172	-0.115787	0.0660229	0.141983	-0.156112	0.0369881	0.0547588	-0.00968952	0.0173102	0.351602	0.113902	-0.179176	0.212485	-0.0292614	-0.0698486	-0.0237921	-0.00539745	-0.0134708	0.139181	0.0257341	0.0830291	0.0883778	0.0578924
CEBPZ	0.0349601	0.0481793	-0.398808	-0.39672	-0.338521	-0.350084	-0.27479	0.000499485	0.136769	0.182849	0.831506	0.814252	1	-0.248202	-0.268389	-0.257624	-0.208879	-0.316282	-0.33068	-0.291218	-0.435614	-0.464069	-0.451623	-0.470824	-0.595068	-0.491569	-0.318092	-0.603442	0.149908	-0.319607	0.0965519	-0.435482	0.0940325	-0.620475	-0.403054	-0.38195	-0.514068	-0.456187	-0.461278	-0.367322	0.597437	-0.0862865	-0.251125	-0.39248	0.0986423	-0.37991	-0.377353	-0.3774	-0.642455
CHD4	-0.0150378	0.0582237	0.11798	0.204874	0.0777865	0.00127569	0.0390776	0.0697462	0.00265399	-0.00553721	0.00813484	-0.0184742	-0.157954	-0.0962177	-0.0298462	0.0229122	-0.0229098	-0.0915726	0.0859781	-0.0519651	1	0.288674	0.074405	0.146489	0.151091	0.0931768	0.134068	0.0230024	-0.0245912	0.0957247	0.0640397	0.0393719	0.000800098	0.157642	0.0674944	-0.0140897	-0.138591	0.0946988	0.063238	-0.0128965	0.00196735	0.0176707	0.0929839	0.134019	-0.0103793	0.131717	0.0288652	0.0200092	-0.0749608
CHD8	-0.301844	0.343466	-0.154598	-0.152267	-0.670902	-0.69937	-0.601082	0.320675	-0.122304	0.308075	-0.215098	0.0525081	0.192008	-0.184918	-0.189978	-0.32413	0.0220555	0.625567	-0.0807626	0.0780222	-0.557418	-0.228534	-0.458891	-0.40584	-0.525596	0.063124	-0.0989582	0.0418459	-0.203326	-0.208566	-0.205934	-0.193919	-0.116341	-0.0655634	-0.0528371	0.382351	0.257957	0.0145144	-0.0229486	-0.36707	-0.411993	-0.226858	-0.498942	-0.0654259	0.254714	-0.173512	-0.0993288	0.0469519	-0.00571431
CIITA	-0.155618	0.038177	-0.260784	-0.340844	0.348043	0.359016	0.020316	-0.0842091	0.166137	0.170276	-0.105103	0.29289	-0.0626159	0.169946	-0.000468968	0.153879	0.0148006	-0.0648813	-0.286406	0.0150238	-0.130438	-0.0690862	-0.462558	-0.190508	0.0776358	1	-0.316497	0.556216	-0.0501679	0.266371	0.0653647	-0.231478	-0.140403	0.0195658	-0.229543	-0.249888	-0.00603988	-0.0858605	-0.126769	-0.255095	-0.187637	-0.0668826	0.729259	-0.0963084	-0.165953	-0.252959	-0.0754385	0.310824	0.052767
CITED2	-0.112047	-0.0403724	-0.123745	-0.15452	-0.117867	-0.114226	-0.164286	-0.0991502	0.456126	-0.0339657	-0.00701753	-0.00402093	0.0217477	-0.187589	-0.292515	-0.0811205	-0.105337	-0.0953468	-0.107188	-0.0675875	-0.0914591	-0.148189	-0.302305	-0.231829	0.488559	-0.0259115	-0.16232	-0.21251	0.00144294	0.0488311	-0.0593455	-0.181492	-0.14331	-0.160837	-0.0120093	-0.0209671	-0.0809807	-0.105401	0.0295327	-0.0588172	-0.060785	-0.0385385	-0.00345082	0.0394723	-0.121579	-0.012771	-0.01613	-0.0445393	0.0138221
CLOCK	0.397397	0.417929	0.395632	0.321553	0.230188	0.225077	-0.204463	0.162864	0.274694	0.266704	0.202755	0.0935367	0.0910598	-0.753432	-0.195482	-0.142748	-0.431864	-1	-0.890009	-0.789929	0.32773	0.219531	0.283703	-0.0271093	0.342845	0.487918	-0.187623	-0.0210824	-0.212972	-0.0720996	-0.0225207	-0.0589884	-0.201426	-0.278157	0.190925	0.364378	0.0571542	-0.0911205	0.0155314	0.0173652	-0.780929	0.188313	-0.0190498	-0.12581	-0.064317	0.0573366	0.170452	0.123713	0.377985
CNBP	0.0237709	0.0609904	0.358603	0.37026	-0.0746677	-0.0195967	0.24228	-0.20277	-0.328892	-0.447128	-0.084294	-0.357739	-0.192795	-0.10071	0.0689779	0.313755	0.21687	0.0766687	0.209457	0.559286	0.164796	0.395317	0.237979	0.352727	0.477353	-0.0721878	0.0262888	-0.116238	0.00026287	-0.337513	-0.024758	0.0573288	-0.0289248	0.167435	-0.109005	-0.453122	-0.206534	-0.131973	-0.0878717	0.288797	0.293698	-0.157888	0.0788407	0.185026	-0.504517	0.00221559	-0.0951267	0.196656	-0.20575
CNOT7	0.277545	0.149641	0.358258	1	-0.0516668	0.136027	-0.127496	0.412182	0.0937986	0.118778	0.413785	0.352583	0.436173	-0.87736	0.113203	0.000555658	-0.159892	-0.634703	-0.0868225	-0.64825	-0.683813	-0.755863	0.178387	-0.899798	-0.765777	-0.234699	-0.126174	0.365744	0.203573	0.36572	0.317845	0.410046	0.365278	0.573659	0.322174	0.0578946	-0.335679	0.050126	0.589261	-0.0214636	-0.14454	0.0606794	-0.0423586	-0.510978	-0.503478	-0.59426	-0.162594	-0.0159021	-0.502732
CNOT8	0.27739	0.147172	0.349326	1	-0.0522913	0.139289	-0.137108	0.413214	0.0972134	0.122653	0.413907	0.356019	0.437984	-0.883647	0.112858	-0.0040428	-0.163394	-0.641713	-0.100602	-0.658685	-0.694268	-0.768428	0.175992	-0.911308	-0.771016	-0.24179	-0.126226	0.36362	0.190379	0.3626	0.314014	0.419149	0.368828	0.569455	0.338146	0.0642795	-0.339226	0.052194	0.590055	-0.0139594	-0.146601	0.0750208	-0.0509365	-0.515504	-0.508591	-0.604106	-0.154376	-0.0160172	-0.520185
COPS5	0.163987	0.537995	0.0988941	0.209157	0.241554	0.266688	0.0142048	0.0752831	0.0111304	0.283118	0.268844	0.163529	0.769327	-0.0771622	0.269163	0.0797717	0.494096	0.401667	0.510936	0.272993	-0.0726467	0.433375	0.626465	-0.000338974	0.37243	-0.0141245	0.0131929	-0.405446	-0.513913	-0.285252	-0.37547	-0.385587	-0.206265	0.160894	-0.428878	-0.319116	-0.381409	-0.141541	-0.240875	-0.251452	-0.217898	-0.26832	-0.0918963	0.442092	-0.23743	0.372858	-0.237924	0.177324	0.391133
CRABP2	-0.265573	-0.0351035	0.193167	1	-0.204685	-0.215064	0.394562	-0.260205	-0.125773	-0.0958715	0.170557	0.0529433	-0.0234073	-0.261109	0.0495718	0.199007	0.337065	0.812351	0.0736376	0.0234628	-0.126927	0.15844	0.198542	-0.259274	0.633949	0.832221	0.559496	0.0917756	0.0419737	0.0890358	-0.365172	-0.356136	0.370692	-0.000594493	-0.093476	0.268657	0.171873	-0.133499	0.498515	-0.229914	0.704697	0.634411	-0.0253859	0.00317102	-0.0836913	-0.288326	0.301738	-0.107516	0.166044
CREB1	-0.0783199	-0.471987	0.384359	0.491803	-0.156539	-0.229748	-0.088479	-0.510556	-0.310672	-0.247763	-0.292982	-0.259136	-0.453817	0.119392	0.371881	0.0330794	0.370276	0.50515	-0.176218	-0.169748	0.345291	0.275466	-0.148361	0.154717	-0.408445	-0.553236	-0.020847	-0.269734	-0.478748	-0.127166	-0.0906703	0.506974	0.109081	-0.381828	1	0.483431	-0.333132	0.0521193	0.246919	0.40738	0.30257	-0.146732	-0.0931155	0.159685	-0.243291	-0.284474	0.273406	0.00441758	-0.434782
CREB3	-0.323018	-0.29285	0.0907184	0.169949	0.126056	0.103807	-0.0803007	-0.166766	-0.227122	-0.248975	-0.14073	0.158485	-0.214278	0.220466	-0.203316	-0.193182	-0.214702	-0.0897806	-0.209181	-0.123483	0.983281	0.6303	-0.0992211	1	0.436107	-0.302702	-0.251134	-0.23994	-0.248886	-0.234946	-0.199823	0.167196	0.131978	-0.131736	-0.273642	-0.385891	-0.218555	-0.080269	-0.259492	-0.205009	0.00470576	-0.47495	0.00335196	0.38633	-0.0842188	-0.179439	-0.314913	-0.0490797	-0.211204
CREB3L1	-0.301596	0.244542	-0.550811	-0.552189	-0.447532	-0.414116	-0.00353604	0.138701	-0.0346346	-0.132013	0.116638	-0.209645	0.0857405	0.331107	-0.584984	-0.405681	0.104629	-0.267353	-0.280343	-0.101472	0.330813	0.285828	0.0650176	0.276367	0.597711	-0.00414511	-0.885709	0.565155	0.425119	0.435822	0.636096	0.95986	0.210975	1	-0.268014	-0.286899	-0.379118	-0.127961	-0.197349	-0.245611	-0.0767107	-0.59252	-0.183011	-0.170988	-0.522866	-0.00412256	-0.381741	-0.0119806	0.00270951
CREB5	0.460292	0.495274	-0.75738	-0.730512	0.091359	0.121248	-0.259956	0.182222	0.416351	0.616074	-0.414833	0.307795	0.21763	-0.307641	-0.136801	-0.015513	-6.38436e-06	0.449689	-1	-0.468872	-0.745386	-0.696864	-0.640373	-0.817148	0.240819	-0.0352981	-0.31419	0.278969	-0.151815	-0.249148	0.241548	-0.23998	0.080186	0.48089	-0.257393	0.136142	0.774978	-0.495683	-0.0782884	-0.393629	-0.337701	0.332319	0.169336	0.0262118	-0.330066	-0.263034	0.366129	-0.247506	0.0996823
CREBBP	-0.0826668	0.534278	-0.680296	-0.837602	-0.0809647	-0.0813858	-0.634435	0.285788	-0.264606	0.224699	-0.392933	-0.31136	-0.0984809	0.549916	-0.0192159	0.45064	0.555112	0.924029	0.367609	0.207659	-0.395908	0.204773	-0.64976	-0.329373	-0.517891	-0.59345	-0.166106	-0.16581	-0.239487	-0.677022	-0.201139	-0.220714	-0.224915	-0.317097	0.083906	0.0442349	-0.246726	-0.147756	-0.0200555	0.345493	-0.416321	-0.0271549	-0.0805584	-0.445676	0.416018	-0.0926862	0.0648826	-0.154549	-0.0346545
CREM	-0.290546	-0.154652	-0.281553	-0.242154	0.684527	0.636766	-0.135826	0.461848	-0.267238	-0.197604	0.247949	-0.335546	-0.092844	-0.0254052	0.128388	0.329461	-0.212482	0.05824	0.153035	0.0979582	0.107621	-0.214444	-0.173015	0.155902	-0.383735	1	-0.278505	0.436248	0.611136	0.703425	0.781531	0.39483	0.530626	0.531082	0.594735	0.145807	-0.22535	-0.0141342	0.263106	0.618602	-0.388278	0.467537	-0.103747	-0.0462744	-0.305704	-0.180703	0.455243	-0.00313537	0.470914
CRTC1	-0.1759	-0.269716	-0.149584	-0.123574	-0.148819	-0.0566217	-0.0982415	-0.19371	-0.0157337	-0.127901	0.358307	-0.123818	0.360221	0.720506	-0.116464	-0.0813616	-0.0397959	-0.0935099	0.292975	0.000225616	-0.162806	-0.101678	-0.142172	-0.129929	-0.0719989	-0.135859	-0.0228496	0.0145034	0.141893	-0.0100463	-0.155731	1	0.0761436	0.0149389	0.0196076	0.651173	-0.109946	0.243694	-0.0171359	0.308486	-0.0862001	-0.108234	0.107375	0.114068	0.298667	0.532848	0.113316	-0.12768	0.298325
CRX	-0.00395066	0.0768331	0.196915	0.349945	-0.0318768	-0.0663826	0.460333	-0.0855131	-0.23304	-0.02716	-0.0221343	-0.0824834	-0.0593047	-0.0266481	0.00570962	0.227627	0.217195	0.145594	0.0755073	0.280965	-0.0896066	-0.0637339	0.485446	-0.107316	0.300675	-0.177295	0.121095	0.405841	0.0444726	0.258572	0.556211	0.533454	1	0.712042	0.000205417	-0.229415	0.180513	0.0837093	0.00771023	0.0558413	0.0082323	-0.102019	0.112602	0.393177	-0.0868746	0.176217	-0.257341	0.250674	0.026668
CTBP1	-0.251435	-0.296849	0.772251	0.525761	0.314131	0.27564	0.250026	0.106894	-0.187117	-0.204404	-0.246423	-0.37886	-0.146947	1	0.915664	0.479696	0.665037	0.540179	0.614898	0.259242	0.124614	0.4378	0.526876	0.11937	0.233558	-0.35176	0.221797	0.0604487	-0.321688	0.164143	-0.11367	-0.0857702	-0.0516528	-0.548066	0.20647	-0.105792	-0.00537056	0.308565	0.407504	0.470533	-0.0692194	-0.157851	-0.379212	0.14841	0.224814	0.34811	0.211558	-0.225398	-0.138162
CTCF	0.208557	0.0281236	-0.191358	-0.299781	-0.242009	-0.239529	0.0779356	0.0972207	-0.0837372	0.154322	-0.0926988	0.0346205	-0.0692988	0.202942	0.21388	-0.1637	0.156434	0.367242	0.385871	-0.262488	-0.255832	-0.403983	-0.274352	-0.192478	-0.197553	-0.0596072	0.0508434	-0.211598	-0.229366	-0.543493	-0.239348	-0.23516	-0.394363	-0.206323	0.246907	0.249299	0.699445	0.230857	-0.0128112	-0.238574	-0.383325	0.987697	-0.00226672	-0.357357	0.175907	-0.144147	1	0.0162902	-0.415071
CTCFL	0.185663	-0.429926	0.594992	0.847082	0.582126	0.560227	0.423751	-0.317349	-0.237353	-0.738887	-0.111278	-0.268361	0.128764	0.292857	0.537674	0.415683	-0.0260757	0.372265	0.888043	0.559854	0.0461516	0.823123	0.12095	0.494906	0.539289	0.0575586	0.147047	0.117874	-0.272799	-0.123764	-0.890277	0.169716	-0.135704	-0.528086	0.627227	0.397495	-0.358387	-0.632003	-0.184488	0.440496	-0.343947	-0.180985	-0.0246586	0.0957317	0.487346	0.121674	-0.453497	-0.160558	0.463013
CTNNB1	-0.0610834	0.0713061	-0.177789	-0.258301	0.290099	0.306511	-0.438928	0.268074	0.28147	0.0229402	0.391544	-0.0314281	0.500997	-0.159321	-0.199808	0.0182533	-0.570928	0.113225	0.0363908	-0.656678	-0.0988048	-0.150509	-0.643767	-0.518083	-1	-0.627504	0.203732	0.475531	0.0969361	0.194827	0.328951	0.216208	0.283371	0.0571258	0.404939	0.339123	0.0836931	-0.515141	0.168469	-0.00130959	-0.781188	0.284604	0.322207	-0.157731	-0.644325	-0.654715	0.191896	-0.239036	-0.239721
CTNNBIP1	0.345581	0.0896019	-0.177988	-0.0848809	0.353639	0.212599	-0.232599	0.146423	0.307356	0.541784	-0.170127	0.374643	0.093165	-0.0251511	-0.0295959	-0.220697	-0.0696461	-0.238911	-0.14253	-0.146751	-0.327032	-0.251128	-0.0966548	-0.237202	-0.096181	-0.223025	0.253527	0.543225	1	0.264691	0.649231	0.139286	0.129327	0.210508	-0.081546	-0.193169	-0.23556	0.0813034	-0.0888922	-0.172317	0.129199	0.0481139	0.782453	-0.152593	-0.230955	-0.147753	-0.0962638	-0.00552221	-0.0571706
CUX1	0.0356226	0.797344	-0.353902	-0.212325	-0.483019	-0.581864	-0.464796	0.453122	0.925148	0.0433143	0.343106	0.582644	0.187833	-0.554392	0.503706	-0.408875	-0.427179	0.143347	-0.485657	-0.574454	-0.377316	-0.339663	-0.635595	0.374837	-0.272533	-0.325579	0.834938	-0.0392257	-0.572131	-0.505579	-0.635065	-0.358115	-0.684222	-0.519613	-0.390967	-0.476623	0.553073	-0.230145	0.568092	0.699577	0.11362	0.297725	-0.750094	0.34306	0.834072	0.700491	-0.238872	-0.181812	-0.424449
DACH1	0.406221	0.379323	-0.0851983	0.189252	0.981022	0.432309	-0.232131	0.362254	-0.450487	0.452881	0.431593	0.701717	-0.120996	0.304148	0.25978	-0.0225783	0.295081	-0.322833	0.165313	0.04846	0.198811	0.577022	0.677211	0.527132	-0.0762582	0.557184	0.747396	-0.0706007	0.112741	0.244308	0.0318703	0.563947	0.456934	-0.103801	-0.241481	-0.410682	0.136719	0.741514	-0.000914096	-0.160184	0.423299	0.656148	-0.0923553	0.523592	0.950885	0.763662	-0.246603	-0.199637	-0.00798925
DBP	0.0651248	-0.224848	0.246456	0.19261	-0.0675034	0.051614	0.150843	-0.297374	0.38046	0.0012406	0.302157	0.268664	-0.026768	0.148938	0.095876	0.0827694	0.37018	-0.0136798	0.163207	0.0638973	0.124296	0.19835	0.166386	0.288169	0.231582	0.0980828	0.145641	-0.00604119	0.0215954	-0.0447561	-0.0543907	0.204863	0.00117056	0.169236	0.496074	0.116541	0.228061	0.0377292	0.483297	0.0530907	0.225791	-0.00413981	0.0317974	0.571914	0.124006	0.0956533	0.0585801	0.0332032	0.131066
DDB2	1	-0.195651	-0.051527	0.0156189	-0.030628	-0.00583576	-0.52258	0.16906	0.0726332	-0.136272	-0.270823	0.183929	-0.440028	-0.433975	-0.071005	-0.121013	0.329863	-0.396219	0.160866	-0.112477	0.0445078	0.150192	0.068798	0.0796646	0.0752529	-0.344413	0.325267	-0.0406563	-0.0557428	-0.0283591	-0.0460954	0.191368	-0.200142	-0.0599835	-0.435623	0.118517	0.867009	-0.146112	-0.36258	0.0231002	-0.116154	0.0930078	0.406974	-0.103477	-0.104842	0.0301048	-0.323935	-0.133225	0.324204
DDIT3	0.328022	0.501165	0.175252	0.210333	0.198579	0.183724	0.155456	-0.0283451	0.193027	-0.0227524	0.419637	-0.171768	0.196246	-0.268624	0.139118	0.165029	0.484733	0.379272	-0.0126705	0.509419	-0.140129	0.363269	1	-0.300506	0.24992	0.296872	0.0274708	0.253958	-0.456843	-0.406206	-0.777385	-0.244278	0.218906	0.598598	-0.0500977	-0.318314	0.0294028	0.265379	-0.0585618	0.0709878	0.147979	-0.069465	-0.146278	0.468123	-0.0529546	0.575943	-0.280196	0.617277	0.505333
DEAF1	0.39583	0.765133	0.293657	-0.0794328	0.195677	0.0915618	0.154518	-0.0515417	0.168668	-0.029265	0.517768	0.133372	0.0485355	-0.33959	0.0452345	0.178675	0.208695	0.0630243	0.00901189	0.187434	-0.18452	-0.380341	-0.103867	0.415395	1	0.150281	0.566631	0.043177	0.0144148	0.348621	0.0815017	0.667033	0.0380091	0.291726	0.431992	0.149136	0.0646834	0.617925	-0.198658	0.0815082	0.0950306	0.0741699	0.10562	0.566761	0.814205	0.282358	0.0807537	0.0227714	0.271923
DEK	-0.163962	-0.178273	0.0640342	0.0541304	-0.0734408	-0.0900357	0.0440232	-0.00273407	-0.00133125	-0.172604	-0.26816	-0.199302	-0.221386	0.349266	0.0376916	0.0504594	0.125215	-0.179385	-0.11879	0.114566	-0.0521426	-0.120056	-0.117846	-0.0399162	0.14106	1	-0.0462439	0.512134	-0.167532	0.33591	0.121129	-0.164551	-0.0517726	-0.074386	-0.137597	-0.0772419	-0.0817241	0.0270806	-0.00556822	-0.10526	-0.0139247	-0.254957	0.543618	-0.202821	-0.171765	-0.182282	-0.131258	0.38399	-0.11395
DLX3	-0.0918673	0.0698092	0.159114	0.235055	-0.155624	0.0546327	0.154279	-0.088875	-0.120812	0.131494	0.0397713	-0.162878	0.00320049	-0.0390466	-0.116756	0.0427074	-0.0802638	0.0847576	0.000397909	0.201308	-0.0693812	-0.0966092	0.0530554	0.0179172	0.187005	0.205318	0.105217	-0.0491837	0.021956	-0.202216	0.027389	0.0052863	0.00580998	0.0499876	-0.254478	1	-0.028797	0.985092	0.00334715	-0.0412149	-0.0763912	-0.288015	0.154168	-0.0598012	-0.0322997	0.111848	-0.105692	-0.238577	-0.0305692
DLX4	0.111809	-0.255334	0.170677	-0.110742	-0.0494365	-0.100693	-0.186442	0.121258	0.367951	0.0677517	0.111061	-0.0362482	0.0181031	0.582581	0.338811	0.0160184	0.216601	-0.0983123	0.243768	0.108733	0.523455	0.511825	0.996762	0.593213	0.524856	-0.222462	0.274582	0.232551	0.198031	0.320999	0.326143	0.502929	0.258922	-0.392962	0.229542	-0.212555	-0.124719	0.416447	-0.121433	0.442799	0.751271	-0.293372	-0.44038	-0.132347	-0.202895	-0.304785	-0.0596627	-0.684799	-0.339854
DLX5	-0.060125	0.046207	-0.00512469	0.0307572	0.0630567	-0.0314283	-0.613234	0.0576503	-0.0340727	0.000818378	-0.0118793	0.544447	0.0618597	0.156538	0.216725	-0.51104	-0.35716	-0.431081	0.290095	0.151873	-0.796923	-0.162743	-0.345158	-0.630677	0.151944	-0.778869	0.135	0.269951	0.305936	-0.287394	-0.0483774	0.0141277	0.141861	0.456255	0.628677	0.260563	0.198696	-0.344588	-0.00605343	0.390112	-0.192265	-0.309628	0.00350442	0.848009	0.462435	0.367112	-0.469479	0.296435	0.374291
DNMT1	0.0235838	0.0980052	0.199958	0.398789	-0.19264	-0.195073	-0.107108	-0.805773	-0.417395	-0.0330138	-0.676475	-0.025438	-0.549719	0.200335	0.148355	0.137816	-0.261843	0.353932	-0.00151091	0.627893	-0.0486091	0.227274	-0.433019	-0.00130384	0.278131	-0.720249	-0.363334	0.219272	-0.112516	-0.0493559	0.348926	-0.0518986	0.689146	-0.603621	-0.750633	0.231544	-0.555349	-0.332276	-0.503993	-0.577066	-0.0180605	-0.282121	0.065532	0.0812733	0.715754	0.801686	-0.508077	-0.0107993	-0.340207
DNMT3A	0.483657	-0.106098	-0.161016	-0.178811	-0.350187	-0.391777	-0.183416	-0.325885	0.185442	-0.128897	-0.296122	0.20129	-0.217904	-0.117583	-0.107406	-0.167347	-0.309463	-0.249032	0.00333783	-0.0941784	-0.266028	-0.26703	-0.316119	-0.276021	0.101815	-0.337256	-0.281032	-0.0723841	-0.108735	-0.305861	-0.195583	-0.376813	0.0812218	-0.0673707	-0.0582945	-0.224067	-0.0871061	0.0629206	-0.120183	-0.136794	0.349026	-0.0262288	-0.289418	0.120189	1	0.87973	-0.353374	-0.0665802	0.0799995
DNMT3L	0.0786636	-0.385572	0.712575	1	-0.58514	-0.426471	0.303682	-0.347278	-0.132489	0.0710983	-0.37317	-0.540689	0.201293	0.308873	0.505391	-0.456488	-0.235624	0.0882239	0.504974	0.0545145	0.508907	0.15864	0.367641	0.604896	-0.511847	-0.334185	0.107275	-0.0320006	-0.229505	-0.368885	-0.501616	-0.288491	0.10728	-0.0472567	0.060999	-0.0768846	-0.116281	0.489684	0.207976	0.668964	0.387595	-0.223089	-0.861326	0.0397219	0.113716	0.240012	-0.427118	0.122848	0.18763
DR1	-0.230086	-0.0264717	-0.0112413	-0.0955972	-0.25499	-0.235539	-0.178667	-0.182183	-0.310902	0.219868	-0.243769	-0.085361	-0.0548308	-0.19796	0.0324208	-0.143843	0.0930712	0.42073	0.116122	0.00342885	0.112374	0.302357	-0.00973854	0.111714	-0.0775566	-0.167117	0.417773	0.0894943	-0.258013	-0.18036	0.146074	-0.197243	-0.281744	-0.152847	0.933783	0.663772	0.113999	0.439763	0.0935358	1	0.374841	0.591356	-0.485123	-0.0984812	-0.0806188	-0.111368	-0.35902	-0.197676	-0.142442
E2F1	0.368244	-0.249895	0.161932	0.13219	0.510596	0.525812	-0.248389	0.548029	0.151557	0.234821	0.451175	0.251486	0.0584509	0.229573	0.249672	0.224163	0.178046	-0.278047	0.290494	-0.0455128	0.730906	0.375453	0.404311	0.610354	0.000182294	-0.13322	0.492782	0.405979	0.120162	0.422792	0.255719	0.303639	0.00493269	-1	0.315918	0.233881	0.0416625	0.447994	0.224459	0.35493	0.550942	-0.0668605	-0.252651	-0.00923889	0.199866	0.341422	0.309428	-0.156431	-0.842083
E2F2	0.195708	0.14629	-0.211291	-0.195289	0.0979467	0.0964178	-0.470492	-0.329816	0.198608	-0.542439	0.467829	0.139634	0.0463205	0.575349	0.0453912	0.267221	-0.0790929	0.33724	-0.0474481	-0.0802026	-1	0.303995	0.133786	-0.320154	0.352507	0.201118	-0.0445324	-0.394243	0.0248595	-0.190393	-0.0505407	-0.470564	-0.362332	-0.236969	-0.239419	0.256006	0.446511	-0.0755837	0.300469	-0.044623	-0.564604	0.406671	0.187311	-0.413682	0.232919	-0.0910303	0.238477	-0.312756	0.128442
E2F3	0.545276	0.242478	0.0542248	0.101059	0.334876	0.393049	-0.370557	0.237683	0.23535	0.218809	0.83685	0.254769	0.260813	0.271541	0.0838249	0.0576468	0.137597	-0.117845	0.475079	-0.423872	0.145094	0.415207	0.711258	0.21164	-0.217232	-0.125682	0.643949	0.0970341	-0.355528	0.12175	-0.202898	-0.185281	-0.48358	-1	0.0642795	0.0971504	0.0364272	0.265999	0.134083	0.564178	0.393759	-0.0527288	-0.170122	-0.241521	0.139661	0.27913	-0.183761	-0.000244063	-0.226132
E2F4	0.385189	-0.300177	-0.402152	-0.383323	0.168542	0.215913	-0.367374	0.463411	0.194366	-0.250993	0.62323	0.251296	0.22392	-0.132907	0.0418386	0.0485907	-0.383337	-0.734742	0.458405	-0.187598	-0.026008	-0.178945	0.274991	0.00940611	-0.00820141	-0.67259	0.608268	0.184852	0.423247	0.335099	0.442296	0.380177	0.216539	-0.870827	0.227379	0.483917	-0.150121	0.413445	0.150044	0.39397	0.426911	-0.311867	-0.183606	0.0444782	0.332009	0.361814	0.131211	-0.197039	-1
E2F5	0.729001	1	-0.457023	-0.303291	0.395028	0.442236	-0.454518	0.355937	0.389324	0.417029	0.214127	0.475277	0.368018	-0.486502	-0.470986	-0.0428835	-0.387866	-0.518547	-0.349676	-0.340017	-0.445008	-0.242878	-0.29416	-0.444587	-0.355579	-0.492257	0.535897	-0.0659948	-0.563865	0.19925	-0.357975	-0.472074	-0.510919	0.145061	-0.0532634	-0.239821	0.361044	-0.0202772	-0.31911	0.0730722	0.375569	0.268104	0.0163288	0.247838	-0.428539	-0.283746	0.0952516	0.269723	0.0339094
E2F6	0.175179	-0.510309	0.258795	-0.0151475	0.30569	0.274065	-0.222071	0.447385	-0.0186129	0.0152796	0.407533	-0.0691031	0.00672642	0.489807	0.359723	0.134382	0.413567	0.0100319	0.438142	0.106826	0.837648	0.901878	0.844922	0.992075	0.33372	-0.0274293	0.572225	0.512284	-0.0201125	0.358517	0.187827	0.527461	0.028226	-0.719873	0.511059	0.184598	-0.125664	0.642942	0.31882	0.677025	0.673095	-0.154601	-0.526252	0.218988	0.149337	0.320024	0.140336	-0.157714	-0.743923
E2F7	0.361314	-0.164019	0.179681	0.162567	0.61125	0.545477	-0.33683	0.416385	-0.193561	0.29492	0.452394	0.387325	-0.202564	0.534722	-0.0224251	-0.0682217	0.0591402	-0.413859	0.273838	-0.100261	0.802641	0.228888	0.372704	0.779398	0.0380911	-0.337435	0.151574	0.315326	-0.0023755	0.666799	0.852981	0.593316	-0.0163743	-0.162615	0.0875534	-0.125234	-0.075698	0.13633	0.134539	0.318373	0.139135	-0.322853	-0.222372	-0.0641658	0.556954	0.440499	0.309717	-0.300988	-0.339921
E2F8	-0.294636	0.216405	0.0595917	0.0921878	0.588433	0.614465	0.010233	0.311804	0.430043	-0.346739	0.459022	-0.0705369	0.3251	-0.0170266	0.0124794	0.0723903	0.0535261	-0.327704	0.0776687	0.0111765	-0.349087	-0.411256	-0.247625	-0.164937	-0.425697	-0.904689	0.375938	0.371348	0.392471	0.474637	0.550611	-0.0684616	0.206614	-0.835306	-0.178671	-0.169589	0.0421269	0.219273	-0.0788355	0.0419046	0.0797837	-0.0880724	0.302043	-0.139153	-0.11773	-0.254572	0.0727229	-0.451484	-0.556469
E4F1	0.1094	0.104207	0.161275	-0.184348	0.257499	0.209184	-0.478452	0.394818	0.160092	0.505717	0.348222	0.255304	0.285662	0.427661	0.377503	0.00706287	0.15854	0.0615368	0.45602	-0.294829	0.230402	0.49401	0.558659	0.305562	0.150128	-0.0309991	-0.0508649	0.539908	-0.224584	0.376328	0.565294	-0.0708644	0.0285688	-0.666759	0.0493662	0.14616	-0.600861	0.950779	0.519385	0.225618	0.799612	0.158821	-0.291694	-0.270499	1	0.279151	0.0721186	-0.20247	-0.297544
EAPP	0.286461	-0.767535	-0.415973	-0.505142	-0.754611	-0.685803	-0.0732381	-0.777435	-0.457728	0.227803	-0.767888	0.124171	-0.755445	-0.117095	0.0112671	0.0833733	0.230748	-0.00637007	0.0919531	0.456088	-0.4337	-0.274909	-0.0704694	-0.352012	0.366249	-0.332157	-0.541704	0.21731	-0.466095	-0.130925	0.204565	-0.148828	0.112568	-0.373236	-0.666221	0.668124	-0.63973	-0.00956605	-0.651628	-0.258884	0.493987	-0.882078	-0.198798	-0.412747	0.247403	0.101748	-0.627471	0.387428	-0.579268
EBF1	0.110035	-0.0966956	0.00846488	-0.0224241	-0.0205901	-0.047796	0.0355163	-0.0653654	0.119413	-0.156802	-0.0728679	-0.0467995	-0.131055	-0.13016	0.180724	0.110614	0.0431012	0.0379278	-0.06418	0.034588	0.543466	1	0.973589	0.308077	0.0035426	0.109019	-0.0671865	-0.0523245	-0.18248	-0.216939	-0.0662603	-0.0450495	-0.0935363	0.0771126	0.0020413	-0.115865	0.103808	0.0814385	-0.113696	0.0998502	-0.106895	-0.306591	-0.0570173	0.122875	-0.165592	0.140465	-0.0796606	-0.0386925	0.211724
ECD	-0.0684964	-0.0211186	0.345202	0.306319	-0.0958682	0.00149405	0.192698	0.0710777	-0.0363534	-0.0841539	-0.0602367	-0.172032	-0.268499	0.327499	0.267025	0.0898792	0.222905	0.318109	0.198787	-0.0462526	-0.377353	-0.405265	-0.291839	-0.344871	-0.390545	-0.266163	-0.254362	-0.108931	-0.272152	-0.213057	-0.0991266	-0.194419	-0.0908095	-0.0374692	0.184839	0.211978	-0.0168939	-0.0147722	0.376659	-0.220263	0.332381	0.137716	-0.0167202	0.412302	0.0304834	0.0291384	0.00708761	-0.00920494	1
EGR1	0.248576	-0.327626	-0.634755	-0.611235	0.244955	0.266186	-0.117951	-0.177824	0.301711	0.0755359	0.0354469	0.0938043	0.0697522	-0.479738	-0.201105	0.0696789	-0.0187896	-0.156132	-0.105769	-0.651651	-0.0741183	-0.166004	-0.264689	-0.295814	0.332793	-0.00770104	0.509717	-0.538765	-0.6533	-0.527805	-0.566685	-0.327823	-0.597089	-0.463703	0.0723538	0.175073	0.135702	0.615792	0.573858	0.368632	0.310736	0.107631	0.374764	0.151335	-0.110984	0.11132	-0.0991783	0.0404002	0.00910575
EGR2	-0.00166984	-0.116075	0.159521	0.227309	0.0650046	0.0398505	0.0486121	0.118758	-0.506185	-0.0399638	-0.150298	0.0411452	-0.289791	0.453593	0.251335	0.587649	0.211255	0.886768	0.203804	0.557803	0.152115	-0.0742852	0.183261	0.193809	-0.143086	-0.387592	0.217923	0.277783	0.558348	1	0.512183	0.589536	0.376305	0.506129	0.142352	0.237685	0.164456	0.685781	0.741433	0.154966	0.241255	0.113718	-0.143902	0.190598	-0.113029	-0.0085414	0.444272	-0.0505357	-0.219926
EGR3	0.00360053	-0.207268	-0.0898892	-0.205755	0.059032	0.0409404	0.0513639	-0.115414	-0.188908	-0.222694	-0.0259886	-0.107391	-0.0792223	0.102817	0.14722	-0.18972	-0.042647	0.110931	0.200598	-0.162734	0.30822	0.496957	-0.231459	0.0765873	-0.173061	0.157248	-0.309598	-0.0495478	0.283128	0.116679	0.203363	0.160726	0.206562	0.0621028	-0.182966	0.0664558	-0.26428	-0.0438367	0.324857	-1	0.305925	0.241903	-0.265453	0.397682	0.186316	-0.240515	0.231992	-0.261866	0.139886
EHF	-0.279074	-0.294327	0.15074	0.0527783	-0.27938	-0.230865	0.224328	-0.250531	-0.317967	-0.241598	-0.406426	-0.38594	-0.28053	-0.112274	-0.20572	-0.238434	0.147007	-0.219204	-0.211776	-0.117778	-0.0816233	-0.189736	-0.236386	-0.111166	-0.197413	-0.195167	-0.239214	-0.337098	0.00421218	-0.141679	0.0598872	-0.0872629	-0.0672178	-0.293443	0.216264	0.0706079	-0.31428	-0.263347	0.00752593	-0.362666	0.136173	-0.16014	-0.402656	0.869433	0.452885	0.535868	-0.10322	-0.122775	0.567787
EHMT2	-0.179784	-0.464197	-0.216005	-0.442171	-0.159136	-0.196591	-0.479406	-0.0381618	-0.0175559	0.082773	0.180936	-0.284572	0.155651	0.288743	0.131179	0.364453	-0.269086	-0.321509	-0.219603	0.574065	0.253728	0.724347	0.00548802	0.440477	0.659012	0.807293	0.114132	0.517332	0.229911	0.485865	0.547548	0.893362	0.401187	-0.842349	0.188886	0.158391	-0.580771	0.259689	-0.0436031	0.103732	0.71858	0.225884	-0.291962	-0.263663	0.13657	0.212772	-0.176389	-0.127655	-0.385526
EIF2AK2	0.246821	-0.00487697	-0.230509	-0.193986	-0.189658	-0.24568	-0.239161	0.102016	-0.317027	0.582605	-0.189888	0.116068	0.121801	-0.0371954	-0.0200909	0.350625	0.134323	0.730504	-0.407163	-0.177258	-0.433739	0.00154487	-0.499632	-0.564556	0.84271	0.30044	0.0521343	0.200615	0.0598451	-0.0335761	0.616498	-0.102061	0.151896	0.686713	0.112437	-0.0353775	0.60371	-0.238398	0.203995	-0.328932	-0.166222	-0.318573	-0.0131285	-0.523265	-0.040735	-0.312818	-0.0336583	-0.35452	-0.301093
ELF1	-0.132867	0.160747	-0.014659	-0.0368156	-0.148172	-0.262803	-0.135913	0.432198	0.171236	0.184935	0.142219	0.107255	0.0812552	-0.0665588	-0.034873	-0.202165	-0.115262	-0.200889	-0.105779	-0.169837	0.704959	0.550254	-0.0850459	1	0.616233	0.227237	-0.0416853	-0.147158	-0.112155	-0.083351	-0.050797	-0.0613645	0.237239	-0.153478	-0.193277	-0.247397	0.128538	-0.150492	0.081524	-0.0695266	0.169753	0.0943216	-0.364508	-0.0601413	0.145834	0.253973	0.145889	-0.219708	0.091154
ELF2	0.899689	-0.236532	-0.186203	-0.25039	0.635754	0.279538	-0.103324	0.944276	0.518879	0.601842	0.605334	0.346714	0.55842	0.0620834	-0.405105	-0.475886	0.187337	-0.00709422	-0.0509018	-0.304236	-0.107964	-0.465943	-0.313972	-0.0119233	-0.297021	-0.349923	0.418623	0.208443	-0.176638	0.416426	0.546955	-0.0108587	-0.27981	0.0406066	0.366787	-0.169937	-0.337878	0.0809654	0.124938	-0.0840144	0.593898	0.106311	0.127714	0.188795	0.361067	-1	-0.104164	-0.589671	0.467067
ELF3	-0.23568	1	0.628111	0.756084	0.418649	0.464632	-0.369084	-0.247591	0.457077	0.368536	0.0841182	0.17598	-0.147113	-0.089426	-0.461781	-0.422539	-0.211124	-0.284135	-0.418785	-0.290271	-0.391299	-0.389939	-0.249522	-0.340748	-0.47057	-0.571972	-0.219004	0.736961	0.613588	0.22624	0.736483	0.318557	0.615246	0.297683	-0.139049	0.188222	-0.161383	-0.280941	0.238007	0.274491	-0.244585	0.2322	0.156546	-0.291329	0.718663	0.448352	0.013441	-0.525365	-0.384289
ELF4	-0.158687	-0.329495	0.630845	0.686193	-0.321882	-0.275923	0.358339	-0.330364	-0.332574	-0.401835	-0.139417	-0.185395	-0.240023	-0.155509	-0.262707	0.385922	0.169662	-0.0628907	-0.0253583	-0.179076	0.128204	-0.0131481	0.0503613	0.241478	-0.0736386	0.274873	0.23295	0.0467008	0.564651	-0.00560538	0.0575734	0.0698183	0.896659	0.77167	-0.0987635	-0.238906	0.694507	0.385674	0.174064	0.180818	-0.0139089	-0.203574	-0.239064	0.286514	0.0571609	0.14359	-0.3363	-0.163374	-0.0136264
ELK1	0.00890862	-0.020687	0.134564	0.188773	0.430588	0.407495	0.0694245	0.0106065	-0.155127	-0.0228245	0.19755	0.0992764	0.107396	0.442694	0.589264	0.154671	0.351272	0.662082	0.707788	0.334199	-0.520259	-0.234349	0.153683	-0.542473	-0.463769	0.0490217	0.234139	-0.0691505	-0.0304672	-0.130783	-0.318839	-0.280197	0.00579745	0.229196	-0.15372	-0.173211	-0.179704	0.0378277	0.668199	0.144093	0.0738695	0.152956	0.161445	0.807234	0.59009	0.543572	0.14984	-0.0115301	1
ELK3	0.310887	0.0839866	-0.157124	0.291269	-0.134276	0.251367	0.181712	0.798823	0.214236	0.336375	0.587804	0.272047	0.31011	-0.113996	1	0.351726	0.0516463	-0.0576294	0.508484	0.166505	0.0111676	0.395268	-0.0885075	-0.276652	0.803178	0.511732	0.671815	-0.0431718	0.139598	0.585046	-0.211928	0.123444	-0.183751	-0.170457	0.519046	-0.231935	0.0842479	0.00499905	-0.0524189	0.078067	0.250011	-0.0764086	0.0478005	0.0242605	0.403426	0.129306	0.289948	0.0871736	0.0950957
ELK4	0.311918	-0.0717868	0.399646	0.569363	-0.155546	-0.0805005	-0.4954	-0.41065	-0.183649	-0.0209606	0.109289	0.014635	-0.145831	-0.244431	0.277487	-0.105655	0.182186	0.487441	0.12575	0.290944	-0.514765	-0.174768	-0.586404	-0.63337	0.000335415	0.263333	-0.0388829	0.288315	0.0485859	0.0788398	-0.117455	-0.227558	0.0788017	0.0346146	0.182682	0.294142	0.247709	0.770389	0.97359	0.263315	0.0102551	0.388045	-0.129087	0.0808341	0.587397	0.845465	0.238463	0.17591	0.395926
ELL	-0.157266	-0.192854	0.566645	0.657578	-0.178366	-0.149071	0.206862	-0.251693	-0.224042	-0.366985	-0.135982	-0.195732	-0.202789	-0.0763829	-0.174783	0.322224	0.132201	-0.0545254	-0.130773	-0.281504	0.129931	-0.0666325	-0.135238	0.133101	-0.170613	0.317466	0.179331	0.124204	0.564719	-0.0965132	0.0717611	0.135335	0.856108	0.850355	0.0422955	-0.27543	0.755303	0.261125	0.0260012	0.192615	0.013315	-0.218852	-0.247885	0.196631	-0.109821	0.099501	-0.371954	-0.197608	-0.0855629
EN1	0.431247	0.156388	-0.660681	-0.620155	0.130666	0.0964315	0.172676	0.519344	0.0139218	0.113185	0.504066	0.302015	-0.0383019	-0.281609	-0.947801	-0.295787	0.0497963	-0.647202	-0.440098	-0.520321	0.100641	0.130089	-0.176895	0.190795	-0.406125	-0.424483	-0.398988	-0.0794253	0.00840995	-0.0302199	-0.123338	-0.224032	-0.366891	0.186969	-0.0746393	0.352572	0.456316	-0.27216	-0.365084	-0.446617	0.383279	-0.0155117	0.00530245	1	0.0363484	0.236667	0.360368	0.0181947	0.312559
ENO1	0.0284179	0.20032	0.252517	0.222172	0.0324481	-0.114865	0.217927	-0.0224298	-0.250633	-0.104908	0.00012303	0.0181912	-0.304648	0.448269	0.00478658	0.245606	0.243069	-0.0571265	0.189448	0.641738	0.720533	0.518548	0.346	0.456708	0.906831	0.183375	0.0742247	-0.231317	0.00647545	-0.0833325	0.277635	0.300456	-0.027159	0.117861	0.0506753	0.0615206	-0.0697689	0.445175	-0.0290885	0.0976549	0.0978562	-0.158066	0.154857	0.383516	-0.132813	0.155683	-0.189867	0.126322	-0.0414764
EP300	-0.222824	0.229289	-0.437893	-0.506189	0.558468	0.468438	-0.980773	-0.145873	-0.185426	0.415512	0.0591396	0.0122846	0.108669	0.0921878	-0.282732	-0.417298	-0.18459	-0.252556	-0.0286156	0.328416	-0.209252	-0.0505061	-0.0264191	-0.129109	-0.127089	-0.541089	0.143859	-0.193187	-0.303347	-0.480155	-0.242698	-0.366175	-0.150673	-0.22203	0.625169	0.440394	0.50857	-0.0779783	-0.490595	0.779333	0.405797	0.317504	0.162834	0.296557	-0.259656	-0.069393	-0.224308	-0.428657	0.35138
EPAS1	0.407474	0.73953	-0.326967	-0.212334	0.630631	0.58778	-0.247986	0.267771	0.387983	0.276657	0.325237	0.184909	0.744638	-0.29646	-0.347239	-0.173929	-0.0496644	-5.60629e-05	-0.144245	0.113558	0.234064	-0.0223728	0.0733504	-0.18618	-0.139101	0.11455	0.505806	-0.317573	-0.294049	0.162008	-0.22464	-0.53568	-0.383236	0.0121406	-0.303155	-0.383977	0.308868	-0.206089	-0.635089	-0.348732	-0.421632	0.116935	0.665617	-0.126459	-0.659297	0.0164123	-0.26576	0.227236	-0.196504
ERCC2	0.132843	-0.183382	0.70327	0.925068	0.122115	0.0800307	-0.0664292	-0.0995518	-0.149405	0.0665277	-0.192855	0.0449412	-0.26211	-0.10176	0.00783385	0.0250802	-0.0234683	-0.13909	-0.159155	-0.0856898	0.301809	0.581703	0.0418775	0.300299	0.646879	0.344333	0.209863	0.227492	0.378119	0.111649	0.197221	0.242533	0.394388	0.524858	0.041605	-0.335487	0.00401863	-0.158226	-0.0173313	0.2787	-0.0477492	-0.379653	-0.07951	-0.13404	-0.163424	-0.0084494	-0.259464	-0.000448981	-0.0186083
ERCC3	0.291916	0.0401847	0.336255	0.24964	0.576833	0.555186	0.437078	-0.329086	0.294493	-0.374051	-0.173516	-0.426007	-0.194371	0.200107	0.296796	0.709156	0.232176	0.624469	0.447078	1	-0.0589585	-0.128961	0.168267	-0.663538	0.327571	0.524469	0.0939991	-0.245585	-0.820401	0.344845	-0.298349	-0.116938	-0.247303	-0.00485978	-0.0235558	-0.615205	0.706914	-0.307862	-0.189164	0.463489	0.797076	-0.925182	0.213025	0.0554837	-0.0803619	-0.453006	-0.635868	0.592779	-0.01285
ERF	0.600316	0.176021	-0.517281	-0.353619	0.346623	0.309471	-0.633137	0.570753	0.210268	-0.000949457	0.253876	0.323317	0.00045591	0.215415	0.0310588	-0.151578	0.748701	0.542645	0.517893	0.0161344	0.243245	0.45909	-0.043879	0.244512	-0.422787	0.1154	-0.275804	-0.146836	-0.399783	-0.643752	-0.242023	-0.508802	-0.518115	-0.0648446	0.226603	0.417579	0.353018	-1	-0.122468	-0.18387	-0.235262	-0.254193	-0.070953	0.79538	0.296986	0.469113	0.0956759	0.410104	0.0436841
ERG	-0.477703	-0.338648	-0.571579	-0.517145	-0.607304	-0.552255	-0.661455	-0.577989	-0.271585	-0.0515984	-0.140796	-0.0326202	-0.0966463	-0.19835	-0.337728	-1	-0.264415	-0.497701	-0.717034	-0.581801	0.716621	0.541359	-0.357424	0.318311	-0.251602	-0.524295	-0.0777678	0.0727099	-0.359937	-0.0508349	0.146555	0.618324	0.377285	0.341679	-0.235202	-0.274105	-0.293581	-0.608973	-0.643716	0.248905	-0.317177	-0.0527024	-0.324663	-0.196128	-0.648971	-0.64579	-0.401781	0.586497	-0.407177
ESR1	-0.0292648	-0.176206	0.970483	1	0.129288	0.157797	0.583958	-0.13337	-0.256467	0.0356368	-0.0773926	-0.2553	-0.185058	-0.187275	-0.20965	0.0659145	0.0921401	0.0261353	-0.0591228	0.0345932	-0.0541596	0.0082487	-0.147507	-0.0956323	-0.00742538	0.0983251	-0.119727	-0.132462	0.109475	0.0176113	-0.0802358	-0.0467797	0.0316803	-0.047052	0.0341228	-0.189071	-0.017937	0.0154675	-0.000555259	0.0243539	0.104886	-0.0175509	0.0425037	-0.17236	-0.292851	-0.0673786	-0.00834851	0.0101961	0.28673
ESR2	-0.0352269	0.0941291	0.227539	0.250446	0.505231	0.444682	-0.104364	-0.0644789	-0.310987	-0.279793	0.507428	-0.204094	0.209704	0.14403	0.296398	0.223757	0.243188	0.263046	0.199517	0.395676	0.806002	0.85183	0.510153	0.404367	0.130064	0.7599	-0.200218	-0.323228	-0.680973	-0.153688	-0.40166	-0.392766	-0.359698	-0.261177	-0.259271	-0.139909	0.0674522	-0.0555596	-0.00526714	-0.0905401	-0.184833	-0.145584	0.187443	-0.129765	-0.128709	0.184436	0.10685	0.167026	0.0820669
ESRRA	-0.230777	0.152697	-0.0789381	-0.041236	-0.21436	-0.201804	-0.112484	0.140586	0.540088	0.247387	0.330025	0.320633	0.323858	-0.190242	-0.155755	0.375266	-0.227149	0.209157	-0.0507112	0.146839	-0.476312	-0.342052	-0.319918	-0.624809	-0.458299	-1	0.497661	0.0318978	-0.302119	-0.361745	-0.0741126	-0.207797	-0.0585629	0.0594823	-0.0244775	0.148377	0.221239	-0.0188951	0.0968674	0.139156	0.272436	0.440312	-0.0896202	0.270457	0.0499672	-0.128188	0.313507	-0.198978	-0.0418422
ESRRG	-0.105024	-0.155554	-0.0831688	-0.0829665	-0.170543	-0.114592	-0.102019	-0.102372	0.185009	-0.147307	-0.142971	-0.103625	-0.115236	-0.0911564	-0.126994	-0.100907	-0.0611221	-0.155807	-0.117136	-0.0899716	-0.0388192	0.0107109	-0.068591	-0.0923139	-0.0847011	-0.0739085	-0.0691262	-0.0125339	-0.0958695	0.0323764	-0.109745	0.035977	-0.154192	0.56722	0.759942	-0.072642	-0.238882	-0.143868	0.534016	1	0.0737731	-0.0792272	-0.0424357	-0.0810962	-0.0937907	-0.123404	-0.183917	0.0374166	-0.0539709
ETS1	-0.1814	-0.171993	-0.747058	-0.569024	-0.348178	-0.382902	-0.708033	-0.459859	0.092855	-0.106993	-0.245585	-0.108144	-0.29375	0.614831	-0.104262	-0.371276	-0.0230469	-0.306348	-0.550675	-0.186592	0.758288	0.625399	-0.683249	0.38938	0.119505	0.558814	-0.400403	0.458067	0.121512	0.101854	0.656306	-0.0824619	0.757081	-0.0768645	-0.225365	-0.447807	0.0238145	-0.422308	-0.0777612	-0.712719	-0.301462	-0.125179	0.135024	-0.360928	0.0898577	-0.312627	-0.0319045	0.0149251	-0.430758
ETS2	0.359186	0.045176	-0.282403	-0.232149	-0.175958	-0.136705	-0.218687	-0.264831	-0.193155	-0.109833	-0.16602	0.137152	-0.355608	0.113433	0.0145285	0.325735	0.287659	0.0185727	0.242093	0.469093	1	0.639829	-0.404936	0.796576	0.252412	0.0213584	0.0714395	0.120973	0.0636493	0.235484	0.273562	-0.18915	0.62862	0.327383	-0.45428	-0.443913	0.128098	0.445438	-0.0407639	-0.231053	0.486814	0.132678	0.237136	0.209893	0.306557	0.340661	0.110769	0.0297267	-0.0973828
ETV1	0.464522	-0.203344	0.526919	0.486403	-0.251512	-0.225784	0.588651	0.0426566	0.332771	0.0688427	0.313815	0.243412	0.184422	-0.238747	-0.270198	-0.275243	-0.332609	-0.287274	-0.133592	-0.466836	-0.191561	0.517989	-0.0947409	0.0244947	-0.12592	-0.119228	-0.180238	-0.081814	-0.0858799	-0.136034	0.0613074	-0.160208	-0.164155	0.104826	0.300743	-0.328105	-0.398136	-0.236914	0.119971	-0.832025	-0.138512	0.390275	0.0436854	-0.0941104	-0.113721	-0.5711	-0.219835	-0.111157	0.0601571
ETV2	0.164877	-0.0517246	-0.485794	-0.424628	0.579466	0.575824	0.272357	0.197308	0.505184	0.137348	0.735563	0.131067	0.82596	0.690803	0.538676	0.600565	0.713378	0.60621	0.681387	0.640011	-0.72942	-0.658957	-0.725483	-0.924215	-0.802938	-0.703559	0.266947	-0.815535	-0.695003	-0.699378	-0.758936	-0.583268	-0.15521	-0.949761	0.369053	0.569566	0.266977	-0.599016	-0.209605	0.189265	-0.55238	0.356335	0.359053	0.278817	0.069241	-0.0822187	0.547415	0.0401443	-0.61327
ETV3	0.350095	0.309264	0.139539	-0.0580083	0.492391	0.49489	0.0861209	0.217552	0.0786665	-0.079707	-0.106855	0.0327024	-0.0985135	-0.108215	0.430703	0.29458	0.312592	0.286677	0.138824	0.236993	0.32802	0.0297201	-0.0739942	-0.256974	0.715449	0.389311	0.507883	0.105153	-0.177232	-0.0860207	-0.428791	0.008678	-0.0887791	-0.115603	0.0207721	-0.07696	0.254189	-0.0403224	0.387074	0.042598	0.265793	0.191722	0.111507	0.342123	-0.294123	-0.0223381	0.0619929	0.240086	0.587794
ETV4	0.142761	0.403317	-0.971592	-1	0.248016	0.326192	-0.814673	0.340904	0.114694	0.519944	0.283548	0.24333	0.189518	-0.656687	-0.23445	-0.370752	-0.394566	-0.0636949	-0.42657	-0.0177596	0.0669768	-0.102839	-0.311607	0.114962	-0.0819811	-0.202416	0.74718	0.254566	0.317539	0.204041	0.397995	0.158851	0.174872	0.0885608	0.664989	0.188988	0.416725	-0.189522	-0.318417	0.0761139	-0.176763	0.420027	0.399826	0.144834	-0.433626	-0.167603	-0.039084	0.0493745	0.118853
ETV5	-0.037833	-0.14131	-0.329896	-0.166325	0.270665	0.246115	-0.141902	-0.289436	-0.348502	-0.178124	-0.513928	0.0883058	-0.327018	-0.503713	0.0544259	-0.153245	0.754031	-0.142884	-0.254926	-0.294881	-0.252325	-0.242517	0.26757	-0.268495	0.60744	0.0348151	-0.276192	0.566392	0.177071	0.492915	0.598146	-0.0852763	0.535123	1	-0.388957	-0.500961	0.836164	-0.0575612	0.00803949	-0.418967	-0.417404	0.352774	0.619544	-0.390924	-0.0370695	0.217419	0.426809	0.407243	-0.286445
ETV6	-0.472561	0.670857	0.612415	0.798219	-0.420342	-0.42486	0.884498	0.739692	0.911548	0.0125311	0.076817	0.63856	0.974029	-0.344686	-0.335178	-0.290156	-0.41041	-0.532463	-0.31949	-0.441866	-0.263284	-0.311512	-0.375956	-0.256518	-0.422355	-0.404715	-0.364704	-0.436876	0.187431	-0.295092	-0.483522	-0.357237	-0.353373	-0.505945	-0.335415	0.987848	-0.527251	-0.374461	0.046324	-0.348517	-0.33128	-0.303484	-0.559058	-0.447742	-0.419959	-0.0164908	0.259597	-0.556823	-0.473087
EVX1	-0.151836	0.194229	0.691332	0.75383	-0.011772	-0.103809	0.444772	0.351105	0.00771917	-0.0188666	0.229582	-0.157484	0.51245	-0.114043	-0.408476	-0.348257	-0.133403	0.140886	0.163444	-0.191248	-0.0393123	0.0419033	-0.0657911	0.840926	-0.367841	1	0.459728	-0.253472	-0.488627	-0.0778402	0.0901897	-0.165191	-0.214477	0.326468	0.0101883	-0.174419	0.0814457	0.338176	0.10101	0.578609	0.220224	0.414927	-0.0155781	0.445456	0.205265	0.0653699	0.182489	-0.0563066	0.329651
EWSR1	0.550747	-0.00796082	-0.679777	-0.547264	0.325008	0.300122	-0.143892	0.0464106	0.4865	-0.512167	0.267319	-0.0362803	0.535098	0.38954	0.346354	0.52893	0.299392	0.0915645	0.340113	0.651429	-0.902233	-0.511731	-0.572735	-0.945188	-1	-0.091348	0.513058	0.442574	0.544777	0.205947	0.290349	0.195794	0.291308	0.746376	0.0902674	-0.33395	-0.0747462	0.09172	-0.0129758	0.490234	-0.84857	0.223731	0.175932	-0.70141	-0.848071	-0.794107	0.317541	0.00818913	0.518348
EZH2	0.510347	0.201173	-0.674686	-0.655324	-0.68335	-0.734398	0.0270959	-0.362321	-0.239258	0.315662	0.0228726	0.414914	-0.0534892	-0.207727	-0.220353	-0.203304	-0.521516	-0.0659722	-0.245294	0.0892476	-0.687388	-0.290094	-0.949325	-0.687567	-0.21246	-0.305737	-0.0229837	0.614819	0.167677	0.123251	0.91412	0.324756	0.758793	-0.36364	-0.55982	-0.299689	0.0687008	-0.276335	-0.357078	-0.748181	-0.0230327	0.0313493	-0.127163	-0.587013	0.1351	-0.0718188	-0.81838	0.0818568	-0.42598
FHL2	-0.437069	0.195937	0.3475	0.326352	0.276134	0.271054	0.0573477	0.239209	0.0970325	-0.654907	0.00984225	-0.284634	0.0864429	-0.244773	0.189821	0.268681	0.360448	0.142547	0.0153739	0.171923	-0.548378	-0.48134	-0.343849	-0.788855	0.258077	-0.340934	0.235291	0.197945	0.399911	0.269714	0.0661812	-0.0595073	0.36715	-0.00677107	0.102318	0.312037	0.0320406	0.284827	0.349072	-0.165464	0.0592837	0.264499	-0.0342944	0.509794	-0.259482	-0.122611	0.106658	0.128283	0.259126
FLI1	0.679031	0.547236	-0.830438	-0.615147	0.0566205	0.153211	-0.804667	0.326722	0.589075	-0.177339	0.349897	0.401958	0.4861	0.462093	0.72083	0.592433	0.475584	-0.109893	0.680638	0.584574	-0.626531	-0.248789	-0.784396	-0.627784	-0.552289	0.410426	0.562433	0.515344	0.524639	0.0426904	0.0753689	0.035779	0.112955	0.335932	0.384123	0.0427357	0.378542	0.132973	-0.17297	0.312388	-0.564598	0.479126	-0.000312487	-0.289447	-0.627676	-0.417837	0.410799	-0.564516	0.529643
FOS	-0.197142	-0.185805	0.0854942	0.0590356	-0.370316	-0.446233	0.170267	-0.265172	0.471141	-0.42861	0.116516	-0.345101	0.29023	-0.694316	-0.210095	0.184822	0.133267	-0.274832	-0.240836	-0.51479	-0.399883	-0.572475	-0.478803	-0.507446	-0.681903	-0.201825	-0.419051	-0.368796	-0.329937	-0.733514	-0.315786	0.0156043	-0.48025	-0.439489	0.555801	-0.182246	-0.0445058	0.639889	0.234819	1	-0.204406	0.050962	-0.255882	-0.074855	-0.267852	-0.462398	-0.390711	-0.239373	-0.423087
FOSB	-0.334995	-0.250739	0.489944	0.431215	-0.320481	-0.287205	0.292892	-0.341218	-0.211905	-0.154138	-0.372503	-0.256904	-0.326116	0.380146	0.226727	0.438233	0.624626	0.507899	0.286103	0.320512	-0.222788	-0.1299	0.0439369	-0.919771	-0.355681	-0.0250352	-0.349162	-0.288258	0.683793	-0.482834	-0.204391	-0.0119074	0.484234	-0.269296	0.227237	0.371293	-0.10463	-0.0363466	0.207376	-0.115006	-0.158776	-0.0283605	-0.388858	-0.654465	-0.0655672	0.0392892	-0.250066	-0.430378	0.0524393
FOSL1	0.118674	-0.00583346	-0.19354	-0.0713117	0.0312007	0.00460783	-0.197709	-0.25853	0.236006	0.0947435	0.64428	-0.0684965	0.583757	-0.46658	-0.175299	-0.123235	-0.270778	-0.263179	-0.33384	-0.558273	-0.686013	-0.598055	-0.746759	-0.60986	-0.631048	0.117523	-0.30776	0.194475	0.421012	0.143633	0.481542	-0.639696	0.0963549	-0.0439147	0.308609	-0.0536985	0.212002	0.0934905	0.0381584	-0.13601	-0.391463	0.532836	0.471395	0.157349	-0.0574259	0.438713	0.34106	-0.185877	-0.426856
FOSL2	0.396097	0.138133	0.59419	0.520673	-0.0552783	-0.114173	0.415874	-0.0341127	0.0885517	-0.262499	0.150102	0.105521	0.0872872	-0.11912	-0.261661	0.286122	0.0101456	-0.091557	-0.0585201	-0.393242	-0.0444495	-0.255207	-0.0399588	-0.290969	-0.569251	1	0.0293683	-0.447361	0.159507	-0.403176	-0.328731	-0.545546	-0.0893495	-0.249981	0.44553	-0.0298121	0.60845	0.468117	0.0498244	0.033125	-0.306156	0.218811	0.223679	-0.162781	-0.121013	-0.227273	-0.176613	-0.423153	-0.644272
FOXA1	-0.0400164	-0.148067	0.724261	0.709293	0.16904	0.200931	0.670474	-0.073559	-0.393706	-0.247156	-0.187965	-0.366582	0.0804898	-0.0279666	-0.159422	-0.208672	0.00126834	0.175116	0.973685	-0.345945	-0.206472	-0.0425598	-0.245101	-0.0099508	-0.0404515	-0.12585	-0.287768	-0.57731	-0.470941	-0.217689	-0.618748	-0.429756	-0.670275	-0.429416	0.533008	0.56938	-0.124764	-0.0750277	0.587132	0.269645	0.153386	-0.0452663	-0.145149	0.128991	0.393194	0.0122669	0.358968	0.118024	-0.00821417
FOXA2	-0.368427	-0.596428	0.315851	0.20341	-0.424855	-0.428943	0.673247	-0.304736	-0.544989	-0.500599	-0.363739	-0.507746	0.0900322	0.203572	0.637833	-0.124443	0.203249	0.628847	0.77251	-0.183501	-0.35706	-0.590704	-0.0165129	-0.339784	-0.467451	-0.607311	-0.67775	-0.805128	-0.134801	-0.841724	-0.521347	-0.200619	-0.398557	-0.561799	0.94468	0.653223	-0.597998	-0.334099	0.372973	-0.0957871	0.224799	-0.53144	-0.434803	-0.222024	0.172573	0.0996885	0.214717	-0.478004	-0.0794541
FOXA3	-0.0808223	0.208156	0.251188	0.564715	0.132399	0.0108882	0.029322	0.0245419	0.00245223	-0.0183973	0.0895905	0.2544	0.135677	0.59432	0.319017	-0.152622	0.210884	1	0.114349	0.0880569	0.0108391	-0.313446	0.784514	0.111304	0.177399	0.233556	0.235357	-0.161927	0.326155	0.400836	0.00930016	0.336121	0.393176	0.451185	0.525988	0.650701	0.580277	0.0839913	0.15195	0.151657	0.276511	-0.0792965	0.245938	0.191661	0.153766	0.0627419	0.815815	-0.0864587	-0.013973
FOXC1	-0.205076	-0.128012	0.01258	0.118085	-0.140978	-0.166615	-0.0144495	-0.0874901	-0.142226	-0.163259	-0.0192598	-0.246014	-0.0769647	0.770677	0.94891	0.781356	0.144741	0.719396	0.279654	0.790181	-0.142985	-0.0380895	-0.255736	-0.137956	-0.0297206	-0.184185	-0.119987	0.0889112	0.0832468	-0.173735	-0.0361059	0.0355657	0.100439	0.11268	0.0662162	-0.0260773	-0.169391	0.0598963	0.00175573	0.15362	0.0454965	-0.227346	0.208851	0.645523	-0.0391791	0.0407366	0.418289	0.00685328	1
FOXD3	-0.276084	0.0697565	-0.862515	-0.792525	-0.214589	-0.148743	-0.322173	-0.0379671	0.00786479	-0.404888	0.422796	-0.0777088	0.135806	-0.217414	-0.816973	-0.331977	0.00359245	-0.583448	-0.319116	-0.465758	-0.494688	-0.50691	0.016455	-0.38113	0.463742	-0.132639	0.0991416	0.959782	0.77621	0.488334	0.605649	0.433317	0.48836	0.801862	0.347279	-0.0884428	-0.069305	-0.0790514	-0.132951	0.312462	0.00531289	-0.216937	-0.182056	0.577375	0.0706544	0.381775	0.0898171	0.123085	0.394462
FOXE1	-0.0188337	-0.305511	-0.401509	-0.0580105	-0.305037	-0.231598	-0.249822	0.492752	0.585005	0.486203	0.379485	0.258609	0.167995	0.185134	0.382741	1	0.774383	-0.383188	0.250016	0.475219	0.00762505	-0.288545	0.109969	0.143904	-0.318051	-0.312949	-0.0987694	-0.0688666	0.0988726	0.106145	0.12437	-0.000157844	0.065505	0.337273	0.159315	-0.126898	0.549831	-0.141657	0.145296	0.192153	-0.45716	0.360768	0.34756	-0.462101	-0.286313	0.170876	0.180568	-0.068699	0.481389
FOXF1	1	0.59836	-0.104504	-0.166056	0.174998	0.107127	0.562799	-0.243729	0.4918	-0.0213781	0.138982	0.474612	-0.010289	-0.333612	-0.0512956	0.296119	0.368832	-0.301032	-0.249004	-0.239279	-0.17813	0.304976	0.958349	0.203853	0.556823	-0.159632	0.660497	0.480813	-0.0161813	0.137256	0.356574	0.539983	-0.0606467	0.283781	0.389277	0.0976671	0.381089	0.336056	0.059715	0.160267	0.144069	-0.446785	0.704789	-0.153025	0.46399	0.57503	0.0127214	-0.54677	-0.123252
FOXF2	0.112594	0.581793	0.606692	0.56166	0.415331	0.40324	0.357169	0.428731	0.544322	0.652832	0.0122285	0.473636	0.120646	-0.377592	-0.379139	0.182991	-0.171849	-0.243671	-0.801111	0.347149	-0.792539	-0.369654	-0.249945	-0.516031	-0.122312	0.0819271	0.704249	0.0332465	-0.132913	-0.586877	-0.244352	-0.515425	-0.223471	-0.117099	0.219488	0.145119	0.261704	0.295923	-0.120299	-0.305106	-0.485805	0.743634	0.42482	-0.22876	-0.612824	0.385282	0.448582	0.523608	-0.202779
FOXG1	-0.345119	0.0310871	0.0827761	0.164824	0.132404	0.0478225	0.126722	-0.0339783	-0.117859	0.167317	0.302258	0.127115	0.226044	-0.167404	-0.110549	-0.0463208	-0.0665823	-0.183201	-0.117855	-0.357174	0.00950512	-0.117019	0.295637	0.0342669	-0.0593276	0.376934	0.198793	0.128073	0.167068	-0.08042	-0.246416	0.132423	0.0781639	0.481566	0.0977782	-0.005925	0.189308	0.0717862	0.0910684	0.0981496	0.12011	0.0541805	-0.0439501	0.246833	-0.230519	-0.168541	-0.0876408	-0.0484337	0.0808736
FOXH1	0.670621	-0.0596488	0.741987	0.838889	-0.484598	-0.396949	0.595614	-0.184837	0.525416	0.264054	0.532337	0.286403	0.484871	-0.439773	-0.420193	-0.369012	-0.459568	-0.436504	-0.424534	-0.376188	-0.398373	-0.308725	-0.347171	0.0208946	-0.406307	-0.284539	-0.259085	-0.149667	-0.447753	-0.322798	0.150073	-0.170114	-0.366458	0.175812	0.651691	-0.455369	-0.460462	-0.248279	-0.0824974	0.775277	-0.284185	0.383712	0.511856	-0.321411	-0.40129	-0.424282	-0.391695	-0.150408	-0.326237
FOXJ1	0.449393	-0.196875	0.189854	0.481643	0.458386	0.485075	-0.106948	0.671969	-0.0297446	0.267368	0.285307	0.301364	0.161587	0.142168	0.188648	-0.0789611	-0.00396244	-0.205845	0.286808	-0.378973	0.766169	0.418679	0.37607	0.529444	0.103722	0.203164	0.274519	0.253549	-0.0331136	0.107044	0.626661	0.342528	-0.0145968	-0.977312	0.342434	0.310507	0.209736	0.273859	0.105109	0.640918	0.308276	-0.0147303	-0.259387	-0.0158843	0.146266	0.275585	0.192352	-0.329729	-0.775881
FOXK2	-0.0312733	0.371316	-0.110113	-0.0463299	0.337645	-0.116027	0.462856	-0.007855	-0.398726	0.204943	0.392912	-0.176446	0.0333504	0.581499	-0.169011	0.404218	0.202422	0.500085	0.238422	-0.031218	-0.0518916	0.0357788	0.150874	-0.18301	0.416563	-0.18967	0.297382	0.272358	-0.000469044	-0.548955	0.2712	0.0662396	1	0.318428	0.200301	0.0736741	0.00568818	0.0127946	0.136334	0.559241	0.603525	-0.205416	0.497777	0.117132	-0.0530302	0.227411	0.256663	0.0142242	0.0694573
FOXL1	0.331195	-0.119668	0.113106	0.150296	0.698169	0.679798	0.282927	0.255344	-0.238793	-0.066738	-0.119165	-0.02168	-0.147182	0.853655	0.618586	0.946568	0.992387	0.995955	0.597313	0.426092	-0.315508	-0.132173	-0.215103	0.00924895	-0.258294	-0.225908	-0.1993	-0.244802	-0.361699	-0.22535	-0.273247	-0.174868	-0.251789	-0.00547951	0.272301	0.289266	0.321489	-0.166028	0.0473656	-0.284172	0.195738	0.270895	0.102556	-0.0727122	0.32749	-0.140582	0.63283	-0.125459	-0.181892
FOXL2	-0.124499	-0.0872774	0.131441	0.0495771	-0.0703027	-0.10445	0.0523726	-0.101183	-0.149475	-0.0749343	-0.0621218	-0.19691	-0.131152	-0.0216485	0.443195	-0.0270204	-0.0450287	-0.103062	0.450031	0.124782	0.170542	0.714716	1	0.247879	0.939087	0.0208158	-0.0571675	-0.112434	0.0243623	0.119927	-0.109801	0.209966	-0.0917962	0.178628	-0.17281	-0.0255415	0.342222	0.234796	-0.185883	-0.112662	0.105803	-0.204425	-0.227814	0.392717	-0.0939866	-0.0855406	-0.0993023	-0.0347613	-0.0671528
FOXM1	0.0254318	-0.531977	0.116906	0.105652	-0.470411	-0.468485	0.383212	-0.45456	-0.770413	-0.207917	-0.480228	-0.326982	-0.559587	0.204418	0.422867	0.283227	0.0638148	0.205515	0.338447	0.397603	-0.154787	-0.15965	0.248194	-0.121731	0.318419	-0.540646	-0.488417	-0.171729	0.307888	-0.134144	0.277571	-0.193457	0.585403	-0.670803	0.224942	0.608308	-0.457632	-0.0418571	-0.0263057	-0.251941	0.46636	-0.453156	-0.268215	-0.23561	0.417624	0.448006	-0.560918	-0.065182	-0.380291
FOXN1	-0.104294	0.0756726	0.264251	0.453901	0.345111	-0.242894	-0.246475	-0.0503821	0.207208	0.0912305	-0.0304821	-0.172261	-0.0987231	0.112407	1	0.358842	0.150846	0.21465	-0.102905	0.0291767	-0.0462365	0.223177	0.404939	0.196372	0.27348	0.929258	0.00491694	-0.214069	0.482439	0.334472	0.421889	0.541275	-0.269249	-0.126801	0.155857	-0.159763	0.00333867	-0.142069	0.0079964	-0.256615	-0.223088	-0.221035	-0.510908	0.128258	0.176219	-0.190188	-0.446226	-0.199423	-0.0993324
FOXN4	0.372449	-0.315189	-0.538986	-0.433423	0.257777	0.170305	-0.33271	0.529798	0.112958	0.349699	0.386249	0.276534	0.0182493	0.000431865	0.251293	0.293054	-0.0621062	-0.292758	0.0164953	0.441611	1	0.392379	-0.715439	0.706933	-0.655215	-0.281092	0.0351157	0.618666	0.219471	0.681438	0.637069	-0.047844	0.281823	0.192201	0.229506	-0.170347	-0.211498	-0.122401	-0.105351	0.478801	0.133961	0.782912	-0.675914	-0.306378	-0.869038	0.0895209	0.213178	0.640363	0.778152
FOXO1	-0.502653	-0.816382	0.136204	0.27632	0.708975	0.654765	-0.0199009	-0.313538	-0.274886	-0.104825	-0.242565	0.00595415	-0.400986	0.367847	-0.246178	-0.714203	-0.365711	0.435771	-0.438924	0.013879	0.473228	0.256062	0.0464358	0.387968	0.550952	0.0668795	-0.750352	-0.664538	-0.637441	-0.528989	-0.523426	-0.262297	-0.159927	-0.423849	-0.153506	-0.178966	-0.489191	0.150929	0.0225769	-0.54832	0.27461	0.2001	0.440641	0.103689	0.0493873	0.0769593	0.47915	-0.11548	0.0803691
FOXO3	-0.183866	-0.300603	0.0197038	0.0442284	0.361719	0.362702	0.176192	-0.355162	-0.131412	0.346298	-0.251702	-0.109353	0.0134027	0.177728	-0.0536969	-0.497276	-0.447382	0.294519	-0.0555941	-0.152031	-0.0254004	0.260171	0.171149	-0.00882973	1	0.170403	-0.550252	-0.377122	-0.520678	-0.314017	-0.262016	-0.434923	-0.372998	-0.497617	-0.447068	-0.0509773	-0.376378	0.287152	0.112279	-0.41789	0.369501	0.33016	0.395693	-0.250672	-0.0399027	0.0108815	0.312315	-0.261121	-0.193065
FOXO4	0.0547244	-0.426666	-0.527188	-0.593299	0.546632	0.542318	0.39214	-0.243571	0.128887	0.479394	-0.0707438	-0.0157239	0.196292	-0.03424	-0.413025	-0.543308	-0.477589	0.362184	-0.301076	-0.54393	0.0654828	-0.412254	-0.480051	-0.319911	0.417419	0.543932	-0.460166	-0.496313	-0.503995	-0.54121	-0.541789	-0.540866	-0.733625	-0.548802	-0.467591	-0.133852	-0.37333	0.6799	0.255494	-0.475552	0.676831	0.685285	0.647092	-0.571368	-0.240356	-0.131559	0.560361	-0.537562	-0.0192592
FOXP1	-0.0531577	-0.123118	-0.138637	0.0502833	-0.0711845	-0.180385	-0.0168149	-0.170528	-0.199591	0.00543276	-0.0238993	-0.236221	-0.126954	0.127582	-0.030417	0.126039	0.185847	-0.107007	-0.0613357	0.398919	1	0.0156893	0.172832	0.994731	0.020206	0.0995626	0.213762	-0.0265682	-0.0139179	-0.0769124	-0.0296309	-0.0136407	0.0492127	0.0676209	-0.0526618	0.0426271	-0.0643132	0.118274	0.0292719	-0.0515941	0.0142347	-0.0613968	-0.0261072	-0.103811	-0.0131017	-0.00902356	-0.0796426	0.117757	0.0190595
FOXP2	-0.0708984	-0.0212825	-0.393533	-0.455218	0.181542	0.191817	-0.76257	0.40785	0.448218	-0.0375316	0.27178	0.302549	0.437725	-0.187485	0.251936	0.377527	-0.00533587	0.184464	0.323524	0.0136764	-0.819686	-0.527684	-0.541458	-0.632388	-0.766947	-0.337054	0.426783	-0.300227	0.188353	0.196987	-0.00552935	0.312045	0.212261	-0.111158	0.23193	-0.114337	0.385125	-0.220603	0.0143614	0.0423872	-0.658395	0.119679	1	0.131833	-0.210059	-0.108132	0.234627	0.220902	-0.233873
FOXP3	-0.261652	-0.141437	-0.172972	-0.159713	-0.227832	-0.196398	1	0.201569	-0.348225	-0.367511	-0.059609	-0.282834	-0.189882	0.0208496	0.115081	0.0254803	0.170519	0.304462	0.531436	-0.113481	0.893987	0.369279	-0.182331	0.63485	0.174005	0.883163	-0.1537	-0.0239875	0.190092	0.0290708	-0.00925023	-0.124112	0.42781	0.152884	-0.320924	-0.337244	-0.366952	-0.273384	0.222048	-0.150222	-0.136553	0.0237877	-0.00756813	-0.191868	-0.283497	-0.398688	0.0385312	-0.227664	0.313671
FOXQ1	-0.24624	-0.268823	0.087207	0.173018	-0.269711	-0.267646	0.0885749	0.494874	-0.535403	-0.383021	-0.237499	-0.54693	-0.236837	0.297962	0.683888	-0.13497	0.674662	0.0234248	0.519029	0.697315	1	0.803491	-0.229975	0.818825	0.621749	-0.349989	0.368927	-0.569871	0.065886	-0.322061	-0.200911	0.00367108	0.0546761	-0.0472933	-0.416525	-0.0353979	-0.482899	0.633309	0.432898	0.311049	-0.0502355	-0.503854	-0.535411	-0.294627	0.00292915	-0.00142833	-0.32028	0.355371	0.387199
FUBP1	0.0428072	0.0886841	0.340319	0.334883	-0.0606922	-0.0187912	0.240733	-0.162616	-0.30548	-0.398309	-0.0750923	-0.343122	-0.174418	-0.0799582	0.0788037	0.305798	0.222911	0.0699375	0.181299	0.534104	0.213532	0.359403	0.230117	0.360523	0.488013	-0.0905297	0.0477305	-0.116223	-0.00887972	-0.332804	-0.0378619	0.0541705	-0.0147046	0.187399	-0.103527	-0.462035	-0.159452	-0.111131	-0.054248	0.284814	0.283617	-0.13948	0.0696138	0.169085	-0.489076	0.00776532	-0.0901823	0.189106	-0.195093
FUBP3	-0.114023	0.0244562	-0.0967487	-0.162073	-0.153491	-0.128181	-0.173689	0.324847	-0.186367	-0.191582	-0.156934	-0.240206	-0.0307979	1	0.0577031	0.345897	0.106134	0.143231	0.35761	0.480253	0.0559259	0.207471	-0.0481302	0.26942	0.537628	0.274345	-0.143596	-0.192553	-0.0905772	0.111089	-0.169001	-0.0220977	-0.0878314	-0.187532	-0.225179	0.216442	0.200721	-0.0956211	-0.203899	-0.24405	0.484812	-0.232594	-0.202785	0.238809	0.281799	0.807723	-0.194403	-0.0764574	-0.12163
FUS	-0.121843	-0.243978	0.541299	0.615781	-0.343955	-0.303851	0.408551	-0.364543	-0.310849	-0.486572	-0.0961069	-0.346618	-0.118145	-0.191637	-0.326445	0.216315	0.181521	-0.0516743	-0.0623456	-0.0964392	0.0325263	-0.164607	0.160945	0.0637221	-0.0709206	0.166155	-0.027187	-0.0752577	0.452618	-0.108837	-0.0427233	-0.0227782	0.90652	0.748714	-0.229917	-0.350861	0.872863	0.291929	0.0448021	0.125635	-0.0447967	-0.253024	-0.176524	0.264728	-0.0610848	0.204579	-0.424108	-0.0625988	0.0770966
GABPA	0.307229	0.472454	0.525315	0.495786	0.240558	0.30875	0.21953	0.57541	-0.224922	-0.188485	-0.231881	-0.066935	-0.528715	0.411197	0.353379	0.236806	0.250801	0.375956	0.285231	0.106254	-0.1874	-0.0710483	-0.142418	-0.0872684	0.117574	-0.274177	-0.269074	-0.28605	-0.284694	-0.172099	-0.303143	-0.274208	-0.27676	-0.33738	0.102926	0.0318762	0.316111	0.0329964	0.0496693	-0.0986894	0.226341	-0.0315742	0.235	0.273612	0.631141	0.0344855	0.127883	0.483519	0.632162
GABPB1	0.494534	0.670334	-0.0333315	-0.0817952	0.333808	0.305868	-0.325155	0.837213	-0.308961	-0.102861	-0.202215	0.163996	-0.224113	-0.138868	-0.245449	-0.204321	-0.212738	-0.301913	-0.169927	-0.221847	0.00347031	-0.133367	-0.258246	-0.0723198	0.388149	-0.243354	-0.24662	-0.346055	-0.252808	-0.335346	-0.377207	-0.342381	-0.334804	-0.427053	-0.0953742	-0.185565	0.664877	-0.161643	-0.283602	-0.118981	-0.132324	-0.252133	0.108228	-0.176707	0.549188	-0.0953465	0.227054	0.750528	-0.224844
GABPB2	-0.195376	-0.0173055	0.635774	0.995613	0.274521	0.35773	0.209681	0.143247	-0.319658	-0.55415	0.0489076	-0.214641	-0.223785	0.390451	0.552152	0.725473	0.556051	0.507799	0.553697	0.669619	0.561943	0.483577	0.798711	0.987408	-0.0713619	0.739472	0.146521	-0.210213	0.0787104	0.129111	-0.034466	-0.140787	-0.201516	-0.244461	-0.207661	0.280015	-0.551153	0.411913	-0.260799	0.109032	0.285642	0.0612028	0.239795	0.650776	0.847946	0.0650946	-0.0147268	0.937094	0.192157
GATA1	0.021607	0.0891379	0.00695728	0.014817	0.0481238	0.0347075	0.12998	0.136498	-0.00169401	0.0979805	0.0510074	-0.0141956	0.0193278	0.0611424	-0.0438024	0.0858541	-0.0171795	-0.102149	-0.0248959	0.21914	0.418676	0.483505	1	0.305553	0.192206	0.0852721	0.0830856	-0.186636	-0.145451	-0.15416	-0.152027	-0.00847634	-0.0395184	0.0140143	-0.134621	-0.169086	0.128728	0.16312	-0.0518413	-0.118377	0.245716	-0.0415368	-0.10222	0.114835	0.171069	0.0848086	-0.149805	0.0251533	-0.0473835
GATA2	-0.0485355	0.25898	-0.152743	-0.128354	0.288797	0.255791	0.0551931	-0.0655728	-0.257284	0.132166	-0.163496	-0.197939	-0.304828	0.398065	0.119786	0.084607	-0.0341221	0.050114	0.107484	0.293372	0.532823	0.876181	1	0.561771	0.247641	-0.125092	-0.0452324	-0.0862724	-0.0685552	-0.143794	-0.112162	-0.125525	-0.156121	0.11963	0.137194	-0.198396	0.031035	-0.07271	-0.104854	-0.0720154	0.105035	0.414022	0.309539	0.112876	0.277507	-0.123317	0.0389875	-0.01368	0.267225
GATA3	0.0934175	0.334777	0.894317	1	0.162337	0.170647	0.838957	0.0352305	-0.251902	0.0447178	-0.367814	-0.346707	-0.42073	0.156567	-0.07654	-0.152616	0.0968411	-0.255805	-0.302586	0.00691424	0.478467	-0.307429	-0.181812	0.46345	-0.0664417	-0.0143175	0.0060315	-0.393361	-0.0704141	-0.18973	-0.212597	-0.0293396	-0.20833	-0.023847	-0.126733	0.0518632	0.0974195	0.318907	0.0854826	-0.135489	-0.0641254	-0.16697	-0.0560023	0.120959	-0.219922	-0.107967	-0.148326	0.246671	0.26868
GATA4	-0.0269149	-0.1349	-0.0367757	0.0189729	0.0640913	0.0782276	0.0122882	0.104052	-0.0137263	0.0549164	0.142624	-0.188094	0.068062	0.0841922	0.610202	0.267181	0.0900792	0.0384522	0.303719	0.131556	-0.0533225	0.653455	0.944171	-0.125628	0.981269	-0.181542	0.0915643	-0.0338592	-0.196678	0.139785	0.0449488	0.119042	-0.00690087	0.173355	-0.250689	-0.208745	0.514855	0.22871	0.0893749	-0.0222004	0.388764	-0.133867	0.0127912	0.408108	0.0387153	0.137204	0.0156714	-0.0770655	0.0081563
GATA5	0.0261381	-0.0303976	-0.018879	0.0443981	-0.0168082	-0.0741452	0.00794001	-0.0445049	-0.188062	-0.0126739	0.0213867	-0.114232	-0.0428211	0.513526	0.498665	0.0307332	0.0312507	1	0.669677	0.0879731	-0.0286902	0.108855	0.0195864	-0.0725542	0.0233381	0.0613263	0.10937	-0.106762	0.0254283	-0.0146696	-0.0081095	0.13847	0.041021	0.0975615	0.0863729	-0.0615575	0.00420142	-0.0630902	0.064495	-0.0747271	-0.0574283	-0.0111175	-0.072356	-0.0662601	0.0310207	-0.00999938	0.0354564	0.0768682	0.0144878
GATA6	0.533367	0.571143	-0.725657	-0.660522	0.384452	0.392839	-0.938086	0.52094	0.355874	0.1814	0.218963	0.275409	0.0769922	-0.14684	-0.973611	0.0748985	-0.569549	-0.884198	-0.762728	-0.342197	-0.912593	-0.937546	-0.489702	-0.938555	-0.685315	-0.596539	-0.0674128	0.0813324	0.0632845	-0.213906	0.187562	0.419528	0.235983	0.0490162	0.0910763	0.30984	0.555058	-0.13721	-0.26245	-0.474342	-0.743702	0.277623	0.201373	-0.486392	-0.643895	-0.583053	0.0833091	0.0949482	-0.434823
GBX2	0.596023	0.626068	-0.211663	-0.299625	0.496585	0.415975	-0.232238	0.564316	0.369013	-0.116958	0.53404	0.149892	-0.0122085	-0.283043	-0.401083	-0.306474	-0.384856	-0.387406	-0.387369	-0.430753	-0.178929	-0.355016	0.0280174	-0.168887	-0.378315	-0.279382	0.226566	-0.28726	-0.317482	-0.342594	-0.296484	0.322256	-0.258738	-0.21327	-0.393999	-0.428277	1	-0.393149	-0.320618	0.0834973	-0.405819	0.35043	0.315654	-0.351082	-0.182207	-0.181943	-0.333695	0.219161	-0.256103
GCM1	0.167545	0.14146	-0.0844149	-0.232207	0.343826	0.439389	-0.00509072	0.0617345	0.185169	0.249004	0.695557	0.12818	0.88436	0.0745106	0.301727	0.135163	0.0260993	0.0388589	-0.0546163	0.0527787	-0.041743	0.0978629	0.206439	0.299802	0.226779	-0.0374216	-0.0476393	0.183145	0.799801	0.0455806	0.164988	0.29709	0.651135	0.868949	-0.110812	-0.0663245	1	-0.110811	-0.107744	-0.0174762	-0.00487914	0.220364	0.280726	0.0722875	0.317471	0.185403	0.440409	-0.015391	-0.177563
GCM2	0.146253	0.444122	0.216861	0.388112	-0.689087	0.23257	0.124408	-0.111479	0.542654	0.00982888	0.366024	0.0721858	-0.0529205	0.0204841	-0.0207513	0.456895	0.549611	0.158082	0.109522	0.717942	0.428358	0.388457	0.114393	0.130614	0.366727	0.427259	0.723497	0.0973605	0.440027	0.452901	0.220809	0.379133	0.00702813	-0.327941	0.653176	0.548952	0.550963	-0.0340356	0.491264	0.467827	0.180265	-0.0458753	0.368998	0.484949	0.214077	0.803067	0.522749	0.208524	-0.028194
GFI1	0.107033	0.066908	0.126075	0.176341	0.0361513	0.00603748	0.0143371	-0.0169265	0.0363886	-0.0448974	-0.0648051	-0.0986899	-0.0756537	0.390086	0.144619	0.288281	0.193692	0.133289	-0.0525841	-0.0975488	0.123224	1	-0.265484	0.036587	0.124909	0.261296	0.30983	0.0432729	0.0928822	-0.194582	-0.0857841	0.115015	0.243434	0.404044	0.205283	-0.210848	0.08422	0.148312	-0.0621081	0.127707	0.146615	-0.194347	-0.155108	-0.0846632	-0.261385	0.0509681	-0.161442	0.0637878	-0.146259
GFI1B	0.064237	-0.208474	-0.361786	-0.28889	-0.231304	-0.243628	-0.292318	-0.096724	0.322475	0.283632	0.342135	0.206172	0.513071	-0.365595	-0.114717	0.153401	-0.399654	-0.446383	-0.40947	-0.392876	-0.20768	0.417144	0.718113	-0.268271	1	-0.42016	0.174613	0.559075	0.0589718	0.232775	0.570207	0.254802	0.316737	0.339136	-0.491389	-0.499043	-0.382894	-0.356669	-0.0459501	0.646417	-0.385192	0.138791	0.391412	-0.448416	-0.288431	-0.381687	-0.0743552	-0.361683	-0.379117
GLI1	0.676824	0.153923	-0.0231309	0.132573	-0.0237158	-0.0892024	0.0191501	0.0246426	0.0763752	-0.316308	0.644235	0.673619	0.293731	-0.377244	-0.383676	0.0354754	0.0930687	-0.324148	0.135823	-0.249696	0.0169523	-0.321234	-0.540938	-0.252633	-0.518271	0.474538	0.435531	0.458659	0.341975	0.0479305	0.0112144	-0.352983	0.604406	0.204457	0.106936	-0.695169	0.472673	0.0430586	0.283084	-0.154655	-0.0984946	-0.124834	-0.129149	0.476226	0.743933	1	-0.365592	0.133693	0.186493
GLI2	0.643092	0.621637	-0.159678	0.0781864	0.268038	0.305139	-0.0921807	0.616316	0.27407	-0.441223	0.231271	0.67443	-0.226156	-0.34978	-0.420117	0.112238	0.102377	-0.220458	0.112504	0.0128706	0.0711109	-0.35547	-0.472406	-0.185706	-0.342017	0.339972	0.493895	0.110997	-0.392599	-0.549065	-0.761164	-0.462453	-0.157103	0.387679	0.546691	-0.161666	0.513298	0.0193433	0.556729	0.0450556	-0.410117	0.155179	-0.1353	0.0784201	0.962421	-0.00792041	-0.422108	-0.253656	-0.126695
GLI3	-0.22181	-0.356818	0.146578	0.134643	-0.0709598	-0.0537495	-0.367352	-0.132341	0.386718	0.102332	0.223763	-0.139483	0.27289	0.0803202	-0.219715	-0.0904627	-0.312704	-0.0345066	-0.391943	-0.313602	-1	-0.767633	-0.347933	-0.799829	-0.598045	0.342298	-0.297691	-0.124602	-0.456193	-0.143906	-0.394611	-0.142494	-0.345539	-0.373761	0.358636	0.440005	0.418694	0.0474411	0.127011	-0.30994	0.250534	0.594262	0.116252	-0.304685	-0.308635	-0.05905	0.190237	0.308387	0.341941
GLIS3	-0.25579	-0.267495	0.110843	-0.13924	0.0729602	0.131826	0.0576474	0.573397	-0.080074	0.126758	0.191721	-0.1364	-0.218322	0.492714	0.828101	0.45549	0.872474	0.156559	0.0629289	0.503924	-0.0623116	0.941714	0.204063	-0.00911054	0.613046	0.126899	0.273904	-0.13561	-0.100565	-0.616581	0.529009	0.443306	0.456109	0.860775	-0.00464224	0.279386	-0.218884	0.200029	0.19555	0.330494	-0.417736	0.034763	0.934557	0.654203	-0.708132	0.599952	0.532565	0.282256	0.503332
GRHL1	0.343517	0.953226	-0.0213615	0.244184	0.127922	0.0724382	-0.0966071	0.00769909	-0.201799	0.0319474	-0.0235724	-0.0494438	-0.0434687	-0.0894185	-0.00247106	-0.108109	-0.418992	-0.210814	0.110155	-0.100951	0.32331	-0.333099	0.0478443	-0.234811	0.306948	0.986234	0.228112	0.0942875	0.449191	0.0321855	-0.161695	0.699979	-0.320247	0.0858588	0.230517	0.510758	0.283054	0.192301	0.20069	0.0926775	0.0690014	0.974533	0.0229102	0.638213	0.295832	-0.024971	0.32608	-0.204315	-0.0242257
GSC	-0.412246	-0.0729162	-0.150849	0.136069	-0.159704	0.130731	0.113142	0.00167977	-0.515351	0.220958	-0.452281	-0.287505	0.283806	0.651538	0.369933	0.313629	0.663302	0.403032	0.272332	-0.0577666	0.0418042	-0.0319534	0.861301	0.0886254	0.358493	0.405981	0.203644	-0.491036	0.113958	-0.370016	0.133904	-0.00549427	-0.235052	-0.159771	0.358305	-0.21989	-0.422558	0.676686	0.430534	0.250444	-0.0266499	-0.074134	0.504159	1	0.582034	0.171662	-0.441704	0.524839	0.433874
GTF2B	0.472129	0.0430676	0.0391273	-0.00959751	-0.0620762	-0.0537492	0.0254884	0.0414802	0.393244	-0.0210948	-0.0649362	-0.0158816	-0.0874928	0.194508	0.12487	-0.0156327	0.163347	-0.0746954	0.0100877	0.0255899	-0.0544326	-0.0238171	0.0312967	0.019671	-0.0415019	0.103925	0.654369	-0.0436017	-0.023434	0.121822	-0.0950466	-0.0201118	-0.0457044	-0.041515	0.158639	-0.0222194	1	-0.0563047	-0.0468197	-0.0592949	0.0231518	-0.0419016	0.23709	-0.0655472	0.0060754	-0.0249331	0.00648867	0.0413153	-0.0982216
GTF2I	-0.0847912	0.00897834	0.14474	0.178553	0.0876627	0.0610798	-0.187109	-0.0794887	-0.215063	-0.234842	0.16099	-0.206888	0.497725	0.432186	-0.0660319	0.271558	0.1067	0.239939	0.0914102	0.180033	-0.59366	0.378044	-0.0542184	-0.014292	0.714187	-1	-0.505374	-0.201461	0.00143662	-0.0399683	0.196867	-0.270809	-0.0451746	-0.205713	0.0900045	0.206288	-0.0714425	-0.0495475	0.24706	-0.0716827	-0.20968	-0.127316	-0.0983336	0.324132	0.537543	0.307348	0.13955	0.182206	0.291965
GTF3A	0.0805493	0.125403	-0.237363	-0.289772	-0.029847	-0.0668614	0.0727296	0.0739071	0.178324	0.368356	0.11099	0.315211	0.0166266	0.202	0.267192	0.238509	0.111322	0.0946933	-0.0866698	-0.127989	-0.769671	-0.798803	-0.537634	-1	-0.642587	-0.347674	0.125618	0.439325	0.0527046	-0.287912	0.252312	0.521507	-0.219782	0.273062	0.404408	-0.00655631	0.102547	0.322683	0.443432	0.357613	0.188011	0.231433	-0.132368	-0.494628	-0.231449	-0.248127	0.261575	-0.118272	0.209852
GZF1	-0.00267853	0.210271	-0.632675	-0.640414	-0.760081	-0.573459	-0.73849	0.161739	-0.286892	0.51236	-0.659035	0.10991	-0.0757394	0.5798	-0.0934979	0.538263	0.39246	0.783113	0.371001	0.453977	-0.651481	0.334758	-0.699629	-0.718075	-0.836723	-0.744301	0.107979	0.0336517	-0.486243	-0.706445	-1	-0.708589	0.270289	-0.440739	-0.115861	0.132537	-0.0144853	-0.296799	-0.257555	0.217987	-0.806596	0.0882137	-0.0848251	-0.720616	-0.181349	-0.441908	-0.555183	0.00801186	-0.000488068
HAND2	0.268593	0.444556	0.0401308	0.309634	0.147245	0.173274	0.542467	0.480932	0.317894	0.436518	0.179039	0.121687	0.00692433	0.274098	0.392029	0.66783	0.391175	0.3715	0.73423	0.227657	-0.00760749	0.266477	0.466681	0.189464	0.40473	0.706789	0.740346	0.0699092	0.29234	0.373087	-0.169047	0.314537	0.339141	0.635817	0.248692	0.237236	0.403698	0.485597	0.29734	0.660996	0.423417	0.206991	0.523014	0.257906	0.308148	0.793482	0.655609	0.582724	0.371956
HAX1	-0.325856	-0.0331828	-0.248004	-0.237872	0.101493	0.0368757	0.465556	-0.263639	-0.00693919	0.0485231	0.0747166	-0.143504	0.588174	0.313306	-0.230743	0.622778	0.204149	0.359312	0.70449	-0.260391	-0.838064	-0.182244	-0.315642	-0.49475	-0.354592	0.109008	0.349108	0.157804	0.602612	-0.210446	-0.183611	-0.300263	0.763276	0.00960206	0.764131	-0.0120607	0.606784	0.385365	-0.306442	0.34825	-0.187664	0.463303	0.0515742	0.660543	-0.134107	-0.582672	-0.0646768	0.244147	-0.252396
HBP1	0.0463328	0.0409798	0.0852745	0.0904897	0.0746862	0.0612777	0.0854825	-0.00555064	-0.0594673	0.110626	-0.940244	0.0331748	-1	0.020078	0.0376575	0.0797794	0.0497271	-0.0723744	0.0664329	-0.109048	0.0744406	0.0284501	-0.116191	0.0254861	0.0180622	0.100148	-0.00743503	0.123324	0.145687	0.112379	0.133713	0.142533	0.113055	0.239264	0.067858	0.0797362	-0.0270384	0.0997139	0.113967	0.0409975	0.0511088	0.0442755	0.0538253	0.0693011	0.0506714	0.106996	0.0195357	0.0421849	0.0456885
HCFC1	-0.372646	0.158889	-0.25841	-0.268455	0.41914	0.371418	-0.0807355	0.21797	0.50137	-0.457607	0.677518	-0.645518	0.0843625	0.516234	-0.0210216	-0.0126027	0.321335	-0.209264	0.316067	0.120451	0.882723	0.483044	0.122211	0.924834	0.339631	0.0279238	0.323845	0.34746	0.185026	0.590489	0.0957389	0.399691	0.190818	-0.277044	-0.165258	-0.0718818	-0.790446	-0.137674	0.274561	0.253182	-0.198939	-0.105213	0.244826	0.211317	0.0651583	0.310441	0.264949	-0.408217	0.238211
HDAC1	0.113246	-0.07895	0.313335	0.220671	-0.0831866	-0.0837301	-0.312158	-0.270267	0.170111	-0.424555	-0.313609	-0.0839485	-0.3782	0.200448	0.220961	0.615482	0.382844	0.31482	0.657192	-0.0545476	-0.219256	-0.0407795	-0.624395	-0.399149	-0.692585	-0.813827	-0.108367	0.228435	-0.0096631	-0.182905	-0.0615525	-0.166338	0.0519188	-0.0527376	0.103463	0.0606343	0.0368289	-0.435845	0.275597	0.237833	-0.802764	-0.0425992	-0.0437978	0.0513803	0.0358622	-0.345756	-0.359283	-0.132296	-0.0936523
HDAC10	-0.591162	-0.630289	0.627771	0.611348	0.31172	0.336166	-0.812474	-0.180017	0.0340922	-0.374526	-0.521249	0.114841	-0.842931	0.0360378	-0.37325	-1	-0.13642	0.285104	-0.289483	-0.0722849	-0.116894	0.302052	0.351896	0.0260357	0.42126	0.559008	-0.433832	-0.228901	-0.122825	-0.401271	-0.132094	-0.465815	-0.0281091	-0.311941	-0.592746	-0.143687	0.221378	-0.723186	-0.0767631	-0.461787	-0.92069	0.337259	0.487822	-0.355921	0.0195468	-0.185355	0.184543	0.0791087	0.400582
HDAC11	-0.20979	-0.0405794	-0.049892	0.119664	-0.0180564	-0.274403	-0.179937	0.172172	0.261489	-0.437145	-0.0893736	-0.238324	0.242048	0.820209	-0.380071	0.411837	-0.141	-0.453363	0.0687151	0.160032	0.0816124	0.584353	0.136972	0.407456	0.626671	0.980229	-0.0174477	-0.123359	0.462636	0.200002	0.371508	-0.00593191	0.132571	0.00374468	-0.150245	-0.202266	-0.169124	-0.216048	0.0139488	0.239523	0.0388582	-0.435528	0.178982	0.421479	-0.470334	-0.0473665	-0.347324	-0.0295006	-0.225237
HDAC2	-0.265956	-0.560698	-0.120292	-0.0940715	0.261352	0.27258	0.31063	-0.601791	0.176239	0.25188	-0.284563	-0.177843	0.129988	0.428548	0.152404	-0.0420723	-0.15003	0.476063	0.169785	0.0136582	-0.159018	-0.136904	-0.154295	-0.321804	0.37693	0.274017	-1	-0.423916	-0.250528	-0.723084	-0.440207	-0.699961	-0.33744	-0.619561	-0.713783	-0.221049	-0.644829	0.490513	0.373389	-0.51221	0.752922	0.159025	-0.0515994	-0.238383	0.145091	0.243887	0.158508	-0.280738	0.0762944
HDAC3	0.112599	-0.409344	0.0532621	0.114867	0.173299	0.215953	0.0411409	-0.159888	-0.486042	-0.0497721	-0.326744	0.183929	-0.3522	0.34737	0.443561	0.0349528	-0.187852	0.628951	0.12401	0.0363008	0.575029	0.632939	-0.35149	0.433132	0.342866	-0.550547	-0.283408	-0.365148	-0.545097	-0.527415	-0.509977	-0.300883	-0.0823028	-0.614914	-0.376173	-0.143228	-0.0876611	-0.153528	-0.104171	-0.697012	0.144582	-0.603228	0.0341972	0.302525	0.452074	0.365064	-0.0944706	0.418787	0.19027
HDAC4	0.492423	0.128724	-0.289639	-0.114404	-0.00955576	0.0716851	-0.0222557	-0.13825	-0.186319	0.755469	0.391601	0.525453	0.163184	-0.105587	-0.0507752	-0.221635	0.0488498	0.593375	-0.0686916	0.116318	-0.614562	-0.0609104	-0.238131	-0.61084	0.145699	0.00493297	-0.0103829	-0.147422	-0.544947	-0.274949	-0.244371	-0.959173	-0.349085	-0.627056	-0.423831	0.0801952	-0.154497	0.281722	-0.0347919	0.141681	0.108691	0.0758629	0.202591	-0.234398	-0.312102	0.105295	-0.327562	0.327891	-0.303126
HDAC5	0.691581	0.541091	-0.549064	-0.492635	-0.263347	-0.194073	-0.895005	0.446142	0.621962	0.106206	0.779914	0.0664436	0.31115	-0.703483	-0.689282	-0.189715	-0.254271	-0.511072	-0.538627	-0.541189	-0.576217	-0.889899	-0.250368	-0.814103	-0.742936	-0.564406	0.326643	-0.55946	-0.506148	-0.441502	-0.739699	-0.316412	-0.614265	-0.146511	-0.528418	0.101518	0.261391	-0.515584	0.29238	-0.25585	0.51633	0.812425	0.46274	-0.53798	0.244639	-0.436976	-0.497693	0.135506	0.991867
HDAC7	-0.473367	-0.747335	-0.508313	-0.505882	-0.552705	-0.651712	-0.642472	0.104774	-0.362671	0.0516485	0.175172	-0.117262	0.452513	-1	-0.89665	0.743779	-0.592758	-0.704784	-0.840008	0.26899	-0.68246	-0.808716	-0.656883	-0.493061	-0.673561	-0.68907	0.718018	0.589853	0.585978	0.267812	0.671509	0.125187	-0.0505369	0.343738	0.102287	0.144767	0.207913	0.488427	-0.58975	-0.300728	0.36258	-0.125735	-0.489905	0.0297441	0.250864	-0.536136	-0.0437023	0.0978669	0.05002
HDAC9	0.0559789	-0.520227	0.118806	0.131171	0.209618	0.205947	0.44371	-0.0732876	-0.501397	-0.324681	-0.122169	-0.568704	-0.0700568	-0.151958	0.459991	-0.314097	0.146014	0.616792	-0.416959	0.134267	-0.275459	-0.275325	-0.233061	-0.665207	-0.0228369	-0.00459985	-0.310911	-0.359634	-0.293186	-0.816364	-0.369417	-0.217374	0.107744	-0.578727	0.655798	0.965752	-0.0927741	0.162538	-0.368416	-0.630934	-0.0297216	-0.025155	-0.333844	0.218627	0.0786488	-0.252514	-0.165843	0.319818	0.099416
HDGF	-0.060855	0.284807	0.0896992	0.317586	-0.282762	-0.30343	0.584181	-0.583634	0.116201	-0.666019	-0.0408266	0.293286	-0.0956293	-0.313521	-0.0444846	0.270141	0.433936	0.0645963	0.380402	-0.0817004	0.363165	-0.233998	-0.35495	0.206496	0.028982	0.430794	0.0568056	-0.288154	0.498042	-0.850531	-0.34064	-0.117603	0.532155	0.349642	-0.065169	-0.520284	0.427825	-0.210979	0.245114	-0.0709445	-0.527458	-0.449565	-0.12428	0.564596	0.127105	0.272861	-0.769855	-0.415517	0.222937
HES1	-0.033016	-0.00916157	0.377818	0.226659	0.0573448	0.0181898	0.415145	-0.210662	-0.412702	-0.834358	0.0917089	0.161716	-0.0942673	0.0526165	0.0563017	0.202758	0.0719137	0.0382397	-0.238017	-0.0140742	0.0382239	0.365269	-0.0612264	0.123997	0.0314805	0.526817	-0.262941	0.153487	0.339873	0.0178031	0.116302	0.00305987	-0.0921084	-0.0109266	-0.065649	0.207589	0.224654	0.0234132	0.273123	0.284536	0.439732	0.294529	0.13304	-0.0440973	0.0630544	0.308626	0.00496185	0.134668	0.261997
HES6	-0.0885634	0.18969	1	0.499155	0.0448427	0.036548	0.119893	7.88609e-06	-0.131224	0.0954091	0.147298	-0.057001	-0.115571	0.107781	-0.0615089	0.0680165	-0.00165502	0.0476634	0.067404	0.0172967	-0.125597	0.17948	0.146362	0.162989	0.203896	0.240153	0.0411447	0.00633273	-0.0107477	0.573638	-0.0525098	0.182107	-0.0175249	0.135825	0.10654	0.026827	0.0722983	0.148753	-0.144329	0.0880633	0.102815	-0.0144846	0.13551	0.176685	0.240912	0.229699	0.127771	0.0349514	-0.0921403
HEXIM1	-0.309553	0.565527	0.155195	0.25049	0.341564	0.343346	0.0620494	0.0742419	0.129292	-0.259195	0.281436	-0.0540803	0.689359	-0.0918206	0.110206	0.154121	0.298733	0.295716	0.136187	0.302648	-0.792072	-0.0631339	0.22434	-0.572712	0.002991	-0.532209	-0.0231235	-0.136357	-0.176751	0.186137	-0.0118025	-0.261325	0.0836504	0.200845	-0.435044	-0.00762759	-0.213086	-0.0051442	-0.198372	-0.259755	-0.0788138	-0.15081	0.0477479	0.405259	-0.386918	0.186917	-0.105064	-0.00541298	0.403944
HEY1	0.724164	0.0137388	0.0878961	0.193782	-0.277757	-0.29561	0.0146358	0.0665698	0.62776	-0.460502	0.0147643	-0.190485	0.81873	0.759376	0.653472	0.088568	0.419072	0.70462	0.30413	0.767702	-0.684532	-0.463068	-0.843205	-0.447569	-0.485025	-0.773981	-0.0457154	-0.67367	-0.630882	-0.850791	-0.721779	-0.403433	-0.63782	-0.437719	-0.206951	0.349019	0.611523	-0.183256	0.0609757	-0.818694	0.533251	-0.0658429	-0.684958	0.689157	-0.24669	0.415677	0.268665	-0.135912	0.221255
HEY2	0.851669	1	-0.0385043	-0.100894	0.212843	0.120701	0.189838	0.217062	0.44909	-0.17964	-0.156201	0.0130799	-0.278046	0.143457	0.370888	-0.0939818	0.397894	0.136849	0.427136	-0.140146	-0.576517	-0.559471	-0.444989	-0.441088	-0.526004	-0.125157	0.135764	-0.136161	0.222388	-0.369464	0.0389518	-0.185279	0.152625	0.69291	0.122682	-0.0717289	0.607916	-0.41075	-0.0797879	-0.163542	0.0773885	0.321159	0.234209	0.0131	-0.316358	0.090126	0.0847682	-0.141875	-0.0216682
HHEX	0.0353382	0.226662	0.00764123	0.187176	0.000188228	0.0242626	0.230572	-0.100427	-0.194026	0.0546818	0.0358058	0.0563411	-0.0404941	0.690555	0.797581	0.210074	0.382275	0.600485	1	0.530944	-0.0775801	0.0657249	0.375196	0.187734	0.0684025	0.147171	0.326112	0.0748163	-0.0607094	0.382391	-0.133104	0.0189035	-0.0270297	0.242321	0.846001	0.0073024	0.0114899	-0.00291459	0.109397	0.365132	-0.0696902	-0.0620285	0.120037	0.155492	0.291046	0.200734	0.222601	0.159413	0.253272
HIC1	0.401289	-0.272986	-0.171152	-0.267663	0.0856548	0.0359542	-0.0844793	0.0386359	0.130073	-0.0504827	0.279052	-0.125049	0.121784	-0.174321	0.141224	0.289065	0.555999	0.472425	0.090182	0.569488	-0.588938	-1	-0.697809	-0.76324	-0.554512	-0.703723	-0.298832	-0.533912	-0.412819	-0.526846	-0.949666	-0.361961	-0.319837	-0.18516	0.219803	0.530027	0.326406	0.128338	0.285407	-0.0681098	0.148985	0.137115	0.124162	-0.181803	0.390741	0.166208	0.070433	0.0980377	0.211719
HIF1A	0.398076	0.336202	-0.236774	-0.285219	0.595461	0.596297	-0.437395	0.480547	0.222821	0.37218	0.26267	0.488556	0.484387	-0.70382	-0.555425	-0.218401	-0.500057	-0.775959	-1	-0.785739	-0.160556	-0.266008	-0.71274	-0.309567	-0.281617	-0.15263	-0.22456	-0.181072	-0.280655	-0.174986	-0.0561214	-0.0709144	-0.0475082	-0.365362	0.0664739	-0.0621723	0.289068	-0.388281	-0.313746	-0.0522163	-0.688556	0.291369	0.310055	-0.307468	-0.270428	0.065595	-0.241218	0.168357	0.10563
HIF3A	-0.0127505	0.663649	-0.7906	-0.899387	0.074	0.105856	0.0076453	0.439945	-0.103875	0.101443	0.1511	0.356793	-0.0141125	-0.170332	-0.423248	0.16269	-0.0728972	-0.0585834	-0.288169	-0.870622	-0.615016	-0.944506	-0.137249	-0.789116	-0.653803	0.50216	-0.372239	-0.333095	0.110967	-0.466216	-0.0469464	-0.21808	0.116828	-0.172936	0.408946	0.181867	0.597042	-0.795104	0.0794788	0.0570928	-1	0.613756	0.564623	0.074593	-0.239431	0.204936	0.261857	0.427527	0.358225
HINFP	0.320598	0.823787	-0.142734	0.0189007	0.105399	0.393536	0.36343	0.0561097	-0.00811749	0.40453	-0.218573	0.62441	0.10374	-0.246553	0.143151	-0.131267	0.467369	0.0741958	-0.586064	-0.544505	0.680343	0.0896897	0.613156	0.519514	0.453979	-0.0513838	0.858106	-0.260783	-0.172436	0.529789	0.0882798	-0.115267	0.0656079	-0.346592	0.120417	-0.0437432	-0.0840369	-0.202972	0.155739	0.189425	0.46838	-0.406883	-0.442891	0.434451	0.86423	-0.116491	-0.147494	-0.060254	0.575656
HIPK2	-0.254743	0.181616	-0.419676	-0.389874	0.10384	0.0984612	-0.560664	-0.213837	0.233078	0.112315	0.07559	-0.104025	0.420981	-0.778212	-0.862666	-0.488004	0.210191	0.129838	-0.460627	0.143578	-0.276355	-0.589071	0.183805	-0.350032	-0.492805	-0.071538	-0.273548	-0.0636101	-0.163504	-0.138256	-0.269997	-0.0101504	-0.302763	0.15645	-0.219041	0.310666	0.513304	-0.265689	-0.828137	-0.109094	-0.114509	-0.331825	-0.185132	0.0610923	-0.694524	-0.226993	-0.324154	-0.0688614	0.0801196
HIVEP2	-0.161485	0.271695	-0.747645	-0.838759	0.428417	0.444925	-0.00290511	0.0620665	0.253972	0.653966	0.13213	0.420934	0.427013	-0.0979845	0.238367	0.120206	0.260382	0.221393	-0.475352	-0.0545572	-0.124481	0.134362	-1	-0.220134	0.528197	0.484404	-0.352049	0.00475846	0.20299	-0.245698	-0.0111909	-0.186447	-0.0468385	-0.146918	-0.45511	-0.233767	0.523895	-0.0446901	-0.0576425	-0.363218	-0.466283	0.229659	0.36694	-0.204749	-0.286391	-0.464286	0.0135414	0.333949	0.488068
HLF	0.156171	-0.0524067	-0.0900086	-0.046188	0.109945	0.161904	0.12276	0.0411844	0.0393515	0.0086004	0.0602379	-0.00417621	0.102816	0.314066	0.089229	0.00650842	0.150237	0.0257787	-0.0223357	0.309362	1	0.43808	0.200882	0.538412	-0.0159813	0.129845	0.214821	0.0378667	-0.305779	-0.0854265	-0.252511	-0.0231946	-0.217578	0.0850095	-0.0130235	-0.0624887	0.191184	-0.0906506	0.0134868	-0.191858	-0.148857	-0.000291979	0.206358	-0.109498	0.0848523	-0.00301947	0.0139196	0.104053	0.0308532
HLX	-0.430763	0.589488	-0.718659	-0.788227	0.0746533	0.0577644	0.497713	0.0688418	-0.126593	-0.249598	0.00771999	-0.301113	-0.0164933	0.640175	-0.342002	0.0734481	-0.0232603	0.650499	0.391143	0.699572	0.275438	0.361225	-0.149801	0.0412002	-0.94946	0.398103	1	0.0160722	-0.199113	-0.424943	-0.388829	-0.424852	-0.0288892	0.0176267	0.318439	0.362607	-0.144213	0.253563	0.503947	-0.278937	-0.0723425	-0.234784	0.46749	-0.0339969	0.457703	-0.936649	0.443513	0.542046	0.0961512
HMGA1	0.128751	-0.0679458	-0.18623	-0.326229	0.267159	0.271687	-0.509813	0.354513	0.201128	-0.0741783	0.260048	-0.0413249	0.19926	-0.236634	-0.186795	0.2802	-0.178057	0.0189374	0.122069	-0.405253	0.121666	0.339163	-0.769438	-0.279435	-0.926597	-0.859667	0.535675	0.343124	0.156454	0.0215382	0.241082	0.214812	0.36888	0.216846	0.241849	0.43586	0.291456	-0.547239	0.180209	-0.0032719	-0.586029	0.322961	0.17485	-0.333899	-0.679295	-0.741797	-0.276674	-0.117614	-0.28419
HMGA2	-0.288853	-0.176752	0.384232	0.476795	-0.326394	-0.272301	0.345632	-0.149808	-0.505941	-0.151608	-0.456849	-0.282992	-0.46622	0.823529	0.786305	0.576704	0.663615	0.611262	0.782979	0.631087	-0.672493	-0.199833	0.0686455	-0.553401	-0.0843234	-0.196772	-0.205903	-0.0882891	0.513436	0.0774953	0.141245	0.236781	0.578799	0.00680597	0.34357	0.0105546	0.172907	-0.210742	0.445485	-0.168154	-0.0407422	-0.285864	-0.334127	0.0269736	0.543439	0.427802	-0.0684751	-0.204215	0.157436
HMGB2	0.0258147	0.288177	-0.409764	-0.336533	0.344354	0.415513	0.0689161	0.287613	0.296684	0.511463	1	0.451328	0.255161	-0.240043	-0.161621	-0.402812	0.135324	0.0993101	-0.0566827	-0.127246	-0.227636	0.385484	0.516814	-0.279237	0.118514	0.806404	0.171841	-0.0241958	0.118163	-0.0202103	-0.0857364	-0.237618	-0.229314	-0.134953	-0.381054	-0.305875	-0.0384029	-0.0193068	0.048806	0.107547	-0.335819	0.0285592	0.398676	-0.273508	-0.20936	-0.168443	-0.088757	0.196437	-0.102852
HMGN1	-0.178301	-0.101472	1	0.946674	-0.272504	-0.310531	0.0732269	-0.555738	-0.447966	-0.264026	-0.235733	-0.154144	-0.322967	0.215842	0.235071	-0.0845767	0.0416596	0.403288	0.842607	0.173595	-0.372135	0.0860939	-0.208906	-0.320471	-0.368446	-0.431441	-0.493906	-0.197393	0.00310067	0.0146555	-0.0169683	-0.0595074	-0.0156767	-0.0513991	0.42899	0.204386	-0.106684	0.00259786	0.177839	0.0455556	-0.239968	0.0315747	-0.298103	-0.0725279	0.207884	0.100511	0.295904	0.0886996	0.0506407
HMGN3	-0.234914	-0.062341	-0.0195492	0.177582	-0.0981689	-0.0510173	-0.134581	-0.0680131	-0.0336605	-0.434326	-0.0270258	-0.355469	-0.187603	0.00838234	-0.0220491	-0.0603247	-0.120596	0.0390911	0.0203011	-0.0203811	-0.116806	-0.292674	-0.271778	-0.0884709	-0.160682	-0.097166	-0.0401503	-0.108135	-0.105018	0.193535	-0.114909	-0.0746001	-0.202352	-0.238039	0.0283393	-0.110926	-0.0344788	0.0721157	-0.132413	-0.161992	-0.0462837	-0.241988	-0.0319923	0.0756587	-0.192812	-0.114572	-0.205969	-0.149072	0.00938564
HNF1A	0.365136	0.125891	-0.296298	-0.259558	0.550839	0.555091	-0.592571	0.293631	-0.08601	0.140652	-0.00627859	0.0982372	0.161447	0.822281	0.314695	-0.237167	-0.297368	0.58303	0.420928	0.197051	-0.774778	-0.775839	-0.81901	-0.775156	-0.530978	0.0496925	0.561573	0.115093	-0.0583249	0.380598	0.225873	-0.462889	-0.0514712	-0.162747	1	0.292149	0.222316	-0.357879	-0.348895	0.149827	-0.805852	0.203933	0.458149	-0.180704	-0.143146	-0.0929714	0.600962	0.0613646	0.170642
HNF4A	-0.311844	-0.131305	0.00278586	0.0154556	0.0925036	0.0527093	0.0496542	-0.0812402	-0.185416	0.00721314	-0.0196799	-0.154752	-0.253005	1	0.52872	0.1925	0.320452	0.770639	0.492758	0.193535	-0.0318756	0.0768889	0.241966	0.143779	0.0888492	0.106234	-0.0323199	0.0861917	0.336728	0.397272	0.689994	0.386636	0.547719	0.378961	0.418524	0.0809775	-0.0849541	0.0470844	0.396431	-0.160639	-0.0852258	0.0178982	0.0549992	0.678893	0.0785854	0.311704	0.76222	-0.0178103	0.14246
HNF4G	0.0332455	-0.0958156	-0.0641346	0.0364865	-0.00359798	-0.0900443	0.105971	0.0654166	-0.0395706	-0.0249454	0.20549	0.0776375	-0.0431604	0.70786	1	0.0200171	0.0830776	0.148823	0.0806176	0.356804	0.0539425	0.0886545	0.268879	0.0205832	0.191291	0.23825	0.103352	-0.0682114	0.0398196	0.150876	0.0856987	0.0240893	0.0174807	0.0465796	0.745129	0.11219	-0.11284	-0.0188243	0.0944183	0.347077	-0.173598	-0.105043	-0.0500707	0.221648	-0.012206	-0.0318202	0.0730727	-0.0243861	0.141201
HNRNPD	-0.139318	0.285129	-0.105099	-0.152963	0.26416	0.201535	-0.0385799	0.231458	-0.0192249	0.337054	0.185989	0.190111	-0.0144774	0.868031	0.626955	0.794666	0.31867	-0.0458945	-0.0421742	0.0994857	-0.042624	0.098834	-0.0322746	-0.139407	0.408732	0.345031	0.36112	-0.226787	-0.108011	1	-0.0364089	0.728691	0.00492685	-0.146594	0.625818	-0.238322	0.687037	0.297891	-0.0199004	0.181703	-0.0972389	-0.113396	0.0322491	-0.0335407	-0.024957	0.00335433	0.461012	0.55798	0.0244481
HOPX	-0.132048	0.0789573	0.267324	0.175967	0.689437	0.750158	-0.477517	-0.641225	-0.500719	-0.247415	-0.224093	0.0301821	-0.329157	-0.0199838	0.480538	0.136784	0.216639	0.329121	0.238255	0.403793	-0.337912	0.246522	-0.132014	-0.351095	-0.248748	-0.508064	-0.508583	-0.0478725	0.0980509	0.356882	0.0851336	0.0155536	0.0156955	0.158837	0.00392402	0.160501	0.178525	0.268105	0.556975	-0.0574897	-0.215911	0.0339129	0.88736	0.0946251	1	0.35175	0.321735	0.220832	0.265416
HOXA1	-0.140558	0.377356	0.304512	0.32647	0.296675	0.324709	0.142572	0.194472	-0.652291	-0.513522	-0.47973	-0.338284	-0.284361	-0.0145085	-0.178744	0.558907	0.28741	-0.0525752	-0.174591	-0.0341819	-0.613576	-0.271849	0.227697	-0.64273	-0.0779913	-0.120202	-0.00969359	0.120752	0.683678	0.259	0.404528	0.117472	0.671622	-0.192424	0.166847	0.0399089	0.272402	-0.251278	0.0996182	0.19651	-0.691938	0.245978	0.381056	0.0317553	-0.56686	0.0780127	0.174782	0.467218	0.252357
HOXA10	-0.221887	0.155657	0.000454072	0.134683	-0.321265	-0.239895	-0.155562	-0.00713037	-0.0220025	0.288163	0.238576	0.13033	0.0081624	-0.249171	0.0864834	0.298671	0.4673	-0.12868	-0.113905	-0.00412141	-0.529755	0.0835849	0.17268	-0.391722	0.610701	0.319218	-0.354136	0.644155	0.404683	0.408719	0.691841	0.0227286	0.00195725	0.589946	-0.0862161	-0.00569074	0.0779359	-0.000841795	-0.287936	-0.279139	0.228176	0.36241	0.352056	0.306052	-0.0914964	0.257709	0.467643	-0.158553	0.067912
HOXA11	-0.00715826	0.20246	-0.627997	-0.636319	-0.761652	-0.572856	-0.73665	0.15463	-0.287904	0.501796	-0.658404	0.110408	-0.0750064	0.563471	-0.10191	0.528273	0.381215	0.770582	0.358399	0.447974	-0.652524	0.330694	-0.696213	-0.717037	-0.835383	-0.736154	0.106438	0.0288326	-0.487594	-0.704053	-1	-0.705163	0.265171	-0.440231	-0.11808	0.12984	-0.0185612	-0.299383	-0.259663	0.213036	-0.806848	0.0877008	-0.0852171	-0.720927	-0.179852	-0.440096	-0.559963	0.00154097	-0.0053677
HOXA4	-0.191991	-0.0267206	0.144735	-0.139789	0.110487	0.0307097	-0.118226	-0.100409	-0.051244	0.0858997	-0.211891	0.21585	-0.313392	0.107755	0.784364	-0.105599	0.206092	0.279555	0.230261	0.404011	-0.0070204	0.162567	0.235706	-0.200181	-0.0525417	0.180857	0.147369	-0.244869	-0.190743	0.0464565	-0.156144	0.0912511	-0.0352332	-0.145533	0.0283182	-0.249201	-0.106381	0.0929125	0.190219	-0.117877	0.163583	-0.0935829	0.114604	0.165991	0.29475	-0.0839739	-0.201988	1	-0.227866
HOXA5	0.721708	0.387445	0.493614	0.303181	-0.213093	-0.2411	0.853789	0.310487	0.826593	0.833222	0.947967	0.838051	0.736952	-0.506227	-0.332454	-0.298075	-0.35538	-0.453806	-0.347544	-0.362944	-0.280685	-0.326904	-0.161415	-0.316773	-0.274364	-0.430202	-0.452046	-0.307608	-0.485287	0.103275	-0.57807	-0.457206	-0.489297	-0.356681	-0.535876	-0.559835	-0.640386	-0.376289	-0.613216	-0.205189	-0.37028	-0.050115	-0.36047	-0.47403	0.451254	-0.36498	-0.52714	0.0225452	-0.373516
HOXA7	-0.293039	-0.131913	0.201766	0.251627	-0.19373	-0.153255	0.244068	0.04302	0.0374296	-0.0146688	-0.2038	-0.0159088	-0.0639624	-0.0922713	-0.427655	-0.154063	-0.242621	-0.296233	-0.262983	0.242183	-0.0164117	-0.917489	0.118357	-0.0405347	-0.43063	-0.271253	-0.277963	-0.239725	0.582457	0.0290142	-0.0159887	-0.0630105	0.574749	-0.114726	0.309482	0.152459	-0.00647333	-0.130818	0.0617954	-0.156372	-0.422663	-0.00623319	-0.4124	-0.214166	-0.0165491	0.0745879	-0.286716	-0.347253	0.255873
HOXA9	0.370744	-0.0360345	0.385966	0.382294	-0.83722	-0.760556	-0.137625	0.162262	0.101387	0.0810718	-0.242872	0.237099	-0.562007	0.0458009	0.456136	0.697546	0.829591	0.255907	0.0716263	0.0605387	-0.294646	0.371648	-0.212783	-0.241697	0.529248	1	-0.458526	-0.189969	-0.442002	-0.29036	-0.1583	-0.0720618	-0.592453	-0.39325	0.159625	0.569417	-0.119918	0.0365661	-0.0292517	-0.13496	0.598079	0.476387	0.162537	-0.072827	-0.332656	-0.450584	0.543557	-0.817272	-0.048251
HOXB1	0.28608	-0.0930158	-0.463635	-0.424405	-0.569552	-0.51366	-0.337859	0.402499	0.658585	0.413621	0.237876	0.434395	0.366461	-0.486971	-0.497998	-0.423014	-0.356355	-0.485884	-0.457527	-0.406246	0.0571832	0.0708026	0.305819	0.0777041	1	0.250621	0.577835	-0.246736	-0.526838	0.131912	-0.492881	-0.228994	-0.496912	-0.316481	-0.168722	-0.0117329	-0.484004	-0.154476	-0.0248169	0.258224	-0.382135	-0.0801514	-0.327686	-0.483184	-0.273917	-0.48453	-0.454622	-0.174025	-0.541341
HOXB13	0.366323	-0.103523	-0.395356	-0.345997	-0.638774	-0.573753	-0.291017	0.399138	0.732435	0.453636	0.306812	0.471006	0.431613	-0.551616	-0.55728	-0.483492	-0.432822	-0.549905	-0.526414	-0.474508	0.00930189	0.0327138	0.286578	0.0885678	1	0.224013	0.567736	-0.26539	-0.602186	0.102064	-0.481528	-0.260451	-0.54977	-0.304345	-0.0887791	-0.0518864	-0.548103	-0.181474	-0.0373131	0.354088	-0.436156	-0.0273575	-0.264766	-0.545775	-0.324912	-0.549611	-0.510599	-0.19704	-0.592969
HOXB4	-0.163459	-0.265564	-0.091034	-0.112244	-0.338427	-0.30602	0.0853362	-0.174315	-0.202616	-0.232497	-0.410929	-0.381102	-0.20797	0.184243	0.251073	0.87665	-0.0888085	1	0.758343	0.704665	-0.125715	-0.202376	-0.138839	-0.027709	-0.107551	-0.120213	-0.270953	0.0454223	0.0553368	0.69076	0.562895	0.164258	0.339265	0.269056	-0.197511	0.0130928	-0.340594	-0.233233	0.504896	-0.223365	-0.250343	-0.0816663	-0.211132	0.73084	0.529837	0.984915	0.528027	-0.0649228	-0.23209
HOXB7	0.0695275	0.895444	-0.655085	-0.603773	-0.493397	-0.432322	-0.585679	0.473265	0.575068	0.0976461	0.460952	0.455133	0.452125	-0.613989	-0.352543	-0.44507	-0.28512	-0.32646	-0.409502	-0.608253	-0.823051	-0.903275	-0.362883	-0.793231	-0.634523	-0.675904	0.729908	-0.236729	-0.516234	-0.819206	-0.744616	-0.487119	-0.550782	-0.00779621	-0.191947	0.0098824	0.778589	-0.394741	0.171785	0.175052	-0.0783514	0.454733	-0.170687	0.382079	0.299877	0.211925	-0.0139052	0.438023	0.220856
HOXC11	-0.231375	-0.229955	-0.172087	0.0543574	-0.306799	-0.334149	-0.231561	-0.32236	-0.516126	-0.362367	0.0755797	0.590932	0.0328474	-0.236169	-0.184333	-0.254135	-0.0868054	-0.22438	-0.335374	0.0361951	0.247824	0.127239	-0.0887884	0.189156	0.172035	-0.220713	-0.1977	0.782483	0.924553	1	0.854917	0.515718	0.801073	0.967109	-0.289837	-0.248585	-0.289492	-0.187592	-0.173428	-0.260506	-0.0972661	-0.359463	-0.291113	-0.255304	-0.139495	-0.135913	-0.264508	-0.0944334	-0.169391
HOXC13	-0.105299	0.0802242	0.269782	0.456414	0.344046	-0.239222	-0.239916	-0.047248	0.208515	0.0906663	-0.0294172	-0.172002	-0.0995699	0.115779	1	0.358249	0.154264	0.219223	-0.0994616	0.0283817	-0.0441358	0.22475	0.406394	0.199765	0.276331	0.928791	0.000845497	-0.218234	0.481864	0.333382	0.420153	0.540388	-0.270684	-0.125801	0.157603	-0.156024	0.00350625	-0.139693	0.0119936	-0.257903	-0.219746	-0.218831	-0.506357	0.131248	0.178226	-0.188816	-0.44079	-0.19708	-0.0970385
HOXC6	0.0264232	0.605951	-0.592057	-0.603636	-0.316808	-0.336959	-0.736303	0.47674	0.506736	0.600669	-0.357405	0.812101	-0.100072	-0.342844	-0.31912	-0.798799	-0.672276	-0.821909	-0.119437	-0.0546776	-0.171313	-0.651718	-0.343507	-0.675993	0.501343	-0.723382	0.628202	-0.146329	0.698988	0.0495465	0.437251	0.270611	0.607182	-0.0913423	0.0791032	-0.326497	0.545241	-0.34657	-0.222572	0.19636	0.137553	-0.233303	-0.0868496	0.278503	0.00884814	-0.0550744	-0.81444	0.0279287	-0.0410471
HOXC8	-0.0286366	0.819069	-0.387295	-0.483464	-0.29802	-0.251363	-0.543988	0.492679	0.578164	0.10767	-0.570176	0.359516	0.283698	0.327182	-0.135121	-0.474115	-0.471602	-0.179127	-0.458586	-0.420205	-0.47435	-0.376728	-0.4242	-0.445905	-0.508013	-0.491052	-0.573316	-0.384371	-0.574695	-0.580728	-0.497997	-0.571394	-0.443224	-0.041023	-0.535423	0.295352	-0.438791	-0.552031	-0.492477	-0.251467	-0.449873	0.597382	-0.528204	1	-0.394443	-0.452357	0.0242667	-0.499678	0.24582
HOXD1	0.311907	0.502237	-0.18627	-0.291338	0.42677	0.381554	-0.295787	0.137138	0.132676	0.275225	0.0138781	0.237999	-0.0795196	-0.145105	0.0857446	0.17507	0.0180873	0.427759	-0.105307	0.097255	-0.46604	-0.297815	-0.186135	-0.406391	-1	-0.188548	0.321965	-0.0123336	0.0238647	0.0278955	-0.345674	-0.491186	-0.297227	-0.354103	0.417953	0.283827	-0.0700706	0.610749	0.261074	-0.283871	0.13876	0.158903	0.40302	-0.0702203	-0.155861	0.272111	0.380899	0.224498	0.264581
HOXD3	0.0424584	0.121392	-0.55187	-0.506623	0.415115	0.400892	-0.529141	-0.181979	0.274551	0.585249	0.505265	0.138576	0.519137	-0.412874	-0.381129	0.0334068	-0.189845	-0.285243	-0.446371	-0.344168	-0.467897	-0.245629	-0.327729	-0.503679	-0.811082	-0.401323	-0.0833837	0.335176	0.140539	0.338244	0.291228	-0.497131	-0.0445814	0.123907	-0.0413959	-0.10173	-0.155903	0.0303623	0.195382	-0.367652	-0.256428	0.314661	0.645987	0.151365	-0.13847	0.558534	0.63294	0.063283	0.115505
HOXD9	-0.120068	-0.116212	-0.0626508	0.145391	-0.260466	-0.248475	-0.171778	-0.0419742	-0.0628291	0.227489	0.304363	0.2641	0.408616	-0.0849375	-0.165815	0.139739	0.452965	-0.268247	0.644031	0.750595	-0.0842247	-0.293884	-0.180341	-0.268462	0.21008	-0.0981484	0.593947	0.117193	-0.110994	-0.123406	0.15244	-0.305803	0.363762	0.107695	0.0716316	-0.0354757	-0.0280362	0.546124	-0.0428001	-0.355902	-0.0611472	-0.103219	-0.0373997	1	0.02923	-0.0984915	-0.00889098	0.426751	0.451745
HR	-0.22282	-0.296379	0.00105727	0.0267118	-0.229745	-0.148648	0.193212	0.512043	-0.164279	-0.271665	-0.281659	-0.277669	-0.265106	-0.129517	-0.218709	0.0352874	1	-0.138621	-0.115777	-0.0385231	-0.0689106	-0.0194667	-0.0862771	0.0621907	-0.168567	-0.141698	-0.153243	-0.197561	-0.143271	-0.124574	-0.152544	-0.232772	-0.216027	-0.197806	-0.273799	0.320276	0.812501	0.0674666	0.0515432	-0.18318	0.03338	0.2905	-0.291414	-0.123956	-0.100653	-0.118871	-0.225261	-0.0141375	-0.143059
HSF1	0.416573	0.620879	-0.332424	-0.327682	0.377739	0.461367	-0.0666731	0.482971	0.640232	0.175989	-0.0297107	-0.0581645	-0.176092	-0.499652	-0.451452	0.101065	0.410608	-0.705666	-0.38876	0.22813	0.131609	-0.218667	-0.387031	-0.160206	0.15438	0.189991	0.793853	0.103764	-0.401892	0.225712	-0.0643577	0.0297868	-0.278798	-0.134911	-0.29857	-0.047964	1	0.33409	-0.269403	0.376807	-0.0612795	0.233923	0.604333	-0.390388	-0.262098	-0.0281367	-0.0605872	0.296472	-0.358494
HSF2	0.293079	0.132122	0.0384373	0.299827	0.301368	0.242425	-0.297485	-0.171407	-0.0150665	0.200954	0.198939	0.0749584	-0.0535188	0.216633	0.435002	0.484705	0.465026	0.182825	0.33399	0.229271	-0.192511	-0.299444	-0.265905	-0.093565	-0.950956	-0.31157	-0.00456736	0.101979	-0.141341	0.511583	0.225182	0.164681	0.0678559	0.15067	0.38594	-0.121501	0.456666	0.773472	0.263086	0.682635	0.251483	0.455644	-0.387762	-0.0210927	0.974958	0.673435	0.282036	0.641487	0.740686
HSF4	-0.0604116	0.039811	-0.0208752	-0.0030474	0.0263965	-0.0701125	-0.0580055	-0.0496071	-0.0515566	-0.0670867	0.0422091	-0.0477494	0.064162	-0.1794	-0.187599	0.0463335	-0.0759739	-0.16257	-0.0483365	-0.116171	-0.0375	-0.11865	-0.306282	-0.0597209	-0.260773	0.0189679	-0.0656817	-0.100611	0.598378	0.159625	0.405635	-0.0883655	0.72503	0.0528503	-0.00221424	-0.0144158	-0.119898	-0.199327	-0.0599855	0.0160001	-0.0611941	-0.0603227	0.0599966	0.0540065	-0.0543761	-0.0263486	-0.0395434	-0.0755945	0.0798384
HTATIP2	-0.0971978	0.752141	-0.0944787	-0.0692229	0.00330385	0.0339727	-0.0797223	-0.028909	0.414131	0.412624	0.63931	0.398621	0.837843	-0.0206941	-0.0843447	-0.186211	0.109605	0.0735816	0.0511693	0.137217	-0.234682	0.184585	0.374085	-0.136001	0.104228	-0.192067	0.208707	-0.283739	-0.306774	-0.0323706	-0.448941	-0.347492	-0.0569549	0.439539	-0.585242	-0.427779	-0.326034	-0.309392	-0.442639	0.0422438	-0.0843476	-0.00262922	0.24406	0.172274	-0.462351	0.067461	-0.418284	-0.182384	0.3829
ID1	0.129454	0.834649	0.366244	0.271383	-0.415132	-0.383802	0.104994	-0.368218	0.214597	0.665791	-0.103993	0.0954153	-0.135767	0.295094	-0.111916	-0.237549	0.135899	0.45545	-0.119014	0.122903	0.286625	-0.111241	-1	0.0744921	-0.0756717	0.00531447	-0.26493	-0.0537125	0.252525	-0.0601461	0.420401	-0.217594	-0.207132	-0.0477982	-0.474563	-0.433447	0.366203	0.201801	-0.152721	0.0282612	-0.114472	0.239671	0.357444	-0.439782	0.551737	0.182934	-0.177347	0.571504	0.540226
ID2	-0.501339	0.0255615	-0.0218173	-0.0539022	-0.0226466	-0.0717313	0.116306	0.105816	0.142714	-0.339905	0.0748494	-0.455894	-0.0179264	0.543694	-0.108872	0.114755	0.125906	0.020225	0.20447	0.0538067	1	0.343904	0.13398	0.459597	0.39691	-0.0219763	0.263052	-0.017443	0.0408898	0.198501	-0.0329981	0.111127	0.191328	-0.0193963	0.0440078	0.159568	-0.0325084	0.320377	-0.00279015	0.0257674	-0.0989282	-0.00441075	-0.00712799	0.274997	0.0149042	0.211109	-0.0157105	-0.358786	0.14603
ID3	0.0615701	0.648974	0.0433831	0.138492	0.355374	0.354079	0.0833047	-0.0900291	0.0232765	0.22882	0.345026	0.126265	0.777948	0.0281907	0.193076	0.0257051	0.325217	0.345002	0.273505	0.294457	-0.275278	0.385713	0.56092	-0.106999	0.190838	-0.137057	-0.0846407	-0.388512	-0.573311	-0.168848	-0.378926	-0.341771	-0.236541	0.255338	-0.564505	-0.319374	-0.263816	-0.269673	-0.341419	-0.21656	-0.124717	-0.332915	0.00841536	0.35336	-0.367804	0.358125	-0.294547	0.0253304	0.558486
ID4	-0.0463105	-0.190426	0.985014	0.829397	-0.0859662	-0.132806	0.746726	-0.0413467	0.0409419	0.108731	-0.0550965	-0.213755	-0.0844031	0.186315	0.0863453	0.117678	0.12836	-0.0961251	0.146252	0.0751655	0.417136	0.146782	0.376707	0.396946	0.398821	0.05619	0.108507	0.000367868	0.116162	0.146855	0.160341	0.159271	0.101558	0.0982414	-0.00801055	-0.223696	-0.179199	0.120284	-0.0534814	0.175405	0.338129	-0.284105	-0.24435	0.0216074	0.0310649	0.0288009	-0.134053	-0.138302	0.356089
IFI16	0.00971234	-0.173581	-0.0735247	0.00424211	0.364568	0.366416	0.183877	-0.0771135	-0.259555	0.0890505	-0.381147	-0.0260268	-0.177537	-0.0544757	-0.239153	-0.366674	0.26073	-0.488158	-0.472889	0.0187681	0.214609	0.323334	0.721132	0.238094	0.345776	-0.274406	-0.26091	0.221694	-0.193168	0.114612	0.417856	-0.222827	0.201831	0.834017	-0.0495992	-0.823692	0.714722	-0.0494483	-0.197717	-0.0880232	0.0827166	0.514029	0.330488	-0.413644	0.206656	-0.164508	-0.0156928	0.00302613	-0.510442
IKBKB	0.233539	0.193896	-0.134011	-0.181073	0.305362	0.326718	-0.384829	0.293851	0.444407	0.0726327	0.36221	0.190917	0.383914	-0.205736	-0.314989	0.248661	-0.538451	0.0166072	0.121009	-0.638413	-0.00121971	-0.101998	-0.875337	-0.442542	-1	-0.907981	0.246059	0.285965	-0.0906606	0.0528742	0.0545039	0.104558	0.125167	0.208334	0.0438899	0.155867	0.0554697	-0.870819	0.0344629	-0.24018	-0.918147	0.25001	0.381197	-0.201757	-0.701608	-0.797815	0.113355	-0.147501	-0.242744
IKZF1	-0.231835	-0.179625	0.841075	0.710595	-0.209499	-0.159666	-0.0187052	-0.386326	-0.358139	-0.145893	-0.197061	-0.342304	-0.259827	1	0.517697	0.390683	-0.200604	0.49666	0.678079	0.333833	-0.250407	-0.212621	-0.0767894	-0.316852	-0.00414616	-0.23754	-0.102161	-0.211204	-0.114523	0.350214	-0.0481792	0.181225	-0.117229	0.0071029	0.674734	0.196772	-0.0798527	0.401506	-0.0581105	-0.21174	0.126755	-0.188003	-0.267804	0.397096	0.247188	0.174579	0.346972	0.301031	0.100644
ILF2	0.27391	0.0469813	0.182802	0.192986	0.365223	0.256619	-0.364059	0.331637	-0.0614852	0.270025	0.289351	-0.231705	-0.00515468	0.333261	0.170107	0.288913	0.684093	0.0889547	0.472309	0.32453	0.612513	0.545204	0.184796	0.667374	0.272003	-0.104742	0.566567	0.270567	-0.0969181	-0.0930111	0.158046	0.237026	0.508263	0.24227	0.20749	-0.262333	-0.173716	0.433091	0.115149	0.3165	1	-0.0664345	0.120954	0.557703	-0.085989	0.661834	0.377906	0.383608	0.202876
ILF3	-0.165352	-0.227078	0.0107623	-0.022312	0.378737	0.356465	-0.0914501	-0.162082	0.0537503	-0.0922423	-0.117292	0.166236	-0.131751	0.0981737	-0.144771	0.139717	-0.0988375	-0.237338	-0.143252	-0.130354	-0.00614714	-0.0749998	-0.0203827	0.00160914	-0.14326	1	-0.0821988	0.542576	-0.299199	0.400153	-0.0121401	-0.142757	-0.220819	-0.00221695	-0.133467	-0.192115	-0.0673658	-0.0952741	-0.0432254	-0.113413	0.0504909	-0.141715	0.836523	-0.10625	-0.0128487	-0.0297674	-0.0728787	0.153247	-0.159099
ING1	0.13718	-0.02166	0.106656	0.128647	0.299799	0.269477	-0.218124	0.366595	0.306146	0.179875	0.307669	0.419534	0.284091	0.368206	0.268898	0.41611	0.515742	0.0381026	0.305051	-0.0040848	0.379352	0.248418	0.746074	0.948283	-0.560401	0.313878	0.324007	0.432644	0.30557	0.0675943	0.0840091	0.32057	0.0409174	-0.124276	0.176772	-0.319799	0.259811	-0.00132181	-0.128862	0.204019	0.0582406	-0.462645	-0.608545	0.344872	-0.359745	-0.0929208	-0.591305	-0.259863	0.120335
ING2	-0.0332853	-0.313542	0.315069	0.358772	0.0732122	0.0369704	-0.1281	0.0289889	0.0500464	-0.0327161	0.00353235	0.131345	-0.235045	-0.251092	-0.232309	-0.123987	-0.093603	-0.165317	-0.134448	0.051388	0.542752	0.603995	0.0745903	0.368793	1	0.418287	-0.11487	-0.0285789	0.0850222	0.160212	-0.0715185	-0.0622874	0.116832	-0.0707243	-0.237749	-0.2842	-0.275991	-0.202292	0.161671	0.0392751	-0.114021	-0.308667	-0.0473855	-0.112025	-0.196153	-0.10092	-0.204893	-0.109253	-0.102926
ING4	-0.452179	0.371045	-0.0462321	0.0407424	-0.316005	-0.28781	0.140082	-0.198436	0.28574	0.491909	-0.00601696	0.13141	-0.346658	-0.567327	-0.312737	-0.360243	-0.182573	0.192084	-0.143549	-0.305631	0.348814	0.250231	0.552042	-0.253514	0.045136	-0.382575	0.807502	0.0963548	0.119765	-0.0220273	0.644767	0.237105	-0.228532	0.348394	0.568621	0.185574	-0.375913	0.0764359	0.0966575	0.711918	0.761752	0.82289	-0.638214	-0.380797	-0.432867	-0.490403	-0.606525	-0.397967	-0.455987
IRF1	0.0838854	-0.183282	-0.393542	-0.350413	0.372915	0.34421	-0.0168993	-0.153255	0.195221	0.507519	-0.0741812	0.223392	0.322917	0.040949	0.00452921	-0.0973176	-0.0802145	0.596059	-0.177983	-0.244697	0.260689	0.158891	-0.355667	0.219438	1	0.529559	-0.102026	0.00544059	-0.114987	0.028905	-0.207461	-0.243864	-0.112989	-0.333612	-0.497156	-0.48828	0.296882	0.00206963	0.284097	-0.287745	0.179235	0.309874	0.0859258	-0.42971	-0.150787	-0.353981	0.163633	-0.272919	-0.169349
IRF2	-0.550582	0.126808	-0.481863	-0.349172	-0.00909523	-0.0921166	-0.31962	0.162901	0.416205	-0.55187	0.0138949	0.543056	0.101421	0.380835	-0.53265	-0.468979	-0.0129067	0.319737	-0.300217	-0.505091	0.657679	0.339582	-0.699238	0.964264	0.546765	0.120574	-0.260769	-0.0103546	-0.616051	-0.109166	-0.469665	-0.508173	-0.176476	-0.742252	-0.765171	-0.452047	0.353212	-0.764111	-0.533404	-0.613679	-0.318999	0.182532	-0.536856	-0.112649	-0.612	-0.827456	-0.573694	-0.398574	-0.0556931
IRF3	0.32251	0.167097	-0.194141	-0.306942	-0.0889372	-0.0467252	-0.418446	-0.0554009	0.0300227	0.441453	0.36009	0.225561	0.468602	-0.0242816	0.0133573	0.0199201	0.0581502	0.010805	-0.30346	-0.0325267	-0.237791	0.550505	-0.0982742	-0.284019	1	-0.142688	0.0906764	0.196285	-0.206323	0.172185	-0.0373177	-0.103828	0.208359	-0.149494	-0.0771196	-0.0498894	0.468135	-0.191925	-0.135566	0.421844	-0.032825	0.417121	-0.0483091	-0.327177	-0.434248	-0.414777	0.076031	-0.157028	-0.0684294
IRF4	0.139846	0.0209306	0.150254	0.132823	0.222091	0.209203	0.333946	-0.124338	-0.232564	0.124567	-0.241532	0.0616379	-0.259447	-0.151128	-0.206568	0.356171	-0.162902	0.186478	-0.160071	-0.210341	0.197322	0.205817	0.373965	0.249345	0.610803	0.184481	0.502339	0.667545	0.548345	0.221936	0.513604	-0.128474	0.17919	1	-0.0204159	-0.159428	-0.00438914	-0.0829398	0.0100205	-0.0444672	-0.48064	-0.138715	0.0937981	-0.308612	-0.000664301	-0.0283058	0.16708	-0.0529025	-0.0595903
IRF5	-0.0741802	-0.0577955	0.077988	0.0251413	-0.0203878	-0.0967291	0.076622	-0.16701	-0.206193	-0.0578982	-0.0462776	-0.116775	-0.0925315	0.00560518	-0.0197343	-0.0438421	0.0101852	-0.0616323	0.0464088	0.0377238	0.393544	1	-0.0513568	0.0208731	0.0694147	0.741316	0.0346195	-0.029524	0.00697113	0.122627	0.0133511	0.103049	0.0232726	-0.00860863	-0.0105042	-0.0995504	-0.0651576	0.0442816	0.0872673	0.0363606	0.0111904	-0.0717889	0.0170717	0.331895	0.0158451	0.102913	-0.0643393	0.13445	0.118813
IRF6	-0.309526	-0.258646	-0.208213	-0.231558	-0.130461	-0.206426	-0.247872	-0.245095	-0.274907	-0.240799	-0.273643	-0.241844	-0.222188	-0.145681	-0.198622	-0.228722	-0.0942908	-0.21001	0.0157543	-0.199189	-0.189136	-0.301594	-0.246879	-0.202516	-0.0499154	-0.239506	-0.239637	-0.326126	-0.209321	-0.317365	-0.0755328	-0.0599829	-0.213059	-0.139943	0.145044	0.0355069	-0.166395	-0.438287	-0.253136	-0.233295	-0.0763194	0.992145	-0.0760786	-0.172753	-0.267483	-0.102878	-0.0732011	-0.263173	-0.23937
IRF7	0.637911	0.0586982	-0.0999812	-0.154206	-0.239293	-0.288948	-0.120732	-0.225575	-0.299629	0.398224	-0.315002	-0.0241599	-0.293873	-0.209638	0.129555	-0.193566	-0.117139	0.0168207	-0.103696	-0.112093	-0.0703772	0.855826	-0.113593	-0.0540523	1	-0.187466	0.179131	-0.271883	-0.194888	-0.129605	-0.165032	-0.0427175	-0.190388	-0.125692	-0.137701	-0.25416	0.756336	-0.124308	0.230988	-0.113079	-0.075466	0.326587	0.0713637	-0.122301	-0.215218	-0.114328	-0.20064	-0.171324	-0.205526
IRF8	-0.229954	0.16094	-0.0885121	-0.160102	0.190106	0.15031	0.0386231	0.131478	-0.245829	0.169593	0.297584	-0.089229	0.202269	0.227609	0.0381563	-0.28759	-0.0362737	0.0468916	-0.29034	-0.380009	-0.294069	0.302304	0.188974	-0.499221	1	0.0607979	0.100929	0.00420413	-0.0674072	-0.132506	0.0166633	-0.252143	0.0905015	-0.209279	-0.110187	0.201405	0.188208	-0.0681105	-0.117897	-0.0944044	-0.198434	0.57348	0.364853	-0.440633	-0.087737	-0.140418	0.457678	-0.100768	0.0176371
IRF9	0.559327	-0.108946	-0.426578	-0.440792	0.0941553	0.0784317	-0.19409	0.138243	0.0565772	-0.0244548	0.0689557	0.158988	0.449787	-0.10914	0.273745	0.0587273	0.0150079	0.394764	-0.0880815	-0.0376924	-0.0673595	0.309633	0.207338	0.0793417	1	0.0901336	0.160894	0.322477	-0.111029	0.0634549	0.00219084	0.0450805	0.24173	0.525331	-0.24201	-0.249195	0.70205	-0.437266	0.0949927	0.0281139	-0.50822	-0.0418711	-0.116314	0.251879	0.0783014	-0.113205	0.0693383	-0.136225	-0.0985008
ISL1	0.070023	-0.256842	-0.355457	-0.270194	-0.235702	-0.228232	-0.292193	-0.106315	0.273741	0.298619	0.327024	0.176341	0.451874	-0.443043	-0.100702	0.115741	-0.390013	-0.470226	-0.303205	-0.390253	-0.231604	0.402228	0.664563	-0.202995	1	-0.374279	0.175605	0.561435	0.0432897	0.191936	0.547238	0.298138	0.259098	0.351685	-0.532405	-0.50675	-0.427489	-0.371758	-0.0660541	0.635004	0.076794	0.102367	0.408738	-0.465032	-0.295617	-0.405202	-0.0705804	-0.278039	-0.341796
JARID2	0.234722	0.266106	0.0745939	0.298028	0.227818	0.245391	0.409256	0.506665	0.319858	0.148943	0.0308359	0.299421	-0.0678988	0.236338	0.670111	1	0.309216	0.0729643	0.785846	0.26045	-0.00188372	0.439908	0.057897	-0.233869	0.789086	0.709098	0.299979	-0.0216087	0.504631	0.0974606	-0.119783	0.690023	0.247054	0.35154	0.498543	0.200246	0.146673	0.286963	0.363677	0.32192	0.264379	0.437466	0.405484	0.723515	0.475296	0.884871	0.269756	0.403409	0.188027
JDP2	0.508953	0.252287	-0.00980634	0.227153	-0.0450035	-0.0766095	0.452945	0.0155088	0.0887676	-0.485886	0.381166	-0.153749	0.374796	-0.385072	0.0424606	-0.0806652	0.0946701	0.167476	0.0156044	0.622272	0.514816	0.0475104	0.911996	0.13944	0.537876	0.549405	-0.175083	-0.211495	-0.454214	-0.227055	-0.497545	0.036801	0.0924501	0.305062	-0.369924	-0.570985	0.441009	-0.0551479	0.398984	-0.347218	-0.0409765	-0.532796	0.125977	0.283722	-0.343666	0.821891	-0.418288	0.334887	0.514664
JUN	0.363278	0.330802	-0.232544	-0.152555	-0.0871822	-0.136173	-0.0320534	-0.0504122	0.953521	0.0264479	0.537347	0.154912	0.497718	-0.518661	0.0626508	-0.0186306	0.181781	-0.139491	-0.180842	-0.131139	-0.554751	0.221193	-0.116687	-0.543195	-0.0418417	-0.325243	0.203394	-0.209787	-0.54114	-0.468451	-0.347596	-0.0213738	-0.557435	-0.136518	-0.136799	-0.536432	0.503971	0.0431351	-0.0593275	0.586212	-0.412685	-0.163808	0.177922	-0.132038	-0.0506332	0.058295	-0.448146	-0.0636315	-0.102051
JUNB	0.615672	0.175669	-0.240792	-0.285674	-0.160758	-0.152417	0.140489	0.104223	0.122065	0.197628	-0.206428	0.202809	-0.126506	-0.291352	0.130887	0.104556	0.0668535	0.0624149	-0.153047	-0.541621	-0.91073	-0.626573	-0.768715	-0.884845	-0.444582	-0.0468107	0.217869	-0.274888	-0.461515	-0.532876	-0.383574	-0.504657	-0.541375	-0.550443	0.6511	0.619478	0.404602	0.524079	0.312388	0.230295	0.161731	0.264412	0.260576	0.118651	0.412834	0.0212386	0.0452225	0.223815	-0.151964
JUND	0.0729361	0.357003	0.231537	0.267175	-0.324997	-0.272812	-0.103055	-0.1329	0.144627	0.0532057	0.350617	-0.0515621	0.123269	-0.391858	-0.0899665	0.340479	-0.0502256	0.0541636	-0.240861	-0.278676	-0.603496	-0.259434	-0.689835	-0.495429	-1	-0.0415932	0.243071	0.164126	0.075556	-0.0530513	0.219947	-0.341057	0.0503833	0.119938	0.455864	0.0663787	0.640229	0.413126	0.329305	0.278818	0.0321419	0.517889	-0.187028	0.113878	-0.464257	-0.113652	0.014128	-0.277234	0.0183452
KAT2B	-0.0676321	0.647753	-0.662712	-0.708194	0.753477	0.675899	-0.93756	0.116489	0.0803577	0.450347	0.375587	-0.0293711	0.333268	-0.493663	-0.363306	-0.0666442	-0.262017	-0.753035	-0.315753	-0.218116	0.575443	-0.211801	-0.387718	0.412739	-0.0412299	0.142581	0.392766	0.122424	0.46465	0.186148	0.729766	0.295761	0.116709	0.0979832	0.323489	0.298093	0.153367	0.26683	-0.839241	0.441469	0.140585	-0.156461	0.728904	0.144086	-0.955635	-0.536043	0.466802	-0.0865157	0.301507
KAT5	0.305075	0.477713	-0.0216214	-0.220906	0.154863	0.0381724	0.401142	0.235527	0.332663	0.947255	1	0.452957	0.289568	0.0358489	-0.432326	0.404611	-0.179673	0.167279	-0.439175	-0.254657	0.361045	0.760751	0.433628	-0.301934	0.18368	0.240604	0.468397	0.787785	-0.10162	-0.266535	0.641729	0.198864	0.33736	0.540755	0.406369	-0.228976	-0.246507	0.209162	0.000580507	0.15121	-0.329196	0.635673	0.364703	-0.270976	-0.109035	0.503094	-0.0201089	0.0638393	0.204415
KAT6A	0.422618	0.358167	-0.445236	-0.445626	-0.609151	-0.573638	-0.408425	0.140809	-0.641159	-0.497804	-0.73022	-0.646542	-0.510098	0.678008	-0.451997	0.898922	0.760277	0.631553	0.774406	0.88535	-0.408745	0.645235	-0.391214	-0.421602	-0.385344	-0.54672	-0.593341	-0.61942	-0.459895	-0.49203	-0.571781	-0.505422	-0.534721	-0.47229	-0.535387	-0.519304	-0.593847	-0.28787	-0.493246	0.217564	-0.332333	-0.51881	-0.551706	-0.542838	0.807135	-0.231902	-0.482097	-0.216168	-0.403527
KCNIP3	0.0805114	0.0663585	0.0101302	0.21951	-0.0683617	-0.0195148	0.242082	0.0313063	-0.286202	0.0282348	-0.092346	-0.0872254	-0.305485	-0.0253272	0.0384319	0.225682	0.416292	-0.125978	0.0805689	0.180884	-0.086331	0.113195	-0.0566029	0.241958	0.931769	0.173979	0.14938	0.553773	0.856893	0.224769	0.374772	0.856311	0.989652	0.983073	0.195805	-0.0397313	0.794146	0.171964	0.516863	-0.0257334	0.49275	-0.262211	0.137777	0.641288	0.186404	0.67206	-0.0118016	0.437425	0.216981
KDM2A	-0.369548	-0.272885	-0.123305	-0.108055	0.181967	0.153685	-0.0339756	-0.282334	-0.238619	-0.345529	-0.355019	-0.445384	-0.249504	0.619556	0.703082	1	0.600299	0.760612	0.678795	0.156505	-0.0627106	-0.080921	0.13994	-0.100548	-0.241289	-0.206653	0.524667	-0.16561	-0.217852	-0.18293	-0.23649	-0.210032	-0.209099	-0.226388	0.341166	0.105152	-0.280514	0.0140417	0.245951	0.149219	0.78655	0.239758	0.625863	0.630522	-0.236187	-0.219774	0.529639	-0.188982	0.185526
KDM4B	-0.403373	-0.165529	0.754317	0.697625	0.168186	0.148864	0.499139	0.232761	-0.182922	-0.295066	0.203212	-0.40302	0.160044	-0.122389	-0.136132	0.108558	0.0312385	-0.156623	-0.0831483	0.0111651	-0.103783	-0.00964959	-0.0405123	-0.0982388	-0.131769	0.150599	-0.0736195	-0.084317	0.0847545	0.247907	0.727847	-0.173728	0.0990661	-0.237664	-0.230827	-0.216854	-0.234152	0.0771033	-0.0342587	0.138157	0.133261	-0.0895127	-0.405508	0.148642	0.0794541	0.153341	-0.241757	-0.101111	0.94243
KDM4C	-0.0484918	0.597705	-0.617288	-0.567836	0.223154	0.249605	-0.713934	-0.281303	0.0276241	-0.388926	0.70174	0.14146	0.491278	0.296843	0.357601	0.499143	0.185067	0.222446	0.268747	0.620424	-0.736603	0.307296	-0.948159	-0.836318	-0.0361746	-0.826631	-0.124703	-0.308978	0.0910565	0.120978	-0.0755249	0.361227	0.196541	0.132216	0.388895	0.571362	-0.449378	0.0011199	0.0784828	-0.105531	0.129274	0.527627	-0.146179	0.922659	0.815579	0.50879	0.310199	-0.663369	0.328897
KHDRBS1	0.379665	-0.0768684	0.434113	0.42216	-0.311088	-0.255607	0.411189	0.016092	0.250333	0.120795	0.352274	0.063854	0.25717	-0.176447	-0.246856	0.138687	-0.277641	0.293652	-0.160898	0.0274378	-0.296144	-0.342421	-0.141891	0.0568321	-0.184484	-0.141819	-0.0774651	-0.224975	-0.236162	-0.289673	0.0315789	0.0431674	-0.151016	0.224572	0.543693	0.060758	-0.359306	0.34688	0.492218	0.447839	-0.156115	0.797591	0.317431	-0.101785	-0.305792	-0.225262	0.254454	-0.105366	-0.226221
KHSRP	-0.0826064	0.610961	0.542284	0.538203	-0.204341	-0.278053	0.221387	-0.323753	-0.518455	-0.487449	-0.326625	-0.218821	-0.474901	0.192342	0.480477	0.780646	0.636391	-0.22499	0.688752	0.197615	0.216463	0.631158	0.446001	0.458135	0.54091	0.535873	0.12918	0.0371911	0.255123	0.329359	-0.0375546	0.0831516	0.348062	0.196151	-0.121177	-0.112136	-0.766754	0.146333	0.3448	0.130316	0.292726	0.238187	-0.151768	0.576553	0.322992	0.455407	-0.511691	0.638681	0.403798
KLF1	0.0446883	0.120913	0.12474	0.127667	0.0424697	0.00390331	0.133717	-0.000518301	-0.00905042	0.00453892	0.0350381	0.0634494	-0.00931064	-0.054954	0.0111295	0.109937	0.0723827	0.320374	-0.022169	0.238341	0.0296333	0.0966231	0.629202	0.11575	0.0520987	0.313986	0.140657	-0.0698004	0.0329826	0.351573	-0.0786647	0.132681	0.106114	0.0849466	0.0311079	0.110248	-0.113052	-0.028347	0.0424535	0.0906849	0.0129174	0.0773739	0.0256014	0.0400831	0.18435	0.05927	0.0931411	-0.0597195	0.0416655
KLF10	0.248083	0.150744	-0.277099	-0.26755	0.58553	0.563124	-0.250982	0.543704	0.285224	0.0772053	0.20467	-0.00025961	0.196049	-0.371636	-0.356204	0.165467	-0.250708	-0.281943	-0.242022	0.0584227	-0.0480034	0.325863	0.574249	-0.00818471	0.0504392	-0.0636218	0.456624	-0.34005	-0.305223	0.0743791	-0.297116	-0.232822	-0.243642	-0.281585	-0.152753	0.00768444	0.514949	-0.0406269	-0.310248	0.0977939	-0.16545	0.37448	0.535949	-0.15645	0.0293856	0.749106	0.297501	0.288622	-0.376448
KLF11	-0.256385	-0.26621	0.109494	-0.135131	0.0749699	0.130554	0.0629211	0.570634	-0.0941885	0.131273	0.191421	-0.139881	-0.214266	0.496642	0.831298	0.460884	0.870746	0.168576	0.0795494	0.508453	-0.073612	0.939201	0.207594	-0.0162306	0.60777	0.11573	0.28032	-0.131873	-0.0983675	-0.611631	0.525448	0.450897	0.455245	0.857477	0.000995868	0.280604	-0.223171	0.203798	0.202778	0.342315	-0.418627	0.0323723	0.930754	0.660519	-0.718042	0.606799	0.541502	0.286681	0.509031
KLF12	0.44433	0.669959	0.462339	0.21781	-0.367408	-0.452546	0.485058	0.50747	0.204225	-0.388543	-0.157189	0.165197	-0.0803496	-0.388248	-0.216125	-0.0526297	-0.329491	-0.383778	-0.348512	-0.819637	-0.854484	-0.890005	-0.761441	-1	-0.948622	-0.700955	-0.119242	0.363412	0.683238	0.08275	0.474121	0.498141	0.758138	0.500501	-0.0556333	0.0130186	0.235636	0.39374	-0.34303	0.0640275	-0.649062	-0.251178	-0.626398	0.530204	0.310758	-0.0618039	-0.438539	0.399719	0.242509
KLF13	0.75723	-0.145409	0.00165118	0.0185009	0.152945	0.135214	-0.183193	0.0469107	-0.210928	0.728432	-0.229611	0.100646	-0.186393	-0.0426994	0.225818	0.0680516	0.0730046	0.200943	0.218958	-0.0232768	0.0687479	0.909808	0.00956646	0.0883368	0.986255	0.022822	0.326569	0.0135246	-0.0127888	0.20594	0.0674874	-0.0569703	-0.184116	-0.0866056	-0.143806	-0.26553	0.94621	0.104765	0.578465	-0.0585024	0.0416522	-0.0258529	0.216593	0.26356	-0.00613985	0.0436158	0.0297345	-0.277895	0.0190463
KLF15	-0.217439	0.360781	0.384381	0.177594	0.438238	0.417117	0.131136	0.229034	-0.410553	-0.740921	-0.123506	-0.300092	-0.173844	0.459191	0.199969	0.382796	0.416693	0.77864	0.216672	0.666721	-0.551328	0.245734	0.238273	0.19755	0.149694	-0.0435601	-0.513746	-0.441871	-0.108021	-0.557316	0.0952093	-0.0577454	0.0279778	0.130402	0.495674	0.833972	-0.0801589	0.400063	0.228666	0.224731	0.0550679	0.141528	0.437323	0.394066	0.170581	0.173873	1	0.131197	-0.111088
KLF16	-0.336001	0.0384781	0.102954	0.193804	0.119021	0.0468291	0.152557	-0.0668081	-0.144877	0.191809	0.28445	0.122104	0.201796	-0.135812	-0.0660747	-0.0345684	-0.00966023	-0.120756	-0.0818317	-0.309698	-0.0201774	-0.0760471	0.275903	0.000236617	-0.0466844	0.38623	0.150351	0.148145	0.170551	-0.0915433	-0.234053	0.153118	0.115122	0.486634	0.126659	-0.00891211	0.15092	0.105735	0.128684	0.0799378	0.159344	0.0142166	-0.0525821	0.286469	-0.200339	-0.115913	-0.0705326	-0.0192697	0.106293
KLF2	-0.233266	-0.285641	0.0749896	0.126512	0.414991	0.369096	-0.229453	-0.187312	-0.419772	-0.331757	-0.366352	-0.223893	-0.478533	0.273293	-0.03639	0.0756992	-0.161095	-0.0682175	-0.0291228	-0.053508	1	0.54392	0.0416569	0.850194	0.191726	0.0605348	-0.17072	-0.261094	0.123096	-0.154767	-0.158154	0.110691	0.0864877	-0.216201	0.0180839	-0.15671	-0.0728327	-0.0143589	-0.185871	0.292086	-0.0660166	-0.265974	0.16331	0.232587	-0.0953358	-0.212561	0.0739992	-0.0625098	0.258628
KLF3	0.108649	0.0658703	0.339881	0.143828	0.246552	0.149477	0.0398278	0.0913034	-0.0589982	-0.0101299	-0.0416906	-0.113196	-0.125505	-0.250961	-0.0845313	1	0.374022	-0.0287668	0.190802	0.498681	-0.227973	-0.16047	0.732104	-0.261904	-0.225873	0.034882	0.342791	-0.0180929	-0.212161	0.0266486	0.0188935	0.251877	-0.195112	-0.0122858	0.0195472	-0.1299	-0.0463106	0.0651602	0.387134	0.383034	0.469278	0.0729789	0.136984	0.221274	0.381176	0.22872	0.0579473	0.1796	0.101544
KLF4	-0.318392	-0.430548	0.355614	0.55836	0.461397	0.468443	0.149578	-0.243478	0.00582922	-0.37551	-0.289535	-0.486517	-0.462452	0.325803	0.473155	0.278933	0.289367	0.297811	0.18753	0.100576	-0.678066	-0.420394	0.035629	-0.655281	-0.217555	-0.0895156	0.0555694	-0.00823061	0.859027	-0.0751677	-0.160533	0.280659	0.451887	-0.228556	0.0552676	0.218959	0.806656	-0.0465271	0.132803	0.417827	-0.0828162	0.1047	0.431487	-0.0873509	0.0860719	0.414757	0.117219	-0.430231	0.535891
KLF5	-0.0474226	0.196104	0.26895	0.31515	0.347627	0.34068	-0.473954	0.305313	-0.138003	0.0834815	0.100757	0.234072	-0.043984	-0.11086	0.0548322	0.170543	-0.258633	-0.0679843	-0.305285	0.35928	0.658681	0.80484	0.186065	0.947377	-0.0382718	-0.55571	0.182643	-0.53814	-0.736483	-0.222929	-0.4065	-0.0428905	-0.0538029	-0.645076	-0.260668	-0.209778	0.220181	0.221786	-0.257938	-0.122493	0.308227	-0.075728	0.40047	0.226402	0.102523	0.31501	-0.0896851	0.26982	-0.368856
KLF6	-0.479955	-0.684904	0.230838	0.296177	0.22528	0.255739	-0.448974	-0.177049	-0.303566	-0.76206	-0.765804	-0.411476	-1	-0.269437	-0.300912	-0.50404	-0.149428	-0.0979061	-0.357202	-0.290375	-0.591775	-0.497713	-0.161154	-0.581627	-0.329641	-0.171099	0.0865155	-0.261196	0.271694	0.221775	0.244168	-0.186311	0.772208	-0.564036	0.0726821	0.582227	0.262009	0.213087	0.565774	-0.171275	-0.680488	-0.00710288	0.51095	-0.208961	0.27072	0.658762	-0.463745	0.153178	0.545236
KLF7	0.0136503	0.366858	0.0392034	0.377655	0.277136	0.228269	0.0288428	0.13887	0.0435425	-0.0713611	0.259423	-0.218132	0.130012	-0.129431	0.184652	0.0292663	0.277811	0.307661	0.234164	0.138123	-0.165977	-0.323666	1	0.515077	0.16274	0.164935	0.264747	0.103598	0.0639526	0.171731	-0.233598	0.247551	0.232728	-0.207725	0.18797	-0.337932	0.0341824	-0.168034	-0.282524	0.0487295	0.22692	0.487785	0.424286	0.241424	-0.0220331	0.150138	-0.102091	0.262475	-0.0340276
KLF8	-0.0106564	0.0993034	-0.220792	-0.345586	-0.343913	-0.302934	-0.525173	-0.0195003	-0.242116	-0.19876	-0.133641	-0.149848	-0.0365507	-0.242367	-0.360397	-0.583231	-0.573187	-0.263375	-0.140048	0.164949	0.0496591	-0.727891	-0.527859	-0.00396697	-0.180072	-0.51326	-0.307143	-0.228714	-0.162083	-0.474463	-0.21856	-0.545632	-0.141958	-0.35399	0.395438	1	-0.147704	-0.512006	-0.515452	-0.195917	-0.273431	-0.187	-0.738372	-0.102784	-0.0675855	-0.23388	-0.0477893	-0.128704	0.272973
KLF9	0.101955	0.00205713	0.84727	0.839459	0.236752	0.23163	0.96105	0.0192484	-0.894241	0.277987	0.101784	-0.961312	0.0749832	0.0666318	0.0908468	0.41686	0.255659	0.0799243	-0.0414043	0.250574	0.467424	0.23485	0.298126	0.367582	0.303302	0.477936	0.19199	0.0525549	-0.252285	-0.0281917	-0.256014	-0.0821448	-0.0620995	-0.0839365	-0.0532119	-0.490575	-0.000571998	0.0797299	0.136488	0.251258	0.0458799	-0.0519793	0.263092	0.0255161	-0.145997	0.0203199	0.0809743	0.397715	0.49437
L3MBTL1	0.21173	-0.0729147	-0.158466	-0.0957663	0.165824	0.209535	0.136904	0.0730892	0.0247697	0.00527622	0.0403192	0.0472155	0.127394	0.368379	0.030876	-0.0458235	0.114538	0.00973397	-0.0263944	0.366924	1	0.414351	0.268733	0.547573	-0.0538023	0.156795	0.295001	0.0618574	-0.290981	-0.089219	-0.280911	-0.0682597	-0.241475	0.084984	-0.0335858	-0.0505366	0.239486	-0.17436	-0.0579578	-0.137558	-0.227426	0.0403249	0.166016	-0.186802	0.0215377	-0.0349632	0.0195197	0.0929982	-0.0249893
LCOR	-0.487547	-0.470784	0.820659	0.841356	-0.400604	-0.398851	0.708824	-0.321702	-0.517947	-0.391818	-0.463718	-0.360633	-0.563688	0.527163	0.360362	0.376886	0.558903	0.445105	0.335921	0.215195	-0.430626	-0.296197	-0.03827	-0.297609	-0.377898	-0.236786	-0.431452	-0.255007	0.688799	-0.220499	-0.220538	0.0752634	0.512863	-0.230574	0.246911	0.287541	-0.0664416	-0.281755	0.586617	-0.187716	-0.133622	-0.257817	-0.576133	-0.148858	0.244365	0.332765	-0.297654	-0.371708	0.175516
LDB1	0.270781	0.276452	0.0994509	0.0448958	0.0196235	0.0260686	0.185007	0.328518	0.185791	0.0510919	0.155442	-0.0466426	-0.214451	-0.480075	0.50718	0.801442	0.985212	0.0447346	0.454468	0.357668	0.629215	0.266656	0.762727	0.753677	0.760148	0.0581844	0.317743	-0.282801	-0.605611	0.10003	-0.101288	-0.245801	-0.470541	-0.309998	0.0738186	0.48819	-0.369178	0.801921	0.100465	-0.113142	0.997782	0.0262019	-0.200238	0.152488	0.0541068	-0.180472	-0.0595113	-0.0569869	0.398179
LEF1	0.511333	0.00622656	0.110731	0.150855	0.161937	0.176244	-0.325076	0.320424	-0.215334	0.148626	0.52712	0.213379	0.376183	-0.118828	-0.229776	0.215011	-0.0918674	-0.0734539	-0.171419	-0.493893	-0.479603	-0.199075	-0.281642	-0.18121	0.0727218	0.271085	0.247602	0.720295	0.372699	0.471324	0.952172	0.486962	0.997017	0.277007	0.460052	-0.0950648	-0.14961	-0.140894	-0.0679922	0.2812	-0.140498	-0.295176	0.0912451	0.392068	-0.0370747	0.492168	0.19967	0.113688	0.117037
LHX2	0.298353	0.278475	-0.418772	0.319514	0.184474	0.266446	0.501296	0.17679	0.267784	-0.196953	-0.259551	0.424864	0.526839	0.175797	0.687168	0.100662	-0.117488	-0.181261	0.350694	0.589336	-0.274484	0.89762	0.260505	0.0323895	0.636533	-0.0548206	0.436884	-0.0665816	0.0827847	0.872174	0.124812	0.499523	0.168654	-0.165876	0.168362	-0.0125431	0.256675	-0.324069	-0.390977	0.210392	0.657609	-0.123719	0.369633	0.502362	0.471306	0.116018	0.26597	0.152107	-0.0546791
LHX3	0.0682739	0.334944	-0.228672	0.295438	-0.110906	0.44884	0.0685985	-0.310861	-0.326222	-0.0757105	0.128332	0.162219	0.213055	0.670043	0.564237	0.795722	0.673838	-0.135088	0.378989	0.145652	-0.0680769	0.357243	0.435703	-0.27368	0.183023	0.162047	0.53975	-0.0032149	0.632784	-0.0366051	-0.210134	0.320734	0.00686745	0.234611	0.571906	0.166626	0.268182	0.440708	0.0738369	0.204092	-0.0221245	0.132153	0.841278	1	0.358791	0.462181	0.292109	0.334454	0.258432
LHX4	-0.244163	0.0680987	-0.274982	-0.0781853	-0.430855	0.194428	0.634113	0.0671691	0.0586926	-0.469296	-0.721225	0.163244	0.465419	0.17803	0.655725	-0.259757	0.304988	-0.195488	-0.066417	0.352321	-0.430099	0.759242	-0.188393	0.148784	0.665085	-0.566382	-0.43335	-0.167649	0.0983393	0.549288	-0.51286	0.050362	-0.0672003	-0.459586	0.458223	-0.0713923	1	-0.343669	-0.305424	0.51819	0.134603	-0.408046	0.0722021	-0.0872605	-0.393513	-0.285956	0.2026	0.0173072	-0.425368
LIMD1	-0.0115277	0.0640815	-0.0534781	-0.0650327	0.0255405	0.0374977	-0.0815074	0.0330323	-0.00307376	0.0167231	0.132492	0.096457	0.147558	-0.115331	-0.153084	-0.0195388	-0.0556301	-0.122057	-0.0438157	-0.0551437	-0.0574815	-0.171365	-0.239806	-0.104047	-0.182045	0.0554363	-0.0572372	-0.0575565	0.0585627	0.0293215	0.0934296	-0.0707868	-0.00728739	-0.0143278	0.057549	0.0538608	0.0146448	-0.0777351	-0.0322322	0.0549989	-0.0891022	0.0931347	0.072567	0.0555199	0.00567318	0.0488727	0.0929804	0.0501002	0.155168
LIN28A	-0.382625	-0.204496	-0.0875602	-0.244726	0.38351	0.397312	-0.581663	0.494903	0.0111882	-0.655384	0.161649	-0.199313	-0.10739	0.173877	0.429445	0.250725	0.1793	-0.245019	0.110714	0.332002	0.121359	0.227177	0.295845	0.121384	0.177648	-0.79459	0.411515	0.648966	0.432253	0.73493	0.646477	0.444618	0.348686	-0.742441	-0.0925405	0.0525299	-0.0246786	0.393835	0.102881	0.606469	0.400004	-0.102158	-0.24677	0.189084	0.144467	0.183457	0.0418695	-0.282023	-0.501333
LMO2	0.305448	0.31678	-0.29903	-0.235205	-0.250671	-0.198086	-0.298388	-0.0358	0.00678282	0.0519443	0.171371	-0.0956069	-0.119393	-0.302452	-0.377119	-0.215206	-0.104637	-0.439383	-0.182824	-0.0458858	0.315282	-0.0713701	1	0.218496	-0.0886089	-0.190009	0.378646	-0.37456	-0.187144	-0.441603	-0.413704	-0.296126	-0.325173	-0.0733302	0.0387098	0.0125811	0.156314	-0.0276983	-0.378117	0.107477	0.338732	-0.129463	0.108263	-0.142571	-0.266584	-0.328163	-0.364765	0.290296	0.588497
LMO3	-0.137115	0.11092	1	0.521872	0.0192469	0.018939	0.0945595	0.00616997	-0.158904	0.0991098	0.093717	-0.083406	-0.133977	0.147392	-0.0806861	0.0416755	-0.0358498	0.0351482	0.0640128	-0.0124462	-0.109057	0.222119	0.167516	0.117219	0.0996335	0.232932	-0.0098243	-0.00891817	-0.0256568	0.563138	-0.0721399	0.107492	-0.0353601	0.104577	0.0622448	0.00930962	0.0545713	0.0905974	-0.129147	0.0816934	0.0878447	-0.025592	0.128416	0.116421	0.159384	0.201621	0.118531	0.022072	-0.133426
LMO4	-0.0879295	-0.16882	0.121127	0.108354	-0.146883	-0.0990001	-0.0878254	-0.192066	0.171273	-0.130478	-0.17377	0.0225528	-0.0802068	0.316927	0.00350602	0.0800102	-0.0623289	-0.0838319	0.198986	0.284501	-0.0889824	-0.0728449	-0.123011	-0.0639155	0.169121	-0.0780555	-0.0473127	-0.122603	-0.0888758	-0.0719427	0.192524	-0.0356876	0.0532129	0.239503	-0.0454548	-0.100476	-0.165508	0.11358	0.214068	-0.0523495	0.200632	-0.161853	-0.111467	0.399555	1	0.482163	-0.151751	-0.0760634	-0.109575
LMX1B	0.221518	0.488356	-0.585145	-0.338527	0.0130211	0.00752841	-0.50218	0.294032	-0.0397441	0.359719	0.340988	0.383274	0.188578	-0.766371	-0.275694	0.211599	0.0198154	-0.463394	-0.318829	-0.533598	-0.0992652	-0.467786	0.0325282	-0.1214	0.0952824	-0.0915286	-0.330678	-0.396863	-0.497222	-0.382151	-0.603552	-0.650034	-0.647006	-0.263811	0.0431669	1	0.808285	-0.0236673	-0.338634	0.031564	0.169751	0.176516	-0.727613	0.812436	-0.0490779	0.319869	-0.36546	-0.00436406	0.723591
LRRFIP1	0.420082	0.277883	-0.504945	-0.610425	0.491474	0.485912	-0.186892	0.382719	0.135729	0.184003	0.144077	-0.0485307	0.180212	-0.0187349	0.235552	0.108525	0.150833	0.235188	-0.103716	-0.43965	-0.532715	-0.243034	-0.532008	-0.482551	-0.706189	-0.528605	0.270212	-0.303056	-0.539288	-0.336285	-0.536532	-0.125722	-0.672779	-0.148808	0.223384	0.257046	0.435527	-0.0445615	0.508407	-0.412535	-0.139993	-0.0499139	0.44626	0.338992	0.47782	0.45758	0.839232	0.506669	0.267518
LYL1	-0.0161674	-0.105848	-0.0673699	0.0221057	0.0386751	0.136443	-0.0699758	-0.00692135	-0.161044	0.060123	0.0281916	-0.037758	-0.121804	-0.136821	-0.0573649	0.0609263	0.145157	-0.141467	0.123031	-0.0127136	1	0.224419	-0.016352	0.922819	-0.00428339	-0.0479854	0.0373602	0.254325	0.0923833	0.00251391	0.120929	0.0827274	0.114089	-0.0974456	-0.0424473	-0.108005	-0.171955	0.249589	-0.0741569	-0.0626963	0.119809	-0.198174	0.0370481	0.209375	0.333171	0.230249	-0.0833841	0.152034	0.202349
MAF	0.00183272	0.0342306	-0.0117368	-0.0189138	-0.0563395	-0.0766741	-0.15116	-0.112454	0.00455531	-0.223094	-0.110834	-0.237905	-0.126802	0.00996952	0.417228	0.0445276	0.0460116	0.0283754	0.346799	0.182301	-0.112704	0.434875	0.475391	-0.018441	1	-0.21943	-0.117696	0.0646374	0.0228374	0.118918	-0.00781806	0.234355	-0.068713	0.0894541	-0.0417729	-0.195629	0.336783	0.128526	0.13416	-0.13998	-0.0165201	-0.228363	-0.102755	0.293266	-0.156167	-0.0819773	-0.079008	0.0592382	0.0643673
MAFA	0.0633344	-0.374586	-0.273763	0.26775	0.132457	-0.0377106	0.00862535	-0.118954	-0.113561	-0.274714	0.524881	0.783221	-0.362521	0.0977189	-0.0872546	0.163263	0.0895478	0.306261	-0.0283931	0.514598	-0.40154	-0.395845	-0.0273476	0.0626745	-0.404655	-0.306709	0.258699	-0.147185	-0.0218738	0.239016	0.208854	-0.0647774	-0.0843449	0.125929	0.478397	0.536702	-0.222597	0.503555	-0.170909	1	-0.41654	-0.412954	0.2221	0.125515	-0.292612	-0.0309259	-0.10604	-0.14745	0.237581
MAFB	-0.114868	-0.114934	0.0446562	0.0188456	-0.0831362	-0.0751021	-0.0117326	-0.0747945	-0.140589	-0.095617	-0.115115	-0.212909	-0.133099	-0.0457002	0.488432	-0.0424876	-0.0670711	-0.182649	0.483912	0.0819751	0.0429003	0.718737	0.748464	0.177248	1	-0.0644181	-0.140308	-0.126309	-0.0354771	-0.00964987	-0.0528859	0.182149	-0.109807	0.14938	-0.115773	-0.10105	0.515636	0.222796	-0.118566	-0.137525	-0.0149432	-0.221778	-0.249841	0.428426	-0.0832604	-0.134585	-0.0640378	-0.0463171	-0.118285
MAFF	-0.110685	-0.0763188	-0.0686322	-0.115828	-0.192201	-0.125421	-0.100217	-0.0933216	-0.14491	0.223519	0.0712639	0.0835319	0.272494	-0.130566	-0.153306	-0.141789	-0.0846267	-0.199136	-0.165585	-0.166428	-0.0704663	-0.0966383	-0.135231	-0.13975	1	-0.162883	-0.195433	0.164077	-0.0126386	0.118612	0.170597	-0.0777965	0.259997	0.112111	-0.243098	-0.0841015	0.134897	-0.125438	-0.130713	-0.150797	-0.0721801	-0.114893	0.158525	-0.164363	-0.127714	-0.144021	-0.157598	-0.0717215	-0.171074
MAFG	0.164321	0.0309629	-0.0439348	-0.125202	-0.210729	-0.211752	-0.0471992	0.0221864	0.274709	0.132866	0.280622	0.266416	-0.0187259	0.311895	0.40372	0.126801	0.272177	0.248966	-0.0931016	-0.0159873	-0.991234	-0.814822	-0.47627	-1	-0.794147	-0.109089	0.000448318	0.43297	-0.0510574	-0.00808399	0.13058	0.30665	0.0682665	0.307098	0.519286	0.0459374	-0.0586419	0.412431	0.359731	0.4173	-0.121405	0.230423	-0.124979	-0.24158	-0.223848	-0.352359	0.0940824	-0.0634894	0.319819
MAFK	0.163863	0.0314345	-0.0532413	-0.131506	-0.208955	-0.210787	-0.0472795	0.0232195	0.282805	0.135205	0.285732	0.26627	-0.0161901	0.302318	0.400812	0.124582	0.271075	0.245181	-0.0931126	-0.0193924	-0.992346	-0.812586	-0.476596	-1	-0.796298	-0.112405	0.00101396	0.430253	-0.0529429	-0.0176322	0.128941	0.307898	0.0563662	0.303944	0.519155	0.0415302	-0.05564	0.413414	0.366593	0.420114	-0.125304	0.233328	-0.121603	-0.245011	-0.224969	-0.351033	0.0942813	-0.0682392	0.315548
MAML1	0.37618	0.114144	-0.102348	-0.18692	-0.476096	-0.478069	-0.911451	-0.364972	0.331991	0.01062	0.485482	0.178364	0.463823	-0.216722	-0.142088	-0.144134	-0.0351248	-0.052595	-0.532664	0.0866286	-1	-0.0081452	0.0569276	-0.673031	-0.760002	-0.675843	-0.528128	-0.0392317	-0.00334404	0.276775	0.375848	-0.185584	0.243012	-0.116504	-0.069478	0.0142789	0.100823	0.0221008	0.270041	0.135916	-0.0319517	0.198224	-0.395713	-0.186421	0.33138	0.226859	0.0853366	0.0983568	0.419695
MAX	-0.0587637	-0.0171992	0.0231317	0.0777818	-0.11686	-0.109149	-0.261654	-0.0659738	0.0096807	-0.476257	0.601404	-0.388253	-0.0284404	0.544935	0.274723	0.242398	0.495872	0.23662	0.459754	1	0.317113	0.259036	0.464045	0.666399	0.673165	0.0214355	0.270181	-0.121007	-0.348846	0.0613292	-0.38696	0.0833285	-0.133062	0.039256	0.337468	0.175944	-0.172677	0.580548	0.187334	0.690034	0.432915	-0.0847909	-0.306862	0.539036	0.182755	0.50375	-0.124297	-0.0764415	0.350532
MAZ	0.281062	0.254828	-0.0664655	-0.03825	0.720797	0.633423	-0.0620869	0.0885742	0.337938	0.587765	-0.100952	0.683554	0.0367011	-0.215057	-0.0354749	0.11365	-0.00453503	-0.137661	-0.255259	-0.00878646	-0.189848	0.325143	0.0422798	0.0875588	-0.125182	-0.154809	1	0.575905	0.891621	0.583305	0.888672	0.359988	0.226137	0.447834	0.150139	-0.102744	-0.165715	0.392137	-0.0781687	0.00962374	0.453177	0.00553686	0.669107	0.0806414	0.214347	-0.0452467	0.0568109	0.16138	0.0934097
MBD1	-0.354279	-0.474301	0.0674132	0.0436616	-0.0868559	-0.110598	-0.0359204	-0.430154	-0.296164	-0.428417	-0.532669	-0.590931	-0.518057	0.0605398	0.237276	0.18572	0.4975	0.622164	0.122609	0.00807825	-0.0845456	0.249769	0.202745	-0.088374	0.14106	-0.150953	-0.359384	0.0240512	-0.227586	-0.234028	-0.236966	0.0905016	-0.290019	-0.269793	-0.185477	0.162476	-0.17977	0.0116099	-0.113202	0.0148191	-0.0678421	-0.207869	-0.441654	-0.211075	-0.0593131	-0.115121	0.192073	0.105884	0.449283
MBD2	-0.255882	-0.325444	-0.303181	-0.234816	0.210352	0.283475	-0.478643	-0.0625195	-0.263811	-0.239521	-0.283245	-0.302618	-0.110454	0.18174	0.541786	0.377068	0.20813	0.849561	0.0966836	0.159206	0.130018	0.615422	0.492178	0.236613	-0.0439963	-0.0111447	0.0584163	0.0540203	0.187336	-0.0473697	0.0404081	-0.0618424	-0.131791	-0.119238	0.0484329	-0.0622955	0.0785764	0.263492	-0.163939	0.000108121	0.0864678	-0.307356	-0.0970752	0.234783	-0.0703678	0.174441	0.28876	0.29427	0.886205
MCM6	-0.358567	-0.174524	-0.18855	-0.123368	0.858799	0.81867	-0.105576	0.2511	-0.386914	0.306504	-0.229515	-0.38541	-0.284799	-0.431956	0.30386	0.538412	-0.228703	-0.380604	-0.236998	-0.101234	-0.359837	-0.256262	-0.00804234	-0.449083	-0.00850704	-0.289178	-0.242687	0.327434	-0.342954	0.437114	0.185451	-0.395632	-0.0285336	-0.367977	0.102191	0.105158	-0.346192	1	-0.334781	0.206015	-0.279151	0.12243	0.615986	-0.264942	0.300789	0.140406	0.264433	0.420604	-0.281082
MECP2	-0.35562	0.160629	0.559465	0.633298	0.118797	0.0934075	0.211465	-0.112758	-0.0796382	-0.120575	-0.342155	-0.0569033	-0.158546	0.0204103	0.209439	-0.259433	-0.28757	0.0580179	0.606195	-0.12823	-0.516253	-0.233149	-0.00388256	-0.453925	0.256543	-0.467132	-0.0555579	0.0133542	0.105696	-0.253286	-0.113928	-0.338394	-0.070357	0.181773	0.311128	-0.104712	-0.0768148	0.0302315	-0.249157	0.153458	-0.188298	-0.389109	-0.321606	0.43493	0.0794205	0.279706	-0.350028	0.151805	0.890525
MED1	0.578088	-0.447285	0.283109	0.313885	0.880625	0.849704	-0.253565	0.547672	-0.0342178	0.620843	0.589474	0.515269	-0.0869043	0.776206	0.233361	-0.102538	-0.142185	0.0389767	0.743588	-0.582819	0.982019	0.298111	0.59518	0.281252	-0.551252	0.316846	0.612	0.464319	0.10619	0.635006	0.599301	0.480368	0.082843	-0.806334	0.513743	0.281278	0.0412881	0.892825	0.439581	0.848645	0.555825	-0.0303108	-0.0608322	-0.264885	0.520543	0.427363	0.419875	-0.576527	-0.73431
MED15	-0.175475	-0.121541	-0.248557	-0.147477	0.405004	0.489191	0.457575	-0.15914	-0.16284	-0.0996437	-0.170705	-0.044527	0.437145	-0.0080958	0.153644	-0.281599	-0.0373169	-0.163037	0.441634	0.0770199	-0.129405	0.434743	0.00519048	-0.171127	0.612769	0.364038	-0.0201992	-0.257732	-0.276252	-0.0569071	-0.108068	-0.0648755	-0.357182	-0.164608	-0.168884	-0.102666	0.190964	-0.0463769	0.438069	0.1427	-0.130729	0.192861	-0.109141	0.529587	-0.103218	0.128366	0.498089	0.771029	0.158652
MED23	-0.569308	-0.639052	0.596253	0.599388	0.519948	0.542483	-0.82887	-0.114739	0.0839704	-0.306405	-0.546942	0.109202	-0.860252	0.0932372	-0.329849	-1	-0.125145	0.307213	-0.304993	-0.0927958	-0.090278	0.240291	0.354719	-0.0186608	0.384711	0.591845	-0.290063	-0.221615	-0.165457	-0.347095	-0.126755	-0.457424	-0.0257894	-0.33559	-0.568127	-0.0547114	0.35563	-0.677543	-0.0675934	-0.453766	-0.921659	0.371169	0.510424	-0.347369	0.0659418	-0.155875	0.247755	0.168595	0.440107
MEF2A	0.287746	0.268574	0.115791	0.272464	0.402451	0.429784	-0.211566	-0.100758	0.0994216	0.549199	0.43328	-0.0723668	0.345113	0.209578	0.125868	-0.000101064	-0.182107	0.1382	-0.206156	0.168828	0.869064	-0.0310976	0.0567918	0.118148	-0.165602	0.129815	0.230531	0.169974	-0.108456	0.118281	-0.30277	-0.400907	-0.126316	-0.694277	-0.423991	0.318263	0.099004	0.261483	0.699678	-0.0861075	0.273432	0.0295779	-0.115636	0.15932	0.931684	0.823077	-0.222246	0.35082	0.479819
MEF2C	0.392194	0.502508	0.137909	0.275077	0.343664	0.480941	0.152261	0.0999868	-0.0276444	0.617007	0.469773	0.427461	1	0.232829	0.378568	0.0355342	0.0483006	0.180354	0.138411	0.194737	0.291408	0.151184	0.0334731	-0.131826	0.0588428	0.0819614	0.106923	-0.145485	-0.768248	-0.0121866	-0.312362	-0.444492	-0.144236	-0.251664	-0.359201	-0.230784	-0.00976331	-0.185406	-0.0103895	-0.251617	-0.267936	0.0939593	-0.118033	0.322864	-0.0439875	0.401664	-0.225688	-0.0730496	0.372439
MEF2D	0.440049	0.148419	0.116731	0.392962	0.234276	0.237429	0.0458468	0.179976	-0.0788334	0.0988138	0.400995	0.157898	0.277273	-0.170738	0.167982	-0.0560386	-0.0191229	0.411571	-0.0987641	0.482241	0.722202	0.00963332	0.36732	-0.133336	0.112618	0.67668	0.108374	-0.154529	-0.819793	0.0120342	-0.610978	-0.431205	-0.205627	-0.429949	-0.172165	-0.211121	0.680318	0.0339721	0.313536	-0.223963	-0.188222	-0.10735	0.00165323	-0.0758759	0.2043	0.785713	0.135779	0.399028	0.334225
MEIS1	-0.16487	-0.0744204	0.408755	0.277373	-0.0954716	-0.173075	-0.0872877	-0.084146	-0.278026	-0.0315056	0.508224	0.335502	0.323384	-0.0815262	-0.0873642	-0.0670517	0.0704089	-0.166194	0.0284495	-0.123755	-0.0885637	-0.191074	0.0245453	-0.014178	0.00419926	0.0228744	-0.00428013	1	0.626212	-0.151216	0.772202	0.742682	0.516453	0.907264	-0.159797	0.204686	-0.21506	0.131122	-0.120858	-0.188877	-0.0326392	-0.192649	-0.189923	0.217093	0.397733	0.0229983	-0.167518	-0.147264	-0.192819
MEN1	-0.303367	0.134192	0.986016	0.939762	0.153572	0.0858076	0.891584	0.0959839	-0.115539	0.00731864	-0.49461	-0.424972	-0.450294	0.0695661	-0.26041	-0.31425	-0.199876	-0.0583484	-0.307056	-0.218652	0.978339	-0.222423	-0.42534	0.68154	-0.389232	-0.0322106	-0.307942	-0.428048	-0.359085	-0.358911	-0.385933	-0.44336	-0.462057	-0.341029	-0.114194	0.207747	-0.398492	0.038733	0.17352	-0.207635	-0.371234	0.167933	0.0954316	-0.20883	-0.209168	-0.405247	0.0359892	0.122195	-0.362084
MITF	-0.304068	-0.261027	-0.170895	-0.161726	-0.437641	-0.431942	-0.17079	-0.307193	-0.168597	-0.175859	-0.317735	-0.307811	-0.22455	-0.307003	-0.293857	-0.284469	-0.259734	-0.337484	-0.360318	-0.216879	-0.00468473	-0.103098	-0.123306	-0.0127944	-0.256878	-0.185734	-0.2055	0.830106	0.89725	0.384858	0.845086	0.781857	1	0.517175	-0.382244	-0.343577	-0.263086	-0.26461	-0.227402	-0.303864	-0.216487	-0.388286	-0.314793	-0.150079	-0.2472	-0.170941	-0.4265	-0.233254	-0.381067
MKL1	0.809498	0.751222	0.167154	0.163159	0.112512	0.135889	0.70951	0.360315	-0.242838	0.0831848	-0.275913	0.683895	-0.350543	-0.0590706	-0.0928239	-0.0615989	-0.0276836	0.110673	-0.272418	-0.165165	0.0235232	-0.302551	-0.104719	0.0825253	0.0637155	-0.202119	-0.214668	-0.396995	-0.275252	-0.412791	-0.353576	-0.303905	-0.376393	-0.417996	0.212536	0.245251	0.313611	-0.0626139	-0.28626	-0.269551	0.222607	-0.157029	-0.400859	0.154408	-0.020378	1	0.0749974	0.133642	-0.108514
MLL2	0.453818	0.103638	0.0584657	-0.0564812	-0.469664	-0.493934	0.231635	0.295684	0.0465801	0.106846	-0.145158	-0.0109947	-0.0188763	0.226869	-0.0758324	-0.115417	-0.0402352	0.0948159	-0.0604053	0.187032	-1	-0.0443107	0.0196536	-0.780267	-0.788392	0.293226	0.115651	0.13694	0.140602	-0.0269316	0.0993021	0.0469088	0.19082	0.088075	0.012201	0.214521	-0.610683	-0.00691617	-0.699537	-0.0528344	0.355248	0.0100651	-0.0767219	-0.562845	-0.298718	-0.28035	0.0890909	0.119059	-0.781327
MLL3	0.455034	0.102041	0.0572326	-0.0574547	-0.469017	-0.493422	0.230631	0.293152	0.0462025	0.105021	-0.146132	-0.0130648	-0.0195153	0.223034	-0.0777964	-0.116727	-0.0406111	0.0971951	-0.0624209	0.185593	-1	-0.0467176	0.0178994	-0.780641	-0.788674	0.291436	0.114065	0.136963	0.139333	-0.0277909	0.0960192	0.0466934	0.189796	0.090548	0.0105149	0.210204	-0.611092	-0.00825422	-0.698572	-0.0551382	0.354599	0.00894736	-0.0772625	-0.562447	-0.299792	-0.280927	0.0881441	0.117169	-0.781602
MLLT10	-0.147891	-0.20174	0.562519	0.656857	-0.139044	-0.118523	0.210853	-0.239892	-0.230198	-0.359044	-0.140439	-0.191998	-0.188113	-0.0662149	-0.149857	0.321971	0.12541	-0.0162118	-0.122204	-0.289541	0.105272	-0.0707351	-0.135956	0.115171	-0.186281	0.311571	0.169276	0.117475	0.549663	-0.0853054	0.069245	0.130436	0.838291	0.862526	0.0691004	-0.24616	0.774242	0.260729	0.0443053	0.196773	-0.00525494	-0.206599	-0.240014	0.204008	-0.104108	0.0993307	-0.333581	-0.197569	-0.074878
MLLT3	-0.253204	-0.336105	0.50692	0.579586	-0.0846023	-0.0755724	0.490966	-0.401188	-0.381034	-0.474213	-0.103347	-0.267703	-0.25872	0.213613	0.0755499	0.689766	0.474033	0.304057	0.175071	-0.030121	-0.0213002	-0.168043	-0.171877	0.0220355	-0.208651	0.195706	0.0911509	-0.0341036	0.488706	-0.145898	-0.0885746	0.041246	0.77255	0.79471	0.13045	-0.144593	0.801072	0.191076	0.388744	0.339719	-0.0719386	-0.125665	-0.212876	0.343065	0.236896	0.345098	-0.0386499	-0.172236	0.055916
MLX	-0.14635	-0.0829783	0.27555	0.232629	-0.048765	-0.043842	-0.643253	-0.0252315	0.334891	-0.157589	0.454096	-0.199042	0.177764	0.394378	0.319917	0.456182	0.516395	0.0764835	0.718086	0.950845	0.234161	0.508465	0.651579	0.408802	0.645268	0.0623345	0.452608	-0.0698796	-0.229382	-0.146138	-0.581121	0.306921	0.317857	0.507298	0.0130878	-0.0785236	-0.179425	0.572267	-0.375426	0.83626	1	-0.167955	-0.156385	0.362752	0.610681	0.0767162	-0.0328286	-0.519327	-0.153735
MLXIPL	-0.559599	-0.637544	0.572207	0.564963	0.309074	0.323327	-0.831536	-0.187554	0.0925859	-0.310491	-0.539871	0.153157	-0.850537	0.0299144	-0.360375	-1	-0.153514	0.279121	-0.313091	-0.133593	-0.122238	0.217841	0.322465	-0.0524824	0.367213	0.552192	-0.487175	-0.215533	-0.167696	-0.356691	-0.135942	-0.462316	-0.0253173	-0.346991	-0.568256	-0.0583098	0.158798	-0.695905	-0.0585381	-0.466843	-0.926022	0.358459	0.489014	-0.361185	0.0446703	-0.166013	0.209209	0.0748226	0.429205
MSC	0.373959	-0.0395311	0.476487	0.368655	0.504064	0.585875	-0.737925	0.580726	0.357159	-0.381523	0.750364	0.0446846	0.0653377	-0.225769	-0.128383	0.580824	0.394327	-0.259129	-0.170757	0.11767	0.540135	0.193092	0.312058	0.373411	0.120744	0.104888	0.41602	0.272437	0.329874	0.82234	0.351166	0.0549664	0.525743	-0.703407	0.371214	0.219296	0.0604189	0.50264	-0.00576823	0.278097	0.542467	0.112319	0.24159	0.177129	-0.0998174	-0.116741	0.181309	-0.0785669	-0.796697
MSX1	0.167394	0.254975	0.750728	0.590416	-0.0498876	0.0282592	-0.438216	0.0162597	-0.0351147	-0.728005	0.797516	-0.135328	0.529436	-0.270519	-0.525805	0.322434	0.16501	-0.0272063	-0.789238	-0.293069	-0.543902	-0.849706	-0.0597108	-0.422678	-0.0791097	-0.513288	-0.277325	-0.123252	0.201879	0.0185823	0.293282	-0.00339309	0.306043	-0.345629	0.199867	0.40027	-0.126582	0.4695	0.350486	-0.269168	0.0765785	0.147144	-0.195895	0.0167094	0.0586703	-0.451931	0.087459	0.173155	-0.0251612
MSX2	0.458275	0.230505	-0.139284	-0.0407061	-0.554801	-0.65105	-0.597634	0.0810424	-0.0923419	-0.0476899	0.0294882	0.128818	0.13711	-0.793798	-0.656746	-0.59153	-0.595513	-0.904052	-0.609207	-0.51899	0.420238	-0.109201	-0.435541	0.384588	0.797817	-0.357432	-0.0512987	0.097688	-0.39235	-0.320685	-0.173276	-0.598831	-0.182052	-0.0152125	-0.222118	0.347987	0.106293	-0.739798	-0.51556	0.356114	-0.291665	-0.104598	-0.649681	-0.740974	0.199501	-0.105925	-0.798011	0.15875	-0.143492
MTA1	0.190896	-0.0995213	0.490809	0.305117	0.212894	0.217948	0.700956	-0.0278662	-0.518822	-0.494005	-0.200443	-0.00608582	-0.444707	0.468723	0.368696	0.396295	0.387258	0.535372	0.23858	0.43843	-0.284395	-0.063376	-0.283308	-0.211727	-0.0636782	-0.139369	-0.0535043	-0.186276	0.0125213	-0.238658	-0.121157	-0.130533	0.124025	-0.314589	0.0577785	0.315365	-0.022586	0.00685367	0.335816	-0.262185	0.203236	-0.132106	0.17063	0.133969	0.521488	0.56724	0.252296	0.367925	0.223683
MTA2	-0.555339	-0.421737	0.783634	0.793505	-0.431821	-0.386441	0.721633	-0.327178	-0.496432	-0.388398	-0.576014	-0.441108	-0.569243	0.63508	0.425957	0.354707	0.538601	0.449553	0.324497	0.32493	-0.46284	-0.285315	-0.206541	-0.465449	-0.233336	-0.248781	-0.528672	-0.316919	0.673529	-0.321814	0.048033	0.106669	0.558652	-0.348918	0.283545	0.212296	-0.118375	-0.374713	0.513295	-0.284794	-0.29858	-0.269775	-0.629268	-0.264026	0.48952	0.35101	-0.296549	-0.416091	0.354881
MTA3	-0.218846	-0.148939	-0.0969992	-0.119761	-0.125474	-0.167586	-0.0725148	-0.0980169	0.205505	0.288451	-0.051849	0.673552	-0.240318	-0.00949289	-0.0134056	0.0757611	-0.0529106	-0.0994387	0.0423782	0.0211998	-0.243971	0.111032	0.176767	-0.20397	-0.10013	-0.149675	-0.0727984	-0.124912	-0.161707	-0.0350631	-0.103653	0.103272	0.133172	0.428665	-0.06544	-0.0933862	-0.00151307	-0.0993118	-0.136779	0.194377	0.0377981	0.33384	-0.0605534	-0.0805865	0.14016	-0.00931258	-0.0163519	-0.0685839	-0.19844
MTF1	-0.158262	0.641507	-0.533395	-0.670897	0.604112	0.592962	-0.284374	0.170516	0.344927	-0.0500634	0.0525085	-0.0919933	0.317936	0.282487	0.195059	0.1788	-0.0594547	-0.0985794	-0.0615122	0.0859382	-0.0997201	-0.629454	-0.762861	-0.119172	-0.454277	-0.491222	-0.0907405	0.239602	0.385922	-0.0735787	0.158002	0.0598154	0.0360881	0.339791	0.290726	-0.236175	0.0844521	-0.0855957	1	0.215884	-0.373996	0.740392	0.0798592	-0.348266	-0.206006	-0.328173	0.28981	0.220914	0.271497
MXD1	-0.113324	0.0569044	0.315089	0.231861	0.199518	0.173291	0.349039	0.0213058	-0.392049	-0.89808	-0.0119257	0.0631108	-0.0999331	0.288058	0.117068	0.262099	0.241133	0.2237	0.0088769	0.278583	0.236434	0.522969	0.057709	0.211154	0.241207	0.547352	-0.0223609	0.0690931	0.103422	0.0145175	0.0334722	0.106828	0.0336096	-0.192934	0.0371442	0.184368	0.0331189	0.159286	0.078659	0.195197	0.130893	0.153206	0.0956306	0.141105	0.190986	0.270512	0.0571427	0.0977165	0.125761
MXD4	-0.141	-0.0708338	0.268448	0.226942	-0.0373272	-0.0342135	-0.63757	-0.0134692	0.329769	-0.157843	0.453162	-0.192912	0.173895	0.392135	0.314283	0.456441	0.512104	0.0746027	0.718356	0.947032	0.223918	0.504241	0.650234	0.40513	0.645114	0.0660602	0.452561	-0.0634039	-0.226427	-0.139919	-0.565363	0.303933	0.315078	0.506022	0.0116593	-0.0839144	-0.176857	0.569233	-0.367714	0.832233	1	-0.161331	-0.157262	0.359992	0.603189	0.074023	-0.0299609	-0.519871	-0.150713
MXI1	-0.0191541	0.0834117	0.232114	0.141742	-0.0395593	-0.0966844	0.224589	-0.00212129	-0.21994	-0.176086	-0.0803016	-0.0789522	-0.206165	0.537921	-0.0317629	0.208124	0.22425	-0.108638	0.162869	0.496698	0.761174	0.307765	0.234795	0.519958	0.789149	0.0448216	0.0172128	-0.284721	-0.0688518	-0.1736	0.0437387	0.111097	-0.0915142	0.20826	0.0742924	-0.0167374	-0.0857178	0.432021	-0.00209353	0.278494	0.166741	-0.195537	0.0402745	0.534233	-0.187494	0.239158	-0.165579	0.190385	-0.0534705
MYB	0.195342	0.281365	0.855588	0.955338	0.0826628	0.0199574	0.235429	0.22534	0.0397356	0.221911	0.0371582	-0.0717929	-0.104976	-0.291761	-0.201174	-0.160266	-0.0765298	-0.62647	-0.586241	-0.542439	0.975038	0.519093	0.324659	0.76414	0.155445	0.565497	-0.330746	-0.325378	-0.375391	-0.144999	-0.219703	-0.420778	-0.387565	-0.350985	-0.162502	0.000924895	-0.360863	0.0464738	-0.0221158	-0.129149	-0.546267	0.078668	0.0466587	-0.304171	-0.0939619	-0.00345718	-0.0835187	0.109861	0.0125265
MYBBP1A	-0.0318088	-0.00697076	-0.00544731	0.0425266	-0.0133708	0.00146075	0.0176512	-0.0631954	-0.0676332	-0.0527794	-0.0558823	-0.059137	-0.0753431	0.00690827	0.030848	-0.00945562	0.00398802	-0.0443728	0.0833821	-0.022697	0.0263712	-0.00502511	0.136333	0.0392389	0.0420746	0.0353433	-0.0641964	-0.0614565	-0.0112381	-0.0435953	-0.0400095	0.0151747	-0.0094086	-0.00652076	-0.0306262	-0.0182107	-0.0574848	0.00529053	-0.0363592	-0.0169237	0.00603349	-0.043128	-0.0295378	0.025589	0.0153465	0.0140018	-0.037153	-0.0130888	0.0113248
MYBL1	-0.0658949	-0.0899772	0.427176	0.538653	-0.0646109	-0.099566	0.0303871	-0.207373	-0.0833235	-0.200699	-0.0443956	-0.233437	-0.233306	-0.0579189	0.22573	0.315076	0.23151	0.445286	0.206061	-0.0518377	0.166248	0.109881	0.717	-0.173766	-0.1255	-0.178911	-0.123179	0.0901659	-0.0666498	0.642561	-0.0661171	-0.0443519	0.381206	0.13931	0.172082	0.295837	0.177489	0.407127	0.677647	-0.0061419	0.111062	-0.422237	-0.173441	-0.0138606	-0.0813633	0.104194	0.162746	-0.306965	1
MYBL2	-0.0204638	0.0220627	0.170517	0.150329	0.146827	0.164864	-0.0382025	0.186592	-0.129839	-0.474432	-0.022819	-0.394116	-0.136206	-0.124595	0.023934	0.154019	0.233916	-0.0074781	-1.30064e-05	0.336332	0.047813	0.219348	-0.150907	0.0568899	0.0199134	-0.00125375	0.0542566	0.00422962	0.0939916	0.145142	0.224134	-0.116607	0.229742	-0.191638	-0.200114	-0.185194	0.470625	0.221239	-0.0616475	0.100201	0.145765	-0.199409	-0.248305	0.186179	-0.0981577	0.188006	-0.0302551	0.234514	0.49233
MYC	0.16751	-0.0736722	-0.262795	-0.307444	0.463024	0.465891	-0.405408	0.262124	0.0388218	0.261807	0.298088	0.0407296	0.2308	0.105122	0.365511	0.105937	0.176958	0.102768	-0.0337607	0.159231	0.980831	0.990515	0.353555	0.791106	0.769466	0.343284	0.0489229	-0.00822474	-0.0862031	-0.137653	-0.104717	0.0362726	-0.0939382	-0.312054	-0.278227	-0.450419	0.380215	0.139541	0.0854578	0.10257	-0.234281	0.0191661	-0.0168566	-0.0503163	0.0722073	0.118367	-0.0956464	0.339677	0.0626128
MYCN	-0.00865246	0.187765	-0.687401	-0.767055	0.226625	0.267825	-0.477124	0.415061	0.53626	0.418786	0.333315	0.424829	0.4103	-0.204637	0.0640403	0.209047	-0.0591221	-0.0630735	-0.226208	-0.348524	0.103006	0.173742	-1	-0.136772	-0.183903	-0.0271242	-0.139994	0.221479	0.12395	-0.259853	-0.0602089	-0.0158638	-0.0958289	-0.179252	-0.186455	0.00260151	0.459816	-0.427843	-0.147306	-0.279212	-0.648069	0.209852	0.214039	-0.318684	-0.430874	-0.617725	0.290716	0.173811	-0.0282659
MYF5	-0.609955	-0.0970601	-0.113952	-0.126069	0.187399	0.171132	0.00663499	-0.0268914	0.0921328	-0.408286	0.372892	-0.719819	0.0398485	0.665011	-0.153231	-0.105482	0.0514378	0.120313	0.0538958	-0.31807	1	0.360592	0.359825	0.834456	0.0905287	0.0921902	0.146302	0.150486	0.0705254	0.166673	-0.131584	0.0552388	0.263297	-0.317587	0.24224	0.103781	0.161006	-0.223112	0.00766348	0.0383817	-0.200791	0.162433	0.0160284	-0.130941	-0.20179	0.0142942	-0.110889	-0.791649	0.0399755
MYF6	-0.67664	-0.328953	0.181065	0.424131	0.0887904	0.0599988	-0.122923	-0.143521	0.0192641	-0.0758164	0.227527	-0.673048	0.016513	1	-0.406231	-0.06029	0.176657	-0.187167	0.320368	-0.275046	0.308711	0.264412	0.802829	0.781325	-0.10264	0.274127	-0.113671	0.157347	0.593347	-0.026247	0.421779	0.400195	0.594494	-0.0623247	0.544016	-0.0736532	0.205991	0.479078	-0.342205	0.203266	0.295978	0.114079	-0.0204141	-0.224157	0.0136755	0.0213076	-0.149268	-0.50179	0.0441251
MYOCD	0.325778	1	-0.446061	-0.457309	0.371859	0.307284	-0.632914	0.223182	0.0943082	0.273027	0.197903	0.876061	-0.0207624	-0.659349	-0.0695304	0.0240626	0.0961568	-0.228215	-0.136458	-0.115686	-0.432604	-0.470097	-0.558899	-0.518115	-0.795167	-0.552968	0.205251	0.104231	0.374749	-0.266098	-0.00842197	-0.664156	0.0462452	-0.709595	0.0266583	0.0967724	-0.0687525	-0.172819	-0.577488	-0.361226	-0.187877	0.058258	0.0450924	-0.478523	-0.167617	0.121367	0.00966287	0.147126	0.119715
MYOD1	-0.20552	-0.314798	0.216794	0.351135	0.485301	0.436452	-0.0185922	0.185288	-0.0259761	-0.123445	0.253106	-0.477935	0.0109781	1	-0.0734311	0.0149776	0.258092	0.0402056	0.433911	0.00452436	0.470893	0.313182	0.638859	0.66657	-0.197775	0.596325	0.0422684	0.163706	0.331029	0.13965	0.375859	0.420576	0.55721	0.178138	0.4622	-0.107103	0.414923	0.412265	-0.382989	0.274762	0.427847	-0.0259692	0.133438	-0.267398	-0.109613	0.276371	0.14413	-0.376697	0.103392
MYOG	-0.0155252	-0.681792	0.427389	0.464907	0.0717906	0.0513223	0.206596	0.226046	-0.429356	-0.745186	0.475381	-0.354391	0.45762	-0.697451	-1	-0.862944	-0.803125	-0.0983449	-0.717969	0.0435613	0.326242	-0.0972797	-0.340548	0.663967	-0.43908	0.218721	0.0226859	0.294595	0.663124	-0.0402275	0.108741	-0.263132	0.470503	0.00833299	0.212582	0.259003	0.227598	0.500822	-0.297624	0.0663946	0.452908	0.064463	-0.809418	0.313476	0.147653	-0.57636	-0.928191	0.11189	-0.0136551
MZF1	0.370383	0.354004	-0.302717	-0.415855	-0.911044	-1	-0.584971	0.114829	0.286811	0.101306	0.29385	0.195976	0.488731	-0.642476	-0.741791	-0.852021	-0.697921	-0.821313	-0.514232	-0.7616	0.544001	-0.578722	-0.58423	0.412502	0.327437	-0.719886	-0.000469622	0.0833592	-0.0916231	-0.115692	0.150912	-0.620065	0.0387362	0.0850593	-0.458681	0.454518	-0.145473	-0.415854	-0.206761	0.234054	0.0149638	0.136167	-0.760171	-0.287024	0.161732	-0.123529	-0.920242	-0.300223	-0.1729
NAB1	-0.0391395	-0.20667	-0.199074	-0.133466	0.180246	0.152751	-0.149027	-0.19085	-0.229636	-0.236991	-0.288169	-0.290586	-0.276864	0.364371	0.697102	0.555697	-0.0498037	-0.0666908	-0.122701	0.380469	-0.175449	-0.213692	-0.245281	-0.171129	-0.130085	-0.21436	-0.275219	-0.221105	-0.311475	-0.1735	-0.247944	-0.201747	-0.2701	-0.2422	-0.204512	0.646161	0.346457	-0.129329	0.856934	-0.135967	-0.162138	-0.146614	-0.2549	-0.166919	0.33566	-0.186766	-0.0722164	1	0.031798
NAB2	-0.224831	-0.511739	-0.346932	-0.321459	0.360552	0.347113	0.18984	-0.584025	-0.0176496	0.481405	-0.161021	-0.191078	0.132124	0.103713	-0.0431514	-0.349451	-0.337592	0.571679	-0.249681	-0.138271	-0.259657	-0.274122	-0.262214	-0.515813	0.299305	0.322412	-0.80282	-0.569471	-0.589589	-0.300334	-0.374088	-0.516176	-0.489814	-0.478129	-0.338081	-0.139671	-0.735393	0.834492	0.40669	-0.381965	0.929534	0.511556	0.297431	-0.390012	-0.0355509	0.0232589	0.661455	-0.352949	-0.0658947
NANOG	-0.107661	0.0150367	-0.503451	-0.538789	0.140411	0.151958	-0.288302	0.185127	-0.0308581	-0.793053	0.277944	-0.36309	-0.212742	0.0455068	0.734516	-0.0172045	0.158434	0.0283253	0.236946	0.181921	-0.280083	-0.442485	-0.000652651	-0.214697	-0.537251	-0.168202	0.432037	0.550468	0.751436	0.550964	0.995365	0.447538	0.658153	0.525798	0.0413458	0.193516	0.327284	-0.318772	-0.11325	0.0648983	-0.755016	0.218379	-0.0402985	0.130246	0.187127	0.0320277	0.803785	-0.195271	-0.433925
NCOA1	-0.132581	0.0744541	0.423234	0.470395	0.212547	0.0836492	0.323272	-0.31525	0.090885	0.31986	0.111369	0.390882	-0.260212	0.0130899	0.362801	0.374655	0.17372	0.0889809	0.279618	-0.0322597	-0.0259388	0.159694	0.477954	0.0947032	0.277582	0.422245	0.27805	0.331835	-0.0737413	-0.00574184	-0.0337418	0.229849	0.161379	0.75993	0.0356419	0.242647	0.117053	0.173966	0.186321	0.39489	0.176397	-0.182976	-0.0333756	0.167514	0.0603885	0.147342	-0.103077	-0.0244116	0.0318514
NCOA2	0.538691	-0.0667346	0.559325	0.646072	-0.210505	-0.136387	0.157046	0.106969	0.201309	0.0793589	0.42134	0.280066	0.409688	-0.166393	-0.122244	-0.383896	-0.475506	-0.0578015	-0.419401	0.014968	0.0817206	-0.359159	-0.264645	-0.335557	-0.505337	0.0524553	0.0687594	-0.186509	-0.914495	-0.0204118	-0.280416	-0.606583	-0.315359	-0.451228	0.140567	-0.27389	0.00138102	-0.233358	0.0104073	0.26417	-0.298513	0.318566	0.24833	-0.422557	0.104372	0.0566339	-0.100649	0.236676	-0.0520201
NCOA3	-0.76843	-0.0589151	0.00981964	-0.0181893	0.207413	0.194243	-0.547571	-0.63373	-0.285799	-0.0706748	0.11001	-0.431514	0.0292585	0.284317	-0.0466976	-0.0934537	-0.0761851	0.186601	-0.0161457	0.0768934	-0.603293	-0.602875	-0.554172	-0.451591	-0.350118	-0.607945	-0.322023	0.358054	0.409798	0.0691208	0.979609	0.347244	0.358386	-0.00193889	0.493254	0.848804	-0.394924	-0.107649	0.174391	0.244297	-0.222344	-0.589956	0.194698	0.019919	-0.162853	0.0588735	0.305797	-0.487356	0.468117
NCOA4	0.13377	0.00543921	0.884354	1	-0.303828	-0.322183	0.784178	-0.393885	0.136457	-0.0363504	0.00821542	0.0760211	0.0188649	0.0552925	-0.085557	-0.16551	-0.105021	0.0177618	0.408001	-0.099372	-0.392283	0.0288773	-0.188819	-0.193692	-0.211295	0.0148618	-0.115968	-0.0644927	-0.256852	-0.00917523	-0.0340116	-0.177946	-0.195699	-0.148761	0.284001	-0.380059	-0.072989	-0.227242	-0.0348117	0.42283	-0.346226	-0.0911655	0.117497	-0.283652	-0.161087	-0.0956508	-0.258591	-0.204224	-0.325879
NCOA6	0.0340496	0.111278	0.253833	0.401415	-0.0263051	-0.180465	-0.215098	-0.267455	-0.0945837	-0.188922	-0.00410175	0.175747	-0.0826553	0.150155	0.256247	0.213959	0.196362	0.380808	0.395651	0.253046	-0.251299	0.174565	0.165565	-0.133546	-0.112516	-0.0738902	-0.178496	0.0530906	0.0980489	0.170154	0.0803282	0.182681	0.203241	0.257734	0.309062	0.278866	0.0959731	0.199506	0.335793	0.0376395	-0.118495	0.0664616	0.0408848	1	0.396063	0.266115	0.376251	0.19544	0.178429
NCOR1	0.476853	0.143179	0.727559	0.781094	-0.0141678	-0.0192759	0.586354	-0.13089	0.102177	0.258563	0.0790142	-0.053134	-0.0335598	-0.205161	-0.272306	-0.216809	-0.362865	-0.215821	-0.106836	0.0309862	-0.338527	-0.238595	0.338321	-0.0538682	-0.123658	-0.0914654	0.151576	-0.0885096	0.0526587	-0.0437536	0.269009	0.235099	0.065126	0.322799	0.115289	-0.511887	-0.364829	-0.419985	0.0793025	0.457405	-0.230417	0.200245	0.507538	-0.398941	-0.306222	-0.403865	0.0201328	-0.0625555	0.411352
NCOR2	0.261219	-0.0579334	0.274659	0.336749	-0.24957	-0.271598	0.272094	-0.102671	0.176496	0.104993	0.181284	0.199334	0.211883	-0.0231548	-0.202525	-0.122926	-0.132337	-0.278885	-0.0826122	-0.105076	-0.0640841	-0.0091438	1	0.166095	0.0972708	-0.0779552	-0.0117217	-0.229541	-0.22417	-0.0710622	0.0429496	0.108237	-0.160409	0.0575132	0.330674	-0.0375903	-0.242617	0.0464723	0.0309169	0.344643	-0.0101064	0.0726803	0.308948	0.098581	-0.0973511	-0.0311685	-0.214631	0.0114136	-0.0495097
NELFB	-0.186623	-0.183984	1	0.986227	-0.0891048	-0.120313	0.500564	-0.181657	-0.271219	-0.110646	-0.202922	-0.222715	-0.203392	0.282772	-0.133657	-0.1758	-0.0939948	0.168192	0.860802	-0.0415066	-0.0212688	-0.105319	-0.0640381	-0.0186563	-0.0285584	-0.0759503	-0.114198	-0.204839	-0.11145	-0.157155	-0.179637	-0.15101	-0.130828	-0.184149	0.257801	0.00397026	-0.240565	-0.164744	-0.189836	-0.0450915	-0.0961093	-0.112099	-0.247907	-0.112975	-0.101286	-0.0575601	0.0535042	-0.0259593	-0.181401
NELFCD	-0.533462	-0.162925	0.189192	0.283919	0.148293	0.188274	0.100563	0.140405	-0.0677527	-0.496788	0.226028	-0.276933	-0.0356111	-0.0861671	0.09512	0.534857	0.567583	-0.134861	0.299457	0.097275	-0.692763	-0.546185	-0.40234	-0.472796	-0.529224	-0.297113	-0.161655	0.610976	1	0.435794	0.504568	0.483186	0.73538	0.0822392	-0.181481	0.195285	0.0679404	0.17618	-0.147719	-0.180695	0.050569	0.303213	-0.0654247	0.660672	-0.0957147	-0.1606	0.196603	0.0339826	-0.0790572
NEUROD1	-0.0302968	-0.0620523	-0.0849446	-0.122996	0.262234	-0.0597776	0.706565	-0.0425169	-0.0761572	-0.129509	0.116114	0.235146	0.064936	-0.0315552	-0.110075	0.0692822	0.166956	0.0201492	-0.0325018	0.186676	0.0201606	0.106289	-0.29886	-0.158279	0.0168245	-0.0494472	0.338984	-0.10246	-0.152161	-0.312178	0.215625	1	0.473284	0.0233693	0.0741263	-0.194678	-0.151791	0.0229749	0.164064	0.0540097	0.159555	-0.118152	0.0875694	0.0347725	-0.238512	0.100251	0.0288859	0.0706169	-0.00186562
NEUROG3	0.249268	-0.262731	0.415937	1	0.0287809	-0.0806585	0.548168	0.0428952	0.0147399	0.0871358	0.586685	-0.203368	0.0934248	0.228176	-0.0937304	0.231772	0.392167	-0.0179737	0.0662316	-0.234138	-0.19414	0.00782454	0.451064	-0.0731533	0.362006	0.36096	0.00747131	-0.29439	-0.0909306	-0.0937571	-0.053821	0.359029	0.0869913	0.398035	-0.0303212	0.302043	-0.0261263	0.448389	0.148915	0.414267	0.444588	-0.0138829	0.260414	0.308378	-0.105225	0.678947	0.0529113	0.0131494	0.319799
NF1	-0.236936	0.237847	0.336879	0.474201	0.515887	0.648124	-0.421497	0.245981	-0.233265	0.0100389	0.200348	0.0748754	0.27127	-0.238908	0.251386	0.527436	0.185436	-0.0744822	0.192285	0.443494	0.192927	-0.0898753	0.179721	0.012111	-0.348331	0.0610282	0.232126	0.313692	0.412176	0.20541	0.316568	0.277621	0.275546	0.477789	0.0672784	-0.237257	0.0945519	0.1243	0.105846	0.248634	0.143028	0.113726	-0.0585727	0.00189612	0.0119181	-0.349257	0.430014	0.100794	-0.0321855
NFAT5	0.0528962	-0.272226	-0.137131	-0.133245	-0.242348	-0.233668	-0.182078	-0.330693	0.348964	0.16986	-0.0810895	0.272249	0.515548	-0.281286	-0.271647	-0.210774	-0.0251564	-0.36568	-0.226987	-0.214753	0.129729	1	-0.201119	-0.0570939	-0.0829655	0.0561875	-0.297463	-0.103144	-0.223183	-0.20303	-0.253197	-0.175832	-0.29372	-0.291971	-0.114993	0.124293	0.450168	-0.187573	-0.252429	-0.258331	-0.20503	0.180037	-0.257843	-0.100206	-0.253931	0.0210977	-0.026818	-0.181157	-0.277065
NFATC1	0.0431219	0.0300064	-0.0654798	-0.000956366	-0.0378162	-0.191667	0.00226592	-0.455694	-0.279344	-0.188475	-0.340197	-0.0579904	-0.164471	-0.399607	0.230776	0.197525	1	-0.205531	0.113536	-0.1179	0.699086	-0.0942639	-0.0922651	0.562582	0.406758	-0.136542	-0.0429553	0.528238	0.256334	0.354499	0.357834	-0.321164	0.51837	0.920172	-0.334447	-0.313808	0.570738	0.397232	0.134771	-0.210005	0.043186	0.138334	0.0863912	-0.119675	-0.0678743	0.299603	0.109015	0.263288	-0.088269
NFATC2	-0.0883779	0.376179	0.378431	0.471238	-0.212369	-0.157874	-0.0781673	0.204153	0.246452	0.106721	-0.200111	0.517085	-0.247631	-0.347223	-0.522109	-0.0185311	0.00667465	-0.231359	-0.379481	-0.13587	0.108644	-0.281957	-0.436469	0.0446331	-0.523582	-0.0507348	-0.0657235	0.498673	0.946961	0.354051	0.129577	-0.119197	0.905167	0.788537	-0.328313	-0.194126	0.0663952	-0.0981492	-0.216415	0.0321978	0.0211769	-0.218797	-0.10359	-0.0834107	-0.0262062	0.151378	-0.366668	-0.424346	-0.0648674
NFATC3	-0.29453	-0.330394	0.991972	0.95051	0.0632619	0.015755	0.824896	-0.241496	-0.219342	-0.128239	-0.191056	-0.224585	-0.107008	0.333744	-0.224377	-0.438541	-0.17354	0.198093	0.933684	-0.195577	-0.261128	-0.343668	-0.282926	-0.362532	-0.116383	-0.366416	-0.331608	-0.121492	-0.0202685	-0.195504	-0.0802833	-0.115735	-0.124969	-0.265796	0.323129	-0.0214986	-0.159758	-0.373221	-0.204985	-0.00913394	-0.252244	-0.0436774	-0.135096	-0.144552	-0.309583	-0.282133	0.110899	-0.203057	0.0579226
NFATC4	-0.223243	0.000680654	-0.0959258	-0.171612	-0.30109	-0.256187	-0.206998	-0.173757	-0.359472	0.236688	-0.285457	-0.123838	-0.0846477	-0.223219	-0.054017	-0.20216	0.0675615	0.465211	0.0109153	-0.041522	0.0273675	0.179487	-0.125926	0.0691942	-0.0860195	-0.172581	0.406464	0.0943726	-0.272638	-0.213659	0.15284	-0.190126	-0.206676	-0.152919	0.986735	0.657636	0.0250084	0.387401	0.0961546	1	0.301883	0.612018	-0.446732	-0.150748	-0.108679	-0.187888	-0.392577	-0.210686	-0.219293
NFE2	0.0739689	0.0461737	0.0694818	0.07374	0.0321748	-0.0567795	-0.0599915	-0.18933	-0.132318	0.0396973	-0.0332298	-0.241726	-0.181866	0.365872	0.29599	0.861714	0.0957815	0.108004	0.328178	0.652163	0.0264847	0.470718	1	0.105607	-0.11157	-0.433235	0.520065	0.0599705	0.15837	0.195062	-0.0925099	0.563716	-0.047422	0.00890734	0.381866	-0.135793	-0.10161	0.0808224	0.691962	0.793847	0.127847	-0.181299	-0.0768548	-0.0961775	-0.132554	-0.0647359	-0.131544	0.231958	0.29297
NFE2L1	0.167382	0.0326814	-0.0484887	-0.128921	-0.211422	-0.21226	-0.0438051	0.0266903	0.281364	0.138283	0.28091	0.270989	-0.0185511	0.315442	0.40816	0.128152	0.272686	0.249033	-0.0885523	-0.0171418	-0.991776	-0.815515	-0.473815	-1	-0.795712	-0.103423	0.000905114	0.433811	-0.0532195	-0.00897607	0.13245	0.304235	0.0647338	0.309902	0.528063	0.0471776	-0.0585122	0.416624	0.368668	0.422601	-0.117623	0.237	-0.120937	-0.244925	-0.224288	-0.35175	0.0924496	-0.0639831	0.323528
NFE2L2	-0.0884694	-0.0337755	-0.0702507	-0.0583254	-0.101168	-0.112459	0.066512	0.0634064	0.257749	-0.0766809	0.0290099	0.000440022	0.0180568	0.254956	0.524599	0.0324437	0.0378047	0.310965	0.237442	-0.13679	-1	-0.147469	-0.0735614	-0.694039	-0.129393	-0.992472	-0.812443	-0.3035	-0.742991	-0.164665	0.115139	-0.312482	0.0712229	-0.147626	0.345374	0.217447	-0.778063	-0.0926606	0.5096	0.179289	-0.654966	0.214747	-0.0278229	-0.418551	0.134371	-0.162945	-0.0673253	-0.168013	0.179214
NFIA	0.128351	0.511264	0.183637	0.296605	-0.100114	-0.140667	0.381813	-0.218391	0.0446711	0.0928283	0.226829	-0.0490873	0.263093	-0.0280872	0.485732	0.215179	0.630424	0.172876	0.0327474	-0.0526439	0.241561	0.43078	0.308282	-0.152117	0.384032	0.335953	-0.523519	-0.249222	-0.136369	-0.485291	-0.407169	0.186979	0.107106	0.491982	-0.139709	-0.409575	-0.352595	0.31577	0.108062	0.253241	-0.0602981	-0.355895	-0.0175909	0.491362	-0.335255	0.122646	-0.116408	0.828125	0.419677
NFIB	-0.114277	0.0550188	-0.223523	-0.244014	0.441288	0.437429	-0.348584	-0.194909	-0.586866	-0.416825	-0.474736	0.0292487	-0.503489	0.322136	0.133827	0.156072	0.277182	0.291042	-0.0789384	-0.00188678	-0.377201	0.522353	-0.383441	-0.370835	0.512631	0.76182	0.18603	0.65721	1	0.62649	0.673259	0.302509	0.505147	-0.162929	0.0307812	0.0195323	0.158247	-0.273041	0.28691	0.0318395	-0.374661	-0.114976	0.696764	-0.121687	0.497296	0.317944	0.209967	-0.162313	0.341999
NFIC	-0.302575	-0.876086	-0.155415	-0.217699	-0.17847	-0.177464	-0.698244	-0.0583942	0.534144	-0.712652	0.312775	0.266678	0.271062	-0.417015	-0.399387	-0.509282	-0.547078	-0.589295	-0.508299	-0.318361	-0.407905	-0.173307	-0.505605	-0.355883	-0.245129	-0.797894	0.329051	-0.209014	-0.0146894	0.420843	0.151858	0.0137421	0.26975	-0.168884	-0.0508174	0.157236	0.0413062	0.955727	0.123407	0.0911348	0.0855551	-0.242542	-0.0558038	0.053539	0.506678	0.671604	-0.574444	0.113825	-0.146049
NFIL3	-0.736112	-0.73395	-0.188237	-0.113903	-0.0792978	-0.0800134	0.278822	-0.770459	-0.432713	-0.109308	-0.694785	-0.67912	-0.370404	0.479747	0.573991	-0.184336	0.188559	0.975477	0.0254682	-0.376772	0.346374	-0.1776	-0.33625	-0.395239	0.0897531	0.252612	-0.219852	-0.410533	-0.6896	-0.485916	-0.210272	0.0613223	-0.178702	-0.498462	0.564928	0.554052	-0.845252	0.256278	0.355383	-0.243307	0.635317	0.341232	0.00933182	-0.356357	-0.488315	-0.366967	0.508125	-0.591959	-0.370252
NFIX	-0.0650157	-0.169963	0.0121194	-0.0573322	-0.163295	-0.237213	0.00249484	-0.277429	0.00860696	0.655012	-0.0670894	1	-0.0409792	-0.100264	-0.109001	-0.0395446	-0.00212947	-0.192639	-0.103105	-0.0658363	-0.00515787	0.645919	-0.00881333	-0.0154492	-0.0174072	-0.0199072	-0.15191	-0.209989	0.169447	-0.0468125	-0.187561	-0.0927183	-0.184921	-0.0738593	-0.152695	-0.184421	0.923574	-0.0637696	-0.12059	-0.142161	-0.00689132	-0.0604569	0.280581	-0.0226856	-0.0497384	0.505178	-0.222714	-0.0802227	-0.147632
NFKB1	0.259306	-0.121222	-0.178511	-0.148218	0.386325	0.370269	-0.0110348	-0.247787	0.182232	-0.202117	-0.426029	-0.225826	-0.214589	-0.0132218	0.0357131	-0.0786538	0.610178	0.26161	-0.0756771	-0.231816	0.159898	0.279188	-0.109477	0.0494476	0.570549	0.23044	0.285312	-0.348507	-0.220139	-0.31649	-0.369956	-0.220987	-0.285747	-0.480084	-0.0213589	-0.0166629	0.605764	0.297832	-0.0160601	0.123632	-0.116708	0.211461	0.475048	-0.151152	-0.104672	-0.062833	-0.101361	-0.0939148	-0.0153365
NFKB2	0.1759	0.0411967	-0.929103	-0.88397	0.125542	0.153651	-0.630338	0.221843	0.0720641	-0.370164	0.170542	-0.0600251	-0.0795839	0.0311204	0.470573	-0.288281	-0.181785	0.0498942	0.294769	0.288065	0.366258	0.525995	0.463673	0.755797	0.45798	0.274731	0.429868	-0.0170332	-0.0285588	0.0260116	-0.0777732	-0.0712373	-0.23608	0.272284	-0.0804639	0.123795	0.58825	-0.620431	0.282091	-0.208589	-0.639452	-0.0878503	-0.00949165	-0.421608	0.312321	0.179476	0.427049	0.0548104	-0.248596
NFKBIA	0.0907088	-0.312042	-0.54318	-0.35584	0.40742	0.410729	0.421002	-0.644768	0.143237	0.119718	-0.213619	0.16511	-0.0219906	-0.195292	0.00364752	-0.109576	0.00486099	0.378863	-0.0853444	-0.35674	0.0357621	-0.13777	-0.418474	-0.541715	0.811413	0.794724	-0.0794945	-0.0910037	0.0034008	-0.309301	-0.159869	-0.436337	-0.0525695	0.0791487	-0.29604	-0.496588	0.298748	0.633471	0.235478	-0.342817	0.176679	0.220716	0.723338	-0.185161	-0.00249387	-0.176754	0.224638	-0.282342	-0.36052
NFRKB	0.281135	-0.0181013	0.256214	0.336832	0.0807781	0.124685	-0.140464	0.26572	-0.100758	-0.0440627	0.279628	0.219632	0.280622	0.0344468	0.122475	-0.330986	-0.383466	0.20872	-0.281776	0.261132	0.390341	-0.310583	-0.172403	-0.562186	-0.46826	0.309522	0.250244	-0.180761	-0.964857	0.183703	-0.511922	-0.751726	-0.226978	-0.796835	-0.305976	-0.104942	0.320989	-0.186362	0.125168	-0.199082	-0.241974	0.154887	-0.049274	-0.363461	0.464102	0.374554	0.110512	0.443079	0.169092
NFYA	0.180938	-0.0226764	0.0961603	0.192008	-0.456983	-0.408699	-0.00996763	-0.0899052	0.193709	-0.317443	0.0896865	-0.231648	0.144073	-0.111404	0.233123	0.19405	0.335612	-0.234314	0.341298	0.14625	-0.0125575	0.129535	0.97153	0.11095	0.762924	-0.061221	0.0395651	-0.0346422	-0.0506178	-0.502398	-0.172996	0.179226	0.0744418	0.387706	-0.185275	-0.394411	0.398147	0.232716	-0.0448244	0.151817	-0.24418	-0.311362	-0.225927	0.860427	0.185202	0.183744	-0.336503	0.0876068	0.203628
NFYB	0.0501504	-0.239969	0.0773401	0.101271	-0.29198	-0.290411	-0.062355	-0.246535	0.182235	-0.467906	-0.0950384	-0.325564	-0.0975654	-0.13917	0.196739	0.396508	0.619326	-0.0350233	0.58064	0.000347132	0.223915	0.148104	0.722509	0.210995	0.700943	0.214538	0.170618	0.109842	0.116419	-0.295406	-0.089982	0.260444	0.180125	0.400218	0.0200116	-0.177461	0.36985	0.09206	0.0733156	0.162874	-0.395139	-0.249156	-0.255026	0.782302	0.106739	-0.0305182	-0.345622	-0.173923	0.0613756
NFYC	0.0414739	-0.295632	0.0151526	0.0669783	-0.35423	-0.328292	-0.102116	-0.175548	0.159874	-0.377181	-0.113954	-0.321377	-0.0851011	-0.0771437	0.250964	0.317084	0.625254	-0.0949801	0.593131	-0.0309461	0.276718	0.0669753	0.617666	0.173511	0.753601	0.152496	0.205694	0.156515	0.200522	-0.333913	-0.0683088	0.284561	0.194799	0.358419	0.0225257	-0.18383	0.364178	0.15613	0.138772	0.230668	-0.383235	-0.274913	-0.313049	0.815348	0.132079	0.0465743	-0.396809	-0.240857	-0.00169744
NHLH2	-0.368037	-0.236062	0.462756	0.129224	0.360806	0.37389	-0.18346	-0.287792	-0.372833	-0.365141	-0.0905432	-0.180793	-0.375256	0.824424	1	0.370891	-0.202097	0.46452	-0.279284	-0.239246	-0.372005	-0.25157	0.156704	-0.205232	-0.170223	-0.121246	0.345634	-0.0780531	-0.173065	0.733609	0.213524	-0.280334	-0.155737	0.387602	0.309464	0.318039	-0.208598	0.105321	0.158721	0.849006	-0.17119	0.113088	0.560425	-0.0419138	0.473269	0.555133	0.330137	-0.0743186	-0.334202
NKX2-1	-0.0342354	-0.0411242	-0.00599594	-0.00956373	-0.0400079	-0.0226145	-0.00800071	-0.0916501	-0.0388794	-0.0275097	-0.0710223	-0.0415827	0.0374508	-0.0290545	-0.00610695	0.0178497	-0.00148719	-0.0587371	0.0330422	-0.018871	-0.0236493	-0.0272434	-0.00806374	-0.0192262	-0.0132828	0.0127066	-0.0346681	-0.0730493	-0.0441739	-0.0460967	-0.0392251	-0.0185305	-0.0721207	-0.0116421	-0.0245952	-0.023573	-0.059621	-0.0227372	-0.0129677	0.0194638	-0.0227156	-0.0621269	-0.0423365	0.0615146	0.517295	0.0123981	-0.0640665	-0.0497879	-0.024649
NKX2-2	0.184682	0.0252942	0.0072919	0.117125	0.237579	0.315566	0.46549	0.290539	0.0299977	0.0167455	-0.310765	-0.33404	0.0419012	0.304572	0.315518	0.839605	0.500756	-0.109822	0.403943	0.209039	-0.447794	-0.141499	0.195501	0.0601467	0.252257	0.663956	0.194764	0.0377391	0.788215	0.247568	0.0438057	0.757615	0.41859	0.337547	0.139477	0.317445	0.132323	0.195738	0.234896	0.460841	0.189365	0.492249	0.499064	0.924207	0.07816	0.900198	0.138198	0.373145	0.415308
NKX2-3	0.396914	0.252707	0.311869	0.159014	-0.246567	-0.286682	-0.808184	-0.106894	0.127817	0.0371499	0.109508	0.00720834	-0.282128	-0.265555	0.298851	0.130819	0.384132	0.283054	-0.190188	0.32469	-0.858752	0.0196122	0.150222	-0.451356	-1	-0.722693	-0.503173	-0.374805	-0.391	0.267003	0.208734	-0.176034	0.0637127	0.00416619	0.203952	0.237753	0.0452258	0.499885	0.395046	0.185591	0.142343	0.250759	-0.113146	0.126094	0.535335	0.46783	0.342613	0.316126	0.58383
NKX2-5	0.133889	-0.0294094	-0.368446	-0.255014	-0.159794	-0.166773	-0.162375	0.711223	0.433306	0.317763	0.458823	0.198893	0.288419	-0.365232	0.170514	0.470338	-0.0293409	-0.462435	0.0761468	-0.352474	-0.162356	0.454283	0.574316	-0.233081	0.63219	-0.119391	0.0866909	1	0.798594	0.64742	0.734934	0.675268	0.656456	0.679172	-0.458267	-0.555268	0.182996	-0.298466	-0.277397	0.342824	-0.381494	0.259123	0.409944	0.0113963	-0.186535	-0.160858	0.295154	-0.219942	-0.212518
NKX3-1	-0.200824	-0.07763	1	0.929311	-0.211445	-0.189335	0.593512	-0.205191	-0.0599712	-0.335829	0.27723	-0.19527	0.178363	0.0832841	-0.00543439	-0.294983	-0.0195653	0.095193	-0.135209	0.134092	-0.621116	0.0402313	-0.385509	-0.270195	-0.022972	-0.204298	-0.255836	0.105387	0.15297	0.198612	0.291922	0.0506779	0.180756	0.351868	0.20498	0.0579147	-0.0318922	0.197561	0.188845	0.122706	-0.304884	0.117186	-0.058211	-0.423575	-0.302711	-0.0265655	0.0482664	0.1059	0.319115
NOTCH3	0.00189506	0.156341	-0.878502	-0.813077	-0.0225347	-0.0410008	-0.00160368	0.0268424	0.151236	0.166129	-0.0166322	0.211874	0.118784	0.0981459	0.143443	0.385322	0.0356296	0.311632	0.0508954	0.0136528	-0.416468	-0.515066	-0.3562	-0.423191	-0.852951	-0.104792	0.287111	-0.00127061	0.114119	0.0762743	0.334663	-0.149183	0.105116	0.139681	0.472156	-0.328141	0.0309845	-0.300759	0.204247	0.217078	-1	0.502709	0.393236	-0.10644	-0.173308	-0.00160335	0.607715	0.152748	0.34048
NPAS1	-0.194385	-0.0293487	0.139314	-0.143901	0.113059	0.0311109	-0.119131	-0.104234	-0.0527048	0.0845553	-0.213906	0.21343	-0.317825	0.107061	0.783283	-0.105151	0.201208	0.278701	0.231235	0.404245	-0.00864172	0.162389	0.237019	-0.202375	-0.0454773	0.184719	0.149174	-0.245304	-0.193869	0.0442992	-0.153131	0.0912931	-0.0364862	-0.134598	0.0283622	-0.246707	-0.103289	0.0931396	0.189995	-0.121546	0.159749	-0.0930103	0.117849	0.167184	0.29321	-0.0864545	-0.198843	1	-0.221374
NPAS2	-0.121787	0.19107	0.0326416	-0.00520642	0.125204	0.0762349	-0.0109279	-0.0344697	-0.0646364	0.104209	0.166836	-0.0526564	0.00221827	0.815423	1	0.564057	-0.0292956	0.458181	-0.0642645	0.00596874	-0.128834	-0.0259039	-0.120836	0.0999021	-0.248709	0.170301	0.337006	-0.291777	-0.50998	0.124295	0.157637	-0.324203	-0.230054	-0.101491	0.450507	0.567889	-0.458168	0.0332973	0.491232	0.788825	-0.308086	0.178069	0.119196	0.201194	0.22029	0.308774	0.291506	-0.13992	0.261994
NPAS3	0.158746	-0.213688	0.0481161	0.26339	-0.216191	-0.174066	-0.191371	-0.236991	-0.212692	-0.278717	-0.284991	-0.380234	-0.370858	-0.241052	0.207017	0.0585506	-0.065236	-0.106195	-0.0301026	0.125601	-0.135064	-0.260317	-0.151026	-0.213041	-0.190769	0.240998	0.340744	0.239797	1	0.170433	0.741195	0.907541	0.922576	-0.0703806	-0.173991	-0.199978	-0.098205	-0.0423582	-0.0656437	-0.171085	0.875623	-0.326043	-0.0517871	-0.200167	-0.310123	-0.128199	-0.243843	-0.138209	-0.247007
NPM1	-0.0499664	-0.00656057	0.123783	0.0576495	0.0339976	-0.02049	-0.0583854	-0.0696837	-0.129295	-0.181473	-0.0688103	-0.0759066	-0.215885	0.0991586	0.336961	0.398204	0.205596	-0.0566049	0.208623	0.157837	0.626975	1	0.704859	0.494149	0.213458	0.0658311	0.041573	-0.0258211	-0.0300888	-0.0385072	-0.144927	-0.158339	0.00016583	-0.0039417	-0.0184104	-0.316871	-0.233477	0.163861	0.123797	0.235165	0.124148	-0.191977	-0.0556975	0.245014	0.0110626	0.216294	-0.20733	0.185206	0.0274845
NR0B1	-0.0246929	-0.149601	0.461133	0.40722	-0.0458487	-0.0581902	0.539293	-0.50819	-0.165555	-0.212016	0.221045	-0.0615473	0.0362662	-0.210792	-0.182448	0.147904	0.0316805	0.0107755	0.0723151	-0.261102	-0.321279	-0.31727	-0.04313	-0.238746	0.406123	-0.0890237	-0.325939	-0.466861	-0.218933	-0.135997	-0.55405	-0.199994	-0.490924	-0.121843	0.364907	0.188637	-0.159002	0.0515386	0.136173	0.507339	0.0125878	0.529153	0.0781422	0.340755	1	0.534821	0.0469702	-0.356982	-0.392687
NR0B2	0.0229288	0.24891	-0.285286	-0.205192	0.432891	0.443569	-0.521912	0.506369	0.155735	0.223261	0.0281452	-0.145743	0.0833487	-0.202311	-0.304476	-0.0969011	-0.169788	0.273136	-0.414764	0.0255835	-0.448089	-0.193319	-0.248321	-0.361988	-0.300674	0.031782	0.731352	-0.0853919	-0.401353	-0.0353466	-0.180924	-0.481305	-0.416711	-0.210108	0.698631	0.359895	0.780803	0.260196	0.0818099	0.451311	-0.237654	1	0.44449	-0.0430662	-0.478329	-0.176306	0.171817	0.145486	-0.48443
NR1D1	0.39287	0.317024	0.144378	-0.0114646	-0.129424	-0.212282	0.0489412	0.268943	0.348301	0.517901	0.14922	0.214615	0.30203	0.207637	0.036714	0.207887	-0.159252	0.167833	-0.0465018	-0.00413056	-0.917246	0.199926	-0.49677	-0.123334	-0.0830374	0.903931	0.206835	0.0100755	-0.290863	0.0305775	0.114155	-0.0231679	-0.0713797	-0.109993	0.278347	0.0112235	-0.0794014	-0.0695538	0.453737	0.154463	-0.498112	0.113307	-0.0948573	0.164729	0.0273794	-0.186806	-0.0372562	-0.0285611	0.579382
NR1H2	-0.768326	-0.0355866	-0.324126	-0.222089	0.20324	0.17482	0.0018282	-0.587899	0.357456	-0.52098	0.0591562	-0.0789761	-0.599521	-0.105798	-0.684189	-0.683736	-0.917632	0.289822	-0.463541	-0.122262	0.113689	0.228799	-0.812361	0.726249	0.0930359	0.218213	-0.120823	-0.185966	0.00350238	-0.541791	-0.764906	0.216303	-0.530626	-0.852214	-0.0499522	0.460174	0.238491	0.45134	0.429947	0.111715	0.143801	0.106907	0.749195	-0.611097	0.0120634	-0.0968983	0.257905	-0.419102	0.748458
NR1H3	-0.610866	-0.0339309	-0.393904	-0.37918	-0.0453038	-0.044543	0.244836	-0.536616	-0.0110003	-0.543133	-0.1059	-0.339446	-0.590531	-0.270742	-0.645823	-0.628951	-1	-0.109164	-0.550879	-0.164629	-0.268033	-0.0665638	-0.37071	0.0562973	-0.12143	0.0247227	-0.129055	0.0434591	0.74154	-0.481681	-0.308782	0.0991738	0.139524	-0.505781	-0.119405	0.240585	0.190929	0.475104	0.0355738	0.0420874	0.221464	0.501355	0.829536	-0.60869	0.334428	0.00981514	0.0355465	-0.138542	0.40912
NR1H4	0.12384	1	0.268774	0.276349	0.295277	0.244365	0.436828	-0.0520001	-0.224001	0.00542042	-0.180874	-0.0204089	0.383468	0.30283	0.377506	0.226187	0.319298	0.547033	0.449388	0.0926952	-0.642933	-0.0868319	0.330514	-0.564875	0.327946	-0.402088	0.0797689	-0.0294486	-0.172382	0.224296	-0.376902	0.272914	-0.126036	0.0547228	0.306279	0.187538	-0.481535	-0.278975	-0.211156	0.106635	-0.3351	-0.342185	0.155316	0.237715	-0.101937	0.617162	0.0687199	-0.0328882	0.391079
NR1I2	0.551077	0.210459	-0.242797	-0.0304184	0.556285	0.547567	0.233984	0.241426	0.165186	0.33171	0.198632	0.472969	0.0161628	-0.476455	-0.0446183	-0.292161	0.109918	-0.289714	-0.829282	-0.256425	-0.886316	-0.614256	-0.5502	-0.813807	-0.483751	-0.614899	-0.292461	0.0257186	-0.233685	0.400909	-0.778267	-0.573097	-0.433323	-0.582955	-0.238536	0.447939	0.416501	-0.849613	-0.174457	-0.866364	-0.691313	0.252254	0.186094	-0.432634	-0.490774	-0.0840597	0.302591	0.209239	-0.453545
NR1I3	-0.0333192	0.0389406	0.0976267	0.318687	0.045162	-0.0419334	0.107124	-0.0301993	-0.0258306	-0.031527	-0.0448463	0.00419804	-0.0536948	1	0.199964	0.166494	0.119606	0.321776	0.557146	0.382816	-0.00515108	0.0901118	0.295082	0.227748	0.0785314	0.137279	0.198588	0.0600752	-0.0357166	0.25056	-0.0908026	0.0194484	-0.00574202	0.12281	0.208983	-0.0573374	-0.0621694	0.0346333	0.0402709	-0.00338506	-0.0299074	0.153533	0.0284269	0.891849	0.169836	0.0729542	0.645974	0.145617	0.0595717
NR2C2	0.46827	0.133917	0.00490673	0.187152	-0.142892	0.149421	0.242725	-0.75456	-0.271672	-0.239876	-0.121233	-0.384624	0.421567	0.0586232	-0.543085	0.350399	0.183133	0.426941	0.386994	0.381044	0.215686	-0.126802	0.629553	-0.0751579	-0.155209	0.646352	0.963493	0.274856	0.506176	0.579173	0.184409	0.818846	0.176437	0.22107	0.552819	0.988059	-0.570598	-0.2503	0.799705	0.1266	0.690822	0.229919	0.81319	0.586101	0.920747	0.846017	0.780473	0.0346828	0.310691
NR2E3	-0.0912252	-0.124262	1	0.935131	-0.0899784	-0.113536	0.855002	-0.0729784	-0.0937433	0.107958	-0.104569	-0.243102	-0.13088	0.00861509	-0.0114946	0.118784	0.0594339	-0.0870537	0.0817468	0.0145395	0.274032	0.0368118	0.119431	0.23008	0.234362	0.151299	0.0170121	-0.104142	0.0310484	0.0356874	0.0757045	-0.0082645	0.0133538	0.210397	-0.0712451	-0.178172	-0.160692	-0.001408	0.0261796	0.052204	0.093351	-0.210171	-0.120363	0.0402114	0.117047	0.129607	-0.126956	0.0424238	0.549856
NR2F1	0.0680448	0.015785	-0.18037	-0.216201	0.246824	0.169782	0.181798	0.10852	-0.0447233	0.305825	0.30351	0.0192979	0.0140469	-0.0126461	0.506658	0.417698	0.3309	0.283033	0.394039	0.440059	0.50684	0.41338	1	0.433118	0.332599	0.301007	0.48377	0.199097	0.196214	0.765556	0.0996294	0.0856982	0.185472	0.0294124	-0.184495	0.00715576	0.0878246	0.149861	-0.0170282	0.164392	0.331119	-0.252244	0.14903	0.191293	0.718304	0.564129	-0.0627918	0.206911	0.0468685
NR2F2	-0.165011	0.643918	-0.171154	-0.290592	-0.32558	-0.33057	0.260727	-0.0630633	-0.0496284	-0.233321	0.295454	0.0204993	0.175561	0.220516	0.186985	-0.262972	-0.18149	-0.0357186	-0.173461	-0.572913	-0.32792	-0.63818	-0.0991187	-0.283384	-0.0391425	-0.355789	-0.397837	0.482888	0.877588	0.243279	1	0.819863	0.762463	0.591671	0.0229638	-0.221855	-0.34928	0.37175	0.0347233	0.0168055	-0.13147	-0.193326	-0.283733	0.103866	0.666497	0.267185	-0.335711	0.0812904	0.24722
NR2F6	-0.175475	-0.187477	0.054766	0.222135	-0.130372	-0.0790519	0.233666	-0.412058	-0.061987	0.224328	0.30472	-0.125937	-0.15693	0.293212	0.588661	0.263989	0.210318	0.378865	0.508385	0.510252	0.632891	0.496117	0.480515	0.445127	0.535318	0.129995	0.54363	0.213488	0.602287	0.919524	0.204773	0.206788	0.247955	0.555945	0.0444076	0.41844	-0.0604865	0.0671609	0.156599	0.414358	0.561847	-0.27628	0.117718	0.190656	0.169638	0.46655	0.0404492	0.105211	0.253715
NR3C1	0.374638	0.418023	-1	-0.948027	0.365895	0.380499	-0.810991	0.460144	0.405193	0.208592	0.457037	0.401244	0.14706	-0.679787	-0.398828	-0.077418	-0.630024	-0.498474	-0.83718	-0.0343877	0.0683153	-0.350405	-0.33334	0.0013692	-0.0810313	0.0881222	0.388212	0.338264	0.323173	0.141807	0.314624	-0.028718	0.0940888	0.296283	0.101825	0.381714	0.543418	-0.479891	-0.0667131	0.0574711	-0.78644	0.165866	0.19441	-0.523801	0.04092	0.395855	0.251095	0.146106	-0.255981
NR3C2	-0.00270527	-0.147261	-0.359595	-0.394035	0.538172	0.540361	-0.0491692	0.151623	0.0050154	0.142355	-0.0372189	-0.11877	0.0111936	0.307746	0.493824	0.282668	0.452336	0.450052	0.169412	-0.338912	-0.877193	-0.650322	-0.612981	-0.62312	-1	-0.776477	-0.0109944	-0.238827	-0.368586	-0.192895	-0.339383	-0.198933	-0.668216	-0.267478	0.333553	0.502827	0.446026	-0.0286933	0.448313	-0.136757	-0.260344	0.0376864	0.471662	0.35045	0.202135	0.465139	0.841577	0.429493	0.329679
NR4A1	0.02884	0.295222	-0.273484	-0.233862	0.253952	0.202502	-0.207708	0.372474	0.242731	0.145674	0.37096	0.188069	0.168782	-0.482999	-0.600707	-0.047642	-0.251621	-0.495783	-0.511003	-0.170353	0.152607	-0.277097	-0.480122	0.100167	-0.0972655	0.0674181	0.409385	0.00200536	0.269535	0.407485	0.104611	0.16329	0.466586	0.11259	-0.0390297	-0.171987	0.667116	0.216936	-0.1656	-0.112306	-0.146859	0.313595	0.561108	-0.0150071	-0.167043	0.165747	-0.264219	-0.158704	-0.394785
NR4A2	0.114084	0.314127	-0.140131	0.195926	-0.0786255	-0.316055	0.589461	0.0618324	0.0977465	0.190618	-0.0540342	0.322403	0.133673	0.963934	-0.295562	-0.0115162	0.167365	-0.0345593	0.1634	0.623649	-0.0295177	0.731385	1	0.096254	0.882128	0.170849	0.172912	0.171671	-0.244788	-0.0235591	-0.172311	-0.12288	0.0476102	-0.252119	0.286106	-0.148694	0.124567	0.716623	0.293487	0.216251	-0.0543279	0.119588	-0.302806	0.104437	0.35802	0.52168	0.896407	-0.121758	0.150013
NR4A3	0.498442	0.131502	-0.292113	-0.259584	0.365056	0.308348	-0.32558	-0.34692	-0.566806	-0.311798	-0.496028	-0.536996	-0.659593	0.801151	0.551185	0.267477	-0.290624	0.919422	0.940911	0.39852	-0.474765	0.037778	-0.453941	-0.287424	-0.435531	-0.580554	-0.401971	-0.526185	-0.110971	-0.448553	-0.411514	-0.0508107	-0.428202	-0.552077	0.414296	-0.422334	-0.257705	-0.273097	0.159937	0.701033	-0.33412	0.893125	0.662601	-0.436006	-0.0218289	-0.517003	0.920331	-0.304223	0.665014
NR5A1	0.303539	0.584713	0.308892	0.336983	-0.0473378	-0.106655	0.557776	-0.0965983	0.277165	-0.371541	-0.280446	0.502191	-0.167596	-0.614998	-0.592717	0.103912	-0.211026	-0.513089	-0.105013	-0.677206	-0.869735	-0.261059	-0.393763	-0.748932	0.220257	-0.0664105	-0.334437	-0.359896	-0.906927	0.354028	-0.865632	-0.161265	-0.705356	-0.0216771	0.311716	0.434476	0.0152291	0.0852558	0.0786848	0.532746	-0.239894	0.185027	0.420715	0.251727	0.368446	0.274471	-0.0213902	-0.220262	-0.199808
NR5A2	0.0488551	-0.109027	0.188732	0.219595	-0.181053	-0.166171	0.0690988	-0.22615	-0.188698	-0.0351123	-0.0510287	-0.118333	-0.21886	-0.100079	0.454598	0.140985	-0.158203	0.0903242	0.031665	0.0448793	0.0812398	0.193894	0.425789	0.0224716	-0.00263288	-0.117699	-0.0811677	-0.0524344	0.353845	0.107234	0.248178	0.599028	0.149267	0.238876	0.515212	-0.000718189	-0.254089	0.115994	-0.209465	-0.208464	1	-0.236097	0.0258576	-0.0567305	-0.00427317	-0.0873709	-0.174358	-0.217531	-0.0917354
NRF1	-0.919449	-0.0428242	-0.501636	-0.456508	-0.464582	-0.523941	0.28023	-0.048205	-0.106791	-0.229684	-0.19147	-0.150391	-0.0996931	-0.430407	-0.14723	-0.464132	-0.484374	-0.417522	-0.585648	-0.630304	0.628759	0.473582	-0.879548	0.659063	-0.437504	0.00786486	-0.428167	0.0960532	0.12465	-0.0271491	-0.0512033	0.000222088	0.532704	0.11686	-0.174521	0.0872617	-0.800573	0.337136	0.170522	0.211695	-0.649557	0.042679	0.0707134	0.397247	-0.0161499	0.224944	-0.922562	0.566921	0.184178
NRIP1	0.924307	0.147814	0.573149	0.864122	0.451598	0.623962	-0.327396	0.349358	0.287012	-0.225725	0.30308	-0.21018	0.0598672	0.877362	0.375941	0.240092	0.806619	1	0.251902	0.400305	0.40375	0.937858	0.177446	0.59786	0.604251	-0.136814	0.630324	0.457769	0.0770991	-0.215721	0.232781	0.636541	0.78657	-0.0685128	-0.295794	-0.342856	0.0160162	-0.151075	0.120805	0.112833	0.134151	-0.846261	0.110589	0.436031	-0.276602	0.223433	0.0386344	0.424534	0.852562
NRL	0.00699149	0.0222477	0.529761	0.794458	-0.0911942	-0.117828	0.571456	-0.0900735	-0.0547583	0.066917	-0.0244446	-0.163323	-0.141968	0.131601	0.221646	0.372342	0.408435	0.28374	0.51364	0.145688	0.385698	-0.0461076	0.172794	0.855864	0.241248	-0.0441795	0.527728	-0.124446	-0.218119	0.159804	-0.0752458	0.149023	0.071369	-0.16647	0.0582906	0.0194585	0.0784279	0.893804	0.00639675	-0.113349	0.219839	0.298799	0.0674647	0.660783	0.507957	0.625105	-0.239762	1	-0.0582951
NSD1	0.667058	-0.0679531	0.739755	0.828836	-0.472659	-0.38245	0.609901	-0.178067	0.52656	0.273384	0.521249	0.277963	0.477779	-0.429934	-0.413831	-0.368348	-0.434635	-0.427543	-0.436817	-0.384161	-0.361909	-0.287021	-0.311248	0.037793	-0.371532	-0.272215	-0.233212	-0.155238	-0.453976	-0.320829	0.145396	-0.158136	-0.346928	0.182443	0.650025	-0.451145	-0.447725	-0.232007	-0.0831484	0.786872	-0.29339	0.401135	0.520824	-0.351264	-0.404671	-0.405589	-0.385081	-0.167868	-0.322785
NUPR1	-0.267316	-0.100088	-0.163075	-0.256465	0.30398	0.405634	0.196316	-0.0249318	-0.179866	-0.269466	0.162703	-0.235546	-0.0854794	0.189977	0.187384	0.332152	-0.101194	0.404464	0.179586	0.465159	0.29821	-0.435673	0.261786	0.0812769	-0.127693	-0.115275	-0.307054	-0.126796	-0.0299498	-0.0404159	-0.0560403	-0.0691281	0.129813	0.0485602	0.296141	0.226705	0.286283	-0.110369	0.317211	-0.25326	0.0578882	0.0916082	0.242814	1	-0.22132	0.203423	0.660864	0.0827902	0.213578
ONECUT1	-0.228626	-0.381069	-0.659034	-0.587283	0.330079	0.310387	-0.615523	-0.511068	-0.185957	-0.116035	-0.383213	-0.235229	-0.504479	0.172346	-0.713332	-0.58372	-0.236356	-0.315215	0.280041	0.181849	-0.789495	-0.390251	0.120206	-0.665152	-0.143366	-0.527291	-0.367516	0.666255	0.713439	0.406159	0.779724	0.936928	0.697123	0.448265	0.655969	0.360087	-0.646171	-0.37036	-0.106691	0.0710355	0.0083108	-0.384526	-0.0534544	0.320771	-0.172009	0.0886803	0.566164	-0.256904	0.197819
ONECUT2	-0.255472	-0.503587	-0.235036	-0.249929	0.0566049	0.066776	-0.429747	-0.307104	-0.165552	0.0896821	-0.192496	0.124866	-0.33903	-0.592413	-0.577106	-0.492424	-0.171086	-0.796269	-0.40474	-0.800883	-0.787012	-0.410339	0.09123	-0.822072	-0.286708	-0.579335	-0.442133	0.743472	0.591961	0.726118	0.865668	1	0.728013	0.599857	-0.0327942	-0.0519819	-0.43082	-0.433692	-0.0329097	0.2492	0.0337969	-0.152832	0.232138	0.334459	-0.358031	-0.0116476	-0.0253767	-0.0644183	-0.0374328
OTX1	-0.0596779	-0.0383502	-0.0772423	-0.040461	-0.093457	-0.0755281	0.179735	-0.0730587	-0.172316	-0.0987828	-0.0763034	0.0132883	-0.0642178	-0.15069	-0.183228	0.0492563	0.0479195	0.00123514	-0.102886	0.14869	-0.0463259	-0.0598616	0.38407	-0.138091	0.08386	-0.154997	-0.0578552	0.396135	0.182487	0.215806	0.532978	0.533425	1	0.701011	-0.075766	-0.156657	0.0585753	0.0293961	-0.07398	0.00831629	-0.151219	-0.115607	0.000686599	0.190235	-0.171884	0.052204	-0.0934294	0.127175	-0.0268796
OTX2	0.0337696	-0.261841	-0.0943971	-0.0548747	-0.205219	-0.193428	-0.0792861	-0.0303938	-0.30237	-0.103428	-0.0822156	-0.192448	-0.0997968	-0.357891	-0.105956	-0.160003	-0.0604261	-0.245744	-0.0957711	-0.280235	0.115396	-0.158709	0.318711	0.215358	-0.22574	-0.20891	-0.149823	0.854085	0.756848	0.578104	0.80316	0.974114	0.994849	0.601816	-0.371301	-0.324157	-0.230099	0.0315039	-0.16203	-0.147597	-0.0360599	-0.252934	-0.41017	-0.103276	0.0554162	0.0110178	-0.180069	-0.168908	-0.395918
PA2G4	-0.122035	-0.387456	0.0215859	0.0528396	0.0203644	0.0618159	0.875035	-0.424964	-0.333556	-0.208671	0.102813	-0.34902	0.260806	0.484908	0.136313	-0.394142	-0.0124015	0.506292	0.739711	-0.297892	-0.381069	-0.382088	-0.317335	-0.142692	-0.282571	-0.342613	-0.35653	-0.419869	-0.479112	-0.371058	-0.223344	-0.338451	-0.481666	-0.357492	0.917375	0.570682	-0.585552	-0.194445	0.709896	0.729219	-0.308365	-0.0222075	-0.221323	-0.383611	0.013539	-0.266951	0.445264	-0.325903	-0.3139
PARP1	0.574951	0.109605	-0.525793	-0.538001	-0.298673	-0.266075	-0.766199	0.525851	0.720064	0.611327	0.0978719	0.558528	0.397433	-0.809172	-0.651213	-0.715491	-0.672069	-0.903468	-0.862183	-0.482056	-0.020707	-0.243719	-0.0357037	-0.102339	0.735834	0.403603	0.656085	-0.525786	-0.520311	0.0386941	-0.840048	-0.537704	-0.469599	-0.660802	-0.386157	0.37648	-0.1622	-0.3001	-0.369513	0.318983	-0.707914	0.121735	-0.273823	-0.580418	-0.407698	-0.662431	-0.66195	-0.161626	-0.162795
PAWR	-0.0666062	0.16732	0.200071	0.0859913	0.0930404	0.0626389	-0.162509	0.158009	-0.149715	-0.13467	-0.351515	-0.0369578	-0.401425	-0.169762	0.197439	-0.326644	-0.0502991	0.00835362	-0.255458	-0.566736	-0.198033	-0.0772595	0.495659	-0.411014	0.775769	0.0909745	-0.0608666	0.0795784	0.162715	-0.153967	-0.16527	0.0525466	-0.0682287	-0.274885	-0.110198	0.0983066	0.17351	0.00634395	-0.293755	-0.574808	-0.268843	0.175453	0.30757	-0.0258947	0.0224032	-0.0960809	0.00564185	-0.205634	0.298183
PAX1	0.150061	0.868339	-0.0778494	-0.115543	-0.211701	-0.070124	-0.0134234	0.846831	0.202493	1	0.878502	0.651606	0.615326	-0.120625	-0.214441	-0.0983245	0.0482363	-0.384189	-0.185518	-0.217613	-0.0238134	-0.00171129	-0.0748754	-0.0658182	-0.0581206	0.0996581	0.414283	-0.157886	-0.132695	0.154926	-0.0783481	-0.0820317	-0.25108	0.110121	-0.0574893	-0.183714	-0.134196	-0.0807305	-0.0765049	0.0777941	0.0829835	0.423098	-0.0046937	-0.142984	-0.183471	0.0391091	-0.047882	-0.0725899	-0.228413
PAX2	0.372412	0.0479649	-0.265046	-0.240049	0.155154	0.172998	-0.00660253	0.285786	-0.245415	-0.0763407	0.0210145	0.553987	0.178711	0.0354514	-0.342196	-0.227355	-0.200703	-0.307961	-0.313467	0.0851959	-0.00847188	-0.0659586	-0.020904	-0.00582517	-0.196449	-0.345362	-0.334178	0.0755587	-0.074794	-0.181284	-0.122511	-0.155708	0.332121	0.287015	-0.149223	-0.286265	0.160275	-0.0981633	-0.213561	-0.148312	0.106864	0.036825	-0.22431	0.679301	0.779275	0.117282	-0.274252	-0.049805	0.0614296
PAX3	-0.269029	-0.21152	-0.217989	-0.196551	0.324977	0.329602	-0.519927	-0.051112	-0.0145274	-0.385203	-0.0928911	0.10255	-0.287315	0.0393767	-0.0309362	-0.0468952	-0.10153	0.134193	-0.144511	0.00452194	0.153673	-0.171016	-0.420482	0.240632	-0.08629	-0.357553	-0.293391	-0.206779	0.133514	-0.159234	-0.111431	0.592291	0.511794	-0.162713	-0.0108504	-0.16068	-0.0727649	-0.277365	-0.294012	-0.233156	-0.416039	-0.260014	0.38973	0.868375	-0.343057	-0.000277955	0.00924841	-0.0913738	-0.119596
PAX4	-0.137023	-0.164849	-0.0477615	-0.104022	-0.177674	-0.198159	-0.186663	-0.11906	-0.125359	-0.139764	-0.187647	-0.0869479	-0.0824215	0.0200333	0.159587	-0.0363875	-0.0975513	0.283191	0.0747173	-0.15742	-0.0625001	-0.0615981	-0.101017	-0.0884067	-0.0952912	-0.101629	-0.0709572	-0.0625239	-0.178151	-0.105557	-0.114413	0.205304	-0.169983	-0.026484	-0.216379	-0.0678938	0.0581772	-0.0633612	-0.0328856	-0.17618	1	-0.151934	-0.138553	-0.123919	0.0718481	-0.121405	-0.101352	0.0105379	-0.152848
PAX5	-0.571349	0.303017	-0.103007	-0.0831892	0.130649	0.0748907	-0.384354	0.241659	0.397072	-0.57244	0.330695	-0.224514	0.0712296	0.104702	0.387909	0.332879	0.305218	0.261247	0.168889	0.33562	-0.134007	-0.760821	-0.393693	-0.174544	-0.252257	0.0337638	0.242898	-0.0450493	0.918858	0.282049	0.300831	0.464401	0.646878	0.092334	-0.048277	0.111159	0.268142	-0.054015	-0.070364	-0.217737	-0.898209	-0.0785389	0.23749	0.269356	-0.305733	-0.0277841	0.117816	-0.0815648	-0.185591
PAX6	-0.210306	0.014513	-0.271699	-0.373919	-0.136799	-0.161945	-0.382324	-0.106095	0.0764626	-0.223147	1	0.598049	0.730674	0.203527	0.203094	0.0844721	-0.138024	0.224768	-0.0734786	0.557925	-0.694934	-0.614556	-0.407585	-0.463288	-0.662787	-0.0916876	0.0418964	0.00640922	0.379834	0.235062	0.067644	0.451398	0.251864	0.399691	-0.107236	-0.0733396	-0.181812	0.0407111	-0.202669	-0.167547	-0.121311	-0.0543288	0.117083	0.168773	-0.315656	-0.13327	0.114419	-0.0815136	-0.107941
PAX8	0.234332	-0.0880479	-0.0947544	-0.0770339	0.0699481	0.0457086	0.00630313	0.169148	-0.253023	0.0828988	0.109578	0.114147	0.231113	0.053175	-0.15444	-0.146319	-0.0656376	-0.211502	-0.139136	0.0526594	0.430107	0.179028	0.169072	0.54021	0.129822	-0.147124	-0.0535687	0.0475201	-0.192392	-0.102655	-0.135747	-0.0947399	0.114188	0.23303	-0.0818738	-0.209872	0.0103702	-0.0320826	-0.063065	-0.0508314	0.119099	-0.0657467	-0.237508	0.295741	1	0.0815257	-0.172434	-0.0935184	-0.168677
PBX1	0.161431	-0.293106	-0.0748709	-0.260247	0.561909	0.530333	-0.326668	0.598806	0.165311	0.26451	0.380943	-0.0892557	1	0.452834	0.333993	0.503936	0.222231	0.282904	0.291962	-0.304142	-0.0355631	0.122595	0.298389	-0.017842	-0.115853	0.340533	0.343579	0.0101249	-0.0244347	-0.138156	-0.0757625	0.0687508	-0.019404	-0.32528	0.224488	0.383613	-0.13	0.0160332	0.246619	0.53314	-0.556882	0.096525	0.181151	0.391592	0.452592	0.0998572	0.393654	-0.0860568	-0.25018
PBX2	0.0316642	-0.328954	-0.26905	-0.287684	0.320744	0.379458	-0.281878	0.402524	0.411445	-0.0284664	0.0755806	0.168127	0.348702	0.38111	0.366238	0.574739	0.236904	0.072056	0.158457	-0.114885	0.0058842	0.136854	0.32738	-0.132722	-0.0849193	0.155655	0.0648915	0.0607801	-0.105669	0.345303	0.00401486	-0.0657362	-0.114574	-0.255192	-0.039882	0.244947	-0.125227	-0.156549	0.319239	0.314136	-0.566637	0.139952	-0.110619	0.0594037	1	0.701936	0.266527	-0.0486936	-0.42045
PCGF2	-0.19643	-0.199115	-0.0214306	-0.1225	-0.50586	-0.457243	-0.216002	0.261796	0.463134	0.0424447	-0.00881427	0.0250996	-0.415483	0.478512	0.196884	0.620956	0.427659	0.115741	0.53135	0.725229	-0.486696	0.392722	-0.372969	-0.391791	-0.135292	-0.415588	-0.629192	-0.070837	-0.261147	-0.535518	-0.473089	-0.500458	-0.328302	-0.541594	0.0962509	1	-0.0989327	-0.155119	-0.364039	0.00650251	-0.0281218	-0.489262	-0.347796	-0.347951	0.199206	-0.245892	-0.366003	-0.317141	-0.549591
PDCD11	0.065593	0.0159036	0.294553	0.349784	-0.00988727	0.130828	0.126294	0.0176632	-0.468706	0.273717	0.0448986	-0.284372	-0.183745	1	0.405006	0.161676	0.229363	0.188359	0.300734	0.375047	0.0439359	0.167383	0.139951	0.237119	0.269607	0.0730867	0.212565	-0.089487	0.158113	0.207157	0.0593669	0.374568	-0.256016	-0.0888876	0.526955	0.068686	0.0890878	0.363433	0.352481	0.243813	0.276841	-0.263016	0.0403993	0.200316	0.246151	0.233539	0.0740954	-0.343181	-0.0141418
PDX1	-0.254105	-0.0373748	0.0916074	0.197359	-0.0801806	-0.0228927	-0.106628	0.0342028	-0.0239451	-0.35901	0.0329216	-0.355395	-0.247414	0.194842	0.0485885	0.0265761	0.109923	0.0331411	0.0506947	0.0610936	-0.18513	-0.136363	-0.225805	-0.0546518	-0.0279039	-0.0234235	0.0371032	0.00357632	-0.165322	0.093469	-0.0467176	0.0465058	-0.176139	-0.0627267	0.0765285	-0.104733	-0.0536431	0.23561	-0.0397595	-0.0483378	-0.0473398	-0.221136	0.109745	0.177876	-0.263996	-0.0392195	-0.0949529	-0.152358	0.11538
PER1	0.261913	-0.199683	0.660093	0.867622	0.044745	-0.0057943	-0.112598	-0.0959099	-0.252716	0.0018034	-0.237867	-0.0520209	-0.31183	0.268927	0.325541	0.0242407	-0.0141525	0.490157	0.302659	0.0678936	0.331989	0.681916	0.00209953	0.300149	0.733678	0.298792	0.232824	0.119616	0.348784	0.134566	0.254406	0.26742	0.372727	0.426149	0.0487554	-0.366023	-0.00831475	-0.215931	-0.0403472	0.201439	-0.107054	-0.382165	-0.134739	-0.242526	-0.0372583	0.0287429	-0.218939	0.0690585	-0.00946488
PER2	0.364458	0.362165	-0.771142	-0.73612	0.24904	0.176247	-0.708846	0.212984	0.247609	0.24067	0.248112	0.216802	-0.0541958	0.0270482	0.330413	-0.172147	-0.694367	-0.224373	-0.966912	-0.33758	-0.737939	-0.655153	-0.534991	-0.754306	-0.628135	0.138096	0.784447	0.489153	0.180398	0.713392	0.840703	0.258557	0.300307	0.814342	-0.244804	-0.189672	0.0870611	0.0974986	0.193797	0.283117	-0.285554	0.249401	0.252216	-0.696572	-0.0919464	-0.315189	-0.0407747	0.117685	-0.130648
PGR	-0.424087	-0.359865	0.281984	0.25454	0.44644	0.461661	0.212488	0.0518129	-0.299146	0.0027917	0.0179598	-0.295249	-0.115145	0.02318	0.405705	-0.0936475	0.138998	0.326102	0.204166	0.155394	-0.921325	-0.377466	-0.106669	-0.686176	-0.679337	-0.667912	0.0550227	-0.0410194	-0.0107119	0.104885	0.064236	0.186514	-0.0690369	0.0519438	0.965327	0.367628	0.184951	0.0188454	0.522872	0.308453	-0.0334004	0.160815	0.557918	0.437984	0.0886646	0.284191	0.460015	0.237214	0.400127
PHB2	-0.0630235	-0.0523434	0.91339	0.807359	-0.280228	-0.341917	0.314774	-0.0862953	-0.430469	0.15865	-0.270697	-0.139397	-0.0312983	-0.519155	-0.315324	-0.0213105	-0.081646	-0.322175	-0.192176	-0.421093	-0.178033	0.0376409	0.420168	-0.009548	0.985565	0.696577	-0.543869	-0.649954	0.415828	-0.853419	-0.112463	-0.170827	-0.0975066	0.0497342	-0.42428	0.795767	0.323921	0.5719	0.288337	0.139094	0.57536	-0.177621	0.00699165	0.585858	-0.193088	0.916696	0.145	-0.365708	-0.0389667
PHF10	-0.00211292	0.00121619	-0.484406	-0.665904	0.241339	0.0590058	-0.170019	0.251159	-0.460367	-0.343272	-0.280085	0.0511027	-0.0243775	0.418373	0.420915	-0.333218	0.420527	-0.0242105	0.644945	0.0553872	0.58118	0.227818	0.268592	1	0.111867	0.662218	0.229894	0.204904	0.0331064	0.920641	-0.0185325	-0.031869	0.0379036	-0.387568	-0.322309	-0.216711	0.623923	0.0878873	0.201388	-0.291354	0.468745	-0.11831	-0.53099	0.15117	0.0722312	-0.345038	-0.842272	-0.394673	0.343919
PHOX2A	-0.0773683	0.652345	0.0941039	0.260203	-0.143982	-0.0699708	0.279529	0.743161	-0.042996	0.307517	0.765938	0.256849	-0.368254	0.303713	0.394717	0.11886	0.156736	0.566296	0.872979	0.5867	0.574426	0.125085	0.498352	0.851428	0.253843	-0.0541163	0.507221	0.25	0.172195	0.229074	0.267809	0.0651193	0.524698	1	0.768224	0.177422	0.300533	-0.119933	0.431824	0.160366	0.00304845	-0.19374	0.574854	0.142702	-0.0812479	0.652194	0.386041	0.593999	-0.0361878
PHOX2B	-0.0335061	0.0968544	-0.237294	-0.00635679	-0.463422	-0.275789	-0.0462164	0.763286	0.665022	0.529836	0.671234	0.209444	0.0740679	0.346764	0.464134	1	0.7806	-0.226875	0.538429	0.643474	0.132988	-0.297702	0.328216	0.39134	-0.360311	-0.160508	0.0997467	-0.0289881	0.14564	0.270145	0.284592	0.0666597	0.216405	0.655337	0.357117	-0.020976	0.749704	-0.115254	0.397741	0.40689	-0.369063	0.257228	0.567215	-0.448113	-0.325547	0.534509	0.27606	0.15839	0.49033
PIAS1	0.783421	0.33157	0.187707	0.119742	-0.386206	-0.409768	0.538036	-0.0853383	-0.141576	0.780994	-0.221048	0.246473	0.0927432	-0.0280789	0.213981	0.300417	-0.0264008	0.57201	-0.665631	-0.429781	-0.3718	-0.334378	-0.483969	-0.481368	0.842445	0.734382	-0.120627	-0.0974541	-0.313292	-0.449441	0.309492	-0.53215	-0.204869	0.52554	0.0653575	-0.161759	0.492546	-0.104053	0.412952	-0.341687	-0.249285	-0.124272	0.0822135	-0.65248	-0.384266	-0.501871	-0.322932	-0.617177	-0.31351
PIAS2	0.126801	-0.128914	0.214188	0.124855	-0.176471	-0.151383	1	0.218493	0.0691262	0.0313577	-0.16604	0.173222	-0.206341	0.170534	0.17518	-0.225691	-0.228672	-0.24653	-0.205489	-0.1565	-0.246704	-0.246656	-0.0251826	-0.256791	-0.113489	0.231896	-0.234408	0.0387105	-0.224805	-0.27667	-0.301784	-0.248113	-0.281925	-0.235034	-0.170882	-0.0117841	-0.0593224	-0.0920726	0.149935	-0.190838	0.397431	-0.23516	-0.229385	-0.201008	-0.177362	-0.1491	-0.232659	-0.145782	-0.0931133
PIAS3	0.290051	-0.291131	0.509829	0.512165	-0.109502	-0.124385	1	-0.316241	-0.207682	0.203244	-0.172774	-0.0321059	-0.349601	-0.0559327	-0.0406185	-0.375757	-0.139854	-0.652378	-0.361873	-0.615888	-0.312906	-0.398511	0.495139	-0.300496	-9.49189e-05	0.126253	-0.252109	0.333376	0.331287	0.086461	0.292407	0.433217	0.405861	0.52108	-0.0902069	0.0373493	-0.139509	-0.0965947	0.228868	-0.052061	0.151759	-0.301458	-0.147388	0.397366	-0.205628	0.110012	-0.238067	-0.168452	0.575079
PIAS4	0.373925	0.0246139	0.540292	0.535009	-0.112984	-0.132524	1	-0.402583	-0.138471	-0.0494888	-0.194989	0.214505	-0.252905	0.513939	0.653537	-0.0812531	0.0175228	-0.102158	-0.0479069	0.0280563	-0.386266	0.0389453	0.127008	-0.457786	-0.0107176	0.305985	-0.112206	-0.0796781	-0.231342	-0.00294039	-0.24692	-0.229923	-0.236529	-0.286229	-0.23449	-0.0147598	0.43091	-0.111253	0.538458	0.018383	-0.188559	-0.335631	-0.193702	-0.190655	-0.019839	0.0375291	-0.293445	-0.180464	-0.0309203
PIR	0.302475	0.0111032	0.154932	0.13334	0.150087	0.0380463	-0.373149	0.166132	0.0965796	0.00247216	-0.238196	0.210011	0.114304	0.0187364	0.617543	0.382755	0.782345	0.212109	0.571583	-0.142918	0.487891	0.0421399	-0.373324	-0.913997	0.384071	0.51623	0.141409	0.193416	0.250696	0.527415	0.0568122	0.187864	-0.176297	-0.148522	-0.169324	0.0118636	0.168645	-0.00303484	0.0243008	0.226682	-0.0719879	0.101177	-0.0839747	0.405788	-0.232813	-0.285065	-0.0408165	-0.179303	0.149201
PITX1	0.377533	0.336266	-0.564893	-0.396935	0.558069	0.629611	-0.188732	0.333336	0.232089	0.577094	1	0.616398	0.513181	0.178605	-0.299162	-0.305829	-0.110144	-0.0486568	-0.235998	0.211215	0.784115	0.0869885	0.275172	0.24512	-0.164741	0.690588	0.420621	0.392004	-0.130421	0.139288	-0.0634699	-0.302295	-0.0124868	0.148859	-0.694748	-0.281462	0.17295	-0.421579	0.154325	-0.114176	-0.437734	0.341684	-0.0200472	-0.458529	0.0434229	-0.319389	0.253565	0.115324	-0.0190485
PITX2	-0.407386	0.92928	-0.628511	-0.607356	-0.721611	-0.805205	-0.548477	0.0958071	0.774206	-0.142948	0.302702	0.369261	0.331646	-0.732024	-0.164028	-0.581522	0.177758	-0.924058	-0.598395	-0.378583	-0.0894404	-0.699759	-0.145054	-0.0254037	-0.592316	-0.490499	0.599691	0.366963	-0.0325271	-0.320901	-0.107743	-0.0590127	-0.380925	0.0738577	-0.842442	-0.460519	0.267114	-0.531124	0.263128	0.416632	-0.421052	0.0596068	-0.793641	-0.00319221	0.711636	0.184793	-0.623231	-0.0844811	-0.513367
PITX3	-0.142941	0.0187065	0.265001	-0.0285348	0.0927907	0.160288	-0.249664	-0.0684191	-0.15843	0.0593735	-0.201872	0.132343	-0.386186	0.297001	0.770991	-0.0713595	0.399143	0.27815	0.228447	0.679256	-0.0897153	-0.0639218	0.400539	-0.210443	-0.110322	0.0244171	0.331668	-0.25656	-0.0310911	0.295998	-0.0888501	0.030382	0.0936046	-0.176961	0.18753	-0.277861	-0.0285296	0.192874	0.296008	0.0936174	0.375376	-0.0724418	0.147247	0.33628	0.195211	0.0843054	-0.161957	1	-0.21512
PKNOX1	0.019208	0.113956	-0.0135113	-0.138516	-0.343052	-0.347308	0.0035801	0.312837	0.111042	0.163767	0.0415494	-0.0455886	0.299037	-0.237464	-0.073242	-0.217551	-0.25858	-0.0792403	-0.114914	0.0673139	-0.128342	-0.0666191	0.0429954	0.00805898	0.144021	0.11431	0.149406	0.116623	0.00636823	-0.0311167	0.143377	-0.0572382	0.074746	0.147493	-0.000799841	0.168712	-0.107234	0.0680123	0.606274	0.146769	0.0408401	0.0149147	-0.300402	-0.153774	1	0.746933	0.913511	-0.181018	0.358003
PLAG1	-0.336296	-0.260165	0.0572094	-0.161012	0.0412188	0.0394042	1	0.0606831	-0.129679	0.0630555	-0.225321	-0.267171	-0.436452	0.360812	-0.171583	0.575511	0.492014	0.864345	0.0346545	0.120302	-0.344532	-0.306402	-0.0859489	-0.127465	-0.0325084	-0.0993026	0.0456289	-0.409145	-0.133629	-0.168127	-0.286105	-0.0339515	-0.172686	-0.00360588	0.313875	0.316597	-0.150099	0.729322	0.972811	-0.0449837	-0.0496986	0.580468	0.415051	0.313167	0.0297507	0.293804	0.80729	0.270589	-0.154009
PLAGL1	-0.357494	-0.21723	-0.122733	-0.257713	-0.0239324	0.039559	1	0.0508623	-0.193134	0.258668	-0.231972	-0.245367	-0.265908	0.470342	-0.00940316	-0.107078	0.552738	0.173612	0.0316179	-0.291183	-0.253566	-0.127424	-0.109403	-0.171476	-0.0142145	-0.282954	-0.167677	-0.179323	-0.289961	-0.119596	-0.0603748	-0.0342471	-0.233193	-0.0333368	0.190923	0.0388962	-0.297269	0.290232	0.310079	0.068618	-0.186105	0.0628431	0.510308	-0.00117319	0.163098	0.464049	0.145259	0.287728	-0.255371
PLAGL2	0.0440845	-0.356737	0.34741	0.403374	0.289268	0.235645	0.558505	-0.233948	-0.09552	-0.0439516	-0.321249	-0.269894	-0.000186142	-0.0542587	0.358819	0.782988	0.35362	0.726039	0.683792	0.630754	0.108612	0.766668	0.601737	0.344527	0.604131	0.365787	0.656949	-0.0226819	0.136519	0.0933964	-0.0505031	0.132439	-0.125352	0.608124	-0.0877635	-0.162365	-0.0201916	0.613507	0.911732	0.701252	-0.0194485	0.641051	-0.358583	0.641593	0.25506	0.169588	0.770048	0.66073	0.272241
PML	-0.329036	-0.331619	-0.574376	-0.59467	0.53097	0.544656	0.151578	-0.152098	0.160117	0.36662	0.113419	-0.142491	0.482102	0.232671	-0.225582	-0.225037	-0.40107	0.0881375	-0.304034	-0.363709	-0.109339	-0.234133	-0.435045	-0.265687	0.219162	0.586187	-0.231113	-0.327943	-0.325107	-0.240382	-0.376359	-0.224963	-0.509806	-0.15211	-0.19034	-0.145291	-0.19485	0.339091	0.247946	-0.395979	0.453709	0.309697	0.580467	-0.0671948	-0.157286	-0.02157	0.685387	-0.181709	-0.162693
POLR1A	0.341865	-0.157578	0.146865	0.135707	0.560078	0.481573	-0.305576	0.347394	-0.192601	0.273877	0.415547	0.375473	-0.187473	0.49506	-0.015517	-0.0818239	0.0609221	-0.407879	0.267817	-0.102631	0.837555	0.229296	0.374919	0.758906	0.0339745	-0.329926	0.10334	0.271541	-0.0185629	0.594203	0.789723	0.552581	-0.0413057	-0.145684	0.0561569	-0.123294	-0.0909562	0.108662	0.113488	0.275598	0.132106	-0.33503	-0.225203	-0.0616148	0.518787	0.418371	0.302291	-0.305632	-0.302352
POU1F1	0.112791	0.116176	0.184937	0.391204	-0.0420833	-0.133549	1	-0.248057	0.00604198	-0.155722	-0.194384	-0.0257858	-0.15567	-0.0273893	-0.0511621	-0.0110174	0.0997796	-0.101316	-0.0177493	0.0317206	-0.215912	0.24556	0.0742714	-0.152543	0.0507998	0.232288	0.465944	0.244124	0.186362	0.127373	0.303921	0.539733	0.337959	0.398746	-0.16641	-0.0442788	0.551063	-0.0105485	0.188891	0.207099	0.0735448	-0.369529	0.0973686	-0.116646	0.0196428	0.111283	-0.196797	-0.0754993	-0.181098
POU2AF1	0.0307181	-0.288217	0.191376	-0.0134574	0.26037	0.288838	-0.198358	0.383019	0.280263	0.147166	-0.00224684	0.0241368	-0.0125442	0.347987	0.233279	0.373249	0.191808	-0.0366744	0.150991	-0.0499256	0.344119	0.191828	0.457521	0.0158771	1	-0.240289	0.37088	0.278747	-0.0618231	0.30366	0.126788	0.432782	-0.0447777	-0.704279	0.422259	0.128593	-0.016782	0.226295	0.414356	0.281542	0.44413	-0.0312958	-0.344125	-0.0595486	0.454861	0.43108	0.296435	-0.156842	-0.715056
POU2F1	0.627525	-0.103993	-0.236292	-0.447347	0.0935433	0.192967	-0.631081	0.0525315	0.545462	0.61573	0.557597	0.279685	0.378334	-0.00947145	-0.28363	0.411183	-0.221843	-0.709997	-0.326285	-0.129733	-0.747374	-0.579803	0.19134	-0.599661	-0.509826	-0.33006	0.120944	-0.136066	-0.67101	0.305695	0.130234	-0.0897085	-0.509736	-0.220613	0.249515	-0.486868	0.0601346	0.183505	0.406133	0.130482	-0.0336837	0.50755	0.43144	-0.155603	0.200587	-0.200278	0.13847	0.298246	0.161725
POU2F2	0.0320667	-0.254352	0.20136	0.0608607	0.625255	0.53732	0.0694718	-0.0302618	-0.0349153	-0.139774	-0.0815141	0.202382	-0.211809	-0.043531	0.0419257	0.299841	0.152908	0.115856	0.121263	0.0701646	0.329315	0.137402	0.517446	0.36491	0.402936	1	0.161947	0.702674	-0.112016	0.839675	0.179955	0.248009	-0.105492	-0.235103	0.0659826	-0.0276963	-0.171122	0.0854312	0.0809259	0.0340007	0.245171	-0.064184	0.561372	-0.00821395	0.286705	0.257318	0.114317	-0.110052	-0.3437
POU3F1	0.545448	0.511448	0.0545884	-0.209999	0.234354	0.590861	-0.10635	1	-0.162291	0.148369	0.0574014	0.167883	0.167031	-0.197959	0.0942158	-0.145607	-0.137442	-0.0123512	0.0555853	0.0584537	0.305534	-0.116031	0.0743017	0.27293	-0.0959279	0.0743182	-0.22032	-0.0793426	0.248521	-0.313091	-0.0321615	-0.250363	-0.0653997	-0.33565	0.117797	-0.0578126	-0.216121	-0.159795	-0.406827	-0.143186	0.255984	-0.0547648	-0.108301	0.111469	0.0363438	-0.108157	-0.423555	-0.316887	-0.013789
POU3F2	-0.0898686	-0.0452334	-0.121447	-0.121682	-0.417386	-0.345998	-0.0592417	0.33667	0.0913903	-0.357269	0.108191	0.11874	0.439263	-0.427355	0.189157	-0.245964	-0.0591714	-0.385482	-0.247498	-0.40144	-0.279653	-0.261127	-0.311051	-0.279499	0.368474	0.15258	0.0701102	0.421901	0.396796	0.357208	0.59414	0.673639	0.510762	1	-0.428565	-0.519485	-0.580665	0.0674246	-0.316565	-0.154973	-0.0659392	-0.295757	0.268633	-0.123323	-0.221029	-0.170043	-0.36942	-0.000349139	-0.10196
POU3F4	-0.0133672	-0.0851202	0.0109369	-0.0739369	-0.0511361	-0.024079	-0.0402779	-0.00279853	-0.0636051	0.0312116	-0.0359898	0.00631445	-0.0745867	-0.152296	-0.00839437	-0.0781289	0.00910635	-0.0538698	0.0619073	-0.0739109	-0.0151236	-0.0317371	0.0347157	0.0904479	0.0348325	0.0701823	-0.0594638	0.017484	0.0212292	0.0345379	-0.0653282	0.108381	-0.0604656	0.0219576	-0.172728	-0.0805666	-0.0996795	0.000426879	-0.0238643	-0.0319625	1	-0.126215	-0.03887	0.0229188	-8.47719e-05	-0.0492433	0.0164003	0.0715342	0.00113416
POU4F1	1	-0.573553	0.0322973	-0.103056	0.331397	0.370824	-0.0515598	0.218533	0.41653	0.510613	0.20545	0.434799	0.165898	0.445969	0.306319	0.532653	0.678009	-0.432479	0.612348	-0.286794	-0.120611	-0.407302	-0.557244	-0.156117	-0.409423	-0.45378	0.0381186	0.1704	-0.0131558	0.12027	0.364408	0.479887	-0.199458	0.000266958	-0.148818	-0.15066	-0.204596	0.446183	0.385363	0.292726	-0.0916465	-0.0283728	-0.06645	-0.00120079	0.605564	0.191522	0.599082	0.289659	0.0123638
POU4F2	-0.350879	-0.315004	0.276608	0.374481	0.213645	0.230172	0.302483	0.534457	0.216461	-0.579613	0.0253295	-0.131951	-0.0686531	-0.0984534	-0.323079	0.264901	0.272399	-0.172289	0.125705	0.209513	-0.414837	-0.706449	-0.773629	-0.576293	-0.807347	-0.458535	0.214136	0.2537	0.65003	0.598522	0.465674	0.275482	0.367436	0.0843447	0.100577	0.329557	0.087089	0.231635	-0.00171378	0.232092	0.266049	0.277225	-0.119946	0.0288685	0.133284	-0.0308937	0.611664	0.0527138	-0.0871614
POU5F1	0.406231	-0.160717	-0.0237551	0.0437097	-0.598314	-0.537672	0.0635207	0.291835	0.260802	-0.563452	0.579243	0.0361786	0.00318841	0.123606	0.607181	0.657236	0.617816	0.157229	0.376089	0.369229	-0.709065	-0.174381	-0.65758	-0.631961	-0.344767	0.65892	-0.158979	0.0171876	-0.158809	-0.0883813	0.347813	-0.0722177	0.176104	-0.0447247	0.447807	0.484027	-0.00737111	-0.120067	0.402174	-0.110755	0.723834	-0.370957	-0.415331	0.472689	-0.20881	-0.661656	0.593181	-0.642101	-0.315327
PPARA	0.176022	-0.0533239	-0.525169	-0.418201	0.461622	0.523963	-0.0524673	0.248118	0.0884813	-0.297307	-0.278206	-0.13542	-0.60747	-0.195572	-0.384542	-0.476123	-0.0469092	0.138772	-0.248176	-0.172499	-0.965237	0.100004	-0.261956	-0.77118	0.03278	-0.116785	0.0275148	0.138904	0.188807	-0.762797	-0.487513	0.403827	-0.110484	-0.00783705	0.446048	0.469791	0.753825	0.463993	-0.0719806	0.498497	-0.208463	0.639277	0.860312	-0.222158	-0.313163	-0.123754	-0.0365098	0.0448986	0.633755
PPARD	-0.19436	-0.41165	-0.32492	-0.364212	-0.120718	-0.0247253	0.227871	-0.384828	-0.357858	-0.34569	0.416529	0.0511145	-0.0719022	0.214178	0.255472	0.379836	0.0561934	-0.0271342	0.158069	-0.116008	-0.523753	0.139013	-0.100576	-0.581905	0.326226	-0.201635	-0.631388	0.387462	1	0.147184	-0.0377449	0.790944	0.572322	0.646033	0.781926	0.381272	-0.31502	0.973099	0.056337	0.0163775	-0.156112	0.370745	-0.0730944	0.214647	-0.172287	-0.363315	0.152525	0.12178	-0.0235384
PPARG	-0.0243167	0.394192	-0.409107	-0.389762	0.579266	0.573946	-0.35598	0.186494	-0.0506742	-0.583687	0.203224	0.0111914	0.0922339	0.213886	0.194523	0.250421	0.391165	0.195358	-0.0570863	0.0969421	-0.82405	-0.183034	-0.575008	-0.785067	-0.0160062	-0.437463	-0.116701	-0.156204	0.0641801	-0.302162	-0.257913	-0.171347	-0.172015	-0.0301436	0.281199	0.417688	0.408568	-0.0707533	0.206126	-0.230064	-0.317864	0.645662	0.531443	0.366691	0.231237	0.195527	0.611784	-0.0188052	0.324128
PPARGC1A	0.0648359	0.0436749	0.189001	0.244459	0.0575663	0.0897319	0.24364	-0.0524059	0.0565301	0.0768109	0.0972424	0.0484551	-0.0111601	0.402695	0.360386	0.277781	0.413253	0.114478	0.45364	0.283867	0.0706828	0.243505	0.327829	0.174842	0.351253	0.1755	0.165749	0.106748	0.0520221	0.125755	0.0847401	0.325793	0.167782	0.408616	0.141693	0.0242025	-0.0208623	0.276055	0.454379	-0.0024836	0.262491	0.0573929	0.230522	1	0.290002	0.387797	0.1771	0.199042	0.214094
PRDM1	0.176761	-0.267315	0.166643	-0.0129334	0.446412	0.371304	-0.340869	0.271337	-0.066684	0.216019	0.248793	0.118052	0.21086	0.331476	0.404553	0.34753	0.250128	0.022288	0.369546	0.0688137	0.984172	1	0.552203	0.828747	-0.174528	0.190369	0.279526	0.311071	0.0480548	0.172585	0.291173	0.2609	-0.149214	-0.653474	0.239677	0.0424141	-0.122238	0.168297	0.262005	0.358155	0.367881	-0.347669	-0.305961	0.258163	0.243711	0.288607	0.124608	-0.218798	-0.404712
PRDM14	0.0348359	0.118703	0.104975	0.260652	-0.00578139	-0.0283268	0.0554943	-0.0291721	-0.0863376	0.00852752	0.0508	-0.0408941	-0.00401102	-0.0132487	0.0616659	0.0444395	0.108493	0.0304759	0.101217	0.0463928	0.0186596	0.0540514	0.0797756	0.00105058	0.058902	-0.00300166	-0.0339576	-0.078705	-0.0497604	-0.0929284	-0.0352204	0.0145256	-0.039168	0.0663633	0.0529089	0.0234601	-0.126281	0.0554427	0.058668	-0.0581556	-0.0264674	-0.0277596	0.00741662	1	0.108723	0.209794	0.092251	0.134612	0.194556
PREB	0.209881	-0.379879	-0.319791	-0.317115	-0.444107	-0.43918	-0.415738	-0.435912	0.760722	0.330909	0.00953324	0.610269	1	-0.432167	-0.400904	-0.353477	-0.435073	-0.516995	-0.443004	-0.346946	-0.300471	0.936852	-0.225257	-0.298308	-0.287918	-0.352503	-0.478512	-0.101153	-0.323298	-0.343322	-0.326102	-0.332098	-0.44949	-0.509879	-0.199492	0.263031	0.595366	-0.331392	-0.496438	-0.403919	-0.240233	0.384226	-0.422948	-0.36705	-0.357784	-0.0384405	-0.0782168	-0.415991	-0.473256
PROX1	0.247565	-0.00465832	-0.14257	-0.181781	-0.0434937	-0.0465691	-0.0818904	0.114319	-0.168649	0.172618	0.0971181	0.0344159	0.0677828	-0.283063	0.180241	0.0507672	-0.274806	-0.0739865	-0.263976	-0.115242	-0.222585	-0.182971	0.0161284	-0.116885	-0.00267635	-0.0893034	0.127945	-0.0893425	0.131049	0.0506098	-0.0212409	0.203678	-0.176898	0.0555351	0.0907279	-0.0975213	0.0757916	0.0652268	-0.226743	-0.35316	1	0.268674	0.35142	-0.0813234	-0.130135	-0.211753	-0.069021	-0.00375996	-0.124526
PTF1A	-0.00289005	-0.166384	0.301137	0.137193	0.255523	0.228772	0.0655267	-0.142642	0.0285353	0.0437882	-0.121534	0.0334144	-0.173897	0.486902	0.127795	0.266806	0.0456085	-0.0633211	-0.0937544	0.0422325	0.326526	1	0.152642	0.139908	-0.0306964	0.127746	-0.14314	-0.149673	0.207666	-0.136258	-0.267279	-0.191747	-0.223012	-0.100881	0.0631394	-0.247153	0.270315	0.091451	0.161103	0.0400368	0.41177	0.0830279	-0.0809108	0.281733	-0.0859589	-0.0289606	-0.0610311	9.79389e-05	-0.156052
PTMA	0.888487	0.0155086	-0.19727	0.086772	-0.142934	-0.0945665	-0.117812	-0.0201322	0.374945	0.334777	-0.0109083	0.201275	-0.195127	-0.255859	-0.247456	-0.0631303	-0.162525	-0.219245	-0.101831	-0.208493	0.38936	0.318093	0.183874	0.181218	0.523298	0.145036	0.0900403	-0.0464352	-0.0916717	-0.0047282	-0.179567	0.067642	-0.0727471	0.0946188	-0.155494	-0.171714	-0.0535407	-0.177206	0.00409625	-0.126165	-0.00140055	0.213816	-0.127457	-0.0252047	-0.0679485	0.142511	-0.28179	0.013766	0.997615
PTTG1	0.806768	0.453922	-0.548271	-0.666111	0.529162	0.588281	-0.304451	0.505261	0.47316	0.718312	0.882179	0.398869	0.775817	-0.218899	-0.129159	0.178727	-0.121561	-0.508428	-0.185802	-0.387879	-0.250604	-0.540548	-0.398977	-0.791405	-0.285418	-0.271618	0.630157	0.220038	-0.0672286	0.0614995	0.212393	0.146497	-0.33145	-0.667858	0.314352	0.146163	0.199946	0.0582851	-0.42481	0.639998	0.824569	0.124209	0.287102	0.122471	-0.144501	0.115417	0.0589908	0.067028	0.000692442
PURA	0.319284	0.0820303	0.224426	0.458984	-0.427425	-0.410551	0.687869	-0.568805	0.442985	-0.695469	0.153117	0.394655	-0.252037	-0.342895	-0.115972	0.283889	0.3047	-0.110607	0.306097	-0.430857	0.459049	-0.21173	-0.658885	0.36432	-0.0627455	0.527125	0.193337	-0.0881876	0.190208	-0.823506	-0.197662	-0.114715	0.211487	0.421383	0.382294	-0.639761	0.496877	0.0339883	0.385948	0.39757	-0.357235	-0.109102	0.236358	0.747024	0.0816576	-0.00239576	-0.608217	-0.312258	0.107845
RAD51	-0.136002	-0.191336	0.331375	0.118507	-0.143807	-0.0718637	0.534196	-0.245975	0.187818	0.492097	0.239963	-0.17867	-0.103682	0.247141	0.299768	0.580856	0.26582	0.25876	0.592451	0.317663	-0.273271	0.0298922	-0.0309667	-0.0637057	0.0702585	-0.031593	-0.00545913	0.151695	0.762841	0.396321	-0.0651785	0.042905	0.012002	0.702811	1	0.1147	-0.136247	-0.154533	0.0493484	0.445934	-0.0323499	0.424161	0.219371	0.119604	0.0460268	0.152616	0.0972379	-0.0274304	0.541302
RARA	0.0625709	-0.184961	-0.689016	-0.585222	0.66296	0.671175	-0.770844	-0.0854193	0.110875	0.203362	0.269017	-0.0723131	0.310919	0.156826	-0.0899272	0.283137	0.0673847	0.0336255	-0.0978503	0.0517759	-0.468164	-0.302223	-0.227585	-0.189274	-0.581003	-0.137725	-0.160915	-0.303762	-0.249897	-0.599567	-0.381412	-0.274911	-0.293754	-0.232595	0.396154	0.361245	0.43529	-0.394944	0.341247	0.235675	-0.590283	0.36198	0.613388	-0.148397	-0.0076125	0.0127724	0.660227	0.0991602	0.749101
RARB	-0.497907	-0.0930809	0.0102685	0.0653173	0.639297	0.668233	-0.267944	-0.174645	0.182734	-0.350848	0.0594459	-0.148999	-0.122597	-0.354674	-0.514692	-0.253915	-0.447809	-0.493584	-0.345969	-0.335049	-0.407072	-0.0764883	0.0370545	-0.350485	-0.351273	0.0752362	0.0580641	0.183337	0.730408	-0.0214561	-0.372886	-0.380087	0.0301108	-0.17626	0.623815	0.715345	0.360096	0.148967	-0.186388	0.924994	0.094872	0.277662	0.581623	-0.42215	-0.339325	-0.338685	0.374962	-0.25283	0.954561
RARG	-0.430504	-0.274183	-0.143924	-0.00315807	0.640188	0.578824	-0.271901	-0.376418	-0.139723	-0.344947	-0.242052	0.00199345	-0.316272	-0.488061	-0.227407	-0.265164	0.226795	-0.33028	-0.268521	-0.375422	-0.34385	-0.070266	0.296052	-0.291695	0.363357	0.123013	-0.0905792	0.53111	0.738833	0.598574	0.190931	-0.228378	0.436702	0.643288	0.0679359	0.243129	0.751226	0.0731581	-0.154662	0.351102	-0.132269	0.356781	0.820828	-0.527676	-0.315674	-0.100575	0.518295	0.112923	0.486855
RB1	0.247852	-0.495181	0.244571	0.13084	0.273303	0.271377	-0.274518	0.132826	-0.0571573	0.0609993	0.320756	-0.0380111	-0.139684	0.786749	0.600349	0.387698	0.390444	0.21998	0.553242	0.16939	0.832347	0.691485	0.758141	0.898077	0.316213	-0.257595	0.163611	0.201795	0.293904	0.203658	0.191201	0.430357	0.213272	-0.991812	0.284928	0.0211554	-0.0860924	0.273818	0.310405	0.405389	0.330255	-0.145178	-0.41144	-0.170078	0.585562	0.410595	0.12325	-0.333747	-0.33282
RB1CC1	-0.654947	0.12815	-0.0725059	-0.0659509	0.0214732	0.0267179	0.137203	0.0777521	0.265139	-0.641369	0.231442	-1	0.146613	0.496194	-0.265485	0.00149142	0.190727	0.151457	0.133368	-0.132585	0.539493	0.265274	-0.0779063	0.481821	0.0539426	-0.0554718	0.119684	0.186458	0.148082	0.232711	-0.132646	-0.0357157	0.337663	-0.29772	-0.0368264	0.0639929	0.115474	-0.0605078	0.0675326	-0.091493	-0.369558	0.0127111	0.0988492	-0.00234127	-0.079351	0.156549	0.0972565	-0.650177	0.323934
RBBP7	-0.448899	-0.539891	0.862389	0.832698	-0.511853	-0.516237	0.802809	-0.414891	-0.600889	-0.503427	-0.649245	-0.502218	-0.652627	0.707048	0.579201	0.470133	0.692751	0.578818	0.412669	0.38649	-0.412372	-0.437615	-0.334768	-0.42656	-0.355149	-0.392673	-0.635309	-0.445919	0.742359	-0.439573	-0.0837767	0.000533121	0.607892	-0.46771	0.183882	0.343473	-0.176586	-0.428454	0.641949	-0.36629	-0.394616	-0.339321	-0.737703	-0.378007	0.39272	0.414505	-0.449499	-0.546307	0.222365
RBL1	0.364125	-0.397101	0.0330936	-0.0622702	0.304835	0.305146	-0.374736	0.625247	0.146113	0.467025	0.324334	0.346962	0.00796949	0.379041	0.816034	0.38511	0.266055	0.0652271	0.579582	-0.0938159	0.838596	1	0.565357	0.843797	0.364009	0.182819	0.5344	0.419754	-0.0228381	0.234115	0.146422	0.523977	0.156093	-0.874556	0.158675	0.0398511	-0.102096	0.314108	0.0924777	0.624071	0.230821	-0.261891	-0.394316	-0.00679975	0.196854	0.209319	0.157891	-0.0651702	-0.657181
RBL2	0.139102	-0.248157	0.0565474	-0.135815	0.0816188	0.0356985	-0.236378	0.0021236	0.120971	0.143842	0.0742606	0.0203121	-0.063823	0.596243	0.408642	0.13211	0.209722	0.0435355	0.314765	0.309213	0.680084	0.631721	1	0.574052	0.403574	0.00878403	0.342001	0.338697	0.169414	0.403806	0.202845	0.253832	0.106608	-0.382752	0.0369217	-0.065161	-0.329288	0.326729	0.0953438	0.515232	0.453025	-0.218641	-0.358211	0.0383182	0.0989819	-0.000433076	-0.0569057	-0.478491	-0.353182
RBMX	0.0180575	-0.155829	0.576167	0.502179	0.0600409	0.0540204	-1	-0.180856	0.120018	-0.205572	-0.234588	0.15487	-0.636622	-0.0407744	0.116614	-0.313149	0.221578	0.411673	-0.161453	0.197911	-0.579522	0.287334	0.263162	-0.334593	-0.299082	0.00347552	-0.584978	-0.327836	-0.150849	-0.0567586	-0.0170183	-0.411888	0.0113375	-0.239916	-0.141336	0.096118	0.128673	-0.0426792	0.31962	-0.179868	-0.465793	0.305284	0.286209	-0.00778593	0.282275	0.214631	0.352061	0.292876	0.689555
RBPJ	-0.017285	0.150942	0.298942	0.190614	0.29135	0.247988	0.356455	0.100727	-0.375467	-0.936355	0.0266555	0.110204	-0.125562	0.261564	0.0544515	0.199364	0.220209	0.186945	-0.0777663	0.181255	0.119537	0.44643	-0.00321572	0.135286	0.153888	0.540754	-0.0673322	0.0380596	0.0769646	-0.0120052	0.0129235	0.139116	-0.0214734	-0.289911	-0.0234286	0.149786	0.183152	0.0592321	0.0707606	0.186702	0.000670201	0.219312	0.159645	0.0747433	0.137533	0.232779	0.0121033	0.160794	0.107053
REL	0.413402	0.117575	-0.374734	-0.290159	0.0898982	0.107166	-0.322504	0.0876956	0.119989	-0.00687525	-0.249523	0.1987	-0.108308	-0.114699	0.101927	-0.150265	0.233141	-0.265439	-0.207169	-0.204312	-0.0926153	0.181318	-0.0483153	-0.0966013	0.159216	-0.0314657	0.452813	0.132837	-0.0175208	0.0358104	0.127671	0.131618	-0.0188537	0.0659547	-0.320387	-0.0870172	1	-0.098378	-0.0710527	-0.108458	-0.174532	0.214755	0.463831	-0.160782	-0.246011	0.0140035	-0.0638456	0.0120001	-0.11889
RELA	0.298821	0.0564382	-0.246098	-0.214433	0.487177	0.46414	0.000289708	-0.15286	0.246799	-0.147228	-0.234197	-0.10835	-0.0837534	0.00226603	0.232477	-0.0885983	0.552636	0.352559	-0.0921297	-0.191251	0.192085	0.179869	-0.0288406	0.105683	0.663941	0.330987	0.270908	-0.255777	-0.147641	-0.351306	-0.354704	-0.154515	-0.248514	-0.336282	-0.00853793	-0.102249	0.661316	0.142957	0.00433935	0.0184791	-0.170072	0.221459	0.48261	-0.0968879	-0.130768	-0.0342657	0.0338224	-0.00936693	0.049012
RELB	-0.392403	-0.384484	0.797949	0.843492	0.185747	0.101536	0.61136	-0.127339	-0.567976	-0.0821819	-0.208788	-0.561624	-0.4637	0.525037	0.639391	0.385987	0.263802	-0.0818441	0.574428	0.181767	0.936867	0.496011	0.807612	0.85947	0.180259	0.623909	-0.0890251	0.115123	-0.157416	0.156788	0.0659352	-0.15724	-0.223409	-0.329956	-0.0463047	-0.0899957	-0.577038	0.513882	-0.128262	-0.051615	0.146937	-0.213515	0.078736	0.455234	0.271458	0.105993	-0.0151191	0.0528404	-0.374725
REST	-0.189218	-0.118528	-0.257846	-0.219039	-0.226033	-0.187457	-0.196166	-0.290213	-0.380414	-0.26615	-0.220362	-0.238615	-0.415976	0.234907	0.105709	0.0264409	-0.10232	-0.372065	-0.313668	-0.138638	-0.242978	-0.242343	-0.0112722	0.326358	-0.323898	-0.101851	0.0226786	-0.164851	-0.264255	-0.210995	0.0873763	0.533907	-0.0953409	0.0333172	1	0.571076	-0.337546	0.196501	-0.125374	0.60517	0.796771	-0.360401	-0.315751	0.00121575	-0.280527	-0.332063	-0.227538	0.525387	-0.211539
RFWD2	0.26331	-0.127624	-0.368919	-0.489223	0.628626	0.608015	-0.614584	0.0620782	0.547131	0.787489	0.457268	0.243482	0.831913	-0.155428	-0.404817	0.461596	-0.137312	-0.567233	-0.530545	-0.20758	-0.257303	0.228628	-0.194213	-0.509598	-0.570373	-0.389644	-0.303152	-0.746662	-0.774429	-0.469388	-0.63415	-0.643619	-0.938111	-0.743298	0.0437928	-0.157219	-0.15299	-0.439116	0.807046	-0.0917902	-0.463778	0.135419	0.679547	-0.0735466	0.184095	0.126946	0.245152	0.036169	0.268234
RFX1	-0.0533642	0.0065756	-0.122258	-0.125754	0.462765	0.449736	-0.0732073	0.141804	0.0160723	0.0872488	-0.182399	0.435847	-0.0988148	-0.128947	0.0107546	0.284834	-0.00302106	-0.14544	0.0146471	0.028134	0.167808	0.00215531	0.0863384	0.290273	0.0336848	0.975497	-0.00370497	0.774014	-0.0526655	0.705361	0.160017	-0.151022	-0.15443	-0.0490093	-0.199391	-0.152864	0.210414	-0.147183	0.0273683	-0.0477134	0.0160863	-0.193471	0.856997	0.0782347	0.00321487	0.00744887	-0.115825	0.172222	-0.201754
RFX2	0.270262	0.373623	-0.18495	-0.0260209	0.0880105	0.0715356	-0.0468111	0.76252	0.0643245	0.527203	0.00547709	0.527033	0.275133	-0.132342	-0.219147	-0.044915	-0.00609869	-0.0704206	-0.103142	-0.147933	-0.251233	-0.0170107	-0.0287007	-0.191728	-0.236106	-0.21532	0.158205	-0.0683805	0.10585	0.275559	-0.140736	-0.142152	-0.140613	-0.0512543	-0.213308	-0.193562	1	-0.251791	-0.0991052	-0.204838	-0.0771413	-0.0646044	0.631463	-0.100307	-0.0922958	-0.0275449	-0.229524	-0.0430963	-0.262405
RFX3	0.291105	0.510807	-0.270094	-0.122512	0.057857	0.0168294	-0.0513048	0.783916	0.137722	0.784587	0.0530447	0.724468	0.398141	-0.204216	-0.34049	-0.0602464	-0.0732967	-0.146878	-0.0517319	-0.218758	-0.095885	-0.108367	0.163617	-0.0413224	-0.295287	-0.189424	0.200824	-0.100089	0.184517	0.46546	-0.200982	-0.183762	-0.221922	-0.0541912	-0.308993	-0.213865	1	-0.243289	-0.0817803	0.0145874	-0.112562	-0.175751	0.787224	-0.133405	-0.0707711	-0.013184	-0.304645	0.027251	-0.356409
RFX5	-0.191806	-0.167816	-0.0593985	-0.0914326	0.17213	0.166876	-0.0608524	-0.136551	0.111678	-0.145069	-0.215368	0.0808944	-0.241964	0.0625504	-0.171998	0.0182186	-0.104736	-0.206665	-0.183739	-0.0969063	-0.141608	-0.188564	-0.142333	-0.127939	-0.170877	1	-0.174763	0.613464	-0.167133	0.430109	0.19786	-0.149141	-0.0345807	0.0602733	-0.231361	-0.241285	-0.184731	-0.105984	-0.177827	-0.204683	-0.0121076	-0.19152	0.676835	-0.130308	-0.14767	-0.152468	-0.15561	0.201923	-0.213303
RFXANK	-0.247353	-0.233031	-0.0351109	-0.0704166	0.200459	0.197523	-0.0272285	-0.191057	0.0828173	-0.209078	-0.257608	0.0182481	-0.280086	0.102817	-0.150098	0.0485201	-0.0787091	-0.169964	-0.146415	-0.0841067	-0.115575	-0.185926	-0.124486	-0.111384	-0.145952	1	-0.16021	0.634777	-0.148909	0.443373	0.219051	-0.119245	-0.00270248	0.0922402	-0.192935	-0.203156	-0.137627	-0.0848058	-0.145735	-0.170894	0.00855284	-0.189442	0.66229	-0.0959794	-0.120694	-0.137646	-0.114013	0.223117	-0.184571
RFXAP	-0.248308	-0.232205	-0.0300456	-0.0661586	0.197445	0.194745	-0.0240705	-0.191178	0.0832919	-0.215264	-0.253419	0.0223819	-0.278302	0.100933	-0.144174	0.0504777	-0.0759876	-0.170227	-0.144835	-0.0771621	-0.103379	-0.174048	-0.115763	-0.108684	-0.134806	1	-0.151155	0.636284	-0.143554	0.449498	0.226582	-0.116792	0.00585219	0.0945151	-0.192675	-0.200062	-0.137849	-0.077557	-0.143427	-0.17176	0.013616	-0.189272	0.658207	-0.0898385	-0.119131	-0.131235	-0.116608	0.223484	-0.187629
RNF14	-0.616816	0.127569	0.2165	0.266681	0.11578	0.131519	0.0197717	0.177248	0.091369	-0.770656	-0.00138253	-0.29603	0.0607799	-0.142771	-0.0289188	0.163685	0.127196	0.0605177	-0.120307	0.189631	-0.933618	-0.597403	-0.396951	-0.746892	-0.223061	-0.764025	0.0373443	0.21547	0.397258	0.483982	0.412008	-0.0681825	0.409538	-0.118022	-0.0402003	0.387138	-0.041639	0.293232	0.042243	-0.193086	-0.00517636	0.130836	0.0217882	0.191949	-0.197916	-0.129323	0.135216	-0.0630266	0.0347295
RORA	-0.0617224	0.380184	0.0378851	-0.00890163	0.162913	0.191511	0.298649	-0.32513	0.279863	0.019569	-0.0363154	0.182158	0.517807	0.513349	0.446187	0.349355	1	-0.319262	0.620499	0.234598	0.952532	0.151096	-0.000299261	0.705817	0.560524	0.678495	-0.0619769	0.262186	-0.475047	-0.273152	-0.106693	-0.140312	-0.100588	0.202095	0.257922	-0.324702	-0.245555	-0.156014	0.646132	-0.42121	0.439392	0.365466	-0.71121	0.723434	-0.475089	-0.249808	-0.40767	-0.42759	0.690634
RORC	0.368494	-0.453478	-0.0387795	0.523124	0.429484	0.0472234	-0.0702897	-0.342376	-0.577421	-0.047664	0.248396	0.275114	0.520435	0.89961	-0.258431	-0.0327193	0.440492	0.1205	0.0588525	-0.116925	-0.0527163	0.202078	0.147971	0.462717	0.674863	0.936745	0.462162	0.286332	-0.0452447	0.399805	0.405205	0.938103	-0.107445	0.422477	-0.0510821	0.117255	-0.112608	0.0294619	0.783774	0.266837	0.871937	0.106102	0.739663	1	-0.144186	-0.321406	-0.250027	-0.0374653	0.307092
RREB1	0.0812289	0.302564	0.00662101	0.0723003	0.084794	-0.00572736	-0.149537	0.0372082	0.282455	0.260095	0.286737	0.136504	-0.039189	0.01998	-0.0585317	0.253468	0.0999125	-0.0919653	0.254086	0.504971	0.30858	1	0.921008	0.328829	0.597613	0.0717109	0.380743	0.232174	-0.00336979	0.309196	0.212308	0.431421	0.299327	0.259725	0.200773	0.101551	-0.154832	0.16136	0.278386	-0.179851	0.221855	-0.115879	0.22176	0.163468	-0.00701199	0.0710472	0.192704	0.223406	0.0117836
RUNX1	0.335367	0.301466	-0.157877	-0.099911	0.302617	0.283216	0.00301643	0.223973	-0.186648	-0.170283	0.183318	0.417259	0.173686	-0.0838463	0.200375	-0.0394606	-0.00193729	-0.151456	0.325828	-0.0262689	-0.0316421	1	0.618684	-0.0479917	-0.0403381	-0.258308	-0.141093	-0.174576	-0.0610696	-0.112665	-0.214971	-0.161948	0.00327019	0.411388	-0.388645	-0.33565	0.207997	-0.00678295	-0.106744	0.147939	-0.318363	-0.115249	0.0587302	0.761015	0.433126	0.569016	-0.183864	0.207713	0.342613
RUNX1T1	0.296133	-0.397443	-0.198858	-0.0273902	0.121401	0.128649	0.0133956	0.0324204	-0.187711	-0.089559	0.036629	0.452125	0.392991	0.504045	0.247766	-0.300345	0.379156	-0.211905	-0.234389	0.552877	-1	-0.0456143	0.0890142	-0.14162	-0.210988	0.41503	0.432959	0.254294	0.116629	-0.0648344	0.140856	-0.337454	-0.195747	0.359819	0.170721	0.212004	-0.0637726	0.295755	0.372075	0.474919	-0.143682	0.187866	0.26313	0.317529	0.105707	0.0967755	0.221998	-0.110021	0.152706
RUNX2	0.265402	0.5801	-0.224182	-0.327094	0.277795	0.203626	0.0514633	0.0797367	0.670269	0.732156	0.289979	0.291137	0.505606	-0.446044	-0.534372	-0.127422	-0.203159	-0.572012	-0.625131	-0.0927171	-0.894695	0.0185649	-0.461207	-0.839753	-0.265237	-0.179393	-0.0154941	-0.377489	-0.373903	-0.160652	-0.127977	-0.0665772	-0.310102	0.203789	-0.468757	-0.38941	-0.255584	-0.411065	0.245635	-0.108062	-0.630293	-0.00213929	0.565596	-0.344627	-0.387953	-0.309221	-0.282306	-0.048992	0.604905
RUNX3	-0.236212	0.24867	-0.166453	-0.223933	0.42181	0.45773	-0.311774	-0.0539757	-0.215033	-0.381176	0.279545	-0.257483	-0.0290387	0.504402	0.707856	0.69497	0.608959	0.568302	0.574103	0.361749	0.184168	0.518296	-0.0173326	-0.0570334	0.584222	-0.224551	0.193561	-0.11457	0.235114	0.0199743	0.0595549	0.242525	0.0115197	-0.113108	0.281322	0.414213	0.0573149	0.233169	0.0457127	-0.0483806	-0.0330735	0.347133	0.266881	0.663607	0.56347	0.623677	0.457272	-0.377878	0.236136
RXRA	-0.627483	-0.104821	-0.414691	-0.349678	0.645201	0.635034	-0.267287	-0.669406	0.0387272	-0.366676	0.0858707	-0.25767	-0.245738	0.272932	-0.111699	-0.274569	-0.380542	0.355931	0.0403782	-0.12903	-0.227061	0.162654	-0.155545	0.0223696	-0.344325	0.616511	-0.169322	-0.275764	0.0615973	-0.410664	-0.750893	-0.0183284	-0.322458	-0.688005	0.498647	0.849253	0.513771	-0.0494218	0.0899236	0.409743	-0.131902	0.323774	0.449231	-0.398529	-0.199558	-0.310694	0.607146	-0.280777	0.882947
SALL3	0.130246	0.213567	-0.275795	-0.267848	0.243565	0.334306	-0.23226	0.210973	0.256299	0.180573	0.544043	0.231406	0.734212	-0.0952078	-0.212454	-0.354896	-0.223376	-0.0961483	-0.355861	-0.179597	-0.222742	0.0122185	-0.230978	-0.324232	0.29123	-0.0960216	0.36764	0.057542	-0.147498	0.357855	0.102348	0.0880877	0.15151	-0.133279	-0.24316	-0.298133	0.241541	0.146127	0.286565	-0.14153	1	-0.304572	0.258184	0.127281	0.122117	0.420607	-0.077419	-0.0357991	-0.1489
SALL4	0.407747	0.280914	-0.273829	-0.283419	-0.100957	-0.0916741	-0.117791	0.155868	-0.209369	-0.152565	-0.108339	-0.306214	-0.0551104	0.606073	-0.1331	0.689683	0.669831	0.51619	0.602465	0.884311	-0.411998	0.0331511	-0.586747	-0.530014	-0.553939	-0.473288	-0.185772	-1	-0.489165	-0.776307	-0.746819	-0.58452	-0.431908	-0.689904	-0.000420062	0.0288322	-0.142749	-0.345685	-0.398154	0.174077	-0.148804	-0.135772	-0.197431	-0.141055	0.361709	-0.247447	-0.0335019	-0.139684	-0.174393
SATB1	-0.00348196	0.265134	0.878903	0.721939	-0.190824	-0.393878	0.281259	0.245168	-0.0704759	0.321486	0.178037	-0.198781	0.0449801	-0.265246	-0.596286	0.035853	-0.503643	-0.4971	-0.618988	-0.443184	0.627447	-0.19077	-0.0994979	0.592279	-0.0713202	-0.1944	-0.179207	0.152866	-0.0420432	0.191548	0.0360456	0.111647	-0.164582	-0.349577	-0.657984	-0.23646	-0.213333	-0.382684	-0.177232	-0.314041	-0.463639	0.0116596	0.0616935	-0.619154	-0.656973	-0.615984	-0.4194	0.0922697	-0.745122
SATB2	0.049464	0.253954	-0.0376815	-0.139567	0.025886	0.0765774	0.0302991	-0.100159	-0.0856505	-0.0625262	0.00749801	0.659122	-0.130018	-0.0252243	-0.0990073	-0.00978707	0.0305071	-0.151495	-0.00517686	-0.019318	0.0639282	0.00403019	0.132043	-0.006725	0.00682856	0.210546	0.0544481	-0.082231	-0.0614241	0.442872	-0.0614167	-0.0342036	-0.0180836	-0.0202068	0.3589	-0.0706212	-0.107975	0.161687	1	-0.0624448	-0.0736885	-0.0679904	0.961552	-0.0133871	0.0641804	0.087775	-0.0455839	-0.0302238	-0.0146297
SCAND1	0.258354	0.0844536	0.345884	0.477701	0.452283	0.346554	0.400088	0.427164	-0.0335508	-0.336816	0.00987136	-0.0850065	-0.112235	0.0204508	0.144266	0.369276	0.211179	0.524246	0.0136743	1	0.637314	0.311142	0.142733	0.637101	-0.292497	-0.0069748	0.510271	-0.202867	-0.423208	-0.397169	-0.358064	-0.186846	-0.138884	-0.18154	-0.235164	-0.335646	0.252162	0.165757	0.307959	0.335814	0.216317	0.0221282	0.043722	0.145604	-0.117205	0.57873	0.109359	-0.0827832	-0.108394
SEC14L2	0.114086	0.193894	-0.779379	-0.654478	0.322356	0.309024	-0.527827	0.214905	0.558145	0.758488	-0.509617	0.448268	0.177968	0.0309971	-0.046788	-0.245101	0.170832	0.186524	0.0500918	-0.912516	0.569422	0.186989	-0.704585	0.466915	0.656439	0.534801	0.0394505	0.1059	-0.103118	0.128531	0.0904969	0.0764106	-0.73125	-0.376184	-0.384801	-0.957691	0.717652	0.0076689	-0.142285	0.0653776	-0.443292	0.196842	0.172771	-0.94505	-0.232372	-0.878187	0.120908	0.018184	-0.163922
SERTAD1	0.427519	-0.494477	0.279363	0.443808	-0.0641807	0.161401	0.228689	0.0680474	-0.116999	0.103279	-0.18904	0.1638	-0.293015	0.130098	0.370253	0.407467	1	0.306508	0.415027	0.415941	0.602298	0.345899	0.486557	0.749715	0.104604	-0.250251	0.41808	0.10193	-0.0787311	-0.0111184	-0.279198	0.139101	-0.162376	0.0957712	-0.00356835	-0.59019	0.161626	0.0103351	-0.226574	0.777479	-0.00836514	-0.293006	-0.642473	0.824499	0.266551	0.306113	-0.209103	0.263853	0.648095
SETBP1	-0.234981	-0.192264	-0.10724	-0.143248	-0.381493	-0.365113	-0.101719	-0.47294	-0.0982851	0.302687	-0.388156	0.199511	-0.243254	-0.208171	-0.175828	-0.196273	0.00635615	0.318258	-0.042984	-0.200638	-0.121695	0.359123	-0.269269	-0.143289	-0.30028	-0.203229	0.301628	0.135889	-0.20808	-0.349854	0.0307792	-0.285732	-0.470288	-0.154005	0.909934	0.723082	-0.181468	0.267081	0.0328115	1	0.162506	0.669555	-0.144863	-0.00261649	-0.0944864	-0.246415	-0.365038	-0.420995	-0.1967
SF1	0.211552	-0.131836	-0.00890043	-0.0134838	0.394108	0.448052	0.26563	0.141561	0.451659	0.00795959	0.388858	-0.0188927	0.45699	0.626404	0.411589	0.712926	0.598351	0.420385	0.510382	0.519327	-0.171485	-0.0895679	0.085831	-0.480006	-0.52833	-0.377952	0.293224	-0.529716	-0.612405	-0.422784	-0.608904	-0.25664	-0.224254	-0.189575	0.811352	0.406269	0.057825	-0.448334	0.131276	1	-0.244848	0.241303	0.149585	0.212051	0.0840523	0.0975961	0.446595	0.157898	-0.518564
SFPQ	-0.0228165	0.0925998	0.37709	0.188362	0.203553	0.139641	0.354796	-0.757437	-0.965545	0.270755	-0.84579	-0.593101	-0.988056	0.347432	0.899737	0.0786554	0.452336	0.652679	0.358873	0.18694	0.214726	0.361439	0.0990194	-0.0229076	0.458381	0.491717	0.626055	0.119866	0.385257	0.132396	0.00975422	-0.0308603	0.300097	0.313799	0.384232	-0.0237654	0.344041	0.0713117	-0.443036	0.256667	0.0464397	-0.0342932	0.18187	0.534801	-0.0551148	0.00507549	0.0354126	0.415901	0.112732
SHOX	-0.242969	-0.0368912	0.117365	0.154411	-0.130251	-0.12411	0.328515	0.0858806	-0.203332	-0.0703475	0.289266	-0.0499566	0.0517167	0.231987	0.116506	0.363358	-0.0171844	0.344649	-0.161476	-0.0433201	0.0531536	-0.247818	0.447242	-0.164458	-0.21921	-0.374317	-0.068766	-0.214523	-0.286125	-0.10008	-0.238935	-0.0876737	-0.316248	-0.189844	0.141485	0.130336	0.448429	0.0495792	1	-0.0380191	0.111302	0.120376	-0.304726	0.667259	-0.0449065	0.312555	0.329281	0.150776	0.166279
SIM2	0.212302	-0.264087	0.540495	0.430585	0.0216683	-0.0645992	0.0352594	-0.201247	-0.538175	0.0715973	-0.252659	-0.0121115	-0.185318	-0.0207405	-0.0985841	-0.12847	0.175401	-0.0260227	0.217388	0.204516	0.567356	0.755661	0.384633	0.540658	0.96155	0.466517	0.231348	0.223397	0.283885	0.566208	0.176001	0.115884	0.265691	0.384527	-0.152962	-0.329337	-0.0441989	0.00827767	0.207737	0.18058	-0.00383282	-0.424879	-0.107098	0.0961093	0.113663	-0.0441747	-0.298585	-0.0730084	0.20756
SIN3A	0.21033	-0.0567553	0.248814	0.347906	0.359653	0.292935	-0.234524	0.241643	-0.174941	0.361312	0.463648	0.213317	-0.180116	0.521799	-0.0375253	0.175545	0.209727	-0.266501	0.424174	0.530988	0.476094	0.337737	0.49188	0.64364	0.243785	0.0303453	0.349908	0.27298	0.0787431	0.655823	0.516204	0.528781	0.166852	-0.0565013	0.209314	-0.0547305	-0.0194455	0.2922	0.287207	0.0857101	0.242919	-0.143729	0.0598528	0.0337829	0.599754	0.378525	0.406888	0.0137034	-0.112591
SIRT1	0.274531	0.701608	-0.129591	-0.110869	-0.620418	-0.593241	-0.13498	1	-0.334224	0.212003	-0.157078	0.305523	-0.249931	-0.479982	0.44106	-0.332537	0.543948	-0.303428	-0.137581	-0.0968563	-0.0896984	-0.340813	0.124788	-0.138079	0.267648	-0.447256	0.033714	-0.642892	0.156058	-0.734763	-0.403186	-0.135289	-0.326614	-0.28001	-0.406394	-0.497427	0.124313	0.379185	-0.249933	-0.286177	0.033816	0.26506	-0.345346	-0.612528	0.0785735	0.210871	-0.196119	0.122078	-0.0914881
SIRT2	0.0994557	-0.0980215	-0.0512219	-0.00417152	-0.0811378	-0.072588	0.0807564	0.168141	0.0865854	0.161109	0.56893	0.561888	0.205369	-0.164715	-0.0389524	-0.141437	-0.243725	-0.148118	-0.0825546	-0.200394	-0.301401	-0.243607	0.719753	-0.236135	-0.277524	0.374071	0.139537	0.0497694	-0.0878681	-0.0235165	-0.177867	0.278873	-0.0190561	0.210544	0.154028	-0.235378	0.129712	-0.0141024	0.0244126	0.530581	0.15339	-0.229218	-0.168616	0.0964026	-0.0686267	-0.256509	-0.0782813	-0.18986	-0.0341799
SIX1	-0.234526	-0.173063	0.574897	0.596195	-0.230321	-0.238256	0.48591	-0.0272341	-0.265461	-0.17881	-0.75827	-0.252416	-0.679351	0.308055	0.213249	0.173346	0.329743	0.201197	-0.00709904	-0.0234008	-0.702486	-0.624547	-0.68889	-0.746891	-0.684001	-0.579108	-0.367071	-0.716493	0.384025	-0.734979	-0.317101	0.231644	0.314983	-0.407467	0.25794	0.230602	-0.0155962	-0.309603	0.552879	-0.120349	-0.699373	-0.124294	-0.359151	-0.702024	0.15448	0.0871621	-0.827945	-0.672676	-0.00860702
SKI	-0.19924	-0.181996	0.280822	0.292088	-0.259991	-0.238532	0.376789	-0.226193	-0.187431	-0.470832	-0.0254137	-0.209021	-0.119444	-0.0613652	-0.307941	0.354078	0.137545	0.0465887	-0.00814558	-0.150047	-0.181409	-0.42103	-0.0864103	-0.0261034	-0.281309	-0.173405	0.0890693	0.102412	0.539982	-0.0557657	0.143291	-0.105811	0.746509	0.795117	-0.120135	-0.270881	0.859355	0.282274	0.0199925	-0.11406	-0.37443	-0.138529	-0.299924	0.13157	-0.102384	0.0653293	-0.219321	0.0812097	0.0354848
SKIL	0.944043	0.485907	-0.236139	-0.226569	-0.361194	-0.375948	-0.32822	0.302442	0.464275	0.84216	0.56168	0.774764	0.878073	-0.315596	-0.36745	-0.435636	-0.17922	-0.331377	-0.564348	-0.339198	-0.49516	-0.294003	-0.315177	-0.524132	-0.271089	0.784671	-0.331884	-0.348041	-0.173041	-0.349944	-0.397156	-0.470526	-0.327291	-0.00657839	-0.276119	0.471088	-0.0674769	-0.346488	-0.390205	-0.0185427	-0.330869	-0.145136	-0.436056	-0.312604	-0.459904	-0.359508	-0.360108	-0.310776	0.042397
SLA2	-0.234273	-0.169589	0.0495562	-0.0171911	-0.248726	-0.24492	-0.0685772	-0.139237	0.275827	-0.147756	-0.107895	-0.341457	-0.186039	-0.0464704	-0.135867	-0.0155226	-0.068296	-0.228777	-0.136189	-0.0638455	0.910102	0.752868	1	0.828196	0.0154971	-0.120989	-0.163598	-0.126577	-0.248318	-0.0877037	-0.138402	-0.0938489	-0.118572	-0.0837937	-0.18153	-0.124886	-0.261784	-0.0415464	-0.140313	-0.164436	-0.0856886	-0.291683	-0.318203	0.0216804	-0.136899	-0.0857191	-0.215132	-0.101611	-0.128135
SLC2A4RG	0.283693	0.352518	0.645869	0.794874	0.230007	-0.448016	-0.183961	-0.166974	0.121796	0.0344391	0.274707	0.00624538	-0.305874	0.245164	-0.0403545	0.260282	0.307796	-0.139813	0.547114	0.513135	0.394237	0.962755	-0.0501521	0.469355	0.135054	1	0.574821	0.153643	-0.124035	0.793921	0.428995	0.289839	0.164263	0.165335	0.634338	0.255722	-0.240471	0.378402	0.01524	0.255167	0.297595	0.333981	0.625276	0.0612294	-0.230578	0.229253	0.178334	-0.0268371	0.113648
SMAD1	0.279325	0.886137	-0.585317	-0.662069	-0.202966	-0.141318	-0.813477	0.385496	0.557903	-0.119747	-0.670627	0.261697	0.180653	0.232579	0.012363	-0.600445	-0.277116	-0.25721	-0.426176	-0.512729	-0.673146	-0.563539	-0.383006	-0.644881	-0.716252	-0.718832	-0.326019	-0.575619	-0.750618	-0.73394	-0.713051	-0.646492	-0.6089	-0.213489	-0.355918	0.584013	-0.182286	-0.663531	-0.50989	0.0884148	-0.646742	0.767147	-0.488001	1	-0.336257	-0.530987	-0.0804648	-0.293286	0.58542
SMAD2	0.325826	0.627009	-0.443788	-0.296584	0.362867	0.418818	-0.116181	-0.349772	0.322343	-0.192199	-0.632423	0.179683	-0.673994	-0.112825	0.253178	0.126905	-0.0159856	0.172388	0.425923	-0.230305	-0.779796	-0.260974	-0.433384	-0.818053	-0.798045	0.236433	-0.44044	0.183867	0.00962283	-0.0183102	-0.214617	0.106925	-0.0359708	0.610563	0.412727	0.575578	0.174129	0.480693	0.360352	0.0478982	-0.695108	0.347924	0.61237	0.030891	-0.416103	0.106417	0.518415	-0.215875	0.211994
SMAD3	0.243364	0.528489	0.0882483	0.161618	0.385516	0.360198	-0.0635195	0.0554079	0.227939	-0.136986	0.104042	0.0375727	0.0363574	0.263066	0.267349	-0.0658286	0.126047	0.24851	0.220421	0.602971	-0.319023	0.0147145	0.0985372	-0.579928	-0.0806805	0.165681	0.168261	-0.301051	-0.455596	-0.037507	-0.412743	-0.440974	-0.240975	-0.109454	0.112393	0.165605	0.359348	-0.146994	-0.187666	-0.137578	-0.369038	0.103797	0.188071	-0.180626	-0.180984	0.13837	-0.000127882	0.0350964	0.144749
SMAD4	0.364831	0.999976	-0.313222	-0.35423	-0.201538	-0.210566	0.145307	0.382131	0.280687	0.569972	0.834196	0.349394	0.678133	-0.543784	-0.246403	-0.462582	-0.481545	-0.0660118	-0.405389	0.124342	-0.428485	-0.442227	-0.652595	-0.881935	-0.539311	-0.0455148	0.252992	-0.141652	-0.523969	-0.0958332	-0.0384215	-0.00317464	-0.162075	-0.563767	-0.415265	-0.16903	0.49688	-0.278326	-0.254732	-0.779996	-0.345374	0.329762	0.382519	-0.373653	-0.191075	-0.327208	-0.520478	0.0199405	-0.634949
SMAD7	0.46979	0.372974	-0.241933	-0.173603	-0.075959	-0.0676321	-0.580465	-0.095047	-0.0384019	-0.0983521	-0.168066	0.252209	-0.324867	-0.342142	0.23383	0.318512	-0.0763367	0.255114	-0.100493	0.496136	-0.994384	-0.61379	-0.703607	-0.93819	-0.867809	-0.205596	0.0687329	-0.213748	-0.0892933	-0.390527	-0.115987	0.217392	0.386342	-0.607562	-0.0565283	0.446085	0.587052	-0.0462018	-0.331506	-0.265335	-0.443585	0.578797	0.772352	0.149398	-0.364976	0.131418	-0.097154	0.0824037	-0.399161
SMARCA1	0.355945	0.155263	-0.187118	-0.240392	0.281239	0.31069	-0.384515	0.253478	0.378659	0.0695577	0.298799	0.19297	0.373088	-0.167415	-0.232701	0.313892	-0.574543	0.107678	0.209782	-0.583983	-0.026519	-0.0743282	-0.952933	-0.481389	-0.920431	-0.953669	0.210589	0.365676	-0.11509	0.103225	0.142425	0.0743628	0.196939	0.182309	0.0294588	0.212554	0.066998	-0.86179	-0.0035855	-0.269717	-0.861141	0.106249	0.292094	-0.201801	-0.644379	-0.738854	0.0707046	-0.0411977	-0.259235
SMARCA4	0.0996994	0.107838	0.0210113	-0.0322371	0.279186	0.300777	-0.233605	0.144983	0.342169	-0.0613283	0.120295	0.104193	0.188815	0.0315929	0.00712724	0.289498	-0.436495	0.338736	0.452405	-0.527535	-0.229168	-0.243378	-0.819289	-0.59934	-0.86968	-1	0.141343	0.191335	-0.0414229	-0.00521149	0.0296167	0.0506361	0.204611	0.139326	0.0954664	0.112494	-0.0643683	-0.796688	0.180654	-0.0823364	-0.788135	0.126007	0.254521	0.0746989	-0.420277	-0.457768	-0.0404826	-0.192013	0.0679362
SMARCB1	0.367377	0.154164	-0.183411	-0.239327	0.288533	0.320486	-0.375317	0.260855	0.374838	0.0729064	0.300192	0.191148	0.374255	-0.170574	-0.233777	0.316134	-0.572908	0.103668	0.214421	-0.577675	-0.0171332	-0.061522	-0.938186	-0.468866	-0.914318	-0.945114	0.21792	0.380821	-0.114269	0.107252	0.150312	0.0760765	0.197022	0.18634	0.0210343	0.209952	0.0657133	-0.860651	-0.00754103	-0.269308	-0.849986	0.09676	0.293453	-0.204402	-0.646467	-0.739087	0.0731461	-0.035004	-0.261058
SMURF2	-0.108742	0.0301369	-0.260646	-0.040046	-0.0341476	-0.0377504	-0.727422	-0.0817391	-0.243366	-0.0562505	0.273707	-0.304955	0.0217089	0.730235	0.903266	0.319681	0.708154	0.871944	0.977146	0.919313	-0.751168	-0.48936	-0.864158	-0.619954	-0.785082	-0.610704	-0.602535	-0.60921	-0.844741	-0.543532	-0.73099	-0.403543	-0.416935	-0.896109	0.496356	0.580665	0.0939294	-0.654708	0.654471	0.317749	0.501409	0.129178	-0.20777	0.815801	0.259178	0.407863	0.221111	0.419529	0.444344
SNAI1	0.36619	-0.142342	-0.0351685	0.0814331	0.128898	0.110888	0.564056	0.0551864	0.0339127	0.00802914	0.16597	0.209067	0.07547	-0.64791	0.329465	-0.134733	0.250355	-0.0227258	-0.400477	-0.380613	-0.89255	-0.940362	-1	-0.720828	-0.415715	-0.62391	-0.576827	-0.326791	-0.298953	0.162456	-0.611075	-0.484196	-0.268168	-0.564607	-0.0783727	0.486703	0.376749	-0.395528	0.184625	-0.764215	-0.426997	0.28912	-0.183931	-0.424186	0.269291	0.415816	-0.00556823	0.0955653	-0.214698
SNAI2	-0.08438	-0.0311667	-0.171156	-0.136777	-0.103393	-0.112324	-0.634491	-0.076048	0.197885	-0.405486	0.0898761	-0.0219328	0.061677	-0.0216607	0.310383	0.0972629	-0.0541817	0.287306	-0.0119493	-0.343721	-0.065965	-0.271482	-1	-0.413605	-0.645272	-0.689199	-0.413657	-0.221593	-0.213886	-0.0131122	-0.0954463	0.522946	0.337883	-0.156678	0.332309	0.51792	-0.222315	-0.63103	0.0517412	-0.409417	-0.659413	0.114455	-0.168131	0.0979052	-0.167832	-0.327405	-0.0517631	-0.356754	-0.220405
SND1	0.337128	0.915976	0.0929967	0.0716625	-0.175706	-0.0580792	0.0261077	0.975435	-0.12732	0.63159	-0.0216229	0.0859212	-0.147233	-0.0432831	-0.0272604	-0.078133	0.000203957	-0.122439	0.0272873	-0.0612595	-0.0510968	-0.16438	-0.0464705	-0.0865732	0.104578	-0.0583735	0.471038	-0.154118	-0.0261817	0.0462449	-0.103751	0.0121991	-0.032737	-0.00424945	1	-0.0725362	-0.140177	0.105724	-0.0449552	0.31282	0.000605743	-0.0154809	-0.141999	-0.0992707	0.0220324	-0.101136	-0.0712418	0.024765	0.00932453
SNIP1	-0.532693	0.172806	0.319066	0.351622	0.105898	0.123296	0.100738	0.0982413	-0.0168874	-0.869353	0.00128386	-0.391127	0.00941033	-0.168287	0.0180243	0.302996	0.224541	0.094743	-0.0117408	0.410084	-0.748299	-0.423611	-0.264926	-0.549521	-0.0325714	-0.752823	0.0909908	0.155463	0.353246	0.277674	0.324739	-0.0280682	0.350104	-0.0078702	-0.0706849	0.180938	-0.0620579	0.207127	0.0222364	-0.0467723	0.0879972	0.0913435	0.0899784	0.269726	-0.36821	-0.108796	0.0716597	0.0173791	-0.0556313
SNW1	0.0519249	0.407781	0.168917	0.394431	-0.144006	-0.259881	0.880834	-0.644008	0.279643	-0.151314	-0.202836	0.344055	-0.103223	0.167524	0.58498	0.25018	0.435698	0.222753	0.317212	0.182518	-0.674161	0.572782	-0.134017	-0.677273	-0.0863313	0.494278	0.17834	0.36734	-0.11886	0.621738	0.00777972	-0.0759183	0.0440542	-0.246969	-0.416993	-0.622588	0.801024	-0.116932	0.348163	0.413455	-0.504121	-0.574794	0.0550173	-0.290032	0.204412	0.274308	-0.428431	-0.329545	-0.303453
SOX10	-0.195261	-0.192134	-0.207343	-0.18528	0.204088	0.189327	-0.301691	-0.290894	-0.15538	-0.296169	-0.0123576	0.339259	-0.0401421	-0.17889	-0.147144	-0.117853	-0.0385051	-0.28005	-0.236752	-0.178094	-0.324429	0.0233664	-0.158497	-0.328407	-0.00262623	0.0365547	-0.00215513	0.825461	1	0.758002	0.785444	0.736315	0.914397	0.541775	-0.167714	-0.213208	-0.303152	-0.215759	-0.217585	-0.0710453	-0.168771	-0.257833	0.0360076	-0.110771	-0.172713	-0.0930335	-0.119359	-0.0730218	-0.0695521
SOX11	0.111762	0.11487	-0.512906	-0.530643	0.0641553	0.0920252	-0.541569	0.446142	0.246683	-0.0330708	0.147798	0.0956704	-0.026697	0.0664265	0.294729	-0.0350856	0.0689244	-0.0547861	0.045043	-0.0122069	0.050124	-0.14573	0.0603625	0.061943	-0.0838112	0.01243	0.371005	0.282249	-0.211566	-0.0242804	0.0898403	0.0399431	-0.124944	-0.168286	0.260208	-0.141004	0.0397083	0.333123	0.231237	0.0931883	1	0.136336	-0.116425	0.0504282	0.0120138	-0.266119	-0.0647948	0.130975	-0.0465732
SOX17	0.0341925	0.194813	-0.0105094	0.123719	-0.00900227	0.0163131	0.173722	-0.115498	-0.218704	0.0579557	0.00380807	0.0338227	-0.0562914	0.706675	0.866089	0.166011	0.339702	0.58136	1	0.556187	-0.0281957	0.0735649	0.344125	0.137249	0.00752031	0.117367	0.28985	0.0930412	-0.127936	0.307544	-0.089741	-0.0288977	-0.0884196	0.177152	0.841758	-0.0303602	-0.0226752	0.00443294	0.0426649	0.336392	-0.151557	-0.100829	0.0623692	0.0711552	0.296539	0.148811	0.208457	0.158423	0.216315
SOX2	0.048814	-0.445502	-0.369063	-0.485579	0.241237	0.20702	-0.115452	0.289839	-0.0516626	-0.244048	0.391051	0.112802	0.238374	0.0519771	0.289907	0.0864158	0.0546659	-0.0622246	-0.0384741	-0.150558	-0.0459501	-0.48713	-0.498037	-0.102193	-1	-0.202766	0.0149488	0.16808	0.200569	0.354535	0.554061	0.265221	0.18387	-0.16948	0.450099	0.325376	0.0618511	0.14233	-0.21665	-0.0253562	-0.000611324	0.0980327	-0.170858	0.233549	-0.0848155	-0.360198	0.9017	-0.337593	-0.358356
SOX3	0.279286	0.233831	-0.0124746	0.0737325	0.0505441	0.102728	0.00750521	-0.0184442	0.172503	-0.3798	0.240354	-0.11154	0.0905063	0.176285	-0.121676	0.357844	0.247765	0.244316	-0.161247	-0.372024	-0.787346	-0.267893	0.454961	-0.0999074	-0.682311	0.195223	-0.18642	-0.149109	-0.252827	-0.203173	-0.358131	0.201682	-0.0204249	0.15362	0.334738	0.45072	0.509576	0.80371	0.155225	-0.0922454	0.373855	0.333814	-0.043852	0.379312	-0.285434	-0.0729613	0.104499	0.0100949	0.381597
SOX4	0.995807	-0.110471	-0.180052	-0.0272137	-0.0558964	-0.0371258	-0.244631	0.619953	-0.1498	-0.00501804	0.609158	0.494016	0.75927	0.304879	0.035938	-0.118604	0.337364	-0.0667706	-0.184821	0.268109	0.0376394	-0.0329779	-0.244701	0.286069	-0.0128116	0.0705943	-0.0381924	0.5528	-0.0771357	0.0363803	-0.107892	-0.0393427	0.602763	0.601479	0.125641	0.194189	-0.164818	0.0403514	-0.0576177	0.481881	0.200304	-0.0995582	-0.69348	0.691242	0.818744	0.480872	0.0101027	-0.142291	-0.193314
SOX5	0.0991509	0.0492816	-0.011656	0.0334867	-0.0209196	-0.0273476	0.0306467	-0.0259434	0.0234738	0.00848962	-0.0280313	0.0193195	-0.141226	0.220491	0.120319	0.14075	0.112687	0.0706124	0.190781	0.192361	0.117469	0.0245638	1	0.0927588	0.275853	-0.0411396	0.0968275	-0.0203467	-0.0831141	-0.0510394	0.0466068	-0.0185174	0.18271	0.070924	0.0825829	-0.134861	-0.0255477	-0.0849616	-0.00819375	-0.00458533	0.159633	-0.0161266	-0.00406964	0.0569396	0.217188	0.21546	-0.0116434	-0.0533662	0.0472306
SOX6	-0.290464	-0.244731	0.298639	0.346541	0.44284	0.459213	-0.184132	0.341993	0.0367928	-0.204327	0.444316	-0.15597	0.0611412	0.133372	0.421214	0.574613	0.649578	-0.143829	0.584006	-0.197583	-0.0955179	-0.128275	0.0213887	0.0586985	-0.430847	-0.191752	0.118061	0.762109	0.93112	0.73476	0.535451	0.656122	0.522781	-0.611633	-0.0295638	0.156079	-0.0471464	0.468593	0.0195302	0.117819	0.332931	0.174641	-0.296746	0.605682	0.229157	0.0298621	0.173341	0.0217387	-0.556077
SOX9	-0.160121	-0.265401	-0.130723	-0.114832	-0.258156	-0.231244	-0.185265	-0.284577	-0.215881	-0.240132	-0.147481	-0.145788	-0.163325	-0.141423	-0.136837	-0.128058	-0.114212	-0.101206	-0.190003	-0.0978564	-0.230234	-0.135445	-0.0413927	-0.179232	-0.165985	-0.17788	-0.221164	0.717606	0.76387	0.641504	0.88859	0.811245	1	0.694384	-0.0802519	-0.254249	-0.256656	-0.0716396	-0.105468	-0.109305	-0.0519173	-0.334571	-0.22874	-0.072879	-0.16896	-0.112441	-0.0328751	-0.0622835	-0.171533
SP1	0.460709	0.0980652	-0.7104	-0.693861	0.444551	0.432361	-0.401165	0.0576609	0.295611	0.192915	0.178288	0.297306	0.0834767	-0.588575	-0.0972796	0.106404	-0.0713632	-0.130806	-0.268637	-0.33585	-0.826013	-0.223136	-0.875417	-0.810491	-0.448717	-0.534148	0.085147	-0.179447	-0.130374	-0.0833019	-0.106394	-0.365161	-0.0426675	-0.238776	0.37434	0.670052	0.661478	0.400009	0.372488	0.192344	-0.1415	0.618179	0.655309	0.360261	0.200594	0.425204	-0.0031376	0.340613	0.313446
SP100	0.430248	0.742633	-0.405518	-0.218925	0.165622	0.142672	-0.38086	0.453784	0.443487	-0.289471	0.0376969	0.542917	-0.21408	-0.425206	-0.155583	-0.398151	0.154397	-0.00265222	-0.380122	-0.343757	-0.620821	-0.623099	-0.0616157	-0.836893	-0.223943	-0.520205	-0.036154	0.292593	0.00124028	0.2736	0.14386	-0.0234566	0.116974	0.481739	-0.145065	-0.256922	1	0.0346568	-0.176043	-0.0926459	-0.102269	0.0901692	0.499569	-0.840931	-0.278346	0.252363	0.371935	-0.098373	-0.497401
SP2	-0.385982	-0.214063	-0.234782	-0.249446	-0.072038	-0.0883469	-0.0806186	-0.216646	-0.270919	-0.590192	-0.362424	-0.214717	-0.390452	0.132846	0.115926	-0.119446	-0.0741502	0.787133	0.464803	-0.289424	-0.370785	-0.377764	-0.376485	-0.262232	-0.428089	-0.455188	-0.0797695	-0.235583	0.132971	0.0897107	0.713466	0.779458	0.570525	0.478798	0.274277	0.25732	0.458952	0.18403	0.110567	0.0774862	-0.303134	0.00974778	-0.270564	0.0684694	-0.164515	-0.31912	1	-0.0618771	-0.166277
SP3	0.292613	0.318205	-0.544372	-0.543433	0.00401555	0.00556357	-0.498396	0.221159	0.55895	0.214333	0.526077	0.42718	0.11636	-0.0708608	0.00546231	0.0839493	-0.273379	-0.00374622	-0.360184	0.121253	-0.952418	-0.722985	-0.391447	-0.71284	-0.0582702	-0.0991629	0.108454	0.26159	0.406348	-0.0109181	0.00223027	0.300538	0.211321	0.107122	0.0921602	0.344197	0.497922	0.572817	0.141681	-0.115894	0.437087	0.296742	0.333835	0.90025	0.501552	0.735413	0.132174	0.195287	0.392852
SP4	-0.290947	-0.0810158	0.470452	0.407775	-0.0730854	-0.0113678	0.366588	0.102798	0.0589632	-0.142156	0.192338	-0.0523883	0.0919007	0.388118	0.300545	0.629344	0.228195	0.227295	0.162472	0.0657528	0.00111325	-0.126414	0.0994966	0.0259601	-0.186515	-0.838551	-0.279096	-0.518043	-0.108783	-0.0430878	-0.333409	-0.0602934	-0.352711	-0.887774	0.225239	0.484613	0.0747818	0.31175	0.925351	0.261803	0.349746	0.112545	-0.306036	0.580865	0.347497	0.330182	0.460851	0.12056	0.246354
SP7	0.0527989	0.397944	0.487787	0.516015	0.238085	0.156242	0.0849586	0.166394	0.817897	0.367314	0.0996013	0.170115	0.0870908	-0.214766	0.0550658	0.573618	0.396324	-0.0846427	0.167912	0.434555	-0.0700836	0.382472	-0.0630004	0.0766635	0.588671	0.213441	0.43823	-0.0620505	1	0.554707	0.315097	0.280551	0.605664	0.92914	0.48758	-0.187912	0.0559199	-0.172156	0.267416	0.0723725	0.292082	-0.0808386	0.649867	0.485599	0.224174	0.269273	0.379965	0.0113081	0.421171
SPDEF	-0.385361	-0.439988	-0.0368868	-0.00350609	-0.0588146	-0.0262454	0.46107	-0.414761	-0.230916	-0.303993	-0.287039	-0.496988	-0.0869582	0.717612	0.65414	0.224479	0.307366	0.884881	1	-0.000473879	-0.58057	-0.422613	-0.374796	-0.529152	-0.17239	-0.463409	-0.268601	-0.479515	-0.0307111	-0.229304	-0.216488	-0.395811	-0.125624	-0.491776	0.405865	0.496446	-0.237194	-0.256883	0.782156	0.420086	-0.395541	-0.165767	-0.230582	-0.510134	0.0304271	-0.0862958	0.0413867	-0.304625	-0.17047
SPEN	0.0345291	0.224111	-0.0452371	-0.129888	-0.098253	-0.0326341	-0.079654	0.0331038	0.107187	0.333008	0.208871	0.127339	0.533752	-0.144103	-0.234737	-0.0581188	0.101486	0.159921	0.00510566	0.395846	-0.238064	-0.30566	0.0652949	-0.260739	0.00772043	0.171228	0.00491337	-0.171573	1	-0.147385	-0.229738	-0.0855956	-0.137693	-0.165059	0.0739118	-0.0670713	0.0118471	-0.0232543	-0.00032472	0.0898432	-0.08208	0.220479	0.00425442	0.0133689	0.474984	0.0184173	-0.104022	-0.0295684	-0.0615145
SPI1	-0.165202	0.0297365	-0.303702	-0.318209	0.00677954	0.01547	-0.103424	0.188176	0.167103	-0.0476801	-0.0911717	0.0729726	0.0124813	0.0594408	-0.238916	-0.189845	-0.0756846	-0.0385073	-0.16034	-0.215545	0.183359	1	-0.0078532	0.121573	0.731469	0.131579	0.0918025	0.0583144	-0.0531619	0.224628	0.138466	-0.15208	0.278995	-0.186187	-0.201997	-0.322584	0.2268	-0.310975	-0.099866	-0.0625552	-0.152152	0.103125	0.116196	-0.0895719	-0.294605	-0.23859	-0.131118	-0.124825	-0.148255
SPIB	0.037564	-0.383783	-0.137913	0.0444203	0.704166	0.704365	0.178915	0.217062	-0.203277	0.6126	-0.505763	-0.379485	-0.591261	-0.166378	0.501136	0.713624	0.138997	0.233645	-0.230356	-0.0346715	0.0339352	-0.260309	0.238768	-0.348482	0.791787	0.140291	-0.00123273	0.284988	-0.313299	0.185425	-0.0442628	-0.343991	0.0247721	0.147835	-0.0544444	0.0166934	0.0739074	0.689566	-0.313332	-0.00654284	-0.3324	0.264238	0.591002	-0.197014	0.21931	-0.00384151	0.359583	0.515692	-0.141656
SRCAP	0.283277	0.495079	0.253236	0.403903	-0.118895	-0.16919	0.26473	-0.173685	0.0781087	0.198562	0.296004	-0.149808	0.151947	0.176425	0.427931	0.422958	0.779089	0.253773	0.250806	0.674121	0.105268	0.586433	0.395622	-0.071424	0.523276	0.393933	-0.335135	-0.169963	-0.0642895	-0.16697	-0.212406	0.287485	0.276192	0.298708	0.0139183	-0.392167	-0.322033	0.465492	0.230971	0.11449	0.0479256	-0.30961	0.214572	0.414169	-0.0107361	0.248943	0.148606	1	0.433713
SREBF1	0.908244	-0.194024	-0.13547	0.261169	0.519101	0.553294	-0.250559	0.222869	0.0604026	0.147305	0.180076	0.286824	0.101453	0.325816	-0.261943	0.931515	0.271729	-0.112628	0.805159	-0.130832	-0.0823574	-0.256723	-0.456977	0.11899	0.484851	-0.0590275	0.492397	0.327504	0.726734	-0.209056	0.55606	0.397605	0.331152	0.482312	0.343681	-0.476197	0.510551	0.0763898	0.544013	0.565876	-0.147684	0.408153	0.402718	0.545537	0.249035	0.397002	0.058591	-0.487837	0.267667
SREBF2	0.147873	-0.191283	-0.436647	-0.221305	0.120136	0.0314184	0.0860934	-0.35603	0.031912	-0.220129	-0.0575875	0.26337	-0.32817	0.450705	0.192782	0.540121	0.201402	0.295908	1	-0.416548	0.326827	0.0346837	-0.762076	0.45106	-0.0699233	0.64186	0.310675	0.227765	0.478079	-0.271374	-0.0656325	0.284384	0.108517	0.0501148	0.231549	-0.304621	0.426242	0.0588625	0.827292	0.193157	-0.0937398	0.129451	0.236046	0.504375	0.509158	0.51293	-0.0328149	-0.7011	0.336285
SRF	0.808475	1	-0.401381	-0.447306	0.51749	0.497606	-0.471668	0.516041	-0.153849	-0.118237	0.181138	0.658761	0.0912908	-0.385791	-0.0178912	-0.120343	-0.0533975	0.235825	-0.188175	-0.0108843	-0.86836	-0.408062	-0.469394	-0.359	-0.397047	-0.179813	0.224188	-0.163402	-0.0877822	0.0597242	-0.232026	-0.354279	-0.29275	-0.457741	-0.184741	0.227256	0.610822	0.0869608	0.00857603	-0.17819	-0.116899	0.293989	0.335899	-0.351739	-0.102871	0.708857	0.305055	0.448837	-0.111707
SRSF1	0.188804	0.0652109	0.360846	0.366336	0.0323024	0.00744445	0.0223832	-0.0860406	-0.213907	-0.297869	-0.214932	-0.226298	-0.0703938	-0.0530201	0.371152	0.453685	0.538811	0.197408	0.452562	0.392965	0.420713	0.289978	-0.0355659	-0.162791	0.605815	0.202901	0.0925096	0.0395204	0.154666	-0.0320942	0.0468265	0.162884	-0.0963132	0.0741894	-0.179352	-0.387962	-0.0551297	-0.101891	-0.055198	0.356155	0.199078	-0.0767333	0.00426032	0.351352	-0.518807	-0.148929	-0.122623	0.0505907	-0.0850126
SRY	0.127536	-0.0909837	-0.355873	-0.324259	0.305685	0.299272	0.26774	0.107096	0.398437	0.013211	0.401207	0.00673131	0.435812	0.793506	0.655518	0.935221	0.55446	0.941111	0.953238	0.926472	-0.443143	-0.429783	-0.41597	-0.550541	-0.507718	-0.652704	0.194851	-0.494348	-0.53089	-0.182463	-0.261284	-0.281224	0.0565465	-0.559246	0.309324	0.329727	0.0609397	-0.518399	0.100734	0.132661	-0.408132	0.196096	0.133732	0.578777	0.438434	0.455203	0.579807	0.0457327	-0.479624
SSB	0.0385361	0.198798	0.0282113	-0.0741485	0.0730733	0.0447578	-0.325624	0.0487511	0.421151	0.128781	0.198708	0.229541	0.403705	0.108732	0.0134294	-0.243737	0.15152	0.316541	-0.0118728	0.225304	-0.891624	-0.982103	-0.367415	-1	-0.576399	-0.553962	-0.0424127	0.117463	0.153566	0.0618632	-0.0120463	-0.124623	-0.153684	0.452915	0.175129	-0.0233214	0.150941	0.270954	-0.266858	0.173328	-0.66204	0.270577	0.103264	0.112325	0.0704723	0.179791	0.104394	-0.149511	0.0176472
SSX2	-0.2419	0.544174	-0.203456	-0.289934	-0.510106	-0.430618	-0.228528	-0.0140971	0.850614	0.475871	0.739331	0.570078	0.533523	0.0234864	-0.40219	-0.325307	-0.187545	-0.309243	-0.293005	-0.111546	-0.10338	-0.143997	-0.0280548	-0.0898985	0.00619299	-0.141315	0.50134	0.0440575	0.221734	0.219633	-0.270896	-0.116342	0.229611	0.45227	-0.307818	-0.382852	-0.244229	-0.155604	-0.323845	0.380972	0.0526805	0.452055	0.456255	-0.128342	-0.349655	-0.403334	-0.370758	-0.368022	-0.0202039
STAT1	0.517503	0.190756	-0.460866	-0.385784	0.128362	0.109602	-0.176477	-0.0292642	0.293007	0.0401819	-0.19176	0.152589	-0.0675177	-0.0621006	0.153252	-0.00301891	0.1147	0.43091	-0.25057	-0.27449	-0.439901	-0.147206	-0.297694	-0.275157	0.276786	0.2756	0.201536	0.0199976	-0.02725	-0.155864	-0.0196801	0.00407862	-0.0688031	0.32001	0.0568407	-0.0160834	1	-0.220654	0.0987246	-0.0525878	-0.402736	0.232306	0.266218	-0.00415804	-0.0670002	0.0338419	0.154461	0.041823	0.12337
STAT2	0.368376	-0.103425	-0.300499	-0.390511	0.148835	0.15258	-0.329696	-0.00185363	0.0704725	0.0207703	-0.231579	0.0744651	0.478726	-0.093618	0.153693	-0.161426	0.110426	0.964451	-0.399099	-0.315465	-0.5026	-0.265961	-0.362004	-0.304716	0.958124	-0.121627	0.362925	0.421819	-0.0785531	0.114557	0.15302	-0.116758	-0.126977	0.23652	0.0753595	0.124335	0.788883	-0.281543	0.188155	0.446453	-0.325953	0.552949	0.0506947	-0.367102	-0.266245	-0.277908	-0.0174636	-0.199008	0.0631847
STAT3	0.289362	0.273528	-0.0874826	-0.155157	0.244039	0.223749	-0.0196011	-0.160284	0.0233585	0.0368428	-0.0160566	0.327405	-0.0730008	-0.235602	0.0748239	0.0379471	0.294077	0.213408	-0.166281	-0.337124	-0.393055	-0.190164	0.0425965	-0.446311	0.295881	0.141586	0.244957	-0.0594769	0.0783005	-0.101693	-0.26453	-0.164954	-0.0317985	0.200049	0.275634	0.0535255	1	0.339393	0.201677	-0.118129	0.0340116	0.10251	0.310287	0.0869196	0.272087	0.270163	0.229995	0.133604	0.0669012
STAT4	0.189168	0.140748	-0.126474	-0.131293	0.042209	0.0111235	-0.0186358	0.0142263	-0.133491	0.386395	-0.180612	-0.0066984	-0.0472443	-0.00697874	-0.0718635	0.442236	0.0158357	0.575274	-0.258809	0.104401	-0.0974179	-0.0807504	-0.0608613	-0.21898	0.475179	1	0.0252387	-0.0323519	0.173392	-0.152584	0.0353567	-0.0520168	-0.0374321	0.155746	0.168998	0.0175429	0.379388	0.0745845	0.121158	0.0454676	-0.00121876	-0.0604609	0.113871	-0.040148	0.0651613	0.0378714	0.0844274	-0.172671	-0.00163012
STAT5A	0.0813875	0.134867	0.338922	0.33723	-0.105318	-0.109881	0.442734	-0.283015	-0.576248	-0.1564	-0.304525	-0.161484	-0.598591	-0.116251	0.275796	0.058326	-0.265144	0.0147016	0.178045	0.351792	-0.23571	0.291387	0.275848	-0.0945127	0.38639	-0.416756	-0.0779185	-0.088457	-0.166126	-0.0417191	0.0925051	-0.341885	0.0854168	-0.124439	-0.221967	0.245162	0.520854	0.236026	-0.143145	-0.507994	0.0285917	0.108737	0.128218	0.270314	-0.0332116	0.178399	-0.0804373	0.0834549	-0.163025
STAT5B	-0.107713	0.158745	0.635847	0.535802	0.338756	0.305605	0.851745	0.00811916	-0.0871425	-0.233409	0.0234671	-0.053648	-0.22108	-0.0895152	-0.092932	0.27492	0.206257	0.11867	-0.0499643	0.0426649	-0.17086	-0.302405	1	-0.102384	0.0226049	-0.142432	0.0847457	-0.051549	0.235369	0.191449	0.0960867	-0.144428	0.301659	0.1404	0.127661	0.028538	0.0254721	0.0025797	0.370088	-0.134214	-0.0196971	0.0950216	0.285107	0.297107	0.156494	0.157788	0.263342	0.0748101	0.222909
STAT6	0.47357	1	0.395219	0.297294	-0.333119	-0.325128	-0.227115	0.13016	-0.151774	0.825508	0.144404	0.394915	-0.0330058	-0.344532	-0.109976	0.226377	0.117563	0.457025	-0.295253	-0.0282273	-0.564673	-0.039286	0.118192	-0.416445	0.320379	0.152918	-0.326802	-0.407311	-0.392674	-0.0596206	-0.0358791	-0.517717	-0.344919	0.0424397	0.608279	0.242753	0.300927	0.562736	0.524193	0.0888843	-0.119042	0.194295	0.148116	-0.186238	0.277107	0.396196	-0.0734525	-0.0616411	0.244543
SUGP1	-0.0701574	0.248021	0.0135933	0.0839875	-0.0511493	-0.016983	0.039043	0.191691	0.286509	-0.0800212	-0.027089	-0.139295	-0.0484957	-0.0243391	-0.0499772	0.0243532	-0.00682631	-0.0285294	0.0149025	0.0134306	0.0319282	0.156187	0.01358	0.0749205	0.0239693	-0.0811136	1	-0.0166659	-0.0122229	0.0436228	0.195829	-0.0441268	0.0112071	0.0103572	-0.0334913	-0.0603178	0.515778	-0.0293661	-0.0159091	0.212203	0.0598931	0.122084	0.493276	0.0364452	-0.0121313	0.0331317	-0.0533528	0.0869511	0.0518519
SUPT3H	-0.657169	-0.00893077	-0.00532439	0.176655	0.487557	0.522195	-0.086491	0.134705	0.00119157	-0.599357	-0.408019	-0.29747	-0.282832	-0.214924	-0.135307	-0.0779286	-0.197625	0.2134	-0.0953602	0.124336	-0.632233	-1	-0.0848888	-0.792538	-0.255683	-0.0534312	0.363139	0.311473	0.834232	0.627242	0.566594	0.752529	0.795088	0.0596511	0.0584435	0.237284	0.278844	-0.530675	0.0903701	-0.316495	0.0021329	-0.555877	0.451196	-0.258249	-0.375989	-0.599188	0.0579351	-0.17135	-0.0790899
TAF1	0.17813	0.355157	0.119818	-0.0339111	0.425418	0.494906	0.0791309	0.112052	-0.0820434	0.212576	0.171695	-0.0768184	0.227286	0.0297905	0.269119	0.410847	0.220498	0.48477	0.261382	0.0772612	0.0915592	0.127399	0.496638	0.109523	-0.00533358	0.130199	0.0461995	-0.142916	-0.0960006	0.141936	0.125074	-0.352268	0.23471	0.127362	0.793072	-0.12761	-0.15269	0.100674	1	-0.322442	0.20063	-0.191124	0.139804	0.510514	-0.0427132	-0.111476	-0.0503415	0.558863	0.299485
TAF12	-0.0418434	-0.11361	0.0680913	-0.0375547	-0.154761	-0.0687486	0.000695139	0.221261	-0.193878	-0.241827	-0.236149	-0.217027	-0.211282	0.347608	-0.0850955	0.748138	0.00126317	0.205257	-0.20819	0.0180948	0.111023	-0.00984595	-0.0876874	0.0170929	0.232924	-0.0151998	0.208258	-0.21887	0.00740976	-0.0924349	-0.0782159	-0.125332	-0.153108	-0.11639	0.811599	1	0.463355	0.603545	-0.107329	-0.164569	0.0112338	-0.193412	-0.181827	-0.17339	-0.125344	-0.00376592	0.127396	-0.0379414	-0.147521
TAF4	0.0985539	-0.282778	0.557684	0.317636	-0.156232	-0.276625	0.648889	0.0735868	-0.131898	0.149119	-0.13464	-0.0460297	0.262239	0.133428	-0.161162	-0.129209	-0.646997	0.211368	0.458178	0.017714	-0.139063	-0.146681	-0.0371905	-0.436921	0.274263	0.656737	0.570937	0.226043	0.249537	0.324446	-0.115591	0.587739	0.401713	0.0740338	0.662085	0.235204	-0.197604	0.465417	-0.0439428	0.832644	0.283258	-0.509491	-0.3564	0.468587	-0.271387	0.734026	-0.0203664	-0.26957	-0.326775
TAF5	-0.327108	0.0489835	0.162681	0.24384	0.106532	0.0279535	0.21684	-0.0464532	-0.147614	0.194403	0.25488	0.128218	0.18665	-0.136835	-0.0688733	-0.0172667	0.00945721	-0.14027	-0.0933309	-0.340594	-0.0184673	-0.116463	0.277677	0.006411	-0.0443393	0.352058	0.167192	0.0881436	0.181663	-0.103807	-0.262527	0.124724	0.129014	0.492826	0.135018	0.00943514	0.194772	0.0663764	0.125758	0.118588	0.126711	0.0192233	-0.0333386	0.264075	-0.237309	-0.103878	-0.138033	-0.042591	0.0746566
TAL1	-0.150096	-0.178516	0.37885	0.47337	-0.00783737	0.0513928	0.493744	-0.328114	-0.192699	-0.280333	-0.207421	-0.413008	-0.38432	0.114423	0.107384	0.204367	0.269812	-0.018665	0.427851	0.197319	1	0.264642	0.379581	0.908159	0.193111	0.231203	-0.148864	-0.160993	-0.0684366	-0.155505	-0.0303045	0.0970455	-0.195675	-0.177871	0.0961626	-0.0311372	-0.107642	0.221835	0.0955475	-0.0074868	0.145733	-0.134195	-0.0831171	-0.0497596	0.408547	0.55909	-0.0798528	0.220953	0.1418
TBL1X	0.0447833	0.0768753	0.354797	0.348174	-0.0700473	-0.0188927	0.242671	-0.181994	-0.334425	-0.434614	-0.0787093	-0.348824	-0.192295	-0.108505	0.0813916	0.324748	0.204282	0.0509005	0.199527	0.573711	0.234573	0.399347	0.232004	0.390882	0.519523	-0.0868552	0.0487496	-0.0760617	0.0333091	-0.333645	0.00971477	0.0627195	0.000253102	0.211597	-0.080026	-0.452977	-0.193757	-0.111109	-0.0612264	0.284442	0.314659	-0.159001	0.0933702	0.169529	-0.470027	0.0349216	-0.103738	0.204875	-0.196965
TBP	0.150304	-0.466895	0.975957	0.945263	-0.178448	-0.106588	0.140898	-0.151428	-0.244653	-0.559022	0.0720823	-0.210861	-0.14157	0.156604	-0.0235311	-0.371833	0.0594747	-0.0910325	-0.223226	-0.00552216	-0.404877	0.78654	-0.579606	-0.165851	0.436773	-0.0734517	0.137224	0.577307	0.598212	0.197152	0.569014	0.281614	0.518998	0.498513	0.346087	0.334768	0.598193	0.452304	0.566198	0.256695	-0.412311	-0.0297078	-0.337536	-0.717012	-0.263168	-0.0964203	0.281489	0.272721	-0.141589
TBR1	-0.230814	-0.223923	-0.132888	-0.0663789	-0.166882	-0.247726	-0.198935	-0.208397	-0.129385	-0.245393	-0.127072	-0.291956	-0.332713	-0.0889006	-0.312276	-0.156003	-0.123612	-0.275147	-0.182174	-0.129599	-0.165281	-0.120064	0.818128	-0.206097	-0.138057	-0.103849	-0.243862	-0.255314	-0.188002	-0.0880667	-0.156697	-0.0238932	-0.0739172	0.156317	-0.29035	-0.325043	-0.24	0.713328	-0.269849	0.593786	-0.11636	-0.329265	-0.164613	-0.113017	-0.188455	0.557155	-0.170978	0.0188791	-0.209412
TBX2	0.833629	-0.543131	-0.443967	-0.42031	-0.6129	-0.54062	0.0920076	-0.517139	-0.608501	0.614519	-0.513616	0.570544	-0.553882	0.128592	0.426247	0.0883938	-0.46556	0.287648	0.357067	0.403786	-0.400807	-0.0227715	-0.301408	-0.298326	0.483994	-0.388709	-0.398398	0.162223	-0.495659	0.0288175	0.357848	-0.46467	0.320474	-0.429447	-0.535341	0.117735	-0.526862	0.216666	-0.5038	-0.490912	0.779544	-0.653867	-0.000252171	-0.21346	0.56749	0.498838	-0.510867	0.680081	-0.440714
TBX20	0.159156	-0.232277	0.0143111	0.665585	0.221534	0.307317	0.24455	-0.0788308	-0.150027	0.0772943	0.131516	-0.419764	-0.205604	-0.0530111	0.317728	0.0975248	0.0462162	0.0070509	1	0.378298	-0.230901	0.126155	-0.644385	0.159143	0.062246	0.138905	0.417938	0.114505	-0.177143	-0.51491	0.245664	0.148821	-0.259468	0.224208	0.378029	0.203283	-0.0348298	-0.212544	-0.109717	0.203136	-0.176545	0.325159	0.583097	-0.304458	-0.0875849	0.0474062	-0.0504127	0.552975	0.440099
TBX21	-0.445402	0.174784	0.983201	0.964205	0.0610357	0.0393842	0.977516	-0.0347318	-0.298677	-0.182313	-0.271498	-0.522168	-0.328071	0.338448	-0.217257	-0.182222	-0.160422	0.00890764	-0.276234	-0.0381742	0.779751	0.315515	0.102113	0.476657	-0.280794	0.638189	-0.358241	-0.268544	-0.321935	0.133048	-0.294802	-0.188082	-0.337371	-0.17883	-0.260058	0.0523385	-0.373951	0.028687	0.0791813	-0.156929	-0.261778	-0.0396014	0.0252318	-0.0776681	-0.33746	-0.256182	-0.0155807	0.141295	-0.364333
TBX3	0.871517	-0.537516	-0.423072	-0.421385	-0.628677	-0.552168	0.120501	-0.532035	-0.614956	0.632884	-0.528619	0.574197	-0.561131	0.13162	0.428233	0.0934325	-0.469439	0.287477	0.365481	0.41814	-0.42581	-0.0234907	-0.296954	-0.305907	0.526022	-0.395246	-0.406957	0.158187	-0.508798	0.0155232	0.33444	-0.469134	0.315872	-0.444087	-0.547957	0.124459	-0.524763	0.238104	-0.484915	-0.49314	0.813775	-0.638944	-0.00669615	-0.204522	0.594145	0.515126	-0.528756	0.669056	-0.425532
TBX5	0.699382	-0.564059	-0.211228	-0.293378	-0.563264	-0.542051	0.0322228	-0.540041	-0.71187	0.516436	-0.389306	0.66997	-0.582755	0.121738	0.434495	0.110679	-0.3352	0.126944	0.356859	0.364453	-0.413012	-0.186878	-0.258519	-0.302272	0.437014	-0.319861	-0.426178	0.708544	0.0141212	0.35238	0.868356	0.0841183	0.60809	0.151594	-0.583711	-0.0297251	-0.282057	0.200203	-0.487388	0.0305407	0.645192	-0.743632	-0.165077	-0.23753	0.563087	0.390246	-0.515678	0.547747	-0.416961
TCEAL1	-0.297518	-0.399602	0.602976	0.418887	-0.309772	-0.32228	0.433258	-0.132379	-0.188552	-0.308444	0.0991067	0.157612	-0.197059	-0.190108	0.0227399	0.122305	-0.104527	0.225264	-0.481134	0.200201	-0.662425	-0.743094	-0.661554	-0.649032	-0.159807	-0.377909	-0.435564	-0.0937469	0.0534497	0.442757	-0.184568	-0.016633	0.0286045	-0.291025	0.250446	-0.199362	0.256013	-0.133617	0.0834558	0.387734	-0.236504	-0.0273671	-0.0137539	0.291676	0.0877969	0.202735	0.335736	0.155729	-0.176912
TCF12	-0.413949	-0.527357	0.872437	0.840041	-0.484604	-0.483788	0.788351	-0.39273	-0.601142	-0.480939	-0.636233	-0.486333	-0.66093	0.674359	0.571685	0.443703	0.657612	0.536218	0.378268	0.374238	-0.393692	-0.399543	-0.325076	-0.399582	-0.32067	-0.400412	-0.631728	-0.418332	0.713925	-0.437894	-0.0718614	-0.0125763	0.591992	-0.461582	0.166169	0.319956	-0.168678	-0.426846	0.633465	-0.364874	-0.384236	-0.332641	-0.702389	-0.354616	0.402039	0.461071	-0.447242	-0.496609	0.250465
TCF19	0.00318322	-0.0520259	-0.0684524	-0.0717188	0.0587769	0.086163	-0.161208	-0.174118	-0.0394586	0.168006	0.228044	0.163191	-0.330413	-0.157709	0.288453	0.441852	0.290571	-0.294627	0.182611	-0.519877	0.0969483	0.359942	0.418937	0.515672	-0.199364	0.0739365	-0.0475911	0.0192339	-0.0492775	0.201412	0.124713	0.212629	0.0739564	0.198046	0.257462	0.00314447	-0.29366	0.272476	0.0172421	0.108101	0.52085	0.119967	-0.109806	0.25607	1	0.804492	-0.12423	0.226459	-0.0284438
TCF21	0.64963	-0.0659389	0.690288	0.785657	-0.464287	-0.380401	0.60638	-0.171719	0.525468	0.271984	0.534456	0.284332	0.497966	-0.460116	-0.425729	-0.410614	-0.469666	-0.439565	-0.473136	-0.369765	-0.364513	-0.283468	-0.280022	0.0501504	-0.376123	-0.272684	-0.247026	-0.13439	-0.430354	-0.28447	0.157274	-0.153819	-0.344191	0.175583	0.636244	-0.451247	-0.456979	-0.218218	-0.0916177	0.763022	-0.254161	0.414457	0.503887	-0.36613	-0.409268	-0.418382	-0.369462	-0.144026	-0.331121
TCF3	-0.0501157	-0.144977	-0.556948	-0.407851	-0.0949283	-0.126765	-0.221886	-0.0342632	-0.137825	-0.564395	0.010546	-0.127063	-0.311289	0.20489	0.237656	-0.106651	0.112481	0.151965	0.176593	0.544639	0.707389	0.332654	0.25224	1	0.274374	0.427903	0.343463	-0.0301205	0.266421	-0.0433212	0.071809	0.0164772	0.227152	0.227638	-0.04732	0.107857	0.0813208	-0.777895	0.375701	-0.0760927	-0.659584	-0.117288	-0.271645	-0.744668	0.200138	0.210845	0.00732394	-0.170841	-0.23547
TCF4	0.141003	0.510897	-0.818324	-0.812135	-0.706494	-0.635364	-0.584951	0.152002	0.244722	0.17281	0.407014	0.352321	0.175132	-0.512285	-0.763531	-0.204342	-0.759969	-0.780904	-0.553629	-0.583722	-0.838928	-0.813711	-0.574356	-0.653408	-0.899012	0.488701	0.196965	-0.422941	-0.604803	-0.269144	-0.0427239	0.461484	-0.552468	-0.328569	0.0541135	0.452916	-0.887677	-0.398977	-0.597681	-0.677542	-0.108349	0.339918	0.320171	0.283929	0.332406	0.0391463	-0.722239	-0.749757	0.195843
TCF7	0.525412	0.766186	-0.640101	-0.590057	0.531284	0.518773	-0.743484	0.479904	0.429776	0.579543	0.39547	0.453419	0.270656	-0.589129	-0.667869	-0.705229	-0.584473	-0.684862	-0.772294	0.209478	-0.538602	-0.552199	-0.721342	-0.578347	-0.316426	0.295309	0.926644	0.771194	0.740166	0.351573	0.969558	0.674878	0.782858	0.815878	-0.604068	-0.286846	0.233702	-0.636834	0.166522	-0.0729282	-0.561016	-0.0345735	0.532953	-0.705462	-0.761931	-0.587307	0.218659	0.0653608	-0.101684
TCF7L2	-0.112031	-0.29067	-0.248815	-0.397726	0.0414044	0.0649279	-0.479523	0.129001	0.23174	0.3679	-0.0185287	-0.161386	-0.0422274	-0.19588	-0.258444	-0.203012	0.372571	-0.0935776	-0.253434	-0.252677	0.00845467	-0.160613	0.414836	0.162456	-0.216223	0.0325693	0.448228	0.478753	-0.0814853	0.0226652	0.118019	0.537212	-0.0593165	-0.184345	0.504971	0.734837	0.0262014	0.270696	0.0327624	0.93929	0.308732	0.286384	-0.369753	-0.410625	-0.311716	-0.401252	-0.162008	-0.431711	-0.508335
TCFL5	-0.0260695	0.0786296	-0.0103853	-0.0729489	-0.0278895	0.0166861	0.0241021	-0.0320247	-0.106214	-0.0153049	-0.0129482	-0.0104059	-0.0315196	-0.0963104	-0.0431644	-0.110464	-0.0397556	0.00982009	0.0193215	0.0264511	0.242911	-0.124261	-0.165755	1	-0.047572	0.0688486	-0.0145103	-0.140075	-0.049567	-0.104716	-0.0423959	-0.002307	-0.0462109	0.0293059	0.00186519	-0.107674	0.0262648	0.0702659	-0.172985	-0.0295945	-0.0103107	-0.057855	-0.00217855	0.0752913	-0.0863913	0.0182958	0.0761574	0.0836906	0.0104553
TEAD1	-0.179219	-0.312141	0.164541	0.384304	-0.0477959	-0.0112303	-0.0313248	0.51985	-0.166748	-0.169113	-0.347177	-0.559105	-0.26659	0.0400191	-0.141543	0.328658	-0.261354	-0.213586	0.149524	0.57158	0.413223	0.143941	0.430811	0.701672	-0.248462	-0.528663	0.375	1	0.563942	0.577738	0.863418	0.158672	0.813515	0.470239	-0.528192	0.0300044	-0.391041	-0.238295	-0.0603796	-0.0896573	0.0118463	-0.288629	-0.577312	-0.1538	-0.239709	-0.19631	-0.683288	0.70297	-0.343879
TEAD4	0.0703765	0.612361	0.0431032	0.129105	0.345087	0.339251	0.0743223	-0.0550181	0.00817022	0.24209	0.332138	0.145719	0.788328	0.00714468	0.185649	0.0175385	0.299548	0.353835	0.273138	0.289253	-0.284547	0.370907	0.562896	-0.141774	0.179008	-0.161538	-0.0873425	-0.411645	-0.570914	-0.168582	-0.4043	-0.334335	-0.252801	0.26435	-0.561127	-0.298795	-0.254896	-0.267255	-0.322721	-0.198971	-0.116364	-0.331698	-0.00753296	0.357329	-0.378467	0.357644	-0.283663	0.0359451	0.550751
TEF	0.0156457	-0.0592568	0.297601	0.290261	-0.127666	-0.0596657	0.0819386	-0.0681033	0.237391	-0.101861	0.176629	-0.0456706	-0.156157	-0.100775	0.00395301	0.0957214	0.213907	-0.0247481	0.022459	0.121309	0.09926	0.0601086	0.0913671	0.209782	0.142344	1	-0.0358634	-0.138894	-0.0967823	0.0101481	-0.15885	-0.135683	-0.100617	-0.1159	0.299408	-0.00498276	0.27434	-0.0974275	0.00901445	0.0800644	0.0559031	-0.202014	-0.0575384	0.493623	0.0831308	0.132479	-0.188463	0.116452	0.0346523
TFAP2A	-0.0197218	0.470756	-0.160701	-0.0122616	0.252118	0.236933	0.270346	0.51841	0.539494	-0.176913	0.174758	0.546051	0.349296	-0.783436	-0.242734	0.0960833	-0.0475456	-0.0482749	-0.70971	-0.259313	-0.231716	-0.575695	-1	-0.0208912	-0.281443	-0.141081	-0.0289543	-0.136182	0.371222	-0.240834	-0.158571	0.0587412	0.244823	-0.0698055	-0.0666058	0.150238	0.164038	-0.277871	-0.0625557	-0.125626	-0.483223	0.164554	0.244213	-0.234438	-0.0568674	0.399655	0.329056	0.05609	-0.0896543
TFAP2B	-0.195936	0.0361883	0.00238462	0.120014	-0.25695	-0.19889	0.117039	-0.226472	-0.20361	-0.0335785	-0.0957488	0.18608	-0.147742	-0.112399	-0.112546	-0.0599884	-0.0366178	-0.105195	-0.0464675	-0.173309	-0.263732	-0.351088	-0.103384	-0.242872	-0.296465	-0.171285	-0.312969	-0.305051	0.379999	-0.0674827	-0.224669	-0.102973	0.105804	0.0459303	0.0125138	0.263224	0.244461	0.00794472	-0.0589278	-0.245653	0.0868758	0.299732	-0.151627	0.0696467	-0.0486483	0.174507	-0.120178	0.622627	0.285343
TFAP2C	-0.236012	0.231973	1	0.991817	-0.28889	-0.245848	0.600214	-0.0187519	0.148331	0.138832	-0.0491729	-0.203366	-0.197752	-0.0132065	0.00364928	0.31289	-0.00950507	-0.000378355	-0.0653416	-0.097937	-0.0871874	0.439427	0.181224	-0.0574304	0.019932	0.0641483	0.0225193	-0.195628	-0.1269	0.101552	-0.193394	-0.0846163	-0.048042	0.0744731	-0.100532	-0.18645	-0.0392329	0.154717	0.369213	0.176663	0.0914772	-0.085629	-0.0888338	-0.00104072	-0.0255389	0.0437029	-0.185205	-0.122321	0.52302
TFAP4	0.0209505	-0.327661	0.067744	0.17418	-0.209453	-0.180148	0.172695	0.0225139	-0.23967	-0.345774	-0.0934064	0.000460251	-0.0937906	-0.0824732	-0.0224826	0.109584	-0.0956149	-0.250705	-0.0781193	-0.12052	-0.0270322	0.0131114	0.213301	-0.019057	-0.240573	0.133967	-0.0732125	0.40679	0.453336	0.121314	0.444013	0.449048	0.655289	1	-0.222854	-0.131582	0.515423	0.204765	-0.0742627	0.132145	0.414106	-0.228369	-0.13666	0.123072	-0.0255062	0.114893	-0.00178308	-0.181372	-0.0550884
TFCP2	-0.110023	-0.140603	-0.397691	-0.452115	-0.21407	-0.205011	-0.062705	0.369125	-0.420967	0.280225	-0.033048	0.562629	-0.0861322	-0.0802354	-0.235527	-0.29688	-0.229373	-0.765083	-0.442839	-0.0296225	0.589428	0.16808	1	0.735248	-0.511054	-0.375101	-0.16398	0.395051	-0.314428	-0.20789	-0.273886	-0.30251	0.058521	0.327718	0.153155	0.145564	0.0801075	0.0349547	-0.532533	-0.123427	-0.00696933	0.30994	-0.81968	-0.293851	0.581154	-0.0582443	-0.117935	-0.181847	-0.67875
TFCP2L1	0.344363	0.949027	-0.0242757	0.23971	0.122515	0.0683749	-0.0947354	0.00828874	-0.202854	0.0321221	-0.0247352	-0.0534078	-0.0408323	-0.0902569	0.00436491	-0.0986988	-0.411699	-0.205446	0.111167	-0.092501	0.327511	-0.317877	0.0520786	-0.228013	0.312597	0.987733	0.234885	0.09745	0.44687	0.0354458	-0.152928	0.697318	-0.313997	0.0827374	0.228441	0.510475	0.281519	0.199138	0.205939	0.0965213	0.0851443	0.967641	0.0199426	0.644501	0.300644	-0.0230449	0.32684	-0.194762	-0.0242395
TFDP1	0.254596	-0.495981	-0.0898306	-0.0830033	0.561647	0.60376	-0.508158	0.542521	0.223561	0.298516	0.628538	0.412127	0.0564217	0.333663	0.0190685	0.387737	0.137262	-0.600112	0.26082	-0.109431	0.551209	0.274132	0.265556	0.489256	0.161754	-0.390508	0.624195	0.596072	0.024959	0.421363	0.330813	0.235306	-0.0200778	-1	0.511668	0.0242332	0.0956666	0.279901	0.0941567	0.593984	0.33662	0.137824	-0.186423	0.102922	0.552865	0.379512	0.286545	0.000409358	-0.535935
TFDP3	0.578758	0.561346	-0.253173	-0.127924	-0.133918	-0.153071	0.0183127	-0.0511634	0.661588	-0.51676	0.0291818	-0.290397	0.385175	-0.39822	-0.0720816	0.18441	-0.074226	-0.181891	-0.359124	0.598132	-0.634372	-1	0.420593	-0.712503	-0.423446	0.16272	-0.0680169	0.307993	0.0945108	0.0659969	-0.0599563	-0.206242	0.431505	0.319789	-0.428552	0.333374	-0.194121	0.0774797	-0.0817496	-0.647238	-0.0132404	0.196683	0.274498	-0.150828	-0.805913	-0.472119	-0.228784	0.329528	0.856743
TFEB	-0.290075	-0.288517	0.119115	0.101216	-0.287955	-0.267201	0.11083	-0.348773	-0.0502407	-0.222887	-0.269988	-0.370911	-0.350004	-0.196401	-0.239421	-0.18848	-0.146088	-0.20349	-0.242756	-0.135979	-0.144987	-0.178636	-0.208109	-0.124385	-0.170377	-0.235496	-0.252199	0.862112	0.814222	0.370864	0.748261	0.86044	1	0.4469	-0.247772	-0.242958	-0.180766	-0.201285	-0.0955861	-0.224043	-0.120592	-0.142841	-0.349074	-0.2535	-0.240495	-0.222877	-0.307774	-0.16564	-0.278174
TGIF1	0.411982	0.523795	-0.276898	-0.298268	0.735488	0.698556	-0.370981	1	0.430712	-0.0537732	0.527218	-0.121336	0.737487	-0.551676	-0.543534	-0.119931	-0.526201	-0.480754	-0.474591	-0.00842029	-0.372703	-0.438811	-0.388613	-0.33191	-0.136623	0.0175597	0.598746	-0.583188	-0.570263	-0.0718669	-0.592608	-0.491538	-0.413988	-0.494749	-0.125938	0.00024379	0.766598	-0.119157	-0.624897	-0.207632	-0.368306	0.591848	0.774903	-0.310604	-0.367824	-0.0133707	-0.0991409	0.382665	-0.622694
THRA	-0.0525185	0.0244441	0.107752	0.122533	-0.0250666	0.087487	0.0542673	-0.00473439	-0.0976055	0.0792488	-0.0235235	-0.0846727	-0.0567591	-0.152867	-0.07287	0.0561712	0.00350325	-0.0381832	0.0367474	0.151399	-0.00380586	-8.9348e-05	1	0.101834	0.116973	0.116024	0.0862364	-0.0194972	0.0310164	-0.0130562	0.0244699	0.0210747	-0.0931022	-0.0678691	-0.160922	0.302511	-0.0277162	0.390446	0.0393833	0.0836807	-0.0612379	-0.131532	0.073995	0.00173576	0.0976418	0.103181	-0.0356568	-0.0861094	0.0231055
THRB	-0.0201461	0.0474615	0.13006	0.0820012	-0.207725	-0.0291404	0.172831	-0.0898388	0.0462436	-0.0150344	-0.013818	-0.185805	-0.0567319	0.0311284	0.0276704	0.19131	0.298192	0.299305	0.0861557	0.158236	-0.293968	-0.35249	0.195987	-0.19389	0.232268	0.137277	0.0410293	0.0281361	0.108791	-0.333145	-0.357169	0.395439	0.0941606	0.158437	0.0222952	0.935418	0.123284	1	-0.0179182	0.39197	0.137852	-0.17661	0.356169	0.340229	0.263332	0.313004	-0.113197	-0.443499	0.000596291
TIAL1	-0.011255	-0.00757152	-0.0693297	-0.0508283	-0.146886	-0.0623458	-0.0279161	-0.152143	-0.0992352	-0.101508	-0.0562065	-0.0956639	-0.119891	-0.0526126	-0.0891403	-0.0448949	-0.0496018	-0.0624814	-0.0957035	-0.106924	-0.192404	-0.102442	-0.0298779	-0.116899	-0.027912	-0.0413822	-0.0236889	-0.0666641	-0.080159	-0.0301396	-0.148617	-0.0449556	-0.0371567	-0.107922	0.0590594	1	-0.0234184	-0.000927089	-0.100281	-0.0444677	-0.0550739	0.034259	-0.0129914	0.00446372	-0.0512473	-0.0274997	-0.130871	-0.0458182	-0.10035
TLX1	-0.695514	-0.626916	-0.555661	-0.687807	-0.749963	-0.652542	-0.571735	-0.769683	-0.371428	-0.781885	-0.698618	-0.77093	-0.807758	0.504597	0.518342	-0.579099	-0.449971	0.404515	0.554967	-0.482014	-0.605312	-0.617759	-0.128633	-0.535579	-0.481192	-0.739697	-0.465072	0.217025	0.385242	0.162437	0.591629	0.363106	0.444743	0.054212	0.770509	0.557022	-0.732912	-0.371493	-0.860494	0.603418	0.993039	-0.64363	-0.715683	0.485622	0.108199	-0.334679	-0.0504023	-0.525059	-0.472007
TNFAIP3	0.474277	-0.0973066	0.213667	0.253951	0.199934	0.212274	-0.0162646	0.251313	-0.00845486	0.181937	-0.110861	0.0692337	-0.047114	0.0402244	0.40609	0.00774164	-0.0512301	0.603993	-0.264256	0.309514	0.356736	-0.223285	-0.13648	-0.533185	0.184482	0.405198	0.444708	-0.0131142	-0.880865	0.0762815	-0.557341	-0.655248	-0.144717	-0.417091	-0.293172	-0.173641	0.492128	-0.131748	0.0928606	-0.198053	-0.17896	0.250668	0.000916155	-0.209668	0.260744	0.159182	0.170527	0.445584	0.393489
TOB1	-0.0617584	0.359868	-0.12453	-0.0633932	0.32494	-0.135522	0.446365	-0.0158936	-0.420532	0.188716	0.390305	-0.208783	0.018944	0.577302	-0.185379	0.397058	0.194618	0.490231	0.236548	-0.0474814	-0.0282989	0.0403526	0.133236	-0.170568	0.443093	-0.192603	0.271015	0.280239	0.000802548	-0.543872	0.271394	0.0464925	1	0.312805	0.17513	0.0565845	-0.00606331	0.00653154	0.130837	0.555311	0.600467	-0.218353	0.494786	0.105917	-0.0805763	0.219437	0.251121	0.00638953	0.0433284
TP53	0.342727	0.0716096	-0.278441	-0.270694	0.00720486	-0.0082775	-0.663012	0.349593	0.354515	0.0644235	0.524673	0.187637	0.0976012	-0.239016	-0.188273	0.587544	0.274401	-0.384778	-0.275163	-0.246508	-0.33082	-0.325808	-0.438767	-0.025623	-0.384833	0.597452	0.39203	0.104836	-0.12361	-0.244978	-0.152342	0.0714906	-0.252808	-0.598714	0.348151	0.243763	0.447747	0.0404219	-0.0738953	0.136039	-0.119404	0.174253	0.13852	0.351804	0.103409	0.25236	0.0042883	-0.0674374	-0.0375029
TP53BP1	0.116588	-0.24405	0.14889	-0.119477	-0.0629809	-0.0997082	-0.183972	0.11868	0.383673	0.0721622	0.123503	-0.0187887	0.0413465	0.547059	0.291488	0.000144513	0.193656	-0.131865	0.180174	0.101554	0.496778	0.467595	1	0.568494	0.534038	-0.228432	0.285042	0.241855	0.21172	0.335934	0.350191	0.521646	0.281849	-0.377768	0.223152	-0.219679	-0.0961693	0.416186	-0.159582	0.421448	0.763277	-0.288328	-0.431098	-0.124757	-0.196887	-0.292492	-0.0634647	-0.67304	-0.339111
TP63	0.265619	0.0833095	-0.52151	-0.476111	-0.559085	-0.498458	-0.338157	0.394806	0.798348	0.42258	0.200719	0.497695	0.368609	-0.429768	-0.275743	-0.320404	-0.239523	-0.409745	-0.439553	-0.559326	-0.0861527	-0.033325	0.211986	0.00875834	1	0.184904	0.528153	-0.225622	-0.447385	0.0377677	-0.491954	-0.213768	-0.564043	-0.220675	-0.19425	-0.0773111	-0.439881	-0.101523	0.0973619	0.294661	-0.445767	-0.144535	-0.295856	-0.620414	-0.29616	-0.534926	-0.523929	-0.120375	-0.607694
TP73	-0.0657774	-0.284319	0.678511	0.775055	0.391308	0.380667	0.153433	-0.0994204	-0.480447	-0.0558798	0.138682	-0.465202	-0.141224	0.45032	0.141856	0.587313	0.300247	0.338532	0.322147	0.0826835	1	0.277703	0.538667	0.554629	0.260024	0.674804	0.344781	0.435843	0.223205	0.395607	0.108813	0.433702	0.461979	-0.220971	0.494294	-0.135302	0.344539	0.371777	0.172167	0.755374	0.296842	-0.381683	-0.00331059	-0.102375	0.143668	0.334297	0.125365	-0.374303	-0.491358
TRERF1	-0.136494	-0.0404934	0.0716743	0.110848	0.59586	0.412964	0.129969	0.141139	-0.278768	0.245589	0.143958	-0.168219	-0.217615	-0.261694	0.243584	0.549417	0.0709545	-0.101456	0.0402381	0.161605	0.478847	0.996905	0.180145	-0.107498	0.694941	0.984485	0.185036	0.220521	-0.172806	0.0309878	0.0397611	0.0392034	0.164135	0.111207	0.330938	-0.00114051	0.0402512	0.649679	-0.0517993	0.106467	-0.0857138	0.0899696	0.438572	0.195669	0.311591	0.291919	0.204953	0.428481	-0.0149563
TRIB3	-0.173572	0.111638	0.0541858	0.0015209	0.558026	0.511093	-0.473705	0.508898	0.52092	0.305251	-0.103516	-0.131363	-0.165227	0.135085	-0.0758998	0.232135	0.0930201	0.699274	-0.457006	0.13851	-0.620255	-0.0233932	-0.0166524	-0.597923	-0.239607	0.532066	0.516641	0.301035	-0.228423	0.0137661	-0.331073	-0.629309	-0.336839	-0.0803004	0.528653	0.0705257	0.833771	0.209097	0.736244	-0.035845	-0.613452	0.664822	0.570295	0.50411	-0.291113	-0.0750306	1	-0.00676559	-0.0282256
TRIM16	0.251714	0.245998	-0.807193	-0.831755	0.259942	0.310718	-0.851349	0.321821	0.306854	0.45827	0.400697	0.516425	0.368975	-0.749147	-0.899538	-0.737216	-0.875148	-1	-0.445654	-0.102958	0.221129	-0.212177	0.301137	0.354881	-0.340795	0.123832	0.162042	0.281174	0.157099	0.394179	0.404565	0.143734	0.115771	0.0817893	-0.0351144	-0.237705	-0.0152155	0.112092	-0.777054	0.0262362	0.0796664	0.138949	0.224848	0.109111	-0.373511	-0.324724	0.111322	0.121301	-0.103862
TRIM24	0.692843	-0.0500221	0.747713	0.806484	-0.496333	-0.408476	0.616525	-0.181355	0.547938	0.270474	0.541075	0.2944	0.498761	-0.463573	-0.437147	-0.398757	-0.463403	-0.447005	-0.445294	-0.391222	-0.381643	-0.309231	-0.312726	0.0461122	-0.390921	-0.28945	-0.242203	-0.180153	-0.459119	-0.321024	0.133528	-0.183492	-0.377565	0.170369	0.660007	-0.452915	-0.461406	-0.239464	-0.0779852	0.762733	-0.318548	0.414707	0.538258	-0.358151	-0.414826	-0.44082	-0.392017	-0.167718	-0.349899
TRIM28	0.340616	0.0489951	-0.110658	-0.102338	0.20061	0.0839742	-0.867314	0.135345	-0.130992	0.268819	0.0648423	-0.00597826	-0.274513	-0.118088	0.355524	0.444345	0.162915	-0.0039826	-0.29106	0.64962	0.386528	0.757396	0.708357	0.631826	0.440934	-0.139857	0.515237	0.278647	0.213646	0.582116	0.102266	0.599628	0.0210094	-0.0114336	-0.151589	-0.364489	0.0744436	0.277399	-0.0794892	0.371073	1	0.060874	-0.472391	-0.178738	0.321502	0.47964	-0.303253	0.33195	0.0499364
TRPS1	0.0830023	0.311981	-0.463786	-0.329351	0.348001	0.430824	0.0836266	0.332898	0.346043	0.539114	1	0.523912	0.287688	-0.200443	-0.135896	-0.407332	0.157148	0.127845	-0.0675329	-0.171026	-0.358746	0.0821036	-0.0251636	-0.299741	0.111567	0.553715	0.168143	-0.0288154	0.11597	-0.153132	-0.0823932	-0.32319	-0.264082	-0.149252	-0.404513	-0.274276	-0.00335234	-0.078878	0.0141347	0.0921776	-0.346678	0.0957302	0.393668	-0.394613	-0.241611	-0.226269	-0.0323008	0.124381	-0.156738
TRRAP	-0.115529	-0.202764	-0.245034	-0.234576	-0.116316	-0.116051	-0.276634	-0.22105	-0.174342	-0.0516233	-0.207241	-0.221555	-0.240878	-0.370757	0.183717	-0.320549	-0.156874	-0.53489	0.236838	-0.250425	-0.294794	0.551627	0.725533	-0.174188	0.898498	-0.270242	-0.277728	0.296461	0.369997	0.211981	0.381596	0.64451	0.329436	0.441019	-0.142286	-0.226122	0.234303	0.0534576	-0.260324	-0.0813462	0.0247264	-0.350006	-0.161415	0.579038	-0.21056	-0.0264016	-0.0836039	-0.1174	-0.0559077
TSC22D1	-0.0525053	-0.305189	-0.615658	-0.52017	-0.0020241	0.00885604	-0.328201	0.118086	0.267813	0.223312	0.33666	0.702441	0.390856	-0.322087	-0.123176	-0.0885559	-0.0715035	-0.140043	-0.187511	-0.58526	-0.183759	-0.510426	-0.29082	0.102954	-0.0882899	-0.00270057	-0.128243	0.605895	0.695384	0.475136	0.242197	0.30379	0.704331	1	0.243282	0.0665404	0.047999	0.111065	-0.160781	-0.113954	0.217002	0.266018	0.133752	-0.00607605	-0.522242	-0.348212	-0.13429	-0.293488	-0.108374
TSC22D3	-0.674006	0.12407	0.225128	0.295435	0.157671	0.154378	0.0607692	0.133081	0.0846573	-0.661138	0.119888	-0.236363	0.136682	-0.189133	-0.0197394	0.157125	0.114265	0.0118392	-0.138915	0.0591672	-0.889675	-0.631932	-0.305101	-0.729167	-0.219966	-0.571864	0.105973	0.256276	0.432204	0.390127	0.280418	-7.91988e-05	0.436675	0.0893428	0.0379367	0.352383	0.0703331	0.330947	0.123335	-0.111366	0.042998	0.151394	0.0332799	0.286416	-0.258338	-0.146244	0.0992632	-0.0878571	0.039469
TSG101	0.0385249	-0.105985	-0.0740627	-0.111833	0.0626105	0.107893	-0.00732527	-0.0411092	-0.182675	-0.176336	-0.103411	-0.267608	-0.129163	-0.120288	0.0479659	0.162497	0.133333	0.139252	0.98794	-0.428751	-0.300494	-0.393452	-0.311779	-0.137676	-0.49026	-0.353109	0.129092	-0.260256	-0.234946	-0.265807	-0.342522	-0.1557	-0.118423	0.0819954	-0.0183572	-0.0578765	0.3689	-0.00725343	0.253977	-0.257585	-0.118375	-0.2337	0.0341103	0.202131	0.174051	0.24755	0.309921	0.16622	0.0519689
TTF2	-0.662922	-0.4173	-0.448293	-0.121475	0.609409	0.349259	-0.112845	0.244505	-0.281472	0.0139378	-0.434639	0.0253036	-0.474017	0.0724985	0.58656	0.438235	0.556447	0.863193	0.455738	0.768561	0.0399278	0.00853366	-0.0954688	-0.414622	0.131904	-0.422659	0.384967	0.0989932	-0.138502	0.541472	0.458889	0.259316	0.304058	0.61805	0.620399	0.0135826	0.0875691	0.0993751	-0.163664	-0.0904014	0.398137	0.351421	0.149958	0.308554	0.858837	-0.836285	0.699683	0.287656	0.190922
TWIST1	0.245626	0.246332	0.11693	0.121735	0.134276	0.161142	-0.358075	0.285619	0.364951	-0.145004	0.51194	0.210976	0.357806	-0.359973	-0.243619	0.331417	-0.14035	0.181367	0.0162419	-0.402696	-0.244997	-0.324929	-0.559797	-0.53833	-1	-0.868796	0.168372	0.39062	0.108144	-0.0183428	0.164926	-0.154285	0.271272	0.318838	0.0857157	0.278449	0.155568	-0.564895	0.00913317	-0.270544	-0.464425	0.0969519	0.208182	-0.296983	-0.416858	-0.590865	0.0324716	0.100164	-0.175443
TWIST2	0.267311	0.492814	0.00380257	-0.0044883	0.159666	0.176183	-0.359682	0.225925	0.392698	-0.0980174	0.33547	0.294898	0.466904	-0.345255	-0.285777	0.351911	-0.199607	0.109971	-0.00861324	-0.412566	-0.298196	-0.374999	-0.769902	-0.547035	-1	-0.886628	0.255876	0.301493	0.0287499	-0.0102132	0.0460102	-0.166615	0.16825	0.193242	0.0923518	0.353845	0.247179	-0.526296	0.00548737	-0.353608	-0.548752	0.377881	0.0469602	-0.357683	-0.553045	-0.631513	0.118239	-0.034425	-0.380746
UBP1	0.352236	0.947472	-0.0261592	0.238599	0.134147	0.0796173	-0.0886783	0.020765	-0.185613	0.0407179	-0.0212434	-0.0425112	-0.0340873	-0.0834909	-0.00236628	-0.0945571	-0.39913	-0.20841	0.115098	-0.0979544	0.333812	-0.321819	0.0528894	-0.226192	0.318318	0.980192	0.230517	0.102678	0.443651	0.0431151	-0.157674	0.690114	-0.308218	0.0859134	0.228645	0.510685	0.285613	0.193106	0.208444	0.0968023	0.071624	0.967954	0.0213412	0.635487	0.30005	-0.0157705	0.332397	-0.193565	-0.0163015
UBTF	0.0347867	0.0138146	-0.0832268	-0.0925673	0.786763	1	-0.517282	-0.0394293	0.522789	0.189752	0.00954641	-0.121381	-0.186706	-0.186783	0.0304538	0.253288	0.354704	0.0344076	-0.498786	-0.222102	0.0884468	0.304388	-0.424551	0.092194	-0.645797	0.327947	0.60097	0.303751	0.326379	-0.0164487	0.766204	0.33558	0.213878	0.399418	0.44195	-0.538103	0.1497	0.76475	0.0545276	0.00823727	0.868092	0.0943312	0.0138522	-0.0944564	0.42662	-0.381525	0.451381	0.475517	-0.140921
UHRF1	-0.293257	0.00903858	0.00175053	-0.053546	0.252893	0.304998	-0.234036	-0.120524	0.170266	-0.289787	-0.00287703	-0.716036	0.142145	0.347743	-0.0851952	-0.201224	0.853809	0.127972	0.307052	0.140832	0.231573	0.253759	0.542287	0.327151	-0.230026	-0.310028	-0.213978	0.00239926	-0.353438	-0.169731	-0.435062	0.104321	-0.339189	-0.830423	-0.149789	0.0976579	-0.422851	-0.151554	-0.364958	0.334954	-0.0572156	-0.228243	-0.294722	-0.126311	-0.376218	-0.0979462	0.118333	-0.611272	0.207822
URI1	0.648463	-0.0450772	0.684003	0.773302	-0.454782	-0.368881	0.550329	-0.152746	0.524471	0.26593	0.515977	0.284268	0.46817	-0.45257	-0.42672	-0.344352	-0.432901	-0.433607	-0.434785	-0.342516	-0.36126	-0.271965	-0.29979	0.0412649	-0.387925	-0.271985	-0.230565	-0.142006	-0.405485	-0.30819	0.16227	-0.155327	-0.33453	0.177927	0.627718	-0.438859	-0.417449	-0.205199	-0.0929025	0.740386	-0.273345	0.406982	0.520455	-0.31567	-0.400226	-0.391135	-0.378271	-0.140461	-0.30553
USF1	0.381245	-0.0189725	-1	-0.894934	-0.132802	-0.211797	-0.721752	0.114561	0.33935	0.227512	0.225084	0.135569	0.0541581	0.142554	0.338328	0.126204	-0.0643224	0.482998	-0.0413851	0.00448479	-0.252661	-0.443274	-0.309945	-0.317319	-0.484264	-0.191977	0.325403	0.256111	0.0648491	0.337675	0.502517	0.19755	0.45572	-0.120197	0.357919	0.0993667	0.518539	-0.0822045	-0.112644	0.0620749	-0.559597	0.613283	0.0642946	0.267106	0.0991531	0.0500059	0.764793	0.232337	0.297011
USF2	0.16245	0.302405	-0.854909	-0.693793	0.413307	0.338916	-0.158351	-0.0142617	0.16759	0.182311	0.228782	0.391072	-0.215376	-0.0519906	0.162772	-0.475292	-0.391056	0.451099	-0.668377	-0.445488	-0.394831	-0.429464	-0.833692	0.0545729	-0.678532	-0.647287	-0.140285	-0.121565	-0.337349	0.0571891	-0.191947	0.0702394	-0.0185952	-0.448327	0.203884	0.166615	0.268113	-0.540907	-0.0213742	-0.443812	-0.86627	0.460828	0.279484	-0.56721	-0.253404	-0.237447	0.817095	-0.168942	-0.254278
UTF1	0.333517	-0.324333	0.188211	0.321267	-0.357123	-0.307547	-0.274593	0.211821	0.124724	-0.0771067	-0.00357699	-0.30904	0.206342	-0.201479	0.249027	-0.0285205	0.535603	0.0937286	0.329445	-0.0750049	0.477316	0.266778	-0.236402	0.108853	0.92781	0.144903	-0.349684	-0.436805	0.154295	-0.477991	-0.346984	-0.482498	-0.0023381	-0.147661	0.314882	0.120442	-0.575922	0.106075	0.428022	-0.513218	-0.594238	0.268805	-0.513856	0.502999	0.356197	0.106209	0.0103812	0.5578	-0.245923
VDR	0.170219	0.342862	-0.234987	-0.231506	0.262585	0.29214	-0.169035	0.0961344	-0.0891521	-0.11898	0.057844	0.0813971	0.0644214	0.731296	0.786039	0.177577	0.363114	0.353489	0.833155	0.237208	-0.605332	-0.510219	-0.100354	-0.608092	-0.344563	-0.807945	-0.0218044	-0.261319	-0.0681155	-0.62966	-0.521163	-0.375735	-0.342827	-0.0551756	0.446297	0.29294	0.27552	0.100961	0.570537	-0.0906448	-0.304723	-0.101425	0.201329	0.397021	0.28853	0.390912	0.459746	0.161974	0.933044
VEZF1	0.293667	-0.400474	-0.192237	-0.0188198	0.129802	0.138074	0.0219585	0.0372517	-0.193666	-0.0919012	0.0350411	0.458903	0.39485	0.535945	0.252099	-0.299773	0.394184	-0.214257	-0.23494	0.588821	-1	-0.0343521	0.107556	-0.117011	-0.204869	0.439144	0.421678	0.26643	0.130508	-0.0565608	0.150435	-0.337896	-0.188945	0.37997	0.172042	0.206855	-0.0647167	0.295788	0.369074	0.469803	-0.139749	0.188678	0.264863	0.318424	0.104282	0.092554	0.231449	-0.109399	0.157959
VHL	0.158407	0.183398	-0.509925	-0.455203	-0.409896	-0.378039	-0.297142	0.317732	0.413023	0.347121	0.091273	0.601396	0.214004	-0.0838881	-0.817612	-0.67585	-0.862953	-0.611836	-0.74872	-0.721982	-0.371716	-0.460291	0.238341	-0.181764	0.323017	-0.302974	0.11936	-0.0717935	-0.170744	-0.0511874	-0.299296	0.282465	-0.148147	-0.080178	-0.10359	-0.0841369	-0.167253	-0.4576	-0.722894	-0.12125	-0.864563	-0.0780609	-0.0998648	-0.612807	-0.820443	-0.753584	-0.362074	-0.211857	-0.42295
WHSC1	0.293559	-0.256196	0.123318	-0.143211	-0.0867104	-0.106182	-0.514974	-0.712466	0.581989	0.116347	0.172444	0.0470083	0.0392013	0.118629	0.531948	0.69652	0.514213	0.330417	0.345476	0.218936	-0.639414	-0.746465	-0.0477821	-0.540398	-0.658044	-0.12193	0.331011	-0.0533523	-1	-0.0512548	-0.328508	-0.408335	-0.771529	-0.38288	0.48374	0.692923	0.267406	0.604824	0.640679	0.401016	0.502713	0.554413	-0.0881291	0.437529	0.27985	0.358272	0.321942	0.191117	0.436891
WT1	0.281499	0.339481	-0.0371012	0.0259692	0.444324	0.419557	-0.0249477	0.304947	0.211771	0.247128	0.261781	0.234544	0.0695379	-0.486416	-0.0671705	-0.301653	0.0354266	-0.0719436	-0.702371	-0.21919	-0.656841	-0.705504	-0.600175	-0.650065	-0.755684	-0.413107	0.136939	0.0192254	-0.279457	0.26363	-0.696417	-0.357361	-0.305182	-0.250062	-0.113043	0.392749	0.406373	-0.546497	0.329158	-0.61323	-0.738986	0.187707	0.34262	-0.664776	-0.155462	0.143274	0.520389	0.302496	-0.172612
WWP1	0.334783	0.165515	0.331231	0.184743	0.289366	0.346128	0.502142	0.222019	0.0198068	0.128652	-0.0221409	-0.112956	-0.0503046	-0.0338974	-0.00838101	0.0444825	0.184319	-0.0248519	-0.184373	-0.396256	-0.480676	-0.348509	-0.304187	-0.504582	-0.789041	-0.727187	0.00667303	-0.193676	-0.366278	-0.273558	-0.291651	-0.112633	-0.545905	-0.149662	0.133802	0.352454	0.183466	-0.00696841	0.290409	-0.457834	0.846896	-0.124046	0.185821	0.865842	0.635416	0.560729	0.376774	0.155563	0.628657
WWTR1	0.0733401	0.65878	0.25366	0.331431	0.935995	0.910926	-0.334122	0.388774	0.149794	0.17393	-0.131354	-0.263454	-0.212159	0.293895	0.307747	0.323711	0.351716	0.558233	-0.143432	0.814402	-0.319608	0.185658	0.163673	-0.372069	-0.138977	0.23142	0.406036	0.172085	-0.19552	-0.158865	-0.382162	-0.172795	-0.146393	0.297177	1	-0.0531363	0.40597	0.0666859	0.456633	0.129592	-0.186903	0.244632	0.548721	0.732994	-0.0488134	0.362959	0.360177	0.216624	0.33007
XBP1	0.802446	0.482984	0.04407	0.0843182	0.132962	0.13168	0.2924	0.351391	0.418541	0.0737068	0.0671438	0.254973	0.392596	-0.27672	-0.252159	-0.154176	0.193991	-0.285602	0.131708	-0.0939062	-0.152666	0.0415808	-0.451765	-0.113151	-0.101018	-0.485958	-0.0370979	-0.427018	-0.633111	-0.458356	-0.417247	-0.321105	-0.645795	-0.22437	-0.730554	0.0195258	0.870559	-0.251959	-0.358669	-0.407297	-0.633376	0.241534	0.226906	0.0551828	-0.381513	0.0400249	-0.217229	-0.143357	0.536409
XPC	-0.0733672	-0.191441	0.0138518	-0.0488917	-0.0241763	-0.00563279	-0.159825	-0.00097021	0.0705228	-0.122368	-0.128477	-0.168094	-0.27134	0.00409072	-0.104313	0.682237	0.287058	0.196843	0.39229	-0.120284	0.564359	0.288721	0.0708614	1	-0.0345253	0.0255828	-0.194509	0.0748602	0.389636	0.166904	0.0754538	0.0489092	0.00810524	0.0566401	-0.152337	0.0704309	-0.128739	0.0483234	-0.426476	-0.218821	-0.0403702	-0.107981	-0.242736	0.524924	-0.129833	0.0890672	-0.141736	0.114345	-0.274848
XRCC5	0.172079	0.181384	-0.611744	-0.592221	0.653627	0.703092	-0.895686	0.486889	0.0173332	0.250645	0.0796792	-0.0509858	-0.154904	-0.448083	-0.548615	-0.13936	-0.558798	-0.428486	-0.811765	0.138532	0.564156	-0.84932	-0.328057	0.248332	-0.629382	0.255233	0.332412	0.61174	-0.122597	0.41417	0.30265	0.18921	0.335162	0.0542252	-0.119082	-0.234847	-0.0234483	0.0982795	0.0565301	-0.339697	-0.750086	0.197476	0.397535	-0.431109	-0.0732148	0.129465	0.295636	0.648154	0.360209
XRCC6	0.242663	-0.128456	-0.4608	-0.410556	-0.524268	-0.462022	-0.326925	0.433788	0.646249	0.433661	0.20915	0.389755	0.326758	-0.496838	-0.446359	-0.377072	-0.362404	-0.498592	-0.461602	-0.438168	-0.0268047	0.00120271	0.281686	-0.00213643	1	0.194535	0.539693	-0.236715	-0.602455	0.146963	-0.499861	-0.312196	-0.52243	-0.376389	-0.141913	0.0219314	-0.534733	-0.0729192	-0.0266204	0.268921	-0.376465	-0.0528606	-0.283598	-0.487945	-0.255645	-0.487779	-0.438306	-0.145823	-0.483213
YBX1	-0.12911	-0.476231	0.491729	0.598496	0.126345	0.138631	0.174034	-0.15351	0.169358	-0.716801	-0.081338	0.196686	-0.546019	0.496426	0.439363	0.438936	0.632238	0.236476	0.440744	-0.0639345	0.458255	-0.294416	-0.630919	0.432048	-0.549761	-0.253055	-0.12914	-0.221467	0.228144	-0.379894	-0.289458	0.418333	0.245666	-0.555539	0.404636	-0.254561	0.229188	0.0205228	0.409411	-0.00738566	-0.242156	-0.676137	-0.08043	0.680509	0.448145	0.361591	-0.0475789	-0.208485	-0.438547
YY1	0.690696	0.712993	-0.660403	-0.670444	-0.211307	-0.218662	-0.188497	0.162922	0.516442	0.351156	0.0631498	0.579249	0.505608	-0.659948	-0.00675171	-0.45454	-0.393971	-0.43392	-0.860469	-0.789008	0.359387	-0.170401	-0.463074	0.500753	-0.184169	0.00163914	0.501597	-0.219805	-0.330914	-0.214042	-0.519625	-0.366179	-0.130704	-0.269617	-0.165976	0.00680882	-0.0912236	-0.133355	-0.240706	-0.101108	-0.931249	0.44348	0.0308772	-0.0548974	-0.188713	0.0950968	-0.263581	0.253245	-0.221884
ZBTB14	-0.0763397	0.309959	-0.549444	-0.552123	0.0770363	0.0730645	0.238818	0.167567	0.145877	-0.283369	0.256252	0.00517942	0.112204	0.0516692	-0.186568	0.107732	-0.0299583	0.0429906	0.0333317	-0.00114254	-0.66088	-0.807315	-0.0840192	-0.410308	-0.534133	-1	0.0703758	0.108614	-0.000167412	-0.130217	0.155089	-0.244565	-0.146942	0.287748	-0.140758	-0.296579	0.239744	0.0241806	-0.038795	-0.222815	-0.741271	0.0318989	-0.113689	-0.310425	-0.230549	-0.0449787	0.131028	0.492663	0.0930171
ZBTB16	-0.0924739	-0.382999	0.0991998	0.235906	0.387329	0.332363	-0.0780086	-0.0913329	-0.0272593	-0.118225	0.163855	0.145473	0.0799982	0.529143	0.184572	0.129519	0.199196	0.163521	0.162843	0.144971	0.926749	0.640566	-0.139198	1	0.181466	-0.548368	-0.130818	-0.359053	-0.481797	-0.368697	-0.449473	-0.0792141	0.0512068	-0.716691	-0.121303	-0.165213	-0.145576	-0.408702	-0.0579889	0.0617078	-0.158842	-0.368892	0.161296	0.253372	0.11841	-0.114128	-0.127274	-0.0188925	-0.615094
ZBTB17	0.65446	0.407367	-0.361864	-0.186753	-0.772823	-0.819114	-0.163913	-0.744007	-0.98152	0.195737	-0.6229	0.289689	-0.855069	-0.407587	-0.170011	-0.190946	-0.516498	0.114607	-0.407682	0.612576	-0.532815	-0.0577636	-0.75141	-0.566794	-0.531297	-0.558241	0.0624168	0.167315	-0.763625	-0.378438	0.0323356	-0.694871	0.327198	-0.69782	-0.620812	0.666576	0.394123	0.0423788	-0.632867	-0.652645	0.176787	0.672325	0.498845	-0.451945	-0.064726	0.391797	-0.805945	0.300523	-0.758496
ZBTB2	-0.225377	-0.320041	0.490209	0.641895	-0.24117	-0.193619	0.49697	-0.350111	-0.287092	-0.316984	-0.0878838	-0.165198	-0.0944462	-0.0766145	-0.27582	0.312442	0.162975	0.0567079	0.00240996	-0.19971	0.0824911	-0.0114931	0.15251	0.0773918	0.185068	0.404787	0.0589777	0.0661953	0.537375	-0.0501541	-0.00199727	-0.109296	0.873009	0.851358	-0.0497315	-0.223785	0.473211	0.231	0.290185	0.224857	-0.0541206	-0.155607	-0.0440988	0.269317	-0.158798	-0.0705019	-0.436669	-0.132762	0.0284882
ZBTB5	-0.324786	0.0268991	0.131021	0.218102	0.145317	0.0637053	0.174974	-0.0167942	-0.124762	0.192016	0.298126	0.118802	0.206677	-0.13088	-0.0704637	0.00417661	-0.025103	-0.117907	-0.062908	-0.346765	-0.00979206	-0.114583	0.286278	0.0281236	-0.0456788	0.351752	0.181701	0.127847	0.154174	-0.092937	-0.258405	0.138068	0.131456	0.5277	0.124642	-0.00817272	0.206644	0.0898164	0.16075	0.121072	0.132767	0.0339911	-0.0408248	0.289442	-0.226843	-0.125044	-0.0836692	-0.0491611	0.104533
ZBTB7A	0.712472	-0.370107	-0.168135	-0.168434	-0.694769	-0.702292	-0.0434272	-0.768433	-0.730692	0.514009	-0.574696	0.368198	-0.628812	0.00345269	0.755283	0.408032	-0.341851	0.358715	0.425022	0.585125	-0.193186	0.685101	-0.134102	-0.0750789	0.571174	-0.432428	-0.429203	0.0892106	-0.397486	-0.0345031	0.505625	-0.188587	0.369255	-0.186084	-0.233391	0.231723	-0.414108	0.318781	-0.293616	-0.369265	0.699901	-0.494068	-0.107909	-0.242649	0.582988	0.532415	-0.248781	0.72398	-0.112608
ZEB1	-0.0586688	-0.754346	0.417548	0.396069	-0.124612	-0.127896	0.893126	-0.545295	-0.507266	-0.514905	-0.0821755	-0.350409	-0.109668	0.368974	0.773673	0.758256	0.659006	0.632857	0.374105	0.286209	-0.70647	-0.829261	-0.40554	-0.579059	0.0639263	-0.0761473	-0.678234	-0.672366	-0.259352	-0.289376	-0.392024	-0.282274	-0.307117	-0.542701	0.349172	0.655172	0.255541	-0.00460641	0.972896	-0.31159	-0.105053	0.0403738	-0.35247	0.0208203	0.582735	0.572396	0.136448	0.233284	0.575002
ZEB2	0.19691	-0.840466	-0.337126	-0.306569	-0.224409	-0.22163	0.334014	-0.357332	-0.0877306	0.0289925	-0.0156391	0.0518812	0.210448	-0.567123	0.363822	0.291291	0.451192	0.253718	0.0421287	0.152752	-0.692704	-0.953556	-0.730697	-0.385468	-0.0146438	-0.129707	-0.760381	-0.538753	0.0456563	0.266487	-0.0258659	0.149371	0.0572513	-0.16833	0.0873417	0.252369	0.246903	0.422461	0.413463	-0.591303	0.724612	0.236062	-0.383223	0.242198	0.616146	0.541504	-0.122901	0.158256	-0.0226787
ZFHX3	-0.204338	-0.308955	0.652129	0.638176	-0.264906	-0.294804	0.524462	-0.228329	-0.302237	-0.217805	-0.0942146	-0.185252	-0.28389	0.55926	0.352156	-0.0310139	0.146033	0.0650382	0.292185	0.162316	1	0.578243	0.791624	0.909873	0.0486113	0.683123	-0.0698628	-0.0685132	-0.103302	-0.0707644	-0.0591477	-0.0404018	-0.241552	-0.183296	-0.182834	-0.223162	-0.36426	-0.0691414	0.0161256	-0.0791376	0.159717	-0.336798	-0.315637	-0.132267	-0.0235154	-0.10196	-0.262047	-0.228309	-0.273305
ZFP36	0.172339	0.645477	-0.164148	-0.307333	0.439746	0.384871	-0.0881147	0.735439	0.312702	0.0510885	0.489816	0.125399	0.356701	-0.410062	-0.0708587	-0.0837916	0.29583	-0.169423	-0.0156575	-0.154493	-0.180212	0.34122	0.279785	-0.123868	-1	0.234335	0.507099	-0.196925	-0.157935	0.127653	-0.0760057	0.0118696	0.117764	0.0187978	-0.480198	-0.199176	0.214273	-0.00319696	-0.359592	-0.0307665	0.529333	-0.115765	0.571695	0.3205	-0.632271	0.297087	-0.114373	0.343662	0.317867
ZFP36L1	-0.0973539	0.421	0.0197828	0.0355017	0.263309	0.260951	0.116883	0.0897325	0.202905	0.0870414	0.277407	-0.0287679	0.517911	-0.0837426	-0.028374	-0.359267	0.201378	0.217689	0.13037	0.199895	0.472881	0.316551	1	0.545927	-0.0333701	0.138666	-0.0854865	-0.324594	-0.283676	-0.189913	-0.304917	-0.152559	-0.119914	0.23864	-0.332055	-0.20999	-0.202382	-0.138984	-0.309958	-0.0998928	0.177507	-0.111622	0.0362174	0.152672	-0.411474	0.189146	-0.305686	-0.0087499	0.505287
ZHX2	0.268183	-0.188278	0.058524	0.0390052	0.417748	0.418205	-0.432992	0.270838	0.105096	0.363801	0.57468	0.353532	0.00153493	0.17155	0.510439	0.24103	0.232935	-0.204355	0.431739	-0.627572	0.71598	0.626202	0.760672	0.766123	-0.101092	0.272481	0.265043	0.264724	-0.0812463	0.507221	0.181814	0.367301	-0.222337	-0.949594	0.298074	0.0836804	-0.304903	0.526334	0.257436	0.550275	0.539552	-0.0938031	-0.399082	0.0657305	0.813952	0.512816	0.0201828	-0.0141005	-0.612838
ZHX3	-0.474717	0.183367	0.306858	0.248723	0.410272	0.421764	0.292651	0.229907	-0.46118	0.232607	-0.552911	-0.0787272	-0.291917	0.740107	-0.339947	-0.343694	-0.0971734	0.0277734	-0.259131	0.405062	0.8619	0.705143	0.434422	0.741932	-0.0880112	-0.632585	-0.0916948	-0.714177	-0.45496	-0.735245	-0.435705	-0.466804	-0.359855	0.00100703	-0.322981	-0.288427	0.5518	-0.339339	-0.181696	-0.467055	0.0908299	0.452084	-0.615114	0.35828	1	-0.38615	-0.174189	0.0243642	-0.0539827
ZIC1	0.28904	0.263828	0.0705284	0.0471052	0.00755397	0.107956	-0.381458	0.163187	0.238439	-0.150825	0.187049	-0.392483	0.732858	-0.0031997	0.713191	0.686178	0.406569	0.27225	0.203389	0.228546	-0.112125	0.696568	0.540503	-0.282948	-0.601504	0.262475	-0.461336	0.686012	-0.134697	0.0967656	-0.0238839	0.0630097	-0.0891829	-0.103403	-0.344674	-0.175174	0.0646625	-0.249463	1	-0.281141	0.240881	-0.203122	0.122931	0.331045	0.578942	0.21402	-0.4578	0.308318	-0.0109432
ZIC2	0.0122976	0.366252	0.0271713	0.371189	0.274191	0.22525	0.018268	0.139589	0.041315	-0.0733153	0.256585	-0.221133	0.127694	-0.138942	0.184026	0.0216065	0.274369	0.310415	0.231756	0.13125	-0.176773	-0.329951	1	0.511531	0.157421	0.163925	0.263511	0.102223	0.0618197	0.16729	-0.241282	0.245417	0.232568	-0.215053	0.187157	-0.343836	0.0309212	-0.173875	-0.290667	0.047752	0.220203	0.490254	0.425949	0.238934	-0.0283533	0.148142	-0.105798	0.258753	-0.0374667
ZMYND11	0.591875	0.631638	-0.208531	-0.29849	0.492645	0.409654	-0.248206	0.566172	0.362987	-0.118015	0.552113	0.148314	-0.00795317	-0.285378	-0.390055	-0.307041	-0.389292	-0.398331	-0.387825	-0.426886	-0.174549	-0.348475	0.0398521	-0.16012	-0.375165	-0.293425	0.231989	-0.276184	-0.313797	-0.34385	-0.282901	0.332365	-0.252834	-0.205116	-0.401286	-0.438215	1	-0.399277	-0.311703	0.0914767	-0.404932	0.351348	0.303068	-0.350439	-0.175337	-0.18126	-0.333142	0.218897	-0.268859
ZNF143	0.217661	0.030911	-0.20007	-0.0986257	0.318526	0.188492	-0.0737251	0.140314	0.267333	0.588193	0.347829	0.283994	0.118325	0.219369	0.319769	0.0497788	0.153499	-0.301781	0.221618	-0.194078	0.35986	0.237992	0.255795	0.461911	-0.0578939	-0.315113	0.226154	0.485988	-0.050218	0.805941	0.399574	1	-0.0673003	-0.443675	0.338132	-0.225996	-0.0600717	0.0938905	0.174142	0.420497	0.377285	-0.316596	-0.253357	-0.0401676	0.363841	0.112734	0.0486698	-0.529037	-0.338702
ZNF148	0.863496	-0.756435	-0.322178	-0.350883	-0.472847	-0.48534	-0.512473	-0.403523	0.0826063	-0.18594	-0.429132	-0.209648	-0.450428	-0.367591	-0.23545	-0.356587	0.611533	-0.368198	-0.20167	0.127567	-0.535988	-0.111681	-0.275168	-0.343369	-0.183017	-0.557207	-0.315058	-0.20597	-0.273721	-0.215817	-0.0208324	-0.191909	-0.0658817	-0.263601	0.593511	1	-0.4571	0.0621831	-0.604118	0.791067	0.145001	-0.173812	0.0779818	-0.302239	0.0679536	0.0430832	-0.453823	0.492216	-0.48041
ZNF160	-0.457743	0.265545	-0.352182	-0.352982	-0.07327	-0.0487786	-0.466795	0.0751723	-0.329296	0.400066	1	0.377856	0.790474	0.230703	-0.397574	-0.343005	-0.360903	-0.165048	-0.387486	-0.32609	-0.227424	0.577146	-0.415851	-0.313132	0.723722	-0.456071	-0.373465	0.311379	-0.511488	0.550431	-0.0170008	-0.381027	0.348563	-0.321071	-0.485026	0.209156	-0.506156	-0.478843	-0.252226	0.40236	-0.292823	0.642855	0.266189	-0.312086	-0.439554	-0.435591	0.721207	-0.352121	-0.474916
ZNF175	-0.13969	0.090765	-0.0929707	-0.122079	-0.0556645	0.0561497	-0.0548491	0.507845	-0.128113	0.225989	-0.113846	0.403944	-0.19181	-0.176735	-0.178935	-0.0555972	-0.160485	-0.219069	-0.0542029	-0.150019	-0.0824264	-0.214242	0.00313301	-0.145757	0.0780769	-0.0568865	-0.0389097	-0.10066	-0.208943	-0.115715	-0.156173	-0.0935787	-0.114876	-0.0620822	-0.134912	-0.0622722	-0.245034	-0.2896	-0.073094	-0.250216	-0.154501	-0.235503	-0.0700789	-0.179387	0.67225	0.418885	-0.0870892	-0.0889908	-0.21188
ZNF202	-0.549557	0.318423	-0.649565	-0.639632	0.164374	0.11655	-0.350252	-0.529823	0.162623	-0.301815	0.0638143	0.0343153	-0.239534	0.0552501	-0.0533255	-0.73493	-0.873834	-0.193236	-0.203703	-0.36262	-0.460173	-0.157503	-0.839244	-0.096417	-0.551223	0.411321	0.0294412	0.165877	0.0296883	-0.426044	-0.487615	0.518932	-0.105568	-0.320956	-0.0798025	0.267166	0.121544	0.234361	0.0498587	-0.0950141	-0.0174064	0.0957518	0.402781	-0.664744	-0.176276	-0.305832	-0.100603	-0.296008	0.265733
ZNF217	-0.44746	-0.537927	0.879465	0.843866	-0.52519	-0.525801	0.770516	-0.413939	-0.599856	-0.491037	-0.657197	-0.493733	-0.673722	0.684352	0.575097	0.458309	0.664284	0.560651	0.402978	0.360382	-0.433202	-0.422332	-0.347587	-0.44003	-0.369669	-0.436239	-0.641728	-0.413893	0.732183	-0.424848	-0.0721261	0.0207154	0.627119	-0.470926	0.179273	0.3351	-0.189443	-0.430155	0.636147	-0.361396	-0.41307	-0.339775	-0.713453	-0.38693	0.402976	0.445788	-0.472476	-0.537331	0.221701
ZNF224	0.100335	0.211401	0.112666	0.258035	-0.0598313	-0.114536	0.518385	-0.547862	0.370893	0.126525	0.0080902	0.388425	0.175083	0.221205	0.587332	0.2024	0.344368	0.0735272	0.277673	-0.199037	-0.44903	0.593268	-0.0323	-0.722207	-0.234288	0.345611	0.242044	0.513814	-0.196245	0.506329	0.185273	0.0690762	0.104039	-0.18076	-0.174703	-0.37234	0.514557	0.00265361	0.350353	0.598194	-0.736092	-0.358755	-0.0554608	-0.349523	0.255883	0.504833	-0.157786	-0.567704	-0.00412628
ZNF239	-0.00100576	0.460467	0.704895	1	-0.0105912	0.308533	0.493334	0.866017	-0.149216	0.0107565	0.328691	-0.398392	-0.303561	0.285172	0.177096	0.750405	0.570216	0.461575	0.663632	0.493691	0.196514	0.50062	0.641429	0.733105	0.374392	0.416286	0.472245	-0.381657	0.394356	0.0541424	0.0555302	-0.0389463	0.174445	0.458287	-0.025985	0.0258448	0.054008	0.334114	-0.537847	0.199541	-0.0363697	0.0981038	0.200674	0.41343	0.380626	0.351913	0.409172	0.811833	0.103483
ZNF24	-0.412815	0.583498	0.0141363	0.127391	0.366061	0.345167	-0.0706956	-0.0459099	0.0465751	-0.121616	0.0544827	-0.0215212	0.394511	0.0480407	0.332167	0.308956	0.211174	0.159246	-0.00284217	0.409183	-0.866108	-0.278664	-0.00906572	-0.657529	-0.16543	-0.676299	-0.168434	-0.362148	-0.322889	0.0364396	-0.242472	-0.382226	-0.107703	-0.0358629	-0.495347	0.282549	0.0493168	-0.0883084	0.0475992	-0.329349	-0.268059	0.10108	-0.118052	0.236657	-0.291354	-0.0110205	-0.213258	0.399606	0.276509
ZNF267	-0.189128	-0.193345	-0.15243	0.0130659	-0.208328	-0.208219	-0.149135	-0.225317	0.0773603	-0.224245	-0.11499	-0.221059	-0.076757	-0.225302	-0.197408	-0.152289	-0.0822279	-0.125591	-0.244765	-0.142583	-0.0833552	-0.175723	-0.181885	-0.109349	-0.104883	0.00226313	-0.314048	-0.248019	-0.188	-0.156336	-0.152529	-0.342907	-0.222064	-0.294795	-0.249116	0.420505	-0.28553	0.0186128	0.910402	-0.207044	0.335497	-0.237794	-0.293703	-0.0820793	1	-0.0789603	-0.2433	-0.153505	0.217923
ZNF300	0.456916	0.435956	0.126894	0.145304	0.287485	0.23092	-0.0840731	0.383217	0.0971974	-0.283479	0.505247	-0.126447	0.0405179	-0.386814	-0.235542	-0.0862544	-0.0271578	-0.300005	-0.112864	-0.185884	0.113744	-0.0487044	0.198756	0.087154	0.2311	-0.00983131	0.15529	-0.353547	-0.120155	-0.647039	-0.441197	0.190116	-0.131177	0.0699091	-0.21118	-0.5493	0.554702	-0.289604	-0.0887998	0.142191	-0.279208	0.292779	0.105621	0.0896553	-0.360222	-0.149579	-0.341238	0.414346	-0.337003
ZNF350	0.0594017	-0.076691	-0.202596	-0.230555	0.306696	0.365999	-0.260622	0.0880367	0.0151087	0.0338293	-0.0257284	-0.150011	0.157795	0.0882458	0.0227731	1	0.181792	0.144094	0.125554	0.0938813	-0.224069	0.0606405	-0.298904	-0.300016	-0.247593	-0.202881	0.517016	0.339623	0.0877228	0.096336	0.475017	0.0100892	0.331206	0.67441	0.0440113	-0.439422	-0.0305689	0.251163	0.283614	-0.352132	0.686525	0.274065	0.432133	0.362866	0.533281	0.566301	0.248904	-0.27221	0.137464
ZNF382	0.215315	-0.147765	-1	-0.917554	0.190932	0.249631	-0.828072	0.0965633	0.182999	-0.357613	0.2196	0.0108726	-0.0323154	-0.00377097	0.115296	0.0481528	-0.0919575	0.0777217	0.0525875	0.337162	0.502173	0.155962	0.302317	0.573167	-0.105051	0.525681	0.781534	0.460433	0.112451	0.262362	0.360652	-0.0525133	0.296643	0.61766	-0.0622331	-0.0575839	0.228377	-0.617613	0.426768	-0.144017	-0.14664	0.255915	0.204816	-0.418998	0.457944	0.488281	0.361182	-0.18834	-0.0630569
ZNF383	0.273994	-0.0274409	0.280309	0.347092	0.0622674	0.0997085	-0.133411	0.268033	-0.108021	-0.055324	0.267395	0.202203	0.268788	0.041877	0.129163	-0.316213	-0.373873	0.218015	-0.280873	0.274762	0.391122	-0.307955	-0.170943	-0.552592	-0.471846	0.284122	0.257688	-0.163233	-0.930206	0.204341	-0.482241	-0.720556	-0.197931	-0.802504	-0.293987	-0.0994732	0.319463	-0.158684	0.116598	-0.19036	-0.235786	0.1586	-0.0657967	-0.336735	0.488379	0.363177	0.121178	0.441781	0.157545
ZNF444	-0.266729	-0.0879613	-0.161558	0.0372503	-0.0274049	0.0371511	0.427731	-0.0225585	0.0515119	-0.0577323	-0.0570565	-0.126173	-0.0035282	-0.324399	-0.20998	0.106007	-0.211075	0.0536816	-0.202045	-0.366203	1	-0.282146	0.499256	0.087082	-0.382947	0.0246452	0.361034	-0.258454	-0.0340684	-0.38183	-0.405085	-0.0169236	-0.254114	-0.175871	-0.367816	-0.132842	0.0145539	-0.3239	0.0285826	-0.272353	-0.118929	-0.0649612	0.298296	-0.376129	-0.110508	-0.160814	0.0756693	0.0396903	-0.191479
ZNF76	-0.524977	0.632992	-0.218968	-0.267418	0.248114	0.120404	0.72614	-0.110339	0.71841	0.576891	0.648149	0.511658	0.437373	0.176385	0.26276	-0.287068	-0.230826	-0.181962	-0.54563	-0.0875688	-0.52717	-0.194604	0.29748	-0.630039	-0.0764775	-0.149942	-0.0963969	0.728489	-0.438146	0.351889	0.232927	-0.210662	0.00374734	0.546935	0.139174	-0.596714	0.562612	-0.115712	0.605693	0.411016	0.215071	0.191627	0.206368	-0.212164	-0.183476	-0.183883	0.481864	-0.38162	0.53534
ZNRD1	-0.104588	-0.155753	0.294821	0.239342	-0.056505	-0.0812839	-0.0478161	-0.40295	0.0911549	0.0526987	-0.0434776	-0.226441	0.0610761	-0.32323	-0.477686	-0.0605962	0.660177	-0.0812611	-0.265091	0.292543	-0.0126328	0.412355	0.625465	-0.126294	0.411002	-0.105664	-0.208007	0.211893	-0.301785	-0.122826	-0.22491	0.159393	-0.113874	0.201173	-0.522909	0.000134632	-0.630693	-0.415538	-0.470509	-0.00966233	-0.571865	-0.374185	-0.294766	-0.186338	-0.434879	-0.103622	-0.503666	-0.141058	0.0623296
ZSCAN21	-0.208985	-0.420025	-0.3398	-0.279735	-0.379824	-0.418432	-0.291497	-0.399108	-0.436597	0.0747286	-0.397569	-0.480874	-0.44263	-0.471975	-0.363152	-0.263043	-0.400113	-0.439562	-0.316615	-0.373119	-0.323206	-0.280698	-0.304007	-0.022717	-0.419616	0.0878528	0.0372611	0.907126	1	0.767454	0.905367	0.885409	0.928099	0.454838	-0.399054	-0.420134	-0.310499	0.625582	-0.240012	0.350554	-0.242218	0.0517196	-0.476092	-0.231587	-0.163935	-0.0740039	-0.490211	0.274761	-0.333905
[truncated: 10 more columns]

## Sheet: TRactivity_std
Sheet 2: Standard deviation of relative activity of 728 TRs in 59 cell lines (NCI-60)
	Standard deviation of relative TR activity
Transcriptional regulator	BREAST_BT549	BREAST_HS578T	BREAST_MCF7	OVAR_NCI_ADR_RES	BREAST_MDAMB231	BREAST_MDAMB435	BREAST_T47D	CNS_SF268	CNS_SF295	CNS_SF539	CNS_SNB19	CNS_SNB75	CNS_U251	COLON_COLO205	COLON_HCC2998	COLON_HCT116	COLON_HCT15	COLON_HT29	COLON_KM12	COLON_SW620	LEUK_CCRFCEM	LEUK_HL60	LEUK_K562	LEUK_MOLT4	LEUK_RPMI8226	LEUK_SR	MELAN_LOXIMVI	MELAN_M14	MELAN_MALME3M	MELAN_SKMEL2	MELAN_SKMEL28	MELAN_SKMEL5	MELAN_UACC257	MELAN_UACC62	NSCLC_A549	NSCLC_EKVX	NSCLC_H226	NSCLC_H23	NSCLC_H322M	NSCLC_H460	NSCLC_H522	NSCLC_HOP62	NSCLC_HOP92	OVAR_IGROV1	OVAR_OVCAR3	OVAR_OVCAR4	OVAR_OVCAR5	OVAR_OVCAR8	OVAR_SKOV3
AATF	0.25539	0.248855	0.31073	0.328612	0.240199	0.230516	0.269813	0.215292	0.231108	0.275182	0.235757	0.240271	0.258211	0.234679	0.244995	0.246789	0.220961	0.224311	0.222495	0.285873	0.332688	0.344117	0.283266	0.3334	0.325351	0.30184	0.198221	0.191725	0.239304	0.222126	0.226218	0.200893	0.283314	0.256327	0.228291	0.243053	0.289298	0.234503	0.201935	0.20999	0.281524	0.211883	0.230789	0.254233	0.249694	0.207544	0.225048	0.190331	0.224374
ABL1	0.192245	0.153392	0.257808	0.279186	0.152153	0.149506	0.190269	0.154539	0.171351	0.160175	0.156566	0.202971	0.175928	0.173876	0.185857	0.161316	0.208771	0.196846	0.233852	0.160149	0.213738	0.24191	0.258339	0.217398	0.244611	0.201628	0.176715	0.177337	0.241004	0.139917	0.179723	0.265868	0.191547	0.235219	0.160771	0.144897	0.21149	0.206975	0.165912	0.165079	0.240131	0.147832	0.164182	0.27033	0.181914	0.149186	0.143399	0.128401	0.152815
AES	0.216699	0.12773	0.24716	0.253057	0.151163	0.145682	0.223077	0.139546	0.118515	0.110642	0.0783272	0.102766	0.0837923	0.149427	0.14414	0.162162	0.155797	0.154642	0.159754	0.139084	0.169046	0.161084	0.162123	0.128215	0.171938	0.150831	0.159816	0.128783	0.180339	0.136073	0.114926	0.124529	0.155762	0.124598	0.235228	0.150567	0.149722	0.137856	0.140244	0.183629	0.140497	0.175776	0.159322	0.160745	0.135337	0.149533	0.132068	0.13052	0.158729
AHR	0.134427	0.12383	0.178585	0.168723	0.126384	0.126982	0.140632	0.109816	0.118637	0.123132	0.118674	0.129722	0.118841	0.178807	0.150706	0.128723	0.106016	0.125833	0.184985	0.13395	0.197156	0.175096	0.160722	0.231732	0.18414	0.169781	0.192161	0.123021	0.137961	0.113806	0.122271	0.142354	0.1234	0.0955745	0.117887	0.123118	0.131967	0.133215	0.131656	0.118493	0.144525	0.10588	0.128138	0.162032	0.113894	0.124636	0.116746	0.108185	0.188762
AIP	0.119325	0.113707	0.0856261	0.0688726	0.121541	0.122674	0.0888956	0.109718	0.114007	0.117067	0.141581	0.120467	0.118586	0.177457	0.144427	0.12218	0.12072	0.140669	0.206265	0.141317	0.159137	0.167728	0.167154	0.163031	0.123987	0.140517	0.129502	0.123569	0.117596	0.133214	0.129851	0.133851	0.122507	0.161425	0.12518	0.11956	0.127162	0.117794	0.122278	0.10251	0.121225	0.0888232	0.122794	0.149363	0.129962	0.129057	0.115519	0.0897899	0.111964
AIRE	0.0387567	0.0411743	0.0572271	0.0519017	0.0413171	0.0386684	0.0484736	0.0343064	0.0361316	0	0.0349312	0.0321745	0.0304365	0.0472349	0.0489137	0.0498778	0.0535767	0.0450364	0.0498713	0.0347242	0.0518045	0.0431065	0.0430594	0.0466728	0.0370353	0.0365794	0.0417033	0.0360899	0.0376827	0.0314549	0.046503	0.0438376	0.0384564	0.0553284	0.0426237	0.0396708	0.0370251	0.0578754	0.0404825	0.054145	0.0508787	0.0224821	0.0368442	0.042555	0.0491119	0.0440063	0.0318396	0.0418016	0.0427719
ANKRD1	0.134924	0.110068	0.10823	0.110414	0.10363	0.0853644	0.132557	0.128383	0.161884	0.117787	0.124065	0.135544	0.117754	0.134172	0.171345	0.165027	0.119102	0.132856	0.160261	0.125258	0.133641	0.207826	0.194232	0.122153	0.226473	0.162105	0.0899383	0.134499	0.142143	0.140687	0.155499	0.143713	0.154153	0.142214	0.159543	0.115774	0.129906	0.162448	0.118305	0.171561	0.175931	0.13693	0.0796465	0.168477	0.141804	0.186063	0.107978	0.140324	0.112282
APBB1	0.0703222	0.098187	0.0656779	0.0841775	0.0768517	0.0569523	0.0990282	0.0835918	0.0923455	0.153027	0.210206	0.101464	0.0921779	0.0641546	0.120363	0.116493	0.0916106	0.0968549	0.104346	0.0899521	0.0764098	0.108572	0.0709658	0.112062	0.0526668	0.117853	0.116479	0.149912	0.0580642	0.0977725	0.118671	0.0632066	0.123328	0.118688	0.11728	0.0996766	0.0828743	0.0626714	0.0578572	0.0438056	0.119597	0.173469	0.0901656	0.0906041	0.0608769	0.0600278	0.0870232	0.0515691	0.0413252
APC	0.176993	0.151503	0.175664	0.182881	0.191364	0.19166	0.194608	0.168604	0.184743	0.138949	0.163896	0.138374	0.137912	0.16332	0.179382	0.162304	0.150874	0.190142	0.180365	0.158369	0.2077	0.183865	0.193821	0.198261	0.228048	0.1975	0.13585	0.158108	0.1658	0.181238	0.14731	0.191875	0.160656	0.193362	0.183524	0.169348	0.18434	0.147963	0.120587	0.119678	0.18069	0.189497	0.166899	0.143013	0.167266	0.154217	0.172956	0.139055	0.186183
APEX1	0.187387	0.215652	0.238657	0.222988	0.225392	0.218763	0.236391	0.185374	0.16986	0.156951	0.158026	0.160535	0.18995	0.215678	0.217174	0.197548	0.217063	0.22382	0.231945	0.201151	0.285958	0.203409	0.235594	0.282544	0.293164	0.266753	0.240681	0.152748	0.218203	0.205635	0.243946	0.198488	0.233639	0.226045	0.171116	0.198875	0.206843	0.199296	0.214534	0.240808	0.224407	0.154192	0.187144	0.200291	0.20422	0.165842	0.188689	0.203552	0.218406
AR	0.158637	0.171135	0.251364	0.237472	0.147807	0.146213	0.257207	0.147329	0.161173	0.20357	0.192654	0.15971	0.160022	0.211758	0.191046	0.180697	0.178352	0.185825	0.217327	0.197646	0.184366	0.15391	0.172603	0.174806	0.205142	0.202578	0.178695	0.168402	0.206028	0.149205	0.185022	0.156241	0.185859	0.191039	0.159424	0.19565	0.197045	0.144542	0.172239	0.158693	0.172827	0.159458	0.153946	0.175838	0.166925	0.148361	0.196346	0.131683	0.155037
ARID1A	0.161961	0.166308	0.193593	0.193841	0.163922	0.162224	0.215578	0.138252	0.138073	0.142029	0.170693	0.160679	0.170835	0.179402	0.167189	0.160081	0.184005	0.194358	0.188953	0.21012	0.240864	0.209487	0.210069	0.223077	0.214196	0.21011	0.17472	0.129644	0.19639	0.135009	0.1879	0.200557	0.183596	0.210375	0.196384	0.159973	0.171656	0.153901	0.158167	0.178536	0.215894	0.180763	0.13224	0.198852	0.161519	0.16079	0.154112	0.152919	0.175167
ARID3A	0.265806	0.110931	0.243899	0.241311	0.144007	0.142077	0.170006	0.104484	0.0931623	0.134353	0.12035	0.0880316	0.212508	0.108388	0.141739	0.124211	0.123547	0.284881	0.156015	0.143853	0.208392	0.153899	0.1877	0.140995	0.36432	0.179752	0.136872	0.183035	0.115412	0.12341	0.115943	0.102453	0.172224	0.224744	0.131901	0.125422	0.338203	0.187233	0.104159	0.169051	0.24272	0.170611	0.14984	0.176438	0.118883	0.110102	0.147257	0.11057	0.0996778
ARNT	0.125298	0.135959	0.224622	0.221865	0.113903	0.114617	0.1688	0.099607	0.106547	0.108464	0.153072	0.123575	0.170791	0.140472	0.145683	0.141918	0.128467	0.12215	0.139532	0.170034	0.193253	0.140795	0.204591	0.172042	0.18655	0.15937	0.140832	0.138203	0.146818	0.127651	0.163356	0.14745	0.157408	0.190671	0.124358	0.134971	0.13391	0.117774	0.138254	0.103455	0.120841	0.110557	0.115827	0.148232	0.12933	0.14755	0.102256	0.106385	0.0575803
ARNTL	0.153589	0.218942	0.203127	0.179862	0.120989	0.119511	0.154254	0.114996	0.107475	0.173938	0.156674	0.121898	0.115351	0.148101	0.203094	0.166732	0.254251	0.318484	0.316326	0.215941	0.204293	0.190822	0.17145	0.226579	0.18013	0.159302	0.193534	0.146172	0.172287	0.154868	0.181785	0.142615	0.172822	0.184711	0.151388	0.192918	0.138088	0.115246	0.137685	0.203821	0.222559	0.119804	0.117192	0.156727	0.103252	0.143546	0.114662	0.106271	0.202409
ARNTL2	0.142921	0.17459	0.205943	0.192866	0.151299	0.143722	0.170503	0.15953	0.134744	0.148702	0.170566	0.163871	0.241245	0.179925	0.162551	0.153078	0.174767	0.178342	0.183248	0.17024	0.228946	0.195702	0.236279	0.2155	0.179061	0.170844	0.162143	0.170018	0.191589	0.136613	0.184979	0.175006	0.16521	0.198258	0.162049	0.147389	0.14523	0.133387	0.156521	0.179428	0.170891	0.135584	0.133806	0.180157	0.171883	0.228859	0.167067	0.119659	0.177975
ARX	0.0342479	0.0386225	0.0442569	0.0459571	0.0256178	0.0250906	0.0240781	0.0327026	0.0219748	0.0400735	0.0263332	0.0281234	0.0258813	0.0318175	0.0381914	0.0348077	0.0444048	0.0178205	0.0285213	0.00176928	0.0359444	0.0380832	0.0272856	0.0476798	0.0401312	0.0380665	0.0478926	0.0378408	0.0372102	0.0359052	0.0512341	0.0372498	0.0368733	0.0311928	0.0206401	0.0242798	0.0332245	0.027668	0.0523462	0.0191304	0.0272818	0.0201984	0.0357619	0.0192112	0.0184267	0.0352767	0.0346586	0.0520489	0.0213725
ASCL1	0.115744	0.146094	0.137452	0.134607	0.105262	0.100618	0.180572	0.104037	0.114039	0.139546	0.128876	0.121254	0.133112	0.169859	0.159943	0.111916	0.132928	0.140323	0.167162	0.147413	0.223516	0.210898	0.208264	0.216322	0.22629	0.200973	0.122302	0.131074	0.137355	0.124325	0.134283	0.15314	0.128746	0.161691	0.102332	0.109207	0.122073	0.14425	0.126951	0.147025	0.15206	0.130636	0.108558	0.144881	0.155015	0.168606	0.123278	0.10493	0.156097
ASH1L	0.131435	0.151602	0.141702	0.13343	0.114057	0.114506	0.156692	0.116108	0.165831	0.154834	0.168691	0.0936439	0.175222	0.151533	0.126826	0.158397	0.180212	0.155123	0.129264	0.169565	0.227416	0.208093	0.220423	0.233548	0.210951	0.222865	0.170398	0.143353	0.191772	0.18037	0.155727	0.137146	0.146601	0.172354	0.132264	0.133505	0.176524	0.182248	0.105853	0.13194	0.166884	0.141365	0.163912	0.210659	0.141475	0.153093	0.118032	0.148378	0.12823
ASXL1	0.0644443	0.0662339	0.0811691	0.0777732	0.0694556	0.0670527	0.0746185	0.0540589	0.0551729	0.062917	0.0561724	0.0534226	0.0540731	0.0713936	0.0638789	0.0750305	0.0640341	0.0635262	0.0698745	0.0691141	0.0916485	0.071243	0.0863109	0.0881062	0.0728973	0.0731241	0.0712896	0.0637746	0.0676372	0.0666792	0.066092	0.0606509	0.0608184	0.0583391	0.0592789	0.0606314	0.0648947	0.0675621	0.0606776	0.0600217	0.0735316	0.0422364	0.0668382	0.0667836	0.0584471	0.062052	0	0.0607974	0.065109
ATF1	0.175681	0.204887	0.178878	0.194851	0.188296	0.195516	0.153317	0.179347	0.174192	0.158799	0.160218	0.181961	0.194444	0.175834	0.2279	0.150694	0.150195	0.204296	0.198531	0.169434	0.285791	0.241338	0.262024	0.296505	0.226449	0.220568	0.210519	0.216069	0.259742	0.199928	0.25034	0.229708	0.245245	0.227382	0.222228	0.190845	0.205108	0.183669	0.156763	0.199492	0.218397	0.154379	0.188267	0.193288	0.163685	0.151532	0.187088	0.124797	0.230435
ATF2	0.124707	0.1166	0.150179	0.145367	0.118311	0.119279	0.132856	0.113379	0.116539	0.124919	0.108266	0.109358	0.105886	0.133278	0.140357	0.11421	0.117288	0.11943	0.132814	0.130351	0.183139	0.144865	0.173429	0.160603	0.170852	0.170436	0.127406	0.114236	0.15161	0.123531	0.13122	0.113497	0.136355	0.143691	0.129007	0.135443	0.129239	0.130012	0.108573	0.137233	0.131099	0.107365	0.107144	0.140396	0.119805	0.119665	0.135092	0.100894	0.111598
ATF3	0.121694	0.141947	0.163989	0.165561	0.12704	0.125236	0.161214	0.128986	0.144194	0.170382	0.154073	0.129843	0.144562	0.146855	0.133728	0.128606	0.114566	0.12806	0.143547	0.157479	0.192351	0.252245	0.211425	0.172408	0.259859	0.159321	0.116959	0.114609	0.149992	0.12819	0.139688	0.122402	0.144372	0.162051	0.131306	0.165536	0.154018	0.117255	0.127008	0.126978	0.123623	0.145617	0.0969877	0.123677	0.120863	0.150391	0.124626	0.134036	0.143204
ATF4	0.133839	0.132854	0.141086	0.135682	0.137077	0.132268	0.140057	0.118308	0.109372	0.133904	0.121603	0.134893	0.136044	0.138369	0.132051	0.110261	0.108243	0.131207	0.140512	0.141493	0.178286	0.156436	0.180715	0.16662	0.153669	0.173855	0.139438	0.130232	0.135595	0.120406	0.117467	0.114761	0.13175	0.149635	0.146213	0.143568	0.166016	0.126319	0.14609	0.117823	0.137632	0.116911	0.119169	0.134701	0.13375	0.125867	0.134911	0.113156	0.0880121
ATF5	0.166648	0.149896	0.193356	0.165292	0.147033	0.150056	0.263258	0.143849	0.126468	0.134767	0.137537	0.126126	0.152286	0.150627	0.138852	0.141586	0.164295	0.167396	0.170634	0.146064	0.188157	0.161529	0.150739	0.145136	0.294382	0.195987	0.176835	0.160976	0.190643	0.141398	0.153622	0.172901	0.159578	0.16384	0.154425	0.151424	0.153695	0.18835	0.168067	0.132978	0.155759	0.168583	0.14611	0.142425	0.174842	0.158119	0.200324	0.135956	0.200049
ATF6	0.0685576	0.0737565	0.0944197	0.0934714	0.0553083	0.0518718	0.0749591	0.0524075	0.0567863	0.0735008	0.0463377	0.0732955	0.024714	0.0662632	0.0637888	0.0590543	0.0608863	0.0629669	0.0706292	0.0773483	0.117272	0.0727675	0.0920553	0.105847	0.0905417	0.103477	0.0714333	0.0718457	0.0830926	0.098809	0.0802322	0.0749369	0.075452	0.0853681	0.0690795	0.0692296	0.0689376	0.0670577	0.0642976	0.0764287	0.0982397	0.0546748	0.048789	0.0759004	0.0951402	0.0750864	0.0557441	0.069735	0.0638039
ATF7	0.152803	0.13686	0.260775	0.265592	0.195528	0.183835	0.251696	0.15558	0.134712	0.142933	0.100052	0.144014	0.117415	0.160967	0.170524	0.135823	0.134075	0.152741	0.202854	0.160362	0.22467	0.22191	0.176958	0.207295	0.22332	0.230456	0.156661	0.142104	0.167371	0.146553	0.170063	0.127618	0.154297	0.145488	0.15452	0.168381	0.166844	0.109971	0.154874	0.14919	0.192188	0.130062	0.145094	0.200805	0.197507	0.169796	0.166741	0.182804	0.0585397
ATM	0.0951142	0.0954515	0.11979	0.118897	0.0930387	0.0938096	0.116914	0.101122	0.0998717	0.105016	0.124638	0.114589	0.112734	0.102767	0.10136	0.115965	0.104313	0.10523	0.101253	0.129713	0.148484	0.137414	0.144737	0.140702	0.161335	0.118666	0.0809349	0.0926883	0.0960891	0.105658	0.0934371	0.0831237	0.0899715	0.138877	0.0905964	0.117115	0.105631	0.0919099	0.101282	0.101035	0.0931299	0.087687	0.0727822	0.107078	0.107619	0.0922785	0.101639	0.0890599	0.0861196
ATOH1	0.0597592	0.0620274	0.0760495	0.0914273	0.0595986	0.063372	0.083536	0.056541	0.0666656	0.0653025	0.055946	0.060811	0.0565316	0.0826656	0.0604454	0.0601083	0.0685277	0.068069	0.0705398	0.0590291	0.0873894	0.0607972	0.0668329	0.0739219	0.0814963	0.0715804	0.0687415	0.0476097	0.0377596	0.0758433	0.0273721	0.0291145	0.00102505	0.046629	0.0671646	0.0635114	0.0576706	0.0831624	0.0650672	0.0649461	0.0632178	0.071832	0.0678134	0.0577131	0.0740442	0.0491966	0.0687432	0.0725244	0.0515693
BACH1	0.134115	0.112705	0.183384	0.160972	0.129236	0.127141	0.171284	0.102359	0.109688	0.0788389	0.0850806	0.0955887	0.0865074	0.114288	0.122765	0.143921	0.132227	0.148131	0.167953	0.143224	0.242111	0.167433	0.193906	0.21601	0.190536	0.180009	0.152668	0.0979516	0.142458	0.0981374	0.095561	0.112514	0.101535	0.125134	0.0903911	0.116353	0.197349	0.0956967	0.139276	0.0754238	0.162239	0.143093	0.136558	0.115193	0.135976	0.130765	0.111966	0.107164	0.10443
BACH2	0.261683	0.205003	0.250577	0.259978	0.204976	0.214562	0.258207	0.181194	0.213289	0.175629	0.18268	0.182476	0.180231	0.283839	0.238446	0.219171	0.237754	0.276068	0.261179	0.21227	0.339568	0.264695	0.224559	0.286171	0.300061	0.338236	0.197652	0.195282	0.22487	0.204593	0.237375	0.204583	0.240067	0.237894	0.214103	0.216885	0.285052	0.245538	0.217866	0.207947	0.256472	0.180563	0.253966	0.230208	0.215151	0.170055	0.245092	0.163928	0.212719
BARD1	0.255411	0.25887	0.284785	0.281839	0.224148	0.22489	0.194686	0.157974	0.213845	0.207323	0.199532	0.163368	0.221873	0.245339	0.216656	0.256175	0.197892	0.2423	0.260909	0.216477	0.395479	0.30686	0.36593	0.341576	0.291914	0.282139	0.204416	0.202554	0.213834	0.193728	0.293219	0.229616	0.221908	0.243057	0.227657	0.213607	0.207596	0.226873	0.241944	0.227849	0.281541	0.21643	0.27084	0.255929	0.221561	0.210274	0.191739	0.196538	0.32385
BARX2	0.256777	0.249245	0.265708	0.26546	0.219927	0.210813	0.20328	0.166817	0.225168	0.207973	0.204685	0.16564	0.217142	0.239649	0.217344	0.256506	0.192376	0.236666	0.2657	0.202904	0.374036	0.310961	0.350978	0.309454	0.292184	0.273121	0.204226	0.220066	0.225253	0.198007	0.296029	0.23536	0.227494	0.252637	0.218372	0.229363	0.205959	0.225505	0.255465	0.240232	0.260183	0.202253	0.262035	0.243038	0.221622	0.212795	0.192671	0.196986	0.328409
BCL11A	0.0578296	0.0532498	0.104367	0.102801	0.0854745	0.0805599	0.0920199	0.0679263	0.0508799	0.0563159	0.0503587	0.0519809	0.065816	0.0947196	0.0552641	0.0468012	0.0438755	0.0529157	0.0622362	0.0755765	0.20339	0.224114	0.0503451	0.193665	0.119732	0.0963261	0.0413695	0.0458012	0.0490675	0.0434263	0.0414996	0.0514999	0.0508564	0.0518785	0.0802818	0.0796477	0.0865475	0.0518096	0.0440591	0.0417686	0.0619156	0.0627906	0.0562899	0.0474733	0.0657261	0.0508259	0.0708299	0.0639801	0.0693315
BCL11B	0.179542	0.155963	0.20384	0.183693	0.168853	0.169267	0.221982	0.11728	0.158521	0.169053	0.134757	0.129332	0.177404	0.164922	0.12458	0.132453	0.15003	0.137065	0.172896	0.140488	0.237636	0.200844	0.225079	0.208809	0.191299	0.22543	0.156341	0.151094	0.132967	0.145548	0.155267	0.200053	0.149974	0.172088	0.143178	0.157065	0.17083	0.160522	0.161758	0.185844	0.191267	0.13977	0.17667	0.253779	0.16401	0.129545	0.156688	0.123592	0.149435
BCL3	0.228661	0.255104	0.354961	0.344341	0.257321	0.255473	0.285154	0.19047	0.222324	0.202986	0.180554	0.193245	0.204318	0.271771	0.243739	0.19914	0.213403	0.234097	0.336589	0.25733	0.47524	0.359289	0.357504	0.437661	0.372756	0.365597	0.211006	0.156149	0.19788	0.2318	0.231206	0.178282	0.216264	0.201046	0.225927	0.249511	0.329952	0.211425	0.242855	0.216745	0.31185	0.224849	0.240856	0.325341	0.244221	0.24132	0.30429	0.22125	0.264717
BCL6	0.192608	0.172771	0.207753	0.203608	0.184933	0.179668	0.205406	0.184578	0.18806	0.170463	0.172487	0.165966	0.196533	0.206104	0.194608	0.212811	0.181951	0.198837	0.218436	0.186843	0.286629	0.189004	0.284867	0.272313	0.240775	0.241787	0.185355	0.178411	0.198911	0.172266	0.182663	0.195698	0.178236	0.244516	0.186604	0.188507	0.23698	0.163667	0.179628	0.179767	0.201664	0.190458	0.194973	0.212039	0.160011	0.168549	0.210318	0.130259	0.176159
BDP1	0.269961	0.191783	0.209931	0.216995	0.182315	0.176413	0.198907	0.164848	0.182739	0.206598	0.197433	0.224786	0.197817	0.247273	0.191823	0.213096	0.199828	0.169491	0.184257	0.23773	0.291384	0.243399	0.26256	0.274651	0.254446	0.244494	0.160644	0.172036	0.163557	0.21646	0.171102	0.16615	0.195694	0.257145	0.198896	0.210082	0.202375	0.188087	0.17545	0.217258	0.286648	0.161962	0.191907	0.184743	0.246381	0.209199	0.175036	0.23815	0.205703
BHLHE41	0.3079	0.255167	0.278011	0.279265	0.224217	0.224138	0.257855	0.214199	0.201138	0.372308	0.237455	0.208951	0.240613	0.212061	0.214077	0.274777	0.249217	0.204948	0.239911	0.269104	0.405938	0.30761	0.295808	0.376836	0.309353	0.388699	0.225428	0.264468	0.305046	0.273539	0.286768	0.233422	0.302563	0.289215	0.223295	0.220448	0.216126	0.243252	0.200972	0.217053	0.269931	0.190914	0.198762	0.286288	0.240102	0.225412	0.217873	0.205622	0.277414
BIN1	0.255013	0.220308	0.317541	0.329751	0.241731	0.237105	0.29686	0.19072	0.203096	0.268573	0.20722	0.242309	0.235251	0.316957	0.195632	0.264141	0.280973	0.20673	0.235538	0.299789	0.414219	0.314171	0.342779	0.314106	0.415376	0.280633	0.271053	0.233643	0.249683	0.239517	0.25525	0.243304	0.241042	0.27843	0.213914	0.23564	0.220366	0.289392	0.169502	0.210504	0.322574	0.205246	0.185229	0.297173	0.219261	0.23021	0.21266	0.254237	0.209011
BPTF	0.0466701	0.0381323	0.0638739	0.0828015	0.0562145	0.0480014	0.0519005	0.0340556	0.0409622	0.0579708	0.0480451	0.0435571	0.067079	0.0625184	0.0558392	0.0529532	0.0494058	0.0506016	0.0521649	0.052946	0.0703401	0.0533605	0.0567907	0.089926	0.0550824	0.0451277	0.000206228	0.0444372	0.0442746	0.0385155	0.0521712	0.0434402	0.0463445	0.0395264	0.0421346	0.0497324	0.0388638	0.0375369	0.0493219	0.0396782	0.0482734	0.0455036	0.0307042	0.0537212	0.0538197	0.0404257	0.0397278	0.0428697	0.0575116
BRCA1	0.150377	0.163996	0.232067	0.228337	0.133048	0.132265	0.222178	0.140848	0.147722	0.154185	0.14554	0.140889	0.149115	0.13739	0.127649	0.162012	0.132154	0.15415	0.166358	0.153277	0.183	0.179935	0.18986	0.168513	0.230486	0.216277	0.143858	0.156875	0.148958	0.1455	0.180704	0.137543	0.16253	0.176973	0.125795	0.147676	0.171451	0.156989	0.105708	0.148153	0.157666	0.132108	0.162122	0.170407	0.149207	0.139416	0.138955	0.131064	0.162653
BRD7	0.210223	0.132873	0.21897	0.263893	0.303291	0.237644	0.367125	0.175251	0.266413	0.189522	0.236845	0.152924	0.253934	0.20776	0.247681	0.268055	0.34374	0.266847	0.221301	0.250004	0.364674	0.316509	0.295709	0.284322	0.314387	0.195801	0.243981	0.169516	0.278136	0.181126	0.190358	0.183045	0.221071	0.270117	0.298833	0.231295	0.304281	0.252428	0.178952	0.279769	0.346316	0.165704	0.343569	0.302952	0.202516	0.225676	0.201732	0.269598	0.301356
BRIP1	0.0603664	0.0533903	0.0780303	0.0722401	0.0548477	0.0546074	0.0712685	0.0553858	0.0495808	0.0584837	0.0590281	0.0538671	0.0583782	0.0689035	0.0672004	0.06307	0.0712292	0.0624354	0.0612825	0.0651811	0.075959	0.067269	0.0672738	0.0754632	0.0676778	0.0618872	0.0548897	0.0621682	0.0595838	0.0623675	0.0641509	0.0560242	0.0596888	0.0564417	0.0543655	0.0572976	0.0480438	0.0594631	0.0610003	0.0594645	0.0737318	0.0473575	0.0458253	0.059234	0.0608462	0.0628109	0.0578301	0.0591975	0.0543998
BTAF1	0.0775332	0.0735638	0.0953187	0.106739	0.0886956	0.079352	0.101929	0.103309	0.0854109	0.0642534	0.0725775	0.0829673	0.0751211	0.100157	0.116825	0.0690038	0.0671142	0.103598	0.0978849	0.0969453	0.106822	0.0946139	0.220398	0.113053	0.119237	0.109852	0.0815156	0.0788533	0.12243	0.121788	0.0808958	0.0832432	0.0965173	0.107697	0.115716	0.0961593	0.0696823	0.0685072	0.0658402	0.11712	0.0913355	0.0902261	0.0960364	0.0764591	0.0568416	0.0574565	0.0751956	0.0566324	0.0632455
BTF3	0.0509239	0.0599922	0.0531039	0.0531833	0.0466415	0.0456279	0.052905	0.0688243	0.0494934	0.046001	0.0517107	0.0510637	0.0548346	0.0598476	0.0516413	0.0542644	0.0528211	0.0558879	0.0490081	0.0553025	0.0475569	0.000949628	0.056115	0.0637934	0.070101	0.0530551	0.0523854	0.0548151	0.0487214	0.0426681	0.0521337	0.0505724	0.0507285	0.0559688	0.0518712	0.064792	0.0706146	0.0536753	0.0632155	0.0430403	0.0612388	0.0530504	0.0483051	0.053375	0.0637679	0.0611894	0.0501605	0.0445636	0.0535646
BTG2	0.26628	0.210536	0.251878	0.275579	0.223176	0.226437	0.23825	0.170683	0.174849	0.332397	0.183031	0.209429	0.185477	0.178758	0.208478	0.223487	0.208996	0.207795	0.213009	0.20108	0.43871	0.315688	0.27945	0.392728	0.265755	0.413093	0.170277	0.20872	0.206753	0.270546	0.251567	0.198451	0.246041	0.236163	0.205773	0.204893	0.224819	0.249151	0.186025	0.219316	0.250033	0.205762	0.206056	0.221027	0.214878	0.196934	0.212052	0.182718	0.228246
CBFA2T3	0.0291343	0.030536	0.0457671	0.0407269	0.0263172	0.026607	0.056031	0.0259127	0.0361536	0.0289209	0.0322382	0.030913	0.0337708	0.0449896	0.0396194	0.0291695	0.0403664	0.0531484	0.0129915	0.0371775	0.0527475	0.0372558	0.0401323	0.0521997	0.0396429	0.0428479	0.0258358	0.0380847	0.040906	0.035288	0.0326153	0.0343872	0.0405609	0.0429194	0.0368342	0.0481605	0.030518	0.0379883	0.0385714	0.0294207	0.0436098	0.0343343	0.0255083	0.0405542	0.0378173	0.0331828	0.0393352	0.0344624	0.0503801
CBFB	0.0569578	0.0529667	0.102525	0.101498	0.0854785	0.0798097	0.0922275	0.0645552	0.0471717	0.0594672	0.048383	0.0476817	0.0644781	0.0969349	0.0575623	0.0486255	0.049053	0.0552883	0.0621755	0.0736974	0.204039	0.217245	0.0289794	0.190351	0.110371	0.0942468	0.0429073	0.0467398	0.0508231	0.042826	0.0411781	0.0509782	0.0464942	0.0514825	0.0788554	0.0787678	0.081185	0.0554287	0.0425915	0.0372852	0.058812	0.0627986	0.0531821	0.0523138	0.0691934	0.0534938	0.0713402	0.0630801	0.0700231
CBX6	0.135183	0.1557	0.138114	0.138261	0.201404	0.206791	0.176738	0.178575	0.0991676	0.145753	0.196726	0.140424	0.102012	0.154531	0.172269	0.119191	0.127226	0.164494	0.157103	0.196795	0.264251	0.201914	0.247654	0.25045	0.161286	0.172747	0.196264	0.167197	0.111711	0.175808	0.144843	0.180262	0.136619	0.314505	0.191722	0.11701	0.154448	0.170894	0.14861	0.236043	0.325909	0.120902	0.154062	0.113185	0.202149	0.146299	0.143499	0.0930596	0.225396
CBX7	0.180563	0.221669	0.196383	0.206513	0.168901	0.165368	0.228728	0.206604	0.188159	0.2091	0.215344	0.170706	0.214526	0.220568	0.238732	0.199389	0.231085	0.221113	0.243974	0.215777	0.310779	0.306386	0.320016	0.326659	0.280835	0.276651	0.198524	0.254608	0.187933	0.257519	0.211607	0.192939	0.215041	0.228312	0.194679	0.241301	0.169993	0.230919	0.239289	0.204369	0.290562	0.163553	0.204288	0.270267	0.206035	0.209855	0.261734	0.215673	0.194368
CBX8	0.381609	0.345629	0.426353	0.446777	0.329666	0.329572	0.379179	0.310934	0.354864	0.373614	0.355493	0.363345	0.38877	0.347719	0.342843	0.305003	0.333673	0.288789	0.349786	0.295159	0.467379	0.422577	0.430932	0.448327	0.424494	0.403502	0.325329	0.314646	0.415977	0.311869	0.337773	0.311734	0.402348	0.399402	0.296686	0.322063	0.46154	0.295536	0.316224	0.290978	0.358364	0.327954	0.338577	0.348821	0.297486	0.311724	0.367781	0.324244	0.338536
CDCA7L	0.141085	0.222701	0.198696	0.20543	0.231626	0.216298	0.171475	0.215136	0.142796	0.118821	0.232928	0.0980726	0.215133	0.128758	0.119942	0.109564	0.147064	0.10523	0.0929052	0.140278	0.18224	0.151803	0.127992	0.161606	0.182445	0.212053	0.166664	0.135634	0.167209	0.11854	0.143506	0.104184	0.116851	0.21271	0.21781	0.180633	0.227119	0.140243	0.26296	0.122346	0.201059	0.263954	0.142461	0.192147	0.119327	0.126991	0.222208	0.130126	0.236194
CDX1	0.11581	0.122342	0.122846	0.123178	0.143607	0.138455	0.123034	0.12742	0.1279	0.123154	0.12456	0.107399	0.105209	0.116833	0.121051	0.101726	0.102994	0.059273	0.13709	0.127482	0.158924	0.13897	0.135336	0.15619	0.153427	0.155288	0.154272	0.133797	0.13597	0.128907	0.132897	0.124894	0.131832	0.138983	0.190443	0.153459	0.129543	0.131043	0.0811953	0.207514	0.157406	0.158121	0.15788	0.117068	0.115694	0.121451	0.146839	0.10361	0.11748
CDX2	0.0910708	0.100958	0.127955	0.123907	0.107804	0.106514	0.12047	0.0935802	0.093775	0.0921535	0.0940694	0.102823	0.0874464	0.0925604	0.0288435	0.107455	0.0859626	0.0849388	0.0977579	0.103709	0.138054	0.120868	0.122998	0.123429	0.125449	0.131704	0.112284	0.10688	0.113226	0.103478	0.110155	0.100043	0.112499	0.114258	0.0989521	0.0969379	0.109659	0.0889145	0.0823973	0.0975993	0.110899	0.0914653	0.11108	0.111595	0.0836769	0.0984337	0.120542	0.0797959	0.113847
CEBPA	0.133003	0.138051	0.177615	0.176474	0.151637	0.151644	0.164865	0.127342	0.134307	0.139693	0.136622	0.134866	0.137817	0.167725	0.143428	0.142613	0.148438	0.164035	0.166811	0.140358	0.219187	0.129791	0.195132	0.204552	0.197319	0.178753	0.147677	0.158755	0.175965	0.15427	0.172534	0.147494	0.175108	0.189017	0.159826	0.168368	0.188717	0.146437	0.150585	0.135937	0.144786	0.128717	0.139548	0.158842	0.126863	0.1458	0.1469	0.136145	0.156173
CEBPB	0.191019	0.244607	0.241956	0.234209	0.225753	0.221244	0.23618	0.201782	0.186062	0.205189	0.183409	0.210401	0.197169	0.241962	0.230328	0.167722	0.153435	0.220914	0.254855	0.202977	0.278755	0.286262	0.295105	0.275179	0.282571	0.244995	0.25351	0.198804	0.223943	0.219327	0.218859	0.203068	0.216734	0.228839	0.267686	0.239623	0.255365	0.189995	0.199247	0.23127	0.224221	0.224673	0.230999	0.226321	0.199587	0.187112	0.230731	0.167658	0.183714
CEBPD	0.147093	0.196334	0.193275	0.197906	0.167093	0.163768	0.178602	0.208223	0.173688	0.190908	0.220378	0.174248	0.170095	0.180761	0.197859	0.151932	0.143562	0.201436	0.179247	0.146372	0.220064	0.19925	0.216896	0.198996	0.23389	0.206363	0.148765	0.169885	0.167866	0.168876	0.170444	0.149111	0.156767	0.169817	0.215422	0.170203	0.171929	0.145728	0.125126	0.0824267	0.172026	0.142347	0.216515	0.152443	0.176842	0.161424	0.182601	0.129613	0.171595
CEBPE	0.0991837	0.123817	0.140064	0.143645	0.118743	0.1129	0.117197	0.0866195	0.10944	0.11582	0.113791	0.103814	0.113423	0.106533	0.108149	0.101456	0.0873291	0.105506	0.0998649	0.103182	0.157017	0.124007	0.0761431	0.141467	0.127332	0.140419	0.0971437	0.0790713	0.0951868	0.0904106	0.0919471	0.0958366	0.0992217	0.118065	0.111845	0.107703	0.113426	0.113275	0.0877512	0.0961967	0.109929	0.0930141	0.101947	0.107137	0.111446	0.102908	0.102421	0.0885989	0.120448
CEBPG	0.0901784	0.124753	0.0816757	0.0754078	0.141172	0.126495	0.0990088	0.146888	0.0826101	0.111898	0.0919267	0.104791	0.0873077	0.159899	0.127352	0.160245	0.153326	0.104949	0.149132	0.0935216	0.180838	0.156165	0.258754	0.151691	0.215557	0.213183	0.125622	0.152529	0.115313	0.22593	0.0940192	0.12172	0.081069	0.13025	0.0902836	0.173642	0.214361	0.134065	0.132558	0.114854	0.151799	0.112645	0.127775	0.207946	0.0957759	0.0856105	0.10853	0.124887	0.08343
CEBPZ	0.148188	0.148765	0.175496	0.166403	0.157745	0.156396	0.158922	0.138919	0.120646	0.144309	0.065518	0.0784611	0.029772	0.169911	0.162944	0.165731	0.163766	0.154963	0.172801	0.167735	0.187087	0.166255	0.188416	0.195276	0.170188	0.187647	0.157164	0.150386	0.120502	0.132817	0.123404	0.141908	0.111608	0.156263	0.143514	0.135242	0.15019	0.145166	0.136801	0.144426	0.132521	0.1021	0.1395	0.160442	0.0986851	0.146631	0.147264	0.132958	0.14449
CHD4	0.0590402	0.0329948	0.0304262	0.02791	0.024483	0.0228765	0.0480487	0.0291448	0.0381898	0.0535454	0.0364074	0.0280972	0.0266761	0.0285078	0.0382411	0.034806	0.0343233	0.0330445	0.0244041	0.0339845	0	0.0633475	0.0433249	0.0303701	0.0366381	0.0287142	0.0314006	0.0261417	0.0767128	0.0322487	0.0325243	0.0446139	0.0590767	0.0255459	0.0212525	0.0249515	0.0307452	0.0270461	0.0225119	0.0307397	0.0836202	0.0241299	0.0293391	0.0308254	0.0397856	0.0237042	0.0228449	0.0292064	0.0324592
CHD8	0.0702516	0.0433105	0.076484	0.0738247	0.0901519	0.0912855	0.0959637	0.0411557	0.0582539	0.0464815	0.061496	0.0486928	0.0485031	0.0734452	0.0723048	0.0788789	0.0640704	0.0370908	0.0645937	0.0606532	0.105679	0.0806201	0.0934289	0.0944321	0.0973094	0.0624165	0.0617668	0.0566168	0.0668328	0.0696706	0.0686733	0.0663012	0.0642791	0.0616736	0.0520559	0.0383007	0.0458668	0.0628833	0.0583528	0.0764978	0.0909069	0.0593359	0.0759907	0.0624271	0.0479967	0.0669869	0.0581196	0.0614765	0.0566417
CIITA	0.154944	0.251814	0.187108	0.206833	0.0837602	0.0899065	0.0782783	0.140195	0.070556	0.327726	0.187373	0.171568	0.233056	0.0858897	0.14921	0.0816592	0.102172	0.149561	0.104643	0.102602	0.113299	0.161297	0.24619	0.108659	0.203769	0.312681	0.107352	0.260503	0.13665	0.25982	0.16858	0.0729702	0.101429	0.101534	0.108243	0.0748631	0.154676	0.0683347	0.0824305	0.085605	0.159068	0.142851	0.162357	0.0881386	0.0774516	0.103511	0.0882507	0.068101	0.223152
CITED2	0.0581887	0.0870325	0.0972867	0.103264	0.0727421	0.0704639	0.0707433	0.0724397	0.139928	0.0611444	0.0817902	0.074966	0.0758297	0.0788903	0.0988663	0.069144	0.0624979	0.0816347	0.0955009	0.0819308	0.1109	0.116337	0.0982525	0.107377	0.227378	0.0987083	0.0613027	0.0725934	0.14232	0.0752393	0.12565	0.0693917	0.194284	0.082011	0.0666486	0.0674732	0.0887172	0.0846783	0.0769864	0.071182	0.0953281	0.0798211	0.0768809	0.0741031	0.0668854	0.0630347	0.0686471	0.0703571	0.0887187
CLOCK	0.0858271	0.0895433	0.152678	0.146757	0.0857847	0.0867569	0.0903348	0.0789908	0.0791359	0.0742005	0.0745184	0.092337	0.0889096	0.0832621	0.0952633	0.0680482	0.0655963	0.0106221	0.074022	0.0632535	0.130968	0.114231	0.150842	0.115104	0.116538	0.104797	0.0766075	0.0779579	0.0776294	0.0653784	0.081715	0.0827689	0.0778038	0.0687163	0.0815604	0.096357	0.0898245	0.0716969	0.072962	0.0748243	0.0712847	0.0717527	0.0722143	0.0843971	0.0636067	0.077283	0.0865372	0.0718937	0.10794
CNBP	0.358296	0.308863	0.32129	0.320205	0.308911	0.301978	0.310389	0.273938	0.26456	0.403187	0.26436	0.348488	0.297442	0.310259	0.303414	0.309263	0.279207	0.298108	0.294695	0.30323	0.44378	0.390418	0.364871	0.416155	0.345518	0.440141	0.284971	0.236559	0.299182	0.292456	0.281541	0.24348	0.306624	0.34273	0.288242	0.27555	0.31874	0.29463	0.247802	0.303975	0.354921	0.263111	0.270838	0.311069	0.301394	0.240451	0.255377	0.261896	0.297233
CNOT7	0.0752422	0.0771609	0.0877915	0.0850748	0.0781621	0.0780309	0.0941522	0.0793931	0.0702795	0.0775833	0.0773789	0.087209	0.0792115	0.114018	0.0845318	0.0808063	0.092677	0.110738	0.0856056	0.103154	0.123151	0.114968	0.0899787	0.122933	0.112454	0.0920461	0.07887	0.122629	0.136557	0.113113	0.119253	0.119002	0.131833	0.108293	0.0914601	0.0889563	0.0790551	0.0779636	0.0827934	0.0753394	0.0960617	0.0715764	0.073285	0.0966765	0.0824306	0.0875619	0.0809534	0.0789127	0.086032
CNOT8	0.0755403	0.0764895	0.0843451	0.0847304	0.0748077	0.075424	0.0924207	0.0779385	0.0678795	0.0812275	0.0788713	0.0917587	0.0823938	0.109379	0.0789331	0.0765903	0.0824162	0.102455	0.0819654	0.0989244	0.117581	0.103026	0.085383	0.117626	0.105485	0.0891497	0.0749913	0.128557	0.146156	0.120936	0.125932	0.125177	0.141426	0.110566	0.0876954	0.0849935	0.0825022	0.0772852	0.0852552	0.0724452	0.0871062	0.0717927	0.0701244	0.0906019	0.0837976	0.0899456	0.0732829	0.0714357	0.0859041
COPS5	0.265953	0.40513	0.27423	0.271321	0.298327	0.267662	0.248244	0.24537	0.24148	0.245549	0.284128	0.2392	0.308558	0.236468	0.24792	0.227299	0.257794	0.20101	0.262881	0.254487	0.435523	0.265998	0.295376	0.35745	0.325474	0.348602	0.261332	0.233812	0.302981	0.251573	0.279701	0.218931	0.228755	0.307841	0.430929	0.222949	0.277457	0.298552	0.35815	0.22615	0.262354	0.258066	0.241953	0.227706	0.37408	0.199613	0.270785	0.272118	0.39555
CRABP2	0.106809	0.127104	0.249135	0.209244	0.130904	0.132514	0.147182	0.0906425	0.115197	0.10459	0.108295	0.129298	0.114797	0.13857	0.121433	0.108051	0.128794	0.19343	0.104254	0.0953201	0.156956	0.116201	0.114847	0.153577	0.0967209	0.0816409	0.10235	0.0896289	0.162793	0.109531	0.11982	0.131055	0.109964	0.0938724	0.0814075	0.117866	0.167276	0.0948358	0.0925478	0.136354	0.0827304	0.10393	0.120791	0.108477	0.120198	0.133393	0.0832983	0.10105	0.128704
CREB1	0.184067	0.18394	0.213975	0.217597	0.181441	0.17869	0.215141	0.174603	0.17139	0.175565	0.170057	0.176743	0.175305	0.198687	0.16539	0.223939	0.161685	0.176709	0.2268	0.19698	0.267907	0.243666	0.240645	0.242894	0.221618	0.262627	0.22485	0.213755	0.21212	0.204592	0.207106	0.238301	0.209153	0.205848	0.10786	0.161674	0.201203	0.200682	0.170776	0.186303	0.258805	0.188602	0.203014	0.204932	0.179304	0.177933	0.197703	0.179391	0.189933
CREB3	0.149196	0.148368	0.166046	0.159492	0.166385	0.161283	0.15993	0.141056	0.144408	0.138019	0.14356	0.135511	0.162486	0.146279	0.165127	0.185519	0.166705	0.158324	0.186683	0.170641	0.0677595	0.11233	0.190738	0.0545012	0.151754	0.194195	0.142594	0.144155	0.179764	0.133582	0.146545	0.148069	0.130855	0.186574	0.148828	0.132174	0.154038	0.166818	0.144858	0.19177	0.178918	0.146442	0.128379	0.149911	0.153908	0.163082	0.175106	0.133264	0.180413
CREB3L1	0.0531288	0.0358308	0.0756954	0.0735537	0.0565501	0.0560827	0.0526029	0.0363948	0.0410358	0.0479344	0.0380054	0.0423429	0.0399524	0.0428139	0.0697024	0.0646367	0.049412	0.05509	0.0583623	0.054668	0.0518323	0.0466547	0.0522103	0.0513658	0.0395528	0.0513109	0.0795793	0.0260755	0.0321468	0.0307165	0.0255529	0.0216443	0.0385167	0.009878	0.0495236	0.053294	0.052207	0.0554977	0.051143	0.0533289	0.0570539	0.0565396	0.0433306	0.0544043	0.062868	0.0467236	0.0532524	0.0493723	0.042458
CREB5	0.116326	0.156833	0.131128	0.132808	0.134778	0.135133	0.150117	0.106621	0.139688	0.133343	0.139913	0.104796	0.0941586	0.122651	0.0906552	0.162488	0.129784	0.173747	0.0662642	0.10971	0.139952	0.123538	0.12975	0.127596	0.206689	0.231458	0.135862	0.141794	0.155169	0.141403	0.163758	0.145092	0.144959	0.144001	0.128673	0.121916	0.162918	0.132039	0.137363	0.113677	0.132148	0.136552	0.139536	0.200224	0.100534	0.134363	0.125281	0.121842	0.123262
CREBBP	0.177828	0.156333	0.165135	0.158137	0.203381	0.193568	0.18088	0.141671	0.170372	0.181281	0.165607	0.159925	0.151171	0.174461	0.204329	0.159111	0.143533	0.126203	0.200073	0.207086	0.201416	0.197572	0.172816	0.203351	0.198386	0.195307	0.175194	0.192026	0.185747	0.162427	0.225945	0.17387	0.19771	0.170598	0.203165	0.191948	0.203652	0.154202	0.191091	0.188529	0.171507	0.17012	0.178634	0.202105	0.166878	0.166826	0.231016	0.145522	0.174617
CREM	0.148223	0.171991	0.212561	0.190416	0.136925	0.133948	0.16996	0.146725	0.13887	0.164095	0.143661	0.167615	0.139339	0.160119	0.15	0.124591	0.158703	0.148835	0.161091	0.133467	0.217782	0.195771	0.224567	0.215721	0.207589	0.0948379	0.190881	0.142561	0.155983	0.137343	0.147866	0.136181	0.15044	0.162409	0.16154	0.137647	0.16115	0.157353	0.119868	0.132871	0.192791	0.131591	0.152723	0.151194	0.159281	0.164627	0.129787	0.132371	0.13892
CRTC1	0.0803517	0.0803696	0.0853318	0.0825243	0.0871744	0.0883032	0.0764857	0.0778745	0.0606168	0.0734465	0.0803151	0.0715007	0.0717717	0.0894029	0.0798401	0.0801367	0.0831141	0.0817921	0.0870292	0.0770146	0.0971066	0.0826447	0.0890467	0.0895855	0.092299	0.0816639	0.0765403	0.134688	0.138843	0.0839326	0.146521	0.0822531	0.153008	0.100081	0.0873561	0.094391	0.0740384	0.0766694	0.0732882	0.0756553	0.0809239	0.074834	0.0729678	0.0714168	0.077874	0.0764258	0.0847328	0.0748273	0.0864394
CRX	0.10649	0.152693	0.179858	0.218634	0.15684	0.142639	0.175251	0.115864	0.0923126	0.108579	0.109442	0.125818	0.0880094	0.172824	0.170448	0.158405	0.136609	0.164299	0.17523	0.162819	0.101626	0.0912203	0.146876	0.12245	0.17609	0.101285	0.150131	0.332837	0.379845	0.231657	0.332845	0.348797	0.407895	0.2647	0.165257	0.127687	0.158677	0.109486	0.113058	0.122262	0.131268	0.142083	0.184218	0.149307	0.124267	0.102657	0.130086	0.138571	0.175369
CTBP1	0.10361	0.094243	0.0995287	0.101975	0.0760888	0.0762565	0.114766	0.0878442	0.0961673	0.0902251	0.0904968	0.088351	0.0759201	0.0163087	0.0574853	0.0776201	0.0642913	0.0826346	0.0766532	0.069048	0.163999	0.112966	0.138607	0.158179	0.117831	0.138304	0.0991485	0.093332	0.116451	0.0847799	0.104341	0.113402	0.0962094	0.130368	0.071805	0.0929073	0.10145	0.0888177	0.0847127	0.0823113	0.153342	0.0897036	0.0859747	0.0870247	0.0836958	0.0893511	0.082641	0.0969568	0.110302
CTCF	0.102798	0.105615	0.121531	0.114248	0.108529	0.106201	0.119933	0.0934478	0.0870721	0.0921622	0.097946	0.0917495	0.0989483	0.0953563	0.0920514	0.112623	0.0906172	0.0886679	0.0919367	0.110082	0.138842	0.126117	0.131627	0.132923	0.141321	0.111969	0.103682	0.0983967	0.0992509	0.109405	0.105254	0.101108	0.104993	0.117889	0.0911148	0.094412	0.0864911	0.104736	0.107021	0.0996914	0.123368	0.0509557	0.0993046	0.113836	0.0899316	0.0984833	0.0398177	0.0847824	0.105681
CTCFL	0.0652315	0.0869325	0.0776723	0.0949925	0.0525039	0.0524295	0.0605749	0.130772	0.0917612	0.10319	0.108828	0.0699485	0.0902191	0.0683561	0.0591292	0.0637231	0.0782014	0.0748034	0.0570553	0.103903	0.0889994	0.0752974	0.0882159	0.0740926	0.0795138	0.112218	0.0797694	0.0723381	0.0831846	0.0733827	0.106961	0.0622648	0.107986	0.119829	0.0845669	0.0711089	0.110637	0.116335	0.0908631	0.0753701	0.095545	0.0751235	0.0659759	0.07058	0.113466	0.120767	0.104094	0.0779286	0.0613512
CTNNB1	0.293267	0.149116	0.161075	0.170719	0.125109	0.126432	0.123584	0.10543	0.16082	0.131764	0.122203	0.189044	0.127891	0.131591	0.143127	0.246547	0.172803	0.138059	0.19437	0.112544	0.172525	0.168953	0.292163	0.129238	0.112787	0.31677	0.127035	0.13636	0.17387	0.117239	0.16541	0.147529	0.118854	0.152873	0.243265	0.13295	0.127307	0.315197	0.142713	0.237081	0.179681	0.122955	0.132046	0.130147	0.129927	0.159225	0.150286	0.142163	0.124095
CTNNBIP1	0.106586	0.121559	0.131165	0.13091	0.129117	0.12837	0.12583	0.0794753	0.0828828	0.0833412	0.0899127	0.0959455	0.116194	0.104205	0.0710386	0.0810249	0.113938	0.0740784	0.0724677	0.112987	0.106534	0.106511	0.120565	0.116588	0.161559	0.115068	0.147146	0.0710809	0	0.0724774	0.0717905	0.0796474	0.0749957	0.0720065	0.119154	0.0881896	0.121185	0.108103	0.0935489	0.0716559	0.139357	0.0820607	0.129721	0.0771464	0.148051	0.121319	0.0667811	0.0742373	0.0701926
CUX1	0.149193	0.19362	0.206043	0.197181	0.176615	0.176815	0.179584	0.1308	0.148992	0.132193	0.13483	0.139199	0.144027	0.197895	0.211501	0.173064	0.185836	0.221567	0.213529	0.185956	0.252357	0.243727	0.216506	0.230508	0.231979	0.211138	0.164733	0.160413	0.201536	0.192968	0.198049	0.162326	0.17189	0.176367	0.175212	0.13343	0.181097	0.169843	0.139301	0.134746	0.196548	0.132191	0.166362	0.152189	0.14343	0.139241	0.152456	0.131075	0.143007
DACH1	0.179585	0.279966	0.20574	0.186778	0.18746	0.1503	0.249503	0.130888	0.118552	0.177041	0.16547	0.275618	0.146729	0.251671	0.184713	0.139592	0.149273	0.200083	0.232475	0.114951	0.209875	0.161977	0.127204	0.182623	0.266994	0.203849	0.14748	0.113753	0.131784	0.169877	0.144146	0.156	0.11769	0.214265	0.13942	0.144003	0.143586	0.132119	0.208725	0.172081	0.15083	0.122561	0.103905	0.18731	0.140438	0.159037	0.155535	0.153154	0.256206
DBP	0.0747724	0.0831585	0.0841007	0.0884694	0.0869854	0.083264	0.083049	0.0869147	0.0646082	0.0713626	0.0575877	0.0681756	0.0765588	0.121497	0.107861	0.0781527	0.0769956	0.0941034	0.125503	0.07785	0.121395	0.108943	0.0941344	0.114273	0.0977162	0.189548	0.0677544	0.0740255	0.0744337	0.0972538	0.104537	0.101091	0.0920829	0.109107	0.0688591	0.0941445	0.0688692	0.0901708	0.0957162	0.081809	0.103243	0.0761603	0.0683414	0.138785	0.0805845	0.0836452	0.0974741	0.0752648	0.115103
DDB2	0.0505704	0.164416	0.199022	0.202118	0.144303	0.144577	0.154587	0.0954098	0.137287	0.130259	0.127152	0.0989672	0.154118	0.137457	0.14802	0.13388	0.149403	0.154128	0.156868	0.136242	0.202023	0.194792	0.158918	0.184137	0.253488	0.203443	0.144879	0.130645	0.161519	0.134234	0.145142	0.144416	0.156853	0.152409	0.168566	0.147448	0.187741	0.162032	0.141705	0.147242	0.161979	0.162395	0.166902	0.158966	0.136746	0.111699	0.137796	0.128221	0.141306
DDIT3	0.139097	0.168196	0.160468	0.143081	0.111051	0.105335	0.115456	0.109641	0.112588	0.0974999	0.134503	0.125507	0.168667	0.127647	0.111977	0.093349	0.125661	0.138805	0.137833	0.152978	0.217385	0.140269	0.0769597	0.213612	0.131061	0.15631	0.105093	0.163242	0.131078	0.134286	0.169396	0.111859	0.106071	0.127875	0.111559	0.127414	0.138227	0.132764	0.120529	0.0814677	0.122316	0.095077	0.116005	0.131498	0.130418	0.14128	0.132311	0.124587	0.199457
DEAF1	0.174923	0.176642	0.364732	0.21807	0.172182	0.156102	0.21093	0.151282	0.191799	0.28547	0.198126	0.218353	0.117112	0.260325	0.177623	0.171352	0.193985	0.2053	0.227868	0.283264	0.169202	0.172647	0.178668	0.220175	0.300477	0.199113	0.251048	0.164804	0.230406	0.233745	0.256313	0.167937	0.137873	0.170322	0.138363	0.147413	0.135588	0.200728	0.161245	0.213442	0.229113	0.118627	0.190397	0.202028	0.187217	0.222611	0.154066	0.0980479	0.169561
DEK	0.114943	0.114753	0.117251	0.139937	0.215714	0.220887	0.0817176	0.133413	0.0985775	0.127412	0.0958108	0.17756	0.114924	0.0950354	0.133634	0.0847666	0.11814	0.0981703	0.0957627	0.107856	0.117906	0.126493	0.121056	0.11651	0.196026	0.292229	0.113747	0.251791	0.096289	0.190419	0.145905	0.0808638	0.0943965	0.139307	0.0997155	0.130252	0.104039	0.0922922	0.114486	0.0932709	0.0919927	0.0902319	0.272961	0.0915289	0.0776285	0.078358	0.0807206	0.0638533	0.117011
DLX3	0.0874388	0.0975231	0.219298	0.190218	0.0884924	0.0876691	0.216972	0.0856948	0.101449	0.222781	0.215256	0.0881947	0.157216	0.12479	0.158344	0.125589	0.181984	0.117773	0.215656	0.12978	0.188851	0.251676	0.259863	0.167125	0.113508	0.157813	0.134816	0.092733	0.118891	0.116846	0.221783	0.205198	0.140873	0.153132	0.157127	0.133561	0.134564	0.168522	0.124886	0.206986	0.142336	0.116944	0.137271	0.184829	0.148484	0.171122	0.113327	0.152301	0.0806229
DLX4	0.217831	0.188078	0.356254	0.320933	0.211826	0.211024	0.324761	0.213891	0.188555	0.179164	0.210912	0.204831	0.141356	0.329162	0.334449	0.233621	0.253102	0.252381	0.288684	0.176408	0.32238	0.320544	0.275627	0.282712	0.207963	0.312135	0.231682	0.193179	0.19617	0.160702	0.201508	0.193876	0.177777	0.358764	0.173075	0.232199	0.242108	0.185987	0.208515	0.244974	0.214618	0.192946	0.182026	0.204512	0.224188	0.255089	0.188226	0.194962	0.331186
DLX5	0.13371	0.142792	0.199942	0.19813	0.125448	0.128078	0.18539	0.118299	0.131886	0.144299	0.113195	0.135418	0.101029	0.150469	0.156593	0.16234	0.170017	0.179652	0.159748	0.127751	0.176427	0.161231	0.164827	0.177932	0.151283	0.167339	0.132171	0.111753	0.134638	0.113424	0.126068	0.122215	0.126769	0.123587	0.115688	0.144708	0.122053	0.127652	0.113114	0.112067	0.138347	0.119607	0.106598	0.104424	0.136374	0.131252	0.167586	0.102203	0.12761
DNMT1	0.197134	0.211957	0.22656	0.234116	0.205252	0.2028	0.198539	0.1443	0.189524	0.182406	0.16502	0.190954	0.180628	0.189891	0.192817	0.198986	0.209111	0.189241	0.207175	0.198618	0.284003	0.251881	0.234064	0.283704	0.233517	0.181275	0.179688	0.205761	0.240251	0.174373	0.201759	0.190305	0.190854	0.192874	0.16874	0.190452	0.172904	0.171274	0.189063	0.165256	0.19895	0.153984	0.16065	0.212277	0.185715	0.192619	0.18294	0.177224	0.196479
DNMT3A	0.0953393	0.103903	0.151862	0.154688	0.107732	0.106532	0.142277	0.105998	0.114621	0.129309	0.10191	0.110473	0.109781	0.116686	0.123591	0.126249	0.12917	0.121412	0.123261	0.115642	0.15075	0.134906	0.138395	0.147235	0.138738	0.137209	0.103101	0.106795	0.136773	0.107715	0.119614	0.107711	0.158966	0.149457	0.117451	0.108487	0.144318	0.113629	0.102012	0.113218	0.10964	0.102986	0.0928236	0.106845	0.0044872	0.0539223	0.119373	0.110586	0.0998533
DNMT3L	0.0248917	0.033873	0.0100615	0	0.0394914	0.034908	0.0221254	0.0325697	0.0262174	0.0248514	0.0338197	0.0364945	0.0220261	0.0227407	0.017109	0.0417746	0.0361341	0.0251843	0.0172665	0.0281806	0.0216603	0.0252482	0.0210323	0.0199423	0.0448801	0.0373112	0.023594	0.0284047	0.0334672	0.0370568	0.0409097	0.0348408	0.0253255	0.0285833	0.0245439	0.0293579	0.0267426	0.0184707	0.0214776	0.015132	0.0239228	0.0263434	0.0443765	0.0266051	0.0246399	0.0224939	0.0367555	0.0269653	0.0218025
DR1	0.157328	0.185613	0.198826	0.211675	0.189051	0.17065	0.172081	0.184904	0.212658	0.156185	0.192991	0.181268	0.153053	0.182538	0.279442	0.191145	0.150873	0.247307	0.228087	0.160454	0.233539	0.210142	0.254137	0.19792	0.216811	0.195563	0.148261	0.166809	0.179812	0.179642	0.165684	0.175296	0.161448	0.185918	0.215481	0.181346	0.211456	0.152846	0.117668	0.158101	0.18531	0.167766	0.199054	0.157533	0.199188	0.192281	0.198267	0.137723	0.194242
E2F1	0.0834034	0.0859604	0.0975161	0.0950323	0.0750895	0.0738677	0.102821	0.0788575	0.0794122	0.0862381	0.0865302	0.0939212	0.0774357	0.112725	0.076232	0.0793448	0.0814424	0.0894064	0.100549	0.0733351	0.149986	0.121871	0.119914	0.12831	0.101596	0.111113	0.09445	0.0901701	0.0805988	0.0886535	0.0994398	0.0941786	0.0792968	0.0274664	0.0769958	0.0955519	0.0807934	0.0903622	0.0762657	0.0929888	0.102609	0.070019	0.0744914	0.0779129	0.0910143	0.0811922	0.0789569	0.066415	0.0796731
E2F2	0.0838677	0.0647389	0.0616926	0.0596615	0.0661709	0.0684199	0.0656104	0.0495297	0.0640337	0.0406991	0.117269	0.0563734	0.058512	0.123347	0.0690636	0.0833168	0.0662167	0.0993406	0.0751293	0.0662508	0.00534637	0.106009	0.104296	0.0640312	0.0966225	0.0875691	0.0843468	0.0402607	0.0768146	0.0536098	0.0677927	0.0491562	0.0620821	0.116051	0.0399542	0.0780526	0.0763334	0.0660425	0.0817329	0.0742088	0.053138	0.0720853	0.0566523	0.0507172	0.084376	0.061936	0.0676959	0.0509839	0.0904908
E2F3	0.136298	0.202726	0.147772	0.152031	0.130544	0.12465	0.134401	0.134568	0.123779	0.13841	0.140459	0.124809	0.172708	0.147592	0.135906	0.132522	0.142677	0.148922	0.141635	0.162298	0.260045	0.187821	0.195424	0.221598	0.172046	0.175679	0.13488	0.157264	0.170546	0.148046	0.171239	0.163496	0.150915	0.131795	0.153618	0.122763	0.163904	0.136936	0.141061	0.123187	0.140301	0.120924	0.115457	0.141924	0.155436	0.132103	0.142945	0.12282	0.208997
E2F4	0.117952	0.103672	0.161831	0.142227	0.120434	0.11617	0.120784	0.101433	0.0867225	0.146528	0.11971	0.0965054	0.0975706	0.164914	0.121116	0.106908	0.143027	0.129219	0.123281	0.102178	0.264743	0.208719	0.194431	0.234244	0.131735	0.158823	0.10905	0.114779	0.127826	0.113516	0.116031	0.105455	0.115473	0.173008	0.0989557	0.126268	0.0985704	0.1173	0.098145	0.122334	0.145031	0.0765398	0.108987	0.108298	0.113049	0.110421	0.0971352	0.0984729	0.0897395
E2F5	0.0985998	0.0231002	0.173173	0.168394	0.106866	0.106514	0.176499	0.0875695	0.0956548	0.138434	0.097767	0.12112	0.101241	0.142737	0.143666	0.152121	0.143813	0.13457	0.152752	0.167689	0.190685	0.164154	0.152737	0.18482	0.168784	0.174743	0.0922554	0.118032	0.142216	0.122632	0.130722	0.131679	0.141315	0.127925	0.136818	0.15025	0.106549	0.120325	0.131058	0.123535	0.143297	0.0915923	0.10862	0.125527	0.148503	0.121009	0.111674	0.0947755	0.123422
[truncated: 625 more rows]
[truncated: 10 more columns]

## Sheet: TRgene_network
Sheet 3: TR-gene target network used to derive relativ TR activities
	Transcriptional regulator
Gene	AATF	ABL1	AES	AHR	AIP	AIRE	ANKRD1	APBB1	APC	APEX1	AR	ARID1A	ARID3A	ARNT	ARNTL	ARNTL2	ARX	ASCL1	ASH1L	ASXL1	ATF1	ATF2	ATF3	ATF4	ATF5	ATF6	ATF7	ATM	ATOH1	BACH1	BACH2	BARD1	BARX2	BCL11A	BCL11B	BCL3	BCL6	BDP1	BHLHE41	BIN1	BPTF	BRCA1	BRD7	BRIP1	BTAF1	BTF3	BTG2	CBFA2T3	CBFB
[truncated: 2,209 more rows]
[truncated: 679 more columns]

## Sheet: TRactivity_proteinCorr
Sheet 4: Correlation of TR activity with TR protein abundance for 100 TRs
[truncated: 102 more rows]

[truncated: 1 more sheets: TRactivity_transcriptCorr]
