# Supplementary material for: Metabolic profiling of cancer cells reveals genome-wide crosstalk between transcriptional regulators and metabolism
Source: Nat Commun. 2019 Apr 23;10:1841. doi: 10.1038/s41467-019-09695-9 (PMC6478870; doi:10.1038/s41467-019-09695-9)
Supplement: Supplementary file 4 — Supplementary Data 3 [file 41467_2019_9695_MOESM4_ESM.xlsx]

## Sheet: Sheet1
Legend
Sheet	Description
TRmet_associations_R	TR-metabolite associations: Spearman R, pairwise correlation across 54 cell lines
TRmet_associations_p	TR-metabolite associations: Correlation p-values
TRpathway	TR association with metabolic pathways: KEGG enrichment q-values, corrected for multiple tests
GlcLac_Met	Metabolites correlating with glucose uptake- and lactate secretion rates across 54 cell lines: Spearman correlation
GlcLac_KEGGpw	KEGG pathway enrichment of metabolites correlating with glucose uptake- and lactate secretion rates: KEGG enrichment q-values, corrected for multiple tests
GlcLac_TRs	TRs associated with metabolites correlating with Glc/Lac rates: Scores quantify the overlap in TR metabolic signature and the metabolic phenotype
GlcLac_DrugSens	Correlation of drug sensitivity profiles with Glc/Lac rates across 54 cell lines
HIF1A_FC	siRNA knockdown of HIF-1A: Dynamic metabolome profiling, fold-changes
HIF1A_pval	siRNA knockdown of HIF-1A: Dynamic metabolome profiling, p-values
HIF1A_TRs	siRNA knockdown of HIF-1A: TR prediction scores
TRmet_invivo	Estimates for the contribution of TRs to mediating in vivo metabolic rearrangement in cancer. Source of datasets:
	ccRCC: Hakimi et al., Cancer Cell 29, 104-116 (2016)
	Lung cancer: Chaudri et al., Mol Cancer Res MCR 11, 579-592 (2013)
	Colon cancer: Hu et al., Nature Biotechnology 31, 522–529 (2013)

## Sheet: TRmet_associations_R
Sheet 1: TR-metabolite associations: Spearman correlation R
Annotated metabolite	Compound ID	AATF	ABL1	AES	AHR	AIP	AIRE	ANKRD1	APBB1	APC	APEX1	AR	ARID1A	ARID3A	ARNT	ARNTL	ARNTL2	ARX	ASCL1	ASH1L	ASXL1	ATF1	ATF2	ATF3	ATF4	ATF5	ATF6	ATF7	ATM	ATOH1	BACH1	BACH2	BARD1	BARX2	BCL11A	BCL11B	BCL3	BCL6	BDP1	BHLHE41	BIN1	BPTF	BRCA1	BRD7	BRIP1	BTAF1	BTF3	BTG2	CBFA2T3
Acetone ; Propanal ; acetone	HMDB01659 ; HMDB03366 ; C00207	0.0514796	0.0183971	-0.416477	-0.112319	-0.127489	0.144312	0.223065	-0.373994	-0.118532	0.114538	0.0800839	0.134388	0.0693523	-0.0110141	-0.064632	0.143304	0.236419	0.219031	0.0450649	-0.0495028	0.0358663	0.243237	0.128094	0.229439	0.175822	0.178767	0.00613237	0.278619	0.136001	-0.161257	-0.117322	-0.171182	-0.200553	-0.10187	0.382224	0.303633	0.290521	0.279951	0.135437	-0.0543038	-0.0978759	0.148065	-0.115022	-0.167026	0.272931	0.0675368	0.137978	0.147137
Acetaldehyde oxime ; HMDB01122	HMDB03656 ; HMDB01122	0.101032	0.180697	0.154491	-0.0849863	0.298662	-0.297371	0.0752298	0.146751	0.13014	-0.14925	-0.0672472	0.0103209	-0.267054	-0.0736978	0.0333011	-0.428076	0.0220932	0.218997	-0.302209	0.336075	-0.125222	-0.138687	0.178036	-0.0998226	0.345186	-0.149734	0.146912	0.0632962	0.0736978	0.0595872	0.168924	0.203596	0.206338	0.238832	-0.130543	-0.168602	0.119174	-0.0765199	0.0948234	0.0536204	-0.106112	0.122722	0.138768	-0.0281406	-0.209482	-0.418562	-0.159813	0.254153
acetate	C00033	0.0205695	0.0890538	-0.246108	0.123094	-0.143502	0.233121	0.0349278	-0.0554973	-0.0180689	0.143664	0.0613052	0.106961	0.299347	0.180689	-0.138098	0.374445	0.176898	0.0444462	0.187626	-0.275551	0.068081	0.30943	0.228846	0.191175	-0.178592	-0.0263774	-0.183673	0.139792	-0.0143583	-0.0926031	-0.154554	-0.186093	-0.196741	-0.337098	0.146326	0.11406	0.0234734	-0.100831	-0.0846173	-0.104622	-0.0214568	0.068323	0.0093571	-0.253771	0.246592	0.352505	-0.025732	-0.168589
Urea	C00086	0.0365741	0.0991976	-0.219122	0.0800839	-0.140772	0.283963	0.0153635	-0.0740352	-0.0568975	0.176378	0.133513	0.110085	0.364894	0.167104	-0.0945199	0.345901	0.12311	-0.0130247	0.113997	-0.284447	0.101052	0.353482	0.193798	0.192709	-0.211218	-0.0287108	-0.180733	0.143111	0.0370579	-0.13936	-0.0864954	-0.190008	-0.204847	-0.333884	0.194766	0.153192	0.0189121	-0.042784	-0.127384	-0.176297	-0.0904069	0.0401629	-0.0141941	-0.24376	0.205291	0.359853	-0.0561313	-0.145449
Isopropyl alcohol ; Propyl alcohol	HMDB00863 ; HMDB00820	0.0287074	-0.053786	-0.159019	0.0692686	-0.150633	0.0932989	0.138698	-0.127651	0.32449	0.191436	0.130151	0.171438	0.295783	0.0779776	0.0326587	0.223692	0.0196758	0.0311265	0.128619	-0.0652367	0.0963632	0.152085	0.271027	0.0444319	-0.167728	-0.0320942	-0.252238	-0.0221756	0.0193533	0.0591081	-0.0239497	-0.338118	-0.336102	-0.248367	0.0990243	0.295783	0.0791065	-0.00266108	-0.157729	-0.193855	-0.000725748	0.146843	-0.228691	0.0273365	0.203613	0.17676	-0.209822	-0.117732
Bicarbonate ; Hydrogen carbonate	C00288 ; HMDB00595	-0.15674	0.0185895	-0.168636	0.194726	-0.245534	0.0810113	0.0260091	-0.174039	0.104843	0.225533	0.252591	0.100327	0.122344	0.265938	0.128191	0.164724	0.186137	0.0198798	0.15174	-0.281584	0.0252833	0.269285	0.23509	0.234727	0.0827049	0.0243155	-0.0611718	0.0416952	0.1119	-0.0773822	0.0123795	-0.186177	-0.202911	-0.131618	0.172225	0.30223	-0.02363	0.00447599	-0.274326	-0.061938	-0.169442	0.1617	0.0288721	0.000241945	0.266341	0.124239	-0.123029	-0.150772
Dimethylsulfide	HMDB02303	-0.115771	0.0887133	-0.0819388	0.0987137	-0.195169	-0.0538731	0.188879	-0.0416146	0.168999	0.195089	-0.0581475	0.0919392	-0.0397597	0.146578	0.140086	0.342191	0.15299	-0.0148796	0.207468	-0.288237	0.0112505	0.270011	0.164966	0.172588	-0.0530667	-0.023388	-0.182911	-0.00112908	-0.0231058	0.0454454	-0.138554	-0.183193	-0.192105	-0.0588733	-0.0538328	0.259244	-0.0191943	-0.175733	-0.175733	0.239042	-0.0381064	0.0802048	0.158877	0.107182	0.426388	0.171217	-0.0157264	-0.415501
3-Butyn-1-al	HMDB06853	0.0703112	0.043622	0.0183841	-0.166586	0.0959523	-0.0915175	0.03572	0.0203999	0.0520077	-0.353975	0.0301564	-0.0092727	-0.148928	-0.141832	0.0657958	-0.244074	0.115385	0.139332	-0.336881	0.156991	-0.176584	-0.395178	-0.017094	-0.184164	0.168118	-0.0799065	0.102242	-0.106031	-0.102806	-0.158603	0.13909	0.208353	0.22061	0.100951	0.0268505	-0.133285	0.0585389	0.0743428	-0.0336236	-0.0179003	0.010966	-0.0780519	-0.176907	0.0251572	-0.227463	-0.401951	-0.14667	0.306886
1-pyrrolinium	C15668	-0.0679729	-0.0644251	0.107321	-0.0803096	-0.0575714	-0.18368	-0.109498	-0.0815997	0.203919	-0.16449	0.151508	-0.115304	-0.111756	-0.0358813	0.00911143	-0.249073	0.0174972	0.103774	-0.11224	0.273907	-0.17094	-0.291485	0.0717626	0.145783	0.141913	0.19384	0.0858732	-0.125464	0.067731	-0.133366	0.0619255	0.104902	0.116836	0.141429	0.00596678	0.00217707	0.0154007	0.121513	-0.220851	-0.0245122	-0.167392	0.0485406	-0.0262861	0.118126	-0.0702306	-0.253427	-0.363328	0.0865989
Acrylamide	HMDB04296	0.176746	0.0875665	0.0938558	-0.282616	0.0934527	-0.22835	0.0985325	-0.0611192	0.166747	-0.149169	-0.13643	-0.161264	-0.342445	-0.304306	-0.204322	-0.305838	-0.00540235	0.132721	-0.286405	0.32777	-0.491695	-0.408644	0.303661	0.00153201	0.238429	-0.0532979	0.106273	-0.165941	0.0371714	-0.265522	0.278262	0.347283	0.367925	0.266086	-0.0397517	-0.102725	0.15175	0.223593	-0.000806322	0.182148	0.0470892	-0.0930495	0.0134656	0.0233833	-0.0478149	-0.512256	-0.338171	0.0876472
Malondialdehyde ; Pyruvaldehyde ; acrylate ; malonic dialdehyde ; methylglyoxal	HMDB06112 ; HMDB01167 ; C00511 ; C19440 ; C00546	-0.00282213	0.191824	0.00387034	-0.226899	-0.211982	0.156588	0.310595	-0.21303	-0.200532	0.121996	0.0950653	-0.0351556	0.0133043	-0.0667634	0.118045	-0.0240284	0.24996	-0.0648283	-0.0189486	0.000483793	-0.142154	0.162071	0.287534	0.273262	0.183841	0.0714401	-0.0356394	0.117078	-0.00532172	-0.302935	0.0496694	0.141913	0.132479	-0.0336236	0.245847	0.19384	0.168118	0.109257	-0.227544	0.0939365	-0.124012	-0.0752298	0.0226576	-0.0067731	0.132156	-0.117481	-0.117804	0.0717626
3-Aminopropionaldehyde ; Aminoacetone ; HMDB01888 ; ammonioacetone ; beta-Aminopropion aldehyde	HMDB01106 ; HMDB02134 ; HMDB01888 ; C01888 ; C05665	0.0024996	0.0166909	0.17086	-0.298823	0.0652314	-0.267134	0.0212063	-0.168521	0.121432	-0.176343	-0.162877	-0.23214	-0.351395	-0.30745	-0.125786	-0.289711	0.201258	0.249153	-0.188921	0.186744	-0.366554	-0.305515	0.144896	0.132721	0.109176	0.197468	0.16199	-0.0964361	0.212063	-0.192388	0.155862	0.272617	0.278826	0.303983	-0.0315272	-0.0737784	0.154249	0.0684567	-0.0511208	0.246331	-0.325028	-0.131672	0.154975	0.0400742	0.0369295	-0.503387	-0.298823	-0.0254798
glyoxylate	C00048	0.00749879	0.105386	0.0487018	-0.14159	-0.353169	-0.0624899	0.125786	-0.186663	-0.00419287	-0.0238671	0.0047573	0.0331398	0.0934527	-0.0979681	0.0729721	0.0130624	0.241574	-0.157313	0.0374133	0.0321722	0.0978874	0.203757	0.190534	0.353653	0.162313	0.145783	0.00596678	0.102161	0.0892598	-0.126834	-0.114256	-0.0331398	-0.0452346	-0.0105628	0.186663	0.249153	-0.037494	0.0248347	-0.282777	0.0090308	0.0166909	0.186422	-0.00830511	0.120223	0.157071	-0.00145138	-0.0657958	0.0279794
propionate	C00163	0.228431	0.236252	-0.194807	-0.255362	-0.190373	-0.0306402	0.0305596	-0.100226	-0.00757942	-0.0303177	0.0590227	0.0290276	-0.0926463	-0.127318	0.293179	-0.152798	0.172392	-0.0533785	-0.208515	0.0513627	-0.159007	0.0196742	0.164167	0.0437833	0.216578	-0.179084	0.091195	0.0563619	0.065312	-0.16586	-0.0323335	0.0319303	0.0178197	0.217304	0.189082	0.258184	0.222625	0.151911	-0.0565231	0.211498	-0.0101597	0.113127	-0.298258	-0.0374133	0.0926463	-0.0889373	0.0337849	0.00798258
Glycine	C00037	-0.114417	0.101113	0.0831318	0.0476536	0.0565231	-0.2219	-0.050637	0.0531366	0.142638	-0.159813	0.159249	-0.0989357	-0.261813	0.0930495	0.0517658	-0.402435	0.222222	0.137317	-0.271005	0.230366	-0.269795	-0.253185	0.17852	0.0678923	0.395985	0.117884	0.277213	-0.0865183	0.0156426	-0.182471	0.0946622	0.209966	0.213917	0.136833	0.0503145	-0.101274	0.0597484	0.198355	-0.0968392	0.0187067	-0.13772	0.11611	0.0912756	0.113369	-0.169166	-0.477584	-0.255281	0.295678
Glycolic acid ; glycolate	HMDB00115 ; C00160	-0.088776	0.118932	-0.0782132	0.173037	-0.056765	-0.0042735	0.0141913	0.0473311	0.0188679	0.0190292	0.0594259	-0.0743428	0.114659	0.23472	0.0889373	0.0961135	0.250363	-0.169569	-0.0166909	-0.228915	0.164086	0.310273	0.0969199	0.183035	-0.0971617	0.028705	-0.0675697	0.0901468	0.206902	0.182309	-0.205935	-0.201016	-0.218513	-0.262296	0.0492662	0.0736978	-0.000161264	-0.035075	-0.0754717	-0.0842606	-0.0378971	0.25383	-0.148524	-0.0092727	0.091195	0.158926	0.0139494	0.0558781
Imidazolone	HMDB04363	0.278284	0.0114507	-0.185872	-0.209822	-0.0702363	0.00967664	0.249012	-0.0159665	-0.0769293	0.0553988	0.00774131	0.120797	0.249819	-0.111604	-0.0454802	0.252318	0.0158052	0.0656399	0.0707201	-0.246029	0.0085477	0.161922	0.2399	0.129425	-0.203371	0.021208	-0.23103	0.28151	-0.113378	-0.0948311	-0.00491896	-0.0936215	-0.0934602	-0.11362	0.060479	0.143214	0.0554794	0.199177	-0.0815257	-0.0537053	-0.00435449	-0.0987824	0.0420127	-0.226191	0.168132	0.039271	0.0160471	-0.0831385
2-Pyrrolidinone	HMDB02039	0.109015	0.189002	-0.0711982	-0.149089	0.104015	-0.234962	0.102887	-0.072327	-0.154814	-0.0782132	-0.0749073	-0.160055	-0.266489	-0.0992582	-0.110063	-0.223029	0.252621	0.0850669	-0.22061	0.078697	-0.500403	-0.305112	0.26657	0.204886	0.108289	0.0699081	0.154894	0.0236252	0.109337	-0.281971	0.181422	0.386712	0.386954	0.118771	0.157716	0.0443477	0.218191	0.173198	-0.0503951	0.231979	-0.149653	-0.134172	0.18618	-0.0814385	0.039671	-0.456217	-0.234156	0.0312853
But-2-enoic acid ; Diacetyl ; Gamma-Butyrolactone ; Oxolan-3-one	HMDB10720 ; HMDB03407 ; HMDB00549 ; HMDB02523	0.17863	0.127304	-0.23626	-0.0335436	-0.109199	-0.102328	-0.0611059	-0.0705628	-0.0444554	-0.102571	0.08689	0.189622	-0.178953	0.0387974	0.0682996	-0.0725835	0.17281	0.135872	-0.203525	-0.116069	0.0465569	0.184934	0.0937604	0.094892	0.365504	-0.215083	0.222358	0.143793	0.112755	-0.275219	-0.0610251	0.0620758	0.039444	0.172648	0.253396	0.198756	0.123586	0.00307146	0.111704	0.150259	0.00961852	0.272794	0.00727451	0.0190754	0.153654	0.0551246	0.202231	0.0905273
2-Aminoacrylic acid ; 2-aminoacrylic acid	HMDB03609 ; C02218	-0.0299145	0.221819	-0.013143	-0.110466	0.114336	0.0020158	0.10329	-0.0846638	0.017094	-0.0675697	0.220287	0.0193517	-0.148041	0.0065312	0.098855	-0.331882	0.218594	0.0565231	-0.357281	0.224319	-0.216497	-0.111998	0.182793	0.0757942	0.22061	0.116513	0.163764	0.0138687	0.0708757	-0.151508	0.0463635	0.166828	0.16715	0.105709	0.227705	-0.00314465	0.194323	0.242219	-0.0851476	0.0067731	-0.157475	0.0112885	-0.0450734	-0.0166102	-0.112159	-0.351959	-0.185938	0.188679
3-oxopropanoate ; Malonic semialdehyde ; Pyruvic acid ; pyruvate	C00222 ; HMDB11111 ; HMDB00243 ; C00022	0.238187	0.253427	-0.259232	-0.118529	-0.069263	-0.147234	-0.00774069	-0.251653	-0.382761	-0.171101	0.145057	0.0509595	-0.00645057	-0.0328173	0.180697	-0.176907	0.0955491	0.0173359	-0.366393	0.101677	-0.0958716	-0.0149976	0.0705531	0.0871634	0.180939	0.00443477	0.307773	0.272698	-0.138607	-0.255281	-0.102645	0.225689	0.207225	0.13522	0.375665	0.439445	0.142316	0.130463	-0.175859	-0.00999839	-0.0412837	0.0469279	-0.144573	-0.0555556	-0.166828	-0.0220126	-0.0604741	0.337042
Beta-Alanine ; D-Alanine ; D-alanine ; L-Alanine ; L-alanine ; Sarcosine ; beta-alanine	HMDB00056 ; HMDB01310 ; C00133 ; HMDB00161 ; C00041 ; C00213 ; C00099	-0.026528	0.00467667	0.0583777	-0.162232	0.00548299	-0.158442	0.00741816	-0.0314465	0.101355	-0.268989	-0.0416062	-0.158442	-0.210611	-0.181826	-0.00241896	-0.440816	0.0790195	0.019513	-0.279632	0.338897	-0.257136	-0.39663	0.11861	0.00516046	0.407918	0.0859539	0.239155	-0.145057	0.0200774	-0.168844	0.181664	0.293501	0.300516	0.180616	0.0227383	-0.128044	0.136188	0.309386	-0.0653927	0.113288	0.0251572	-0.0395904	-0.16707	0.060716	-0.224802	-0.44009	-0.264796	0.368086
(R)-lactate ; (S)-lactate ; 3-hydroxypropionate ; D-Glyceraldehyde ; D-Lactic acid ; Dihydroxyacetone ; Glyceraldehyde ; Hydroxypropionic acid ; L-Lactic acid ; glycerone	C00256 ; C00186 ; C01013 ; C02154 ; HMDB01311 ; HMDB01882 ; HMDB01051 ; HMDB00700 ; HMDB00190 ; C00184	0.0815191	0.106596	-0.0640219	-0.0814385	-0.113449	-0.150701	0.0795839	-0.0954685	-0.0351556	-0.0548299	0.0792614	0.0795839	0.00749879	-0.134575	-0.0092727	-0.143041	-0.0697468	0.0904693	-0.147718	0.251734	-0.0895823	-0.140058	0.147234	0.113933	0.0736978	0.317529	0.225609	0.17094	-0.207467	-0.0730527	-0.113853	0.094904	0.113046	0.0290276	0.0861151	0.197629	-0.0740203	0.201903	-0.224238	0.0135462	0.11603	0.0525722	-0.0135462	-0.0316884	-0.213756	-0.0922432	-0.173279	0.308257
2,3-Butanediol	HMDB03156	0.0695049	0.107241	-0.0481374	-0.0894211	-0.0568457	-0.14288	0.0786164	-0.114014	-0.0215288	-0.0824867	0.0731334	0.0774875	-0.0366876	-0.149492	-0.0606354	-0.170698	-0.0748266	0.105467	-0.182793	0.243912	-0.108934	-0.195775	0.133688	0.0809547	0.0878084	0.287857	0.236494	0.143848	-0.197871	-0.0849057	-0.0764393	0.116191	0.134494	0.0886954	0.101758	0.150621	-0.0414449	0.236333	-0.182551	0.0260442	0.138284	0.00717626	-0.0458797	-0.0212869	-0.249153	-0.146831	-0.161022	0.310353
cyanosulfurous acid anion		0.189904	0.0884606	-0.188372	-0.171035	-0.0701556	0.120877	0.346182	-0.0909604	-0.169422	0.212805	0.0991049	0.000483832	0.279816	-0.065398	-0.0240303	0.363197	0.116039	-0.0362874	0.0388678	-0.269817	0.076768	0.257237	0.251512	0.298766	-0.380211	0.18934	-0.276429	0.254496	0.0187082	0.0342714	-0.0722522	-0.212644	-0.222885	-0.264898	0.231836	0.233126	0.125635	0.231756	-0.22474	-0.0217724	0.0387872	-0.209661	-0.0108862	-0.244496	0.199903	0.184017	-0.104588	-0.152326
Glycerol	C00116	0.0243529	-0.0516894	0.0754778	-0.11991	0.00999919	0.0931377	0.150069	-0.0226595	-0.00346746	-0.0681397	0.00919281	0.0799935	0.0663656	-0.0893476	0.0583018	-0.103298	-0.165551	0.0624143	-0.00677365	0.18942	0.142166	-0.104024	-0.0255625	-0.0616079	0.046206	0.153859	0.0933796	0.0792678	-0.170228	0.0113701	0.0321748	-0.128377	-0.119668	-0.0881381	0.0695912	-0.0110475	0.081445	0.291267	0.0211273	-0.185953	-0.0147569	0.00137086	-0.100718	0.047093	-0.240545	-0.153455	0.0346746	0.295057
Aniline	HMDB03012	0.0324974	-0.158616	0.0672526	-0.150391	-0.143537	-0.0124184	0.0658818	0.0137892	0.105233	-0.146762	0.0344327	0.128619	0.0625756	-0.169825	-0.0122571	-0.0644303	-0.0343521	0.147891	-0.0240303	0.203209	0.0176599	-0.183937	0.0659624	0.0108862	0.120635	0.148698	0.211354	0.0350778	-0.0198371	-0.0679784	0.0257237	-0.0139505	-0.0138698	-0.00572534	0.0678171	-0.0762842	0.126361	0.189501	0.024111	-0.12628	0.0547536	0.0499153	0.0742682	0.147569	-0.159342	-0.176034	-0.179502	0.314571
Dimethyl sulfone	HMDB04983	-0.0936731	0.100165	-0.134764	0.194847	0.115892	0.18787	0.13436	-0.0053228	0.00774225	0.150409	0.0564136	0.229888	0.101335	0.162103	0.0713335	0.220896	-0.195492	0.0848018	0.0523811	-0.0842776	0.466753	0.255736	-0.334731	-0.164321	-0.174362	0.039679	-0.0450421	0.107867	0.0560506	0.337473	-0.228638	-0.379531	-0.384814	-0.176862	0.0510504	0.140852	0.184806	-0.17916	0.23759	-0.14682	-0.0610105	0.0386306	-0.113029	-0.0150813	0.0244768	0.337473	0.280455	-0.0347595
(R)-b-aminoisobutyric acid ; (S)-2-Aminobutanoate ; (S)-3-aminoisobutyric acid ; (S)-b-aminoisobutyric acid ; 2-Aminoisobutyric acid ; 3-Aminoisobutanoic acid ; 4-Aminobutanoate ; D-3-Amino-isobutanoate ; D-Alpha-aminobutyric acid ; Dimethylglycine ; Gamma-Aminobutyric acid ; L-Alpha-aminobutyric acid ; N,N-dimethylglycine	HMDB02299 ; C02356 ; C03284 ; HMDB02166 ; HMDB01906 ; HMDB03911 ; C00334 ; C01205 ; HMDB00650 ; HMDB00092 ; HMDB00112 ; HMDB00452 ; C01026	0.0355588	0.0923238	-0.0224964	-0.183841	-0.166505	0.0649895	0.000161264	-0.0022577	-0.0955491	-0.0979681	-0.145702	0.186341	0.379132	-0.124899	-0.0566844	0.150298	-0.0432188	-0.189889	0.0776488	0.0811966	0.275681	0.180858	0.0399129	0.255281	0.0609579	0.0407999	-0.12248	0.344622	-0.108128	0.134253	-0.150621	-0.106193	-0.102967	-0.133446	-0.0893404	-0.065312	-0.207225	0.128205	0.0406386	-0.366312	0.0767618	0.131108	-0.01403	-0.199968	-0.0586196	0.170295	0.165215	0.270118
Choline	C00114	-0.184496	0.0611212	-0.0096273	0.12831	-0.0597863	0.0362035	-0.149021	0.180209	-0.0842187	-0.0104768	-0.0466398	0.190968	0.277816	0.204277	0.0378215	0.126328	-0.112696	-0.271021	0.0471252	-0.10501	0.346947	0.211113	0.000404508	0.166536	-0.0120139	-0.066218	0.0486624	0.170419	-0.217019	-0.011124	-0.123092	-0.0541637	-0.0463971	-0.148171	-0.0573593	-0.0355158	-0.135793	0.104727	-0.000647214	-0.180128	0.212691	0.0873738	0.036244	0.00796882	-0.0902458	0.330726	0.144854	0.0756835
D-Serine ; D-serine ; L-Serine ; L-serine	HMDB03406 ; C00740 ; HMDB00187 ; C00065	0.0396718	0.115508	0.0737396	-0.170299	0.100429	0.145262	0.142359	-0.126595	-0.240087	0.278025	-0.0369706	-0.151027	-0.176628	-0.0567662	0.058782	-0.0205213	0.00616848	-0.0710787	-0.100308	0.0566049	-0.170581	0.0943415	-0.0214083	0.138771	-0.0191102	0.0154011	-0.0256415	-0.0471304	0.0851493	-0.166065	0.166267	0.112162	0.105792	-0.0331002	0.111033	0.078376	-0.140021	0.175016	0.0243111	0.0532989	-0.150301	-0.0711593	0.108251	-0.0727317	0.0901889	-0.12595	0.0151188	0.0224565
Benzyl alcohol ; m-Cresol ; o-Cresol ; p-Cresol	HMDB03119 ; HMDB02048 ; HMDB02055 ; HMDB01858	-0.327528	-0.0675697	0.117239	0.301726	0.0148363	0.18368	-0.0383003	0.28568	0.0262055	0.152717	-0.105225	-0.0635381	0.176262	0.294227	0.0995001	0.0509595	-0.05612	-0.165941	0.272375	-0.139171	0.342284	0.149653	-0.35454	-0.0564425	-0.0849057	0.0274956	-0.119577	-0.083293	0.0441058	0.322448	-0.0582164	-0.156507	-0.171505	-0.176746	-0.253749	-0.203516	-0.175375	-0.186341	0.127479	-0.033543	-0.0130624	0.0615223	-0.0303983	0.0152395	0.038139	0.267941	0.242542	0.0177391
Histamine ; histamium	HMDB00870 ; C00388	0.292775	0.0720045	0.235123	-0.405741	0.130866	-0.1378	0.194243	-0.0610385	-0.0505564	-0.00499919	-0.116272	-0.190614	-0.34688	-0.395178	-0.053056	-0.102967	-0.0583777	-0.0424125	-0.141268	0.0963554	-0.368166	-0.144332	0.0491856	-0.0119336	-0.123287	-0.0907112	-0.149653	-0.09184	0.1224	-0.151427	0.303258	0.186744	0.202467	0.317771	-0.0541042	-0.118126	-0.0790195	0.140864	-0.133446	0.308337	0.0176584	-0.259636	0.028705	-0.0682148	-0.0500726	-0.363651	-0.147396	-0.161345
2-Furoic acid ; 3-Furoic acid	HMDB00617 ; HMDB00444	0.104822	0.0551524	0.00911143	-0.17602	0.0974036	-0.101193	0.0635381	-0.0625706	0.0768424	-0.369698	-0.0415256	0.0166102	-0.14925	-0.171585	0.00338655	-0.269473	0.112482	0.0953878	-0.346315	0.195775	-0.174649	-0.373085	0.0322529	-0.145864	0.225367	-0.00895017	0.148847	-0.102	-0.0469279	-0.149895	0.179084	0.216578	0.225931	0.123528	0.101355	-0.132801	0.104822	0.134736	-0.0149169	0.035075	0.0319303	-0.07015	-0.140864	0.0250766	-0.266731	-0.376794	-0.129737	0.331318
Uracil ; uracil	HMDB00300 ; C00106	0.0122561	0.0522496	0.00822448	-0.0479761	0.0912756	-0.148121	-0.0180616	0.0257217	0.172553	-0.367602	-0.0247541	8.06322e-05	-0.108128	-0.0388647	0.0362038	-0.383728	0.168441	0.106596	-0.347283	0.239236	-0.185373	-0.430495	0.121271	-0.0709563	0.334623	-0.00919207	0.21682	-0.143525	0.0399129	-0.133607	0.193517	0.218674	0.218029	0.0799871	0.0467667	-0.140864	0.097323	0.0874859	-0.0536204	0.024109	-0.0623287	0.0524109	-0.0974843	0.0597484	-0.244477	-0.412353	-0.276326	0.351395
1-Pyrroline-2-carboxylic acid ; 1-Pyrroline-5-carboxylate ; 1-Pyrroline-5-carboxylic acid ; 1-pyrroline-2-carboxylate	HMDB06875 ; C04322 ; HMDB01301 ; C03564	0.0538623	0.133204	0.0534591	0.0325754	0.220287	-0.38397	0.00766005	0.0666022	0.146025	-0.223432	-0.147637	0.0523303	-0.256813	-0.0400742	-0.0753104	-0.421142	-0.0470085	0.288502	-0.305435	0.243832	-0.0874053	-0.219319	0.211418	-0.134414	0.40558	-0.0906305	0.320352	0.0759555	0.142961	0.0401548	0.182551	0.153846	0.157555	0.266812	-0.0337042	-0.0765199	0.203354	-0.0782132	0.0137075	0.088776	-0.132882	0.236172	0.15812	0.0629737	-0.251169	-0.350105	-0.207225	0.17602
5,6-dihydrouracil ; Dihydrouracil ; HMDB03646 ; L-3-Cyanoalanine	C00429 ; HMDB00076 ; HMDB03646 ; C02512	0.203757	0.156588	-0.0112079	-0.174488	-0.0842606	-0.212304	0.0857926	-0.171505	0.0554749	0.0117723	0.0134656	-0.125544	-0.282374	-0.150701	-0.0883728	-0.0849057	0.0895823	0.0214482	-0.110869	0.104902	-0.417513	-0.2577	0.271327	0.166344	0.117642	0.0566844	0.115062	-0.0899049	-0.0620061	-0.320432	0.109579	0.24109	0.240848	0.129334	0.165215	0.135946	0.20787	0.211095	-0.124254	0.205289	-0.0549105	-0.127399	0.0838574	0.042735	0.0697468	-0.364861	-0.295194	-0.0524109
3-Amino-2-piperidone	HMDB00323	0.111317	0.159267	-0.212706	-0.134081	0.0347918	-0.0516629	0.15176	-0.242089	-0.0723281	0.159751	-0.0866161	0.061269	-0.188005	-0.143526	-0.0255893	0.147562	0.174362	0.239668	-0.109542	0.086939	-0.201082	-0.0816113	0.119228	0.0895222	0.254924	0.0413303	0.0464159	0.0523894	-0.0366484	-0.0953343	-0.0262351	-0.0132386	-0.00904101	0.00468195	0.0689377	0.155231	0.0985632	0.158864	0.0289797	0.16516	-0.111963	-0.151437	0.149096	-0.0254278	0.192767	-0.16516	0.0707136	-0.0904101
D-Proline ; D-proline ; L-Proline ; L-proline ; acetamidopropanal	HMDB03411 ; C00763 ; HMDB00162 ; C00148 ; C18170	-0.0258023	0.0907112	-0.102403	-0.100951	-0.320916	-0.143041	0.00709563	-0.180616	0.0232221	-0.174246	0.0979681	0.0503145	0.0621674	-0.0850669	-0.104499	-0.108612	0.205854	-0.103048	-0.0912756	0.073214	-0.11224	-0.130866	0.161103	0.294469	0.121513	0.338091	0.22964	0.112885	-0.130302	-0.252056	-0.124254	0.144735	0.140864	-0.0191098	0.227141	0.109498	0.113369	0.338816	-0.162716	-0.0395904	0.00870827	0.0333011	-0.00798258	0.0537816	-0.0455572	-0.175536	-0.210611	0.274633
Fumarate ; Fumaric acid ; Maleic acid	C00122 ; HMDB00134 ; HMDB00176	-0.0564425	0.0710369	0.0869215	-0.23085	-0.178923	-0.00290276	0.167473	-0.0483793	-0.0324141	-0.0293501	0.0391066	-0.125544	0.0236252	-0.146186	0.0972424	-0.233753	0.217384	-0.100951	-0.118852	0.223593	-0.0999839	-0.0174972	0.201258	0.205612	0.276568	0.142558	0.0563619	0.0165296	0.0628124	-0.164167	0.0456378	0.215207	0.220126	0.0278181	0.131753	-0.0117723	0.0434607	0.18118	-0.178197	0.0165296	-0.00395098	0.0175778	-0.0928076	0.0735365	-0.0627318	-0.257458	-0.152717	0.321561
Homocysteine thiolactone ; homocysteine thiolactone	HMDB02287 ;	-0.115465	0.0939365	0.0149976	0.0145944	0.110063	-0.10337	0.0333011	0.0067731	0.120787	-0.108289	0.161184	0.0463635	-0.119577	0.0648283	0.130624	-0.365183	0.253991	0.113046	-0.258184	0.218755	-0.120868	-0.146992	0.177713	0.00378971	0.303338	0.123206	0.199887	0.0112885	0.0428963	-0.0424931	-0.024109	0.120868	0.135946	0.0807934	0.0880503	-0.0857926	0.0657958	0.146831	-0.0452346	-0.0360426	-0.0986131	0.067086	-0.0163683	0.0636994	-0.187631	-0.366796	-0.0767618	0.289147
Acetylglycine ; L-2-Amino-3-oxobutanoic acid ; L-2-amino-3-oxobutanoic acid ; L-Aspartate-semialdehyde	HMDB00532 ; HMDB06454 ; C03508 ; HMDB12249	-0.0228189	0.119336	0.0508789	-0.075633	0.0599097	-0.321158	-0.00274149	-0.0629737	0.120384	-0.213836	0.103451	-0.179165	-0.391711	-0.0281406	-0.00709563	-0.315514	0.224964	0.284148	-0.176181	0.263587	-0.418239	-0.366876	0.157152	0.0881309	0.28189	0.169166	0.330914	-0.0349944	-0.0159652	-0.336155	0.12498	0.317368	0.311724	0.272214	0.00177391	-0.0703919	0.169569	0.0788582	-0.131672	0.183519	-0.300113	-0.0105628	0.2219	0.0279794	-0.122158	-0.562732	-0.3622	0.180455
5-Aminopentanoic acid ; Betaine ; HMDB02141 ; L-Valine ; L-valine ; Vaporole ; glycine betaine	HMDB03355 ; HMDB00043 ; HMDB02141 ; HMDB00883 ; C00183 ; HMDB01382 ; C00719	0.178439	0.211176	-0.0457991	-0.201338	0.00499919	0.0547492	0.223754	-0.123287	-0.232704	0.230689	0.0470085	-0.0241896	-0.202225	-0.10458	0.0609579	0.15691	0.0630543	-0.0262861	-0.0926463	-0.0789389	-0.202951	0.136188	0.0725689	0.13651	-0.107241	0.0212869	-0.0598291	0.046686	-0.056765	-0.210934	0.0641026	0.0324141	0.0259636	0.00983712	0.159168	0.142558	0.0481374	0.1811	-0.0458797	0.224722	-0.00983712	-0.131269	0.169086	-0.109418	0.157071	-0.055233	0.0135462	-0.147718
Erythrono-1,4-lactone ; Methylmalonate ; Methylmalonic acid ; Succinate ; Succinic acid ; Threonolactone	HMDB00349 ; C02170 ; HMDB00202 ; C00042 ; HMDB00254 ; HMDB00940	0.0891792	0.0995807	-0.163925	-0.198678	-0.192953	0.0511208	0.0245122	-0.0585389	0.0818416	-0.0990163	0.164328	0.11353	0.00999839	-0.080229	0.290114	-0.228512	0.127721	-0.0523303	-0.291969	0.16457	-0.184003	-0.103209	0.249395	-0.0228189	0.360748	-0.158039	0.12498	-0.0199968	-0.0626512	-0.226254	0.0711176	0.153927	0.15433	0.0937752	0.230527	0.134978	0.135865	0.30616	-0.0315272	0.0122561	0.065312	0.123125	-0.27165	0.112643	-0.0616836	-0.194565	-0.0699081	0.23851
Aminomalonic acid	HMDB01147	0.175697	0.0647476	-0.251814	0.0931301	-0.0171746	-0.104257	0.14417	-0.0562812	0.111192	0.178197	0.192066	0.090308	0.2194	0.18368	0.08418	0.112159	0.232704	0.0846638	0.0441058	-0.130624	0.047573	0.16707	0.291888	0.133688	-0.116755	0.0907112	-0.121674	0.170214	-0.0358007	-0.0142719	-0.0695049	-0.205935	-0.20924	-0.272779	0.154249	0.257055	0.163441	0.111192	-0.301887	-0.0958716	-0.0655539	0.0998226	-0.00919207	-0.109257	0.0289469	-0.00137075	-0.196017	0.00387034
L-Allothreonine ; L-Homoserine ; L-Threonine ; L-homoserine ; L-threonine	HMDB04041 ; HMDB00719 ; HMDB00167 ; C00263 ; C00188	0.0948234	0.174649	0.0666828	-0.266892	-0.121916	-0.106999	0.127721	-0.147718	-0.0478955	0.0710369	-0.0207225	-0.197468	-0.384293	-0.22061	0.0123367	-0.0694243	0.0835349	0.000161264	-0.134736	0.0688599	-0.441864	-0.182471	0.184325	0.185776	0.108531	0.0399129	0.0834543	-0.10837	0.00233833	-0.326963	0.0948234	0.194646	0.20021	0.157071	0.0344299	0.122964	0.0503145	0.212143	-0.0749073	0.274956	-0.0613611	-0.178358	0.110385	0.0278987	0.146509	-0.340106	-0.152798	-0.0903886
D-Cysteine ; L-Cysteine ; L-cysteine	HMDB03417 ; HMDB00574 ; C00097	0.0389453	-0.0499113	-0.00798258	-0.251411	0.00604741	-0.0560393	0.109257	-0.263909	0.109337	0.00814385	0.185051	0.108128	-0.142558	-0.275681	-0.177955	-0.0233027	0.183116	0.337042	0.0239478	0.240364	-0.350508	-0.238752	0.244396	0.0769231	0.111514	0.294469	0.065312	0.0388647	-0.149573	-0.236817	-0.106434	0.0755523	0.0875665	0.0570876	0.0786164	-0.0828092	0.124819	0.255604	0.0586196	0.135946	-0.0245122	-0.178439	0.170214	-0.0961942	-0.0325754	-0.344461	-0.143928	0.061603
1-Phenylethylamine ; HMDB01020 ; Phenylethylamine	HMDB02017 ; HMDB01020 ; HMDB12275	-0.161722	-0.115973	0.0473679	-0.0757644	-0.124103	0.255609	0.105051	-0.0967989	-0.107559	0.081913	0.102098	0.164959	0.264791	0.00711935	-0.0678361	0.297556	0.143398	0.036608	0.265196	-0.0661371	0.111078	0.0560649	0.153511	0.332182	-0.0626179	0.134823	-0.127663	0.289669	0.0216412	0.0400059	-0.0682001	-0.173291	-0.165323	-0.226727	0.033736	-0.0536378	-0.207391	0.0707081	0.120908	-0.398967	-0.0667439	-0.096718	0.203144	-0.031673	0.0046923	-0.0241087	0.199504	0.0930369
3-Mercaptolactate ; 3-Mercaptolactic acid	C05823 ; HMDB02127	0.0556096	0.120353	-0.181944	0.1172	-0.224217	0.21767	0.153331	-0.143146	-0.178064	0.27142	0.113078	0.250324	0.374152	0.156564	-0.0144682	0.359038	0.233189	0.0205303	0.263095	-0.254123	0.100469	0.308843	0.28993	0.269884	-0.121161	0.0910122	-0.142015	0.354592	-0.116635	-0.0899615	-0.24208	-0.198917	-0.202716	-0.341983	0.216457	0.179842	0.0729068	-0.0604593	-0.154462	-0.174022	-0.166182	-0.0709669	0.148238	-0.16497	0.147188	0.289687	0.0488201	-0.122778
5,6-dihydrothymine ; Dihydrothymine	C00906 ; HMDB00079	0.0368638	0.181657	0.0209728	-0.240703	0.252642	0.0202468	0.228362	-0.0665484	-0.175284	0.0244414	-0.066629	-0.265629	-0.374123	-0.164475	0.0093571	-0.163749	0.181092	0.185609	-0.334758	0.216504	-0.379931	-0.27305	0.0764701	0.053158	0.0705816	-0.0499314	-0.0301686	-0.144793	0.240381	-0.066629	0.257724	0.254174	0.259498	0.0508994	0.116883	-0.011777	0.0868759	0.0403323	0.0280713	0.237477	-0.119545	-0.158587	0.079374	-0.0781641	0.0670324	-0.403081	-0.156731	-0.0297653
naphthalene	C00829	0.0163749	0.193595	-0.0130677	-0.216988	0.232072	0.0194402	0.197467	-0.0711463	-0.176494	0.0255707	-0.0459789	-0.255868	-0.363233	-0.141567	0.0157296	-0.144148	0.203517	0.170848	-0.333629	0.204082	-0.361136	-0.271517	0.0454949	0.0581592	0.0768734	-0.0431556	-0.0165363	-0.152295	0.215052	-0.0461402	0.219327	0.238767	0.241268	0.0311366	0.136969	0.00951843	0.0975236	0.0343632	0.02549	0.242962	-0.105832	-0.154715	0.053884	-0.0860692	0.0689683	-0.381141	-0.151166	-0.013713
Octanal	HMDB01140	-0.200129	0.00645057	0.0143525	0.271166	0.0765199	0.148202	0.052169	0.243428	0.00467667	0.15949	-0.0807128	-0.0196742	0.214078	0.274794	0.059184	0.116272	-0.0407192	-0.0914369	0.247057	-0.0990163	0.335591	0.147879	-0.300032	-0.0212063	-0.139332	0.0761974	-0.109982	0.0192711	0.0540235	0.352201	-0.134333	-0.172633	-0.185373	-0.226173	-0.181987	-0.136268	-0.09821	-0.156588	0.141913	-0.0757942	-0.00991776	0.113772	-0.0830511	-0.0314465	0.0540235	0.285357	0.236736	0.0940977
1-Pyrroline-4-hydroxy-2-carboxylate ; 5-oxoprolinate ; HMDB01843 ; L-1-Pyrroline-3-hydroxy-5-carboxylate ; Pyroglutamic acid ; Pyrrolidonecarboxylic acid ; Pyrroline hydroxycarboxylic acid	HMDB02234 ; C01879 ; HMDB01843 ; C04281 ; HMDB00267 ; HMDB00805 ; HMDB01369	0.147073	0.181422	-0.178681	-0.0592646	-0.105144	-0.0438639	0.0528141	-0.239236	-0.295517	0.124496	0.0740203	0.191098	-0.0680535	0.0599097	-0.0339461	0.266812	0.046686	-0.0108047	-0.0488631	-0.248266	-0.112724	0.234962	0.143928	0.169086	-0.107402	-0.0195936	0.0420094	0.194243	-0.286325	-0.32398	0.00459603	0.0307209	0.0278181	-0.0387841	0.223029	0.308902	0.0586196	0.0731334	-0.149976	0.171263	0.0518465	-0.0537816	0.181261	-0.0685373	0.0496694	0.104661	-0.0372521	-0.129495
3-Methylene-indolenine	HMDB11664	0.157394	0.191905	-0.180939	-0.0679729	-0.102403	-0.0426544	0.0645057	-0.244719	-0.300194	0.123448	0.0724077	0.197952	-0.0673279	0.0515239	-0.0389453	0.267054	0.0431382	-0.0143525	-0.0498307	-0.241977	-0.117481	0.241574	0.143525	0.168118	-0.107725	-0.015562	0.0397517	0.204644	-0.284551	-0.325189	0.00822448	0.0323335	0.029592	-0.031124	0.227302	0.306725	0.060716	0.0851476	-0.144896	0.174649	0.0551524	-0.053701	0.18118	-0.0725689	0.0515239	0.106031	-0.0275762	-0.130543
4-acetamidobutanal ; D-Pipecolic acid ; HMDB04226 ; L-Pipecolic acid ; L-pipecolic acid ; Pipecolic acid	C05936 ; HMDB05960 ; HMDB04226 ; HMDB00716 ; C00408 ; HMDB00070	0.0891792	0.196984	-0.225206	0.00241896	-0.035075	-0.0526528	0.0733753	-0.196904	-0.347121	0.147073	0.0501532	0.0956297	-0.102725	0.141106	0.0430576	0.190292	0.0978874	-0.0278987	-0.0745041	-0.266892	-0.171182	0.179729	0.138204	0.201016	-0.0807934	-0.010966	0.0713595	0.187067	-0.195533	-0.291405	0.0388647	0.0951459	0.0877278	-0.0209644	0.243267	0.303983	0.0347525	0.12498	-0.13014	0.230447	-0.00782132	-0.0957104	0.149895	-0.143203	0.0657152	0.106838	0.00782132	-0.124174
4-trimethylammoniobutanal	C01149	0.0568457	0.234236	-0.18489	-0.0108047	-0.0165296	-0.0464441	0.0849057	-0.175133	-0.354862	0.142477	0.00153201	0.0905499	-0.115223	0.135785	0.0773262	0.137236	0.102564	-0.0370908	-0.106757	-0.248508	-0.189889	0.140703	0.126996	0.19384	-0.0830511	-0.0241896	0.0820835	0.165215	-0.142074	-0.255685	0.0429769	0.132559	0.126996	-0.00378971	0.201742	0.3214	0.0196742	0.07781	-0.126351	0.268908	-0.0214482	-0.0870021	0.154733	-0.0937752	0.0869215	0.0685373	0.0249153	-0.135139
Citraconic acid ; Glutaconic acid ; Itaconic acid ; Mesaconate ; Mesaconic acid ; itaconate(2-)	HMDB00634 ; HMDB00620 ; HMDB02092 ; C01732 ; HMDB00749 ; C00490	0.0782132	0.0805515	0.0204806	-0.319061	-0.151347	0.0252379	0.112482	-0.0409611	-0.141832	-0.252621	-0.0244315	0.0495888	0.0936946	-0.174811	-0.0149976	-0.167473	0.0563619	-0.149895	-0.183358	0.07781	-0.092727	0.0790195	0.184003	0.172553	0.223351	-0.0197549	0.0378165	0.208515	0.0791808	-0.314304	0.144654	0.186744	0.186905	0.108047	0.133607	-0.0108853	-0.100871	0.317449	0.00951459	-0.0618449	0.0722464	0.182712	-0.105789	0.0250766	0.0116917	-0.123851	0.149573	0.255685
2-Ketohexanoic acid ; 2-Methyl-3-ketovaleric acid ; 3-Methyl-2-oxovaleric acid ; 3-Oxohexanoic acid ; Ketoleucine ; Mevalonolactone	HMDB01864 ; HMDB00408 ; HMDB00491 ; HMDB10717 ; HMDB00695 ; HMDB06024	0.0796401	-0.0415145	0.193089	-0.286809	-0.0734674	0.0609606	0.0708854	0.0238033	-0.0655196	-0.0144837	-0.00403446	0.0219474	-0.142094	-0.289795	0.082666	0.05737	-0.152018	0.0593872	-0.0850867	0.303109	-0.0910577	-0.128941	-0.141408	0.0713292	0.0740323	0.0131523	0.125714	-0.0789543	-0.12882	-0.184173	0.0919049	0.146975	0.160531	0.124221	-0.134468	0.0238436	-0.260424	0.186069	0.0424425	0.0763722	0.075404	-0.17683	0.279668	0.176265	-0.0316301	-0.141287	0.0176709	0.0919452
Octanol	HMDB01183	-0.239558	0.0653927	0.0528141	0.266409	0.00588615	0.152234	0.0227383	0.281245	-0.0636994	0.200532	-0.0909531	-0.00507983	0.244154	0.299226	0.0452346	0.162151	-0.0866796	-0.142638	0.240526	-0.171424	0.30866	0.213756	-0.275843	0.0180616	-0.156991	0.0961942	-0.136833	0.0617642	-0.0158039	0.304628	-0.153524	-0.179407	-0.187147	-0.242622	-0.228834	-0.139171	-0.141026	-0.146509	0.0766005	-0.0770843	-0.0348331	0.116191	-0.0469279	-0.00886954	0.0783745	0.305838	0.223029	0.0289469
Iminoaspartic acid	HMDB01131	0.100718	0.232643	0.0209661	-0.187001	0.0867672	-0.062253	0.0978953	0.0210467	0.069188	-0.111039	-0.0274978	-0.0213692	-0.285138	-0.147246	-0.0739456	-0.196194	-0.170309	0.0197565	-0.308282	0.357713	-0.439077	-0.415289	0.121119	-0.107572	0.276429	-0.0821708	0.150714	-0.187727	-0.143698	-0.264656	0.279897	0.250625	0.25506	0.20958	0.0331425	0.0657205	0.138376	0.20329	-0.0711233	0.213773	0.101766	0.00258044	-0.0716878	0.179502	0.0393517	-0.378921	-0.240948	-0.0654786
3-Hydroxy-L-proline ; 4-Hydroxy&#8203 ; 5-Amino-2-oxopentanoic acid ; 5-Amino-4-oxopentanoate ; 5-Aminolevulinic acid ; 5-amino-2-oxopentanoic acid ; HMDB00766 ; Hydroxyproline ; L-Glutamate 5-semialdehyde ; L-Glutamic-gamma-semialdehyde ; N-acetyl-L-alanine ; Propionylglycine ; trans-4-hydroxy-L-proline	HMDB02113 ; HMDB06055 ; HMDB06272 ; C00430 ; HMDB01149 ; C01110 ; HMDB00766 ; HMDB00725 ; C01165 ; HMDB02104 ; ; HMDB00783 ; C01157	0.122964	0.180374	0.0306402	-0.185373	-0.00258023	-0.276891	0.0931301	-0.063135	0.140219	-0.0930495	-0.0205612	-0.1786	-0.399049	-0.194565	-0.0419287	-0.362845	0.109982	0.0867602	-0.284228	0.330834	-0.465893	-0.347605	0.283986	0.081761	0.349702	0.0483793	0.263183	-0.116997	0.0296726	-0.281003	0.203757	0.350669	0.34817	0.275843	0.0452346	-0.0106434	0.204886	0.212385	-0.124657	0.296968	-0.0422512	-0.018626	0.0995001	0.0345912	-0.105306	-0.518465	-0.373004	0.131672
Creatine ; creatine	HMDB00064 ; C00300	0.108289	0.204403	0.0753911	-0.210127	0.0474923	-0.232624	0.132237	-0.0366876	0.0943396	-0.0779713	-0.0254798	-0.223029	-0.459523	-0.196984	-0.0192711	-0.363893	0.0938558	0.074101	-0.291647	0.354943	-0.518384	-0.40429	0.229963	0.087244	0.303016	0.0632962	0.2627	-0.146831	0.031124	-0.288824	0.221013	0.376472	0.37752	0.271488	0.012498	-0.0319303	0.148202	0.251975	-0.0748266	0.315272	-0.0469279	-0.0798258	0.114095	0.045154	-0.0904693	-0.560635	-0.323657	0.134253
3-Methylindole	HMDB00466	0.110466	0.207789	0.043622	-0.196904	0.0287857	-0.244799	0.136833	-0.0361232	0.0914369	-0.0678923	-0.010079	-0.214482	-0.429769	-0.171263	-0.00564425	-0.3572	0.118207	0.069263	-0.288099	0.323819	-0.508628	-0.379374	0.281084	0.121996	0.316562	0.0663603	0.281164	-0.117562	0.0424125	-0.293259	0.223835	0.389211	0.387357	0.267537	0.0471698	-0.0169328	0.15562	0.248911	-0.0922432	0.301242	-0.0598291	-0.0583777	0.130463	0.0328979	-0.0836962	-0.541687	-0.336881	0.147396
Aminocaproic acid ; Beta-Leucine ; L-Alloisoleucine ; L-Isoleucine ; L-Leucine ; L-Norleucine ; L-isoleucine ; L-leucine	HMDB01901 ; HMDB03640 ; HMDB00557 ; HMDB00172 ; HMDB00687 ; HMDB01645 ; C00407 ; C00123	0.194969	0.185212	-0.100951	-0.162554	-0.0119336	-0.0780519	0.160377	-0.157636	-0.13014	0.119658	0.0503145	-0.0803096	-0.27173	-0.0921626	0.0249153	0.0299145	0.113772	-0.0196742	-0.147315	0.0403161	-0.340913	-0.050637	0.177633	0.156991	0.0379777	-0.00838574	0.035075	-0.0092727	-0.0889373	-0.286164	0.13393	0.205531	0.198274	0.0496694	0.205451	0.176746	0.142477	0.199403	-0.109579	0.301484	0.00951459	-0.176181	0.13014	-0.0904693	0.07781	-0.162635	-0.13909	-0.100145
HMDB11634	HMDB11634	0.130866	0.178681	-0.0196742	-0.202306	-0.0670053	-0.0712788	0.172714	-0.147637	-0.113772	0.150863	0.120545	-0.146912	-0.290276	-0.109579	0.0605547	0.0151588	0.13901	-0.0200774	-0.0939365	-0.0180616	-0.340913	-0.0486212	0.147637	0.191259	0.0308015	0.0321722	-0.00806322	-0.0158039	-0.0284632	-0.300194	0.137478	0.173762	0.168763	0.109337	0.187712	0.15183	0.0897436	0.271085	-0.147557	0.293098	-0.0395098	-0.217384	0.117159	-0.0420094	0.158442	-0.234398	-0.112321	-0.14796
Oxalacetic acid ; Oxaloacetate	HMDB00223 ; C00036	0.0687748	0.083071	0.128302	-0.185971	-0.0487845	-0.0582749	0.0766498	-0.194088	0.0952671	-0.10605	0.000848075	-0.106494	-0.217673	-0.242024	-0.0421614	-0.186092	-0.112794	0.0100154	-0.198773	0.144132	-0.192876	-0.203376	0.0403845	-0.252767	0.0483807	0.088119	0.0831921	-0.177773	-0.186092	-0.0789113	0.0865844	0.151402	0.175471	0.104192	0.113925	0.014175	0.0228576	-0.051571	-0.199015	0.211292	0.0313384	-0.0936517	-0.12285	0.091269	-0.258824	-0.187546	-0.262863	0.139125
(S)-2-Acetolactate ; 2-Acetolactate ; Dimethylmalonic acid ; Ethylmalonic acid ; Glutaric acid ; Methylsuccinic acid ; Monoethyl malonic acid	HMDB06855 ; HMDB06833 ; HMDB02001 ; HMDB00622 ; HMDB00661 ; HMDB01844 ; HMDB00576	0.0230209	-0.092366	0.287218	-0.336928	0.0106033	0.078497	0.00757958	0.0173766	0.0226581	0.0433003	-0.119217	-0.216421	-0.0467676	-0.284678	0.0412442	-0.0560405	-0.25444	-0.104905	0.0396315	0.101276	0.0349951	-0.0133449	-0.263027	0.0229403	-0.0331405	-0.0353982	-0.232387	-0.128248	0.219888	0.0445905	0.247626	-0.0870845	-0.0948253	0.129135	-0.243393	-0.20102	-0.15139	0.0705546	0.122039	-0.0777713	-0.173201	-0.0310843	-0.0785373	-0.0274961	-0.0187877	-0.100913	0.0706352	0.0172959
Glycyl-glycine ; HMDB12265 ; L-Asparagine ; L-asparagine ; N-carbamoyl-beta-alaninate ; Ureidopropionic acid	C02037 ; HMDB12265 ; HMDB00168 ; C00152 ; C02642 ; HMDB00026	0.156346	0.111837	0.0303177	-0.186825	-0.105064	-0.239316	0.0768424	-0.145783	0.104257	-0.041203	0.00169328	-0.165941	-0.35075	-0.205693	-0.0915175	-0.158039	0.118932	0.0379777	-0.135462	0.200532	-0.461861	-0.314304	0.267779	0.168118	0.19771	0.112804	0.179326	-0.127883	-0.036607	-0.322448	0.112401	0.280922	0.286325	0.186744	0.0992582	0.0403161	0.144332	0.252943	-0.11732	0.20795	-0.0198355	-0.112562	0.112401	0.053056	0.00999839	-0.444686	-0.310192	0.0214482
Cinnamaldehyde	HMDB03441	0.146428	0.113933	0.0368489	-0.188115	-0.12627	-0.24109	0.0728108	-0.139171	0.114498	-0.0429769	-0.00177391	-0.177955	-0.341397	-0.201258	-0.0816804	-0.164006	0.120868	0.0300758	-0.127883	0.185776	-0.456378	-0.313095	0.276649	0.190614	0.210047	0.112321	0.174327	-0.127479	-0.0162877	-0.321077	0.121916	0.283422	0.286405	0.203354	0.0917594	0.0513627	0.135381	0.263022	-0.125625	0.211982	-0.0249153	-0.100226	0.118045	0.0686986	0.0337042	-0.451701	-0.306322	0.00580552
(5R)-5-Hydroxyhexanoic acid ; (R)-2-hydroxy-4-methylpentanoate ; (R)-3-Hydroxyhexanoic acid ; 2-Ethyl-2-Hydroxybutyric acid ; 2-Hydroxy-3-methylpentanoic acid ; 2-Hydroxycaproic acid ; 5-Hydroxyhexanoic acid ; D-Leucic acid ; Hydroxyisocaproic acid ; Leucinic acid	HMDB00409 ; C03264 ; HMDB10718 ; HMDB01975 ; HMDB00317 ; HMDB01624 ; HMDB00525 ; HMDB00624 ; HMDB00746 ; HMDB00665	0.113369	0.178197	-0.145783	-0.0660377	-0.131995	-0.207305	-0.0114498	-0.197226	0.0679729	-0.00564425	0.000322529	0.0118529	-0.352443	-0.0704725	0.0180616	-0.0501532	0.150379	0.0254798	-0.158603	0.0694243	-0.337768	-0.189486	0.116755	0.146831	0.18239	0.0153201	0.231011	-0.0839381	-0.0236252	-0.301564	0.0432188	0.197871	0.184648	0.157394	0.159813	0.177391	0.0633769	0.229157	-0.00959523	0.41961	0.0157233	-0.0317691	0.106112	0.0669247	0.11095	-0.169247	-0.0641026	-0.145944
D-Ornithine	HMDB03374	0.112915	0.0491076	-0.151886	-0.187101	0.146475	0.00823844	0.307811	-0.137711	-0.237421	0.158186	-0.0890479	-0.0478557	-0.207375	-0.161982	0.0107423	0.0197884	0.0137307	0.289557	-0.135854	0.0153865	-0.147686	-0.0796787	0.0455941	-0.00403845	0.0422018	0.122809	-0.0421211	0.139246	-0.0398191	-0.0856152	0.0201519	0.037073	0.0336807	0.129957	0.100961	0.113198	0.196228	0.20168	0.0383653	0.196309	-0.0562556	-0.206728	0.0865036	-0.0806075	0.114571	-0.200186	0.0498345	-0.0793152
D-Aspartic acid ; D-aspartate(1-) ; Iminodiacetate ; L-Aspartic acid ; L-aspartate(1-)	HMDB06483 ; C00402 ; HMDB11753 ; HMDB00191 ; C00049	-0.0278181	-0.153201	0.0514433	-0.165941	-0.0519271	0.040558	0.0474117	-0.0803903	0.225851	0.00895017	-0.0735365	-0.0540235	-0.0441864	-0.185373	-0.00725689	-0.245202	0.0296726	0.128608	-0.0718433	0.248428	-0.0453959	-0.220771	-0.00878891	-0.175939	0.26399	0.0344299	-0.0621674	-0.214562	0.024109	-0.0344299	0.039026	0.0257217	0.0449121	-0.00959523	-0.00782132	-0.192146	0.102161	0.123045	0.0924851	-0.0516852	-0.0923238	-0.0353975	-0.161184	0.0746654	-0.0129011	-0.228915	-0.129415	0.226415
Indoxyl	HMDB04094	-0.018626	-0.144735	0.113853	-0.236817	-0.0672472	0.0358007	0.0587002	-0.093372	0.226254	0.00846638	-0.0982906	-0.129415	-0.100387	-0.258749	0.00362845	-0.255846	0.00443477	0.0980487	-0.0705531	0.29205	-0.113772	-0.272295	-0.0346718	-0.155943	0.249637	0.0403161	-0.0642638	-0.258426	0.040558	-0.0680535	0.0974036	0.0642638	0.0815997	0.0642638	-0.0574101	-0.220529	0.0801484	0.173198	0.0895017	-0.0177391	-0.104741	-0.093372	-0.161022	0.0833736	-0.00588615	-0.291082	-0.142558	0.195533
(S)-malate(2-) ; L-Malic acid ; Malic acid	C00149 ; HMDB00156 ; HMDB00744	-0.0657958	0.0655539	0.0699887	-0.216578	-0.217062	-0.00798258	0.175214	-0.0819223	-0.0503951	-0.0366876	0.0347525	-0.107644	0.0366876	-0.13901	0.0993388	-0.203032	0.245041	-0.130382	-0.0787776	0.194243	-0.0766812	0.0149976	0.196904	0.242461	0.257055	0.174811	0.0613611	0.0438639	0.0388647	-0.172392	0.00346718	0.206418	0.209563	0.0143525	0.15691	0.0154007	0.0457184	0.190292	-0.18618	0.032011	0.00169328	-0.000161264	-0.0936139	0.0553943	-0.0498307	-0.209482	-0.125625	0.298016
(S)-Ureidoglycolic acid	HMDB01005	-0.0831318	0.0556362	0.0915981	-0.233349	-0.19521	-0.00209644	0.162071	-0.0596678	-0.0347525	-0.0413643	0.0162877	-0.12627	0.0315272	-0.154814	0.0795033	-0.232059	0.230124	-0.119819	-0.109579	0.19263	-0.0852282	-0.0160458	0.161829	0.192791	0.254153	0.152717	0.0502338	0.010966	0.0517658	-0.161103	0.0316884	0.219723	0.226173	0.0264473	0.135301	-0.00774069	0.0298339	0.174972	-0.176665	0.0233833	-0.00322529	-0.00516046	-0.111434	0.0865183	-0.0532979	-0.251492	-0.123528	0.311321
(R)-2,3-Dihydroxy-isovalerate ; 1-Deoxy-D-xylulose ; 2,3-Dihydroxyvaleric acid ; 2-deoxy-D-ribose ; Deoxyribose	HMDB12141 ; HMDB01292 ; HMDB00421 ; C01801 ; HMDB03224	-0.0137575	0.106389	-0.0481714	-0.0933169	-0.0808101	-0.0278377	0.0612834	-0.00972304	0.135679	0.029976	0.0883546	-0.337684	-0.0910577	-0.0919452	0.0250943	-0.249692	0.328566	-0.0896053	-0.294031	0.20495	-0.272124	-0.226373	0.125512	0.0238033	0.195631	0.0237226	0.160531	-0.247393	0.269219	-0.0887984	0.104815	0.254211	0.242834	0.113126	0.129385	-0.0728219	0.103605	0.021665	-0.295362	0.138099	-0.0384887	-0.040627	-0.161015	0.109132	-0.062292	-0.284147	-0.391947	0.225647
Dihydropteridine	HMDB01441	-0.0114175	0.10308	-0.0508341	-0.0944466	-0.0727412	-0.0296936	0.0489379	-0.0224719	0.136163	0.0319932	0.0904525	-0.33954	-0.091219	-0.0954149	0.015573	-0.249773	0.33494	-0.0846832	-0.29629	0.202772	-0.280596	-0.228229	0.133097	0.0263046	0.188369	0.0294515	0.161338	-0.251185	0.275755	-0.0854901	0.0994897	0.253323	0.24356	0.107236	0.132774	-0.0711274	0.104008	0.0177113	-0.29746	0.136163	-0.0441369	-0.0390132	-0.169245	0.102758	-0.0655196	-0.282694	-0.396869	0.229439
Adenine	C00147	0.266468	0.0289797	0.13053	-0.0505328	0.167824	-0.241524	-0.0881499	0.344204	0.284469	-0.203504	-0.180578	-0.122861	0.197288	0.0192929	0.0555377	-0.0751534	-0.111398	-0.160559	-0.0238134	0.0955764	0.034711	-0.118421	0.150872	-0.0196965	-0.0502906	-0.326284	-0.242897	-0.0797547	0.254036	0.130126	0.230142	-0.0622377	-0.0747498	0.0811269	-0.243542	-0.163949	0.0525509	-0.0598967	-0.0350339	-0.0780595	0.00468195	0.228043	-0.0969487	0.1562	0.0980788	-0.0732161	-0.0724896	-0.26784
2-Phenylacetamide ; HMDB01250	HMDB10715 ; HMDB01250	0.226012	0.00548299	0.152395	-0.0868408	0.21295	-0.328012	-0.0437833	0.145702	0.295759	-0.453798	-0.191501	-0.134091	0.0428963	-0.155701	-0.0253185	-0.227947	-0.154814	-0.00975649	-0.260119	0.252379	-0.000241896	-0.313337	0.00443477	-0.152637	0.0250766	-0.180858	-0.0233833	-0.226657	0.195372	-0.000241896	0.359861	0.14667	0.133285	0.203193	-0.0421706	-0.104177	0.190131	-0.00419287	-0.0423319	-0.125222	-0.0153201	0.165135	-0.172875	0.122158	-0.0658765	-0.179326	-0.352685	-0.026528
Erythronic acid ; L-threonate ; Threonic acid	HMDB00613 ; C01620 ; HMDB00943	0.333736	0.0834543	-0.0899049	-0.204241	0.118126	-0.215288	0.0523303	-0.203677	0.0498307	-0.386954	0.00983712	-0.00733753	-0.105144	-0.189002	-0.0574907	-0.245283	-0.00919207	0.0751492	-0.345993	0.226254	-0.147315	-0.224238	0.00717626	-0.184003	0.0931301	0.041203	0.156588	0.0596678	0.0413643	-0.17731	0.288421	0.202629	0.207144	0.121996	0.300194	0.0342687	0.246493	0.18747	-0.06378	-0.0293501	-0.146105	-0.00524109	-0.178923	0.0372521	-0.334704	-0.327286	-0.171182	0.225609
Hypoxanthine	C00262	0.333736	0.0834543	-0.0899049	-0.204241	0.118126	-0.215288	0.0523303	-0.203677	0.0498307	-0.386954	0.00983712	-0.00733753	-0.105144	-0.189002	-0.0574907	-0.245283	-0.00919207	0.0751492	-0.345993	0.226254	-0.147315	-0.224238	0.00717626	-0.184003	0.0931301	0.041203	0.156588	0.0596678	0.0413643	-0.17731	0.288421	0.202629	0.207144	0.121996	0.300194	0.0342687	0.246493	0.18747	-0.06378	-0.0293501	-0.146105	-0.00524109	-0.178923	0.0372521	-0.334704	-0.327286	-0.171182	0.225609
2-Aminobenzoic acid ; 3-Pyridylacetic acid ; anthranilate ; m-Aminobenzoic acid ; p-Aminobenzoic acid	HMDB01123 ; HMDB01538 ; C00108 ; HMDB01891 ; HMDB01392	-0.0333387	0.166774	-0.102115	0.0123507	-0.0698257	-0.062722	-0.10494	0.0664353	-0.162577	0.0675654	0.0258315	0.0732161	0.236196	0.127543	0.0631256	0.208347	-0.0671618	-0.132871	-0.0381014	-0.283097	0.361802	0.411689	-0.0335809	0.2165	-0.114304	0.000403617	-0.100823	0.278253	0.0569099	0.272118	-0.259929	-0.30247	-0.297062	-0.176542	-0.0795932	0.316032	-0.262754	-0.166855	-0.208912	-0.160962	0.0159832	0.22546	-0.0942041	-0.0698257	0.110672	0.315063	0.184695	0
2-Hydroxyphenethylamine ; Dimethylaniline-N-oxide ; Tyramine ; m-Tyramine	HMDB01065 ; HMDB01466 ; HMDB00306 ; HMDB04989	-0.0171746	0.0188679	0.0391872	-0.0229802	0.148202	-0.0546686	-0.0274149	0.0240284	0.0385422	-0.0839381	-0.237542	0.0362038	-0.306725	-0.0705531	0.0907112	-0.185051	0.0341074	0.296726	-0.0671666	0.267699	-0.080229	-0.241574	-0.0290276	0.0812772	0.235123	0.0847444	0.274391	-0.0648283	-0.0449121	0.0259636	-0.047573	0.0923238	0.09821	0.176423	-0.263909	-0.0447508	-0.164731	0.02169	0.203032	0.145057	0.0437026	0.0123367	0.179245	-0.185293	-0.0833736	-0.195533	0.102161	0.274149
1-Naphthol ; 2-naphthol ; HMDB06215 ; naphthalene epoxide	HMDB12138 ; HMDB12322 ; HMDB06215 ;	-0.0947428	0.0601516	0.182954	0.000886954	0.160539	-0.151105	-0.0824061	0.142074	0.12248	-0.0344299	0.0306402	0.022577	0.0158039	0.0491856	0.144896	-0.211579	0.1199	-0.00862764	-0.154491	0.121351	0.0689405	-0.0258023	0.0185454	-0.053056	0.0736978	0.043622	-0.00266086	0.0232221	0.0393485	0.182148	-0.112562	-0.0757942	-0.0469279	-0.0362845	-0.123448	-0.133527	-0.0953072	-0.0120948	-0.0786164	-0.140864	-0.176343	0.0340268	-0.0229802	0.148928	-0.124657	-0.226093	0.0446702	0.0920819
2-oxoglutaramate	C00940	0.176665	0.0921626	-0.00951459	-0.190211	0.0129818	-0.161264	-0.0175778	-0.0442671	0.0215288	-0.116755	-0.0178197	0.0307209	-0.0299952	-0.0978874	-0.00766005	-0.163119	0.193195	-0.00378971	-0.0902274	0.122642	-0.0773262	-0.0830511	0.191663	0.352201	0.112643	0.124657	0.107644	0.154169	0.101355	0.0308015	0.0480568	0.107725	0.0978068	0.0718433	0.0847444	0.0285438	0.00814385	0.133607	-0.120706	0.027173	-0.00846638	0.0162071	0.127479	-0.252459	-0.162958	-0.225286	-0.140058	0.304951
3-Dehydroxycarnitine ; 4-(trimethylammonio)butanoate ; acetylcholine	HMDB06831 ; C01181 ; C01996	-0.18383	0.154713	0.0149423	-0.0615864	-0.00589614	0.131855	-0.0366691	0.0378403	-0.064171	0.00666345	-0.0674421	-0.353365	-0.144253	-0.0278653	-0.0360634	-0.220378	0.0496326	-0.122325	-0.143809	0.0968421	-0.334788	-0.162871	-0.122567	0.0080769	-0.0455134	0.0648575	0.047048	-0.297392	0.111219	-0.180801	0.0560941	0.0884825	0.111986	-0.123173	-0.18278	0.0221307	-0.169413	0.157702	0.0140134	0.171028	-0.0108634	-0.186253	-0.24368	-0.155198	0.104959	-0.0501172	0.0360634	0.141305
2-Oxoglutarate ; Oxoglutaric acid	C00026 ; HMDB00208	0.136591	0.061603	-0.0112885	-0.307128	-0.163119	0.184809	0.171343	-0.216659	-0.021045	0.0749879	-0.0187873	0.142638	0.270763	-0.16328	0.03572	0.175052	0.110466	-0.106031	0.0582164	0.0275762	0.203757	0.179487	0.0735365	0.307773	-0.0855507	0.211498	-0.104661	0.248428	0.0611192	-0.0221738	-0.0824867	-0.0558781	-0.063135	-0.0983712	0.206096	0.0537816	0.0172553	0.291888	0.048218	-0.155217	-0.0495081	-0.0442671	0.0283825	-0.00330592	0.00661184	0.011611	0.153443	0.146751
Coumarin ; Phenylpropiolic acid ; coumarin	HMDB01218 ; HMDB02359 ; C05851	-0.0661184	-0.077165	0.168118	-0.0901468	-0.0160458	-0.00548299	0.0252379	0.0770843	-0.0570876	0.0158845	-0.306967	-0.0279794	0.246493	-0.073214	-0.086357	-0.0399935	0.147154	-0.125947	0.170053	-0.196984	0.267779	0.124657	-0.0998226	0.156507	-0.163199	0.199242	-0.132398	0.147718	0.179729	0.269473	-0.202629	-0.0877278	-0.0815191	-0.0444283	-0.0854701	-0.132075	-0.102483	-0.0730527	0.0112079	-0.0753911	-0.098855	-0.0134656	0.0361232	-0.0601516	0.0391066	0.0347525	0.240042	0.0444283
3-Ureidoisobutyrate ; Alanylglycine ; D-Glutamine ; Glycylsarcosine ; L-Glutamine ; L-glutamine ; Ureidoisobutyric acid	C05100 ; HMDB06899 ; HMDB03423 ; ; HMDB00641 ; C00064 ; HMDB02031	0.143567	0.22999	-0.014175	-0.179913	0.160125	-0.0849286	0.185446	-0.107504	-0.319643	0.0219692	-0.0488653	-0.221428	-0.340401	-0.123577	-0.015023	-0.129109	0.173855	0.11663	-0.293111	0.132663	-0.364107	-0.198773	0.150957	0.178298	0.0943382	0.00105	0.0811729	0.000161538	0.20689	-0.110007	0.217673	0.27308	0.262984	0.0126404	0.238551	0.0989017	0.117721	0.0353768	-0.0656652	0.197521	-0.107948	-0.0659479	0.131936	-0.0984171	0.0096519	-0.358857	-0.174663	0.0289153
Dimethylbenzimidazole	HMDB03701	0.140255	0.238067	-0.0211211	-0.172725	0.167878	-0.0911479	0.191988	-0.0957921	-0.30349	0.0218076	-0.0549229	-0.225386	-0.34767	-0.108796	-0.0012923	-0.144617	0.170382	0.112996	-0.293999	0.131452	-0.370488	-0.202488	0.150957	0.166425	0.109523	-0.0137307	0.078669	-0.00290769	0.222155	-0.102738	0.229707	0.285761	0.275261	0.0216865	0.228698	0.104636	0.122002	0.0313384	-0.0558114	0.215048	-0.112471	-0.0525403	0.127655	-0.0768517	0.0240288	-0.366772	-0.159398	0.0175269
3-Hydroxyisoheptanoic acid	HMDB02207	0.0527806	0.212982	0.0252991	-0.176447	0.166101	0.00622375	0.220984	-0.131992	-0.380376	0.164646	0.087375	-0.208132	-0.353865	-0.0647432	0.0952961	-0.116231	0.204495	0.129405	-0.212012	0.100792	-0.305449	-0.0686229	0.0744425	0.160928	0.118817	0.0575495	0.0851926	0.0830911	0.171032	-0.168284	0.142257	0.165778	0.146541	0.0477693	0.241999	0.0657131	0.103864	0.0478501	-0.04979	0.118332	-0.240544	-0.116958	0.186874	-0.137569	0.000565795	-0.35831	-0.107259	0.0818787
D-Glutamic acid ; HMDB02393 ; HMDB02931 ; L-4-Hydroxyglutamate semialdehyde ; L-4-hydroxyglutamic semialdehyde ; L-Glutamic acid ; L-glutamate(1-) ; O-Acetylserine	HMDB03339 ; HMDB02393 ; HMDB02931 ; HMDB06556 ; C05938 ; HMDB00148 ; C00025 ; HMDB03011	0.0363651	0.0782938	-0.0213675	-0.173762	-0.151024	0.0487018	0.00177391	0.0138687	-0.101113	-0.0946622	-0.147234	0.184325	0.376794	-0.113369	-0.0795033	0.165296	-0.0340268	-0.177149	0.0926463	0.0799065	0.264796	0.193114	0.0440252	0.264957	0.0757942	0.0189486	-0.13522	0.356152	-0.109902	0.112401	-0.117239	-0.0787776	-0.0772456	-0.115304	-0.0935333	-0.104499	-0.210531	0.130302	0.0387841	-0.346476	0.0815997	0.115546	0.0301564	-0.215691	-0.074746	0.166344	0.161103	0.257136
Indole-3-carbinol	HMDB05785	0.0187873	0.0965973	-0.022577	-0.18368	-0.164086	0.03572	0.00822448	0.0264473	-0.104257	-0.077165	-0.152314	0.184083	0.350669	-0.11732	-0.0481374	0.166667	-0.00177391	-0.171746	0.082648	0.0696662	0.228592	0.196259	0.0503145	0.277536	0.0905499	0.0092727	-0.121513	0.334865	-0.117562	0.0766812	-0.111353	-0.047573	-0.0462829	-0.0929689	-0.0943396	-0.0979681	-0.228673	0.139171	0.0346718	-0.309789	0.0777294	0.113046	0.0433801	-0.218594	-0.0419287	0.156668	0.149815	0.241735
Dihydroxyfumaric acid	HMDB02050	0.387357	0.201258	-0.0686986	-0.380745	0.0795033	-0.0524109	0.310192	-0.310192	-0.213272	-0.0518465	0.00241896	-0.00604741	-0.117562	-0.351959	-0.1607	-0.0920013	-0.0816804	0.121755	-0.237784	0.221416	-0.327447	-0.120706	0.290437	0.12506	-0.120303	0.26915	0.0829705	0.20666	-0.0710369	-0.24101	0.0795839	0.188679	0.198436	0.103854	0.286405	0.187873	0.240364	0.352604	-0.101113	0.052169	0.029592	-0.0676504	-0.0742622	-0.134494	-0.092727	-0.242783	-0.200693	0.142961
2-Oxo-4-methylthiobutanoic acid ; 2-keto-4-methylthiobutyrate	HMDB01553 ; C01180	0.31812	0.00911217	-0.0588662	-0.309491	0.0358842	0.10475	0.174663	-0.304814	-0.0540279	0.0812838	-0.0311265	0.0477381	0.105072	-0.307475	-0.239981	0.115958	0.00508024	0.0862027	-0.0468511	0.214418	0.00282235	0.0849931	0.0512862	0.132086	-0.22732	0.196758	-0.0127409	0.14902	-0.0206435	-0.156358	-0.0880574	-0.121039	-0.116442	0.000403193	0.101121	0.157487	0.101202	0.286187	0.0374163	-0.165632	0.127732	-0.0853963	-0.0702363	-0.162406	0.0356423	-0.00564471	-0.0378195	0.290219
3-Hydroxyglutaric acid ; Citramalic acid ; D-2-Hydroxyglutaric acid ; D-Xylono-1,5-lactone ; L-2-Hydroxyglutaric acid ; Ribonolactone	HMDB00428 ; HMDB00426 ; HMDB00606 ; HMDB11676 ; HMDB00694 ; HMDB01900	-0.02169	-0.0187067	0.0383809	-0.277778	-0.314465	0.0870021	0.027173	0.0175778	-0.0824061	-0.0768424	-0.00951459	0.11861	0.157394	-0.114498	0.0593453	-0.119577	0.0643445	-0.298097	0.00959523	-0.068618	-0.0205612	0.326157	0.125706	0.255926	0.0800677	0.0553137	-0.0237059	0.225448	0.0914369	-0.214078	-0.00306402	0.0975649	0.108128	0.0693437	0.0566038	0.112724	-0.333898	0.288663	0.0325754	-0.0843412	0.0183035	0.279874	-0.0729721	0.0713595	0.192388	-0.00991776	0.286567	0.114417
Cinnamic acid ; trans-Cinnamic acid	HMDB00567 ; HMDB00930	-0.036607	-0.0133849	0.0632962	-0.213595	-0.159249	-0.0189486	-0.0650701	0.0177391	-0.112804	-0.0547492	-0.157313	0.141348	0.322287	-0.161022	-0.106354	0.0882922	-0.0112885	-0.109418	0.125786	0.105225	0.181664	0.165699	0.0634575	0.264715	0.104499	0.0886954	-0.0813578	0.318658	-0.12377	0.042735	-0.150379	-0.0478149	-0.0288663	-0.0516046	-0.16449	-0.108289	-0.311079	0.152072	0.00556362	-0.269231	0.0641026	0.123045	0.0719239	-0.144896	-0.0462022	0.0990163	0.188034	0.259555
(R) 2,3-Dihydroxy-3-methylvalerate ; (R)-mevalonate ; Mevalonic acid	HMDB12140 ; C00418 ; HMDB00227	0.0819223	0.200935	-0.0636188	-0.262377	-0.228512	-0.0772456	0.154088	-0.116917	0.0433801	-0.0424931	-0.0688599	0.029592	-0.0571682	-0.17989	-0.111917	0.143687	0.102806	-0.060716	-0.0586196	0.0308821	-0.12877	0.097323	0.192791	0.296484	0.0795033	-0.0564425	-0.0661184	0.0990969	0.0830511	-0.282213	0.0340268	0.0899049	0.0745847	0.119255	0.0945815	0.118771	-0.0448315	0.19392	0.0047573	0.108692	0.0940977	0.104338	0.0592646	0.00991776	0.322609	-0.0736172	-0.0385422	-0.158926
5,6-Dihydroxyindole ; dopaminochrome	HMDB04058 ; C05578	0.156346	-0.0105628	0.054588	-0.270843	-0.0437833	-0.083293	0.0449927	-0.0441058	-0.125302	0.0632156	-0.0422512	-0.205048	-0.0489437	-0.207305	-0.0193517	0.00483793	0.123932	-0.0876472	-0.0532172	0.0599903	-0.327528	-0.111998	0.189324	0.306322	-0.0629737	0.109982	-0.080229	-0.0662796	-0.0188679	-0.211982	0.111272	0.167634	0.175859	-0.0551524	0.0422512	0.0839381	-0.0791001	0.244719	-0.269311	0.113933	-0.0406386	-0.20787	0.0920819	-0.191098	0.0601516	-0.172795	-0.252943	-0.007015
L-Methionine ; L-methionine	HMDB00696 ; C00073	0.138365	-0.00878891	0.0481374	-0.265441	-0.0457991	-0.0611998	0.049105	-0.0404773	-0.116594	0.0892598	-0.0536204	-0.189324	-0.0262055	-0.202629	-0.00524109	0.00814385	0.104822	-0.0811966	-0.0424125	0.0565231	-0.331156	-0.10708	0.189889	0.292775	-0.066199	0.120061	-0.0876472	-0.0695049	-0.0193517	-0.200371	0.0981293	0.150621	0.160619	-0.0663603	0.0323335	0.0944203	-0.0990969	0.253024	-0.262861	0.120142	-0.0462829	-0.199806	0.0864377	-0.189486	0.0697468	-0.143283	-0.232221	-0.0180616
Tartaric acid	HMDB00956	-0.127238	-0.287937	0.235607	0.0717626	0.103693	0.0129011	-0.113772	0.232866	-0.00120948	0.0803903	-0.204967	-0.074101	0.202467	0.0134656	-0.029592	0.119336	-0.0947428	-0.0416868	0.344057	-0.0854701	0.331801	0.0722464	-0.278342	-0.0197549	-0.267779	0.0758749	-0.197468	-0.0104822	0.0834543	0.339784	-0.177633	-0.235768	-0.216739	-0.120787	-0.356878	-0.246493	-0.311401	-0.156265	0.133043	-0.169166	0.0674891	0.0126592	-0.0092727	-0.00532172	0.0362038	0.212385	0.304467	-0.000645057
Phenylglyoxylic acid	HMDB01587	-0.136457	-0.0815759	0.168192	0.14924	0.097383	-0.0345578	-0.1119	0.220452	0.0896407	0.00358885	-0.228598	0.0506875	0.0476229	0.0691963	0.140973	-0.163273	-0.0496391	-0.107706	0.0710916	0.00451631	0.179201	-0.019154	-0.199403	-0.121457	-0.149925	-0.108593	0.0221783	-0.131376	0.167668	0.259607	-0.0432276	-0.120973	-0.10577	0.0389129	-0.240574	-0.0859309	-0.196218	-0.180612	0.205774	0.0421791	0.0371789	-0.0282673	-0.158031	0.0813339	-0.0268156	0.132868	0.247752	-0.0241945
3-Sulfinylpyruvic acid	HMDB01405	-0.0608773	0.0975649	0.145219	-0.202225	-0.0961135	-0.123206	-0.0449121	-0.038139	0.11474	-0.173682	0.0269311	-0.220045	-0.253507	-0.176262	-0.272859	-0.119336	0.24867	0.124496	-0.132479	0.0379777	-0.384857	-0.147476	0.212788	0.10966	0.158845	0.081761	-0.00104822	-0.119013	0.13393	-0.198033	-0.0774069	0.0986131	0.114981	0.120384	-0.127963	-0.151669	-0.115304	-0.0520884	-0.152395	0.250685	0.0253185	0.0873246	0.060716	0.0283825	0.163522	-0.341558	-0.164167	-0.00112885
2-Phenylglycine ; Acetaminophen ; Dopamine quinone ; leukoaminochrome	HMDB02210 ; HMDB01859 ; HMDB12219 ; C17756	0.164973	0.111192	-0.102483	-0.135704	-0.0212869	0.0191098	0.174488	-0.206176	-0.146025	0.210692	-0.0197549	0.0163683	-0.0253991	-0.0570876	-0.132882	0.297049	0.220448	0.0616836	0.0658765	-0.22327	-0.140864	0.106112	0.14925	0.173762	-0.224157	0.0278181	-0.154572	0.0936946	-0.114981	-0.194727	-0.0549105	-0.00911143	-0.0177391	-0.0554749	0.19392	0.172633	0.150701	0.0431382	-0.139252	0.169166	-0.0435414	-0.217465	0.158281	-0.127238	0.237462	-0.0424125	-0.0724883	-0.282938
trans-1,2-dithiane-4,5-diol	C01119	0.184648	0.136026	-0.0840187	-0.162716	-0.102887	-0.0979681	0.161345	-0.17989	-0.0999839	-0.0895823	0.0343493	0.0811966	0.0549105	-0.189486	-0.101919	-0.0932914	-0.119577	0.0557168	-0.164893	0.176343	-0.0981293	-0.096678	0.188115	0.152395	-0.0541042	0.314627	0.162232	0.191098	-0.177229	-0.114498	-0.0541848	0.116191	0.129657	0.0167715	0.173601	0.278262	0.0112079	0.211095	-0.232382	-0.0187873	0.120545	0.024109	-0.060716	-0.0683761	-0.162313	-0.0668441	-0.207789	0.261893
3-Sulfinoalanine	HMDB00996	0.263748	0.151185	-0.0986938	-0.236897	-0.0419287	-0.0824061	0.187712	-0.221497	-0.12756	-0.0940977	-0.0274956	0.0574101	0.0640219	-0.247702	-0.120384	-0.0571682	-0.14796	0.0319303	-0.195452	0.162393	-0.148605	-0.0791001	0.20924	0.116594	-0.120303	0.262216	0.116675	0.148283	-0.140219	-0.136188	-0.0160458	0.146751	0.164731	-0.00395098	0.196742	0.306644	0.0120948	0.230124	-0.196178	0.00790195	0.12877	0.00507983	-0.118691	-0.0877278	-0.119255	-0.0370102	-0.163603	0.203757
D-Arabitol ; D-Xylitol ; D-ribitol ; L-Arabitol ; L-arabinitol ; Ribitol ; xylitol	HMDB00568 ; HMDB02917 ; C00474 ; HMDB01851 ; C00532 ; HMDB00508 ; C00379	0.210978	0.116959	-0.21118	-0.166468	-0.202713	0.0126595	0.082569	-0.187111	-0.0889794	-0.128571	0.0730945	0.0062088	0.172153	-0.0181829	0.0189086	0.261253	0.192755	-0.181668	0.0718447	-0.191062	0.114258	0.212147	-0.026085	0.20735	-0.13365	0.0704739	-0.051525	0.298748	-0.039954	0.0355192	-0.00298345	-0.00794243	-0.0266495	-0.068579	0.171831	0.0909549	-0.0211261	0.209769	-0.10942	-0.0495091	0.00326567	-0.0286653	-0.123329	-0.0786583	-0.0162477	0.0219324	0.185901	0.128329
3-disulfanyl-L-alanine ; Thiocysteine	C01962 ; HMDB03585	0.354781	0.225528	-0.037494	-0.26528	0.0262055	-0.190614	0.201419	-0.169005	-0.254556	-0.0522496	-0.17989	-0.0838574	-0.083293	-0.271085	-0.12119	0.029592	-0.0645864	-0.0581358	-0.223915	0.0294307	-0.186986	-0.127963	0.150943	0.133446	-0.136268	0.101032	0.118207	0.166344	-0.110144	-0.124254	0.00153201	0.251895	0.253991	0.142719	0.151669	0.221577	0.0220126	0.140139	-0.203354	0.200371	0.0836155	-0.218755	0.0411224	-0.0522496	-0.0879697	-0.0912756	-0.1378	0.0121755
3-Aminosalicylic acid ; 3-Hydroxyanthranilic acid ; 3-hydroxyanthranilate	HMDB01972 ; HMDB01476 ; C00632	-0.0817133	-0.0443656	0.160926	0.00976043	0.199403	-0.0294426	-0.0175042	0.210857	-0.1189	0.0186335	-0.404453	0.0862305	0.095265	-0.0759055	-0.0500928	0.0769541	0.0250061	0.0485601	0.124062	-0.0271033	0.197386	-0.0639671	-0.130757	-0.0600952	-0.119706	-0.080826	0.0319432	0.052674	-0.0140357	0.217149	-0.0764701	-0.0304913	-0.0207308	-0.0251674	-0.176333	-0.200371	-0.206986	-0.205776	0.272566	-0.17472	-0.0216988	-0.0410583	0.124869	0.0334758	0.10196	0.0330725	0.256352	-0.0171009
Dopamine ; Vanillylamine ; p-Octopamine	HMDB00073 ; HMDB12309 ; HMDB04825	-0.0302371	0.0526528	0.157071	0.10716	0.0636994	0.00951459	-0.137558	0.271892	-0.103048	0.0135462	-0.200774	-0.0139494	0.061603	0.134898	-0.0269311	0.220771	-0.0398323	-0.271247	0.0920819	-0.202467	0.278262	0.199968	-0.215288	0.00693437	-0.269231	-0.199161	-0.109902	0.0218513	-0.0314465	0.198839	-0.0107241	-0.151669	-0.14546	-0.12877	-0.286325	-0.202306	-0.233269	-0.305838	-0.0471698	-0.00435414	0.0290276	-0.00112885	0.0328173	-0.0228995	0.0291888	0.248831	0.0549105	-0.143525
2,5-dihydroxybenzoate ; 2-Pyrocatechuic acid ; Gentisic acid ; Protocatechuic acid	C00628 ; HMDB00397 ; HMDB00152 ; HMDB01856	0.0925732	0.0299169	0.0536247	-0.219418	0.130957	0.19071	0.175147	0.0534634	-0.288686	0.202806	-0.237158	-0.163777	0.0466898	-0.110717	-0.00225788	0.279332	-0.0451576	-0.0847512	0.0965245	-0.205145	-0.148698	0.0965245	-0.0010483	0.115636	-0.365777	-0.0699944	-0.270946	0.00846706	0.0703169	-0.0423353	0.0382227	0.00137086	0.00217724	-0.134344	-0.141601	0.00548343	-0.0569309	0.100073	0.169906	0.0932989	-0.0268527	-0.242722	0.0320942	-0.132005	0.314088	0.133699	0.211031	-0.260221
Diethylphosphate	HMDB12209	0.171263	0.0829705	0.00507983	-0.207628	0.0327367	-0.259474	0.0114498	-0.146912	0.109579	-0.0399129	0.0759555	-0.0373327	-0.330511	-0.179729	0.00112885	-0.201338	0.149411	0.179003	-0.168844	0.260764	-0.403241	-0.346073	0.27036	0.170456	0.167231	0.146105	0.209321	-0.049105	-0.0571682	-0.219642	0.0343493	0.189969	0.204483	0.158362	0.0957104	0.0939365	0.189324	0.272859	-0.0982906	0.20408	-0.0393485	-0.071682	0.107966	-0.00258023	-0.0681342	-0.454604	-0.263667	0.10071
Hydroxytyrosol	HMDB05784	-0.229036	0.24001	-0.127691	0.0749602	-0.198334	0.12055	0.0349384	-0.00044379	0.108123	0.187158	0.22016	0.00169447	-0.0259012	0.185181	0.226615	-0.0711274	0.0929135	-0.033728	-0.196639	0.0159361	0.0410304	0.124503	-0.00645513	0.0741936	0.209348	0.0604765	0.0880318	-0.0380449	0.157223	0.00504307	-0.129546	-0.0743147	-0.0868618	-0.0365118	0.17324	0.257035	0.0657616	0.0263046	-0.0312267	0.0782684	-0.130192	0.193614	-0.136687	0.248038	0.203216	0.0299357	0.0939625	-0.0517217
Alpha-Terpineol ; Eucalyptol ; Geraniol	HMDB04043 ; HMDB04472 ; HMDB05812	0.0631796	0.0966252	0.067214	0.14637	0.0852077	0.0736692	-0.036996	0.0353822	-0.0670123	0.137978	-0.289109	0.00540617	0.0528514	0.162387	-0.0361487	0.239203	0.015694	-0.240292	0.181712	-0.281766	0.233434	0.221411	-0.230045	-0.0466383	-0.429629	-0.197083	-0.173361	-0.00266274	0.0217054	0.208985	-0.0712485	-0.205434	-0.220523	-0.125714	-0.10074	0.0353822	-0.0412321	-0.270631	0.0736692	0.0266677	0.0399815	-0.0088758	-0.0981583	-0.011942	0.136647	0.237065	0.162266	-0.222379
2,4-Dihydroxy-nitrophenol ; 2-hydroxy-4-nitrophenolate ; 4-Nitrocatechol	HMDB06200 ; C02235 ; HMDB02916	0.0588662	0.0492702	0.13378	-0.109346	0.05177	0.225385	0.142166	-0.00927345	-0.09217	0.118861	-0.163455	-0.0977341	-0.0597532	-0.0961213	-0.137408	-0.0511249	-0.193775	-0.11241	-0.212967	0.0662043	0.00274171	0.0412064	-0.0879768	-0.197403	-0.0287074	-0.0926538	-0.0735425	-0.244174	0.0425772	-0.102734	0.135796	0.0242722	0.0425772	-0.0991855	0.103782	-0.0548343	0.195468	-0.0873317	0.110152	0.00427385	-0.00346746	-0.135715	-0.192081	0.18555	0.0337876	0.119506	-0.0637045	0.0174986
N-methylethanolaminium phosphate(1-)	C01210	0.0920087	0.0542698	0.18684	-0.136602	0.0783001	0.208612	0.132651	0.052899	-0.134263	0.109346	-0.219095	-0.144343	-0.0524151	-0.120635	-0.163777	-0.0567696	-0.22974	-0.150633	-0.229901	0.0590275	-0.00758003	0.0360455	-0.0794291	-0.166196	-0.0681397	-0.115716	-0.0860414	-0.227885	0.0712846	-0.0951536	0.174744	0.0641077	0.0845093	-0.0866059	0.0565277	-0.0769293	0.172728	-0.0991855	0.0865253	0.0207241	0.00693492	-0.168777	-0.154584	0.19442	0.0218531	0.105798	-0.0695912	8.06387e-05
L-Histidine ; L-histidine	HMDB00177 ; C00135	0.184728	0.0509595	-0.0361232	-0.20666	-0.0198355	-0.124496	0.0680535	-0.176584	0.00669247	0.0628931	0.0413643	-0.0821642	-0.2831	-0.176262	-0.0183035	-0.0492662	0.107241	0.0413643	-0.129495	0.0873246	-0.404773	-0.149331	0.162958	0.0875665	0.012498	0.0175778	0.0240284	-0.0978068	-0.0332204	-0.303096	0.145702	0.174569	0.176343	0.124012	0.129576	0.107886	0.117884	0.183922	-0.135785	0.32011	-0.0282213	-0.193437	0.105144	-0.0649089	0.0272537	-0.250202	-0.226012	-0.118771
m-Chlorobenzoic acid	HMDB01544	-0.174744	0.0191019	-0.0267749	0.0165173	-0.282934	-0.0699056	0.139246	0.0409095	0.0529441	0.10084	-0.0626768	0.0909056	0.0559729	-0.00319038	-0.00722883	0.110896	0.0618287	0.0594864	0.000242307	-0.141305	-0.056296	0.0653018	0.205719	0.141427	0.203821	0.154511	0.0594056	-0.0187384	0.0783863	0.00100961	-0.0278249	0.0119134	0.0256846	0.00670383	0.0768921	0.078144	-0.261732	-0.0425653	-0.244447	0.216865	0.192513	0.295009	0.0221307	0.192109	0.124102	0.138923	-0.0385268	0.0107827
2,5-Furandicarboxylic acid	HMDB04812	-0.0154814	0.076278	0.0971617	-0.211418	-0.200532	-0.0253991	0.0899855	0.0419287	0.0220932	-0.11482	-0.0482987	-0.115868	0.0545073	-0.153443	0.0684567	-0.149492	0.180374	-0.112159	-0.19392	0.128447	-0.0382196	-0.101355	0.161345	0.170618	0.294549	0.0587808	0.0583777	-0.0598291	0.0768424	-0.127318	0.0586196	0.184244	0.188679	0.0223351	0.075633	0.0202387	-0.0851476	0.0799871	-0.242058	0.0111272	0.0508789	0.0446702	-0.0513627	0.217062	-0.00354781	-0.244154	-0.132479	0.219078
Orotate	C00295	0.258345	-0.0700693	0.0263667	-0.357523	-0.163038	-0.0556362	0.194323	-0.168682	-0.010079	0.0674085	-0.126109	-0.0469279	0.163764	-0.311401	-0.0708757	0.126592	-0.064667	-0.0302371	0.118691	-0.000483793	-0.163361	-0.0238671	0.19392	0.0938558	-0.123125	0.0237865	-0.267215	0.0393485	-0.0104822	-0.180858	0.0798258	-0.0258829	-0.00999839	-0.00258023	0.0269311	0.161022	0.0307209	0.194565	-0.159813	0.0262861	0.0467667	-0.108934	-0.110708	0.0263667	0.178923	-0.0518465	-0.0806322	-0.0800677
4-Imidazolone-5-propanoate ; 4-Imidazolone-5-propionic acid ; 5-Hydroxymethyl-4-methyluracil ; Imidazolelactic acid	C03680 ; HMDB01014 ; HMDB00544 ; HMDB02320	0.137397	0.0528141	0.00129011	-0.104419	0.105386	-0.283503	-0.0886147	0.00669247	0.169247	-0.170295	-0.106354	-0.0456378	-0.214562	-0.15949	-0.0868408	-0.229963	0.0752298	0.0618449	-0.13393	0.266489	-0.225286	-0.334946	0.144332	0.119739	0.140784	0.0133043	0.170456	-0.00822448	0.0543461	0.00886954	0.10071	0.0857926	0.0925657	0.190211	-0.091195	-0.0286244	0.0253991	0.101516	-0.0742622	0.13264	-0.00483793	-0.0703919	-0.0549105	-0.0995001	-0.151427	-0.311159	-0.176181	0.104499
3-Indoleacetonitrile	HMDB06524	0.218074	0.127885	0.174008	-0.389824	-0.0191505	-0.200093	0.120064	-0.0537827	0.0686597	0.0196343	-0.0882537	-0.163727	-0.345032	-0.375995	-0.00842623	-0.0735783	0.0369706	0.0270526	-0.135505	0.205253	-0.392566	-0.222025	0.176064	0.0770053	0.0140706	-0.017941	-0.0218518	-0.0990586	-0.0066926	-0.162195	0.0730139	0.132683	0.14764	0.203439	-0.0728123	0.0313262	-0.0264882	0.133046	-0.1399	0.293829	0.00354789	-0.199367	0.0961558	0.0410829	0.127845	-0.378737	-0.195779	-0.155341
Decanal ; Menthol	HMDB11623 ; HMDB03352	-0.203112	0.0172553	0.0149169	0.246009	-0.089663	0.107966	-0.0224964	0.150218	0.0884535	0.137639	-0.0736172	0.0907112	0.191743	0.248186	0.0146751	0.179084	-0.0194323	-0.178116	0.229076	-0.236817	0.373488	0.294146	-0.31761	-0.0106434	-0.185776	-0.007015	-0.159087	0.00314465	0.132721	0.272456	-0.141913	-0.323577	-0.334865	-0.179971	-0.161667	-0.035075	-0.0703112	-0.20029	0.142074	-0.049105	-0.0347525	0.143928	-0.0955491	0.114578	0.211982	0.360345	0.257297	-0.138687
2-aminomuconate(2-)	C02220	0.193275	0.240445	-0.101274	-0.0878084	0.235123	-0.22577	0.088776	0.0850669	0.0798258	-0.159168	-0.136349	-0.0469279	-0.292856	-0.105709	-0.111756	-0.336639	-0.0359619	0.238107	-0.430898	0.328334	-0.361474	-0.246493	0.209402	-0.149492	0.331963	-0.138123	0.222706	-0.0575714	0.0264473	-0.124093	0.27931	0.284632	0.27673	0.228753	-0.0260442	-0.111434	0.207386	0.0890985	0.0698274	0.279713	0.0573295	0.211821	0.067086	-0.101113	-0.206821	-0.295759	-0.304467	0.229802
3-Methylcrotonylglycine ; 3-methylcrotonoylglycine ; Tiglylglycine	HMDB00459 ; ; HMDB00959	0.0572534	0.20587	-0.158697	-0.143537	-0.0832997	-0.0570115	0.162245	-0.213773	-0.0445125	0.0289493	0.0111281	0.103379	-0.315781	-0.159584	-0.0778969	-0.0338682	0.108862	0.248286	-0.257479	0.10104	-0.211193	-0.104911	0.0798323	0.027014	0.346262	-0.00338682	0.233207	0.0120152	-0.142892	-0.23361	0.0860414	0.162406	0.155713	0.211031	0.203774	0.226433	0.10225	0.174986	-0.00185469	0.249738	0.0741876	-0.0419321	0.171196	0.102895	0.089267	-0.248932	-0.0616886	0.0846706
(S)-dihydroorotate	C00337	0.0503185	-0.194339	-0.132731	0.0661237	-0.15281	-0.0483832	0.0152407	-0.27401	0.185227	0.153536	0.248125	0.0588662	0.244496	0.0343521	-0.074994	0.0486251	0.142166	0.181921	0.122168	-0.119023	0.0756391	0.14136	0.358439	0.212483	-0.0845093	0.225466	-0.0813644	0.149182	0.261027	-0.00153213	-0.0835417	-0.309088	-0.306427	-0.197081	0.291509	0.215144	0.137005	0.219418	-0.127248	-0.199258	-0.140069	0.0730586	-0.165874	-0.0628175	0.0283042	0.0807193	-0.182163	0.013386
Indoleacetaldehyde ; indol-3-ylacetaldehyde	HMDB01190 ; C00637	0.299448	0.225856	-0.0995605	-0.322029	0.120731	0.039558	0.309932	-0.131215	-0.466148	0.0907295	-0.0799226	-0.160813	-0.0957297	-0.190371	0.00258075	0.0668575	0.0243558	-0.00826646	-0.198516	-0.124441	-0.220049	0.0681479	0.149603	0.173676	-0.12315	0.0234284	-0.0404049	0.204565	0.0521392	-0.224041	0.213355	0.206016	0.187911	0.0811726	0.258156	0.120852	0.148756	0.302069	-0.0663333	0.17916	-0.0321787	-0.168233	0.052865	-0.210936	0.066172	-0.130771	0.0124602	-0.0423404
2-oxoadipate(2-) ; 3-Oxoadipic acid ; Oxoadipic acid	C00322 ; HMDB00398 ; HMDB00225	0.305273	0.141348	-0.187712	-0.132156	-0.116272	-0.205935	-0.094904	-0.253749	-0.361474	-0.142719	0.0523303	-0.0283019	0.11095	-0.0760361	0.115627	-0.134898	0.11861	0.0231414	-0.202709	0.0597484	0.0283019	0.131269	0.14417	0.198355	0.193517	0.0782938	0.237865	0.360103	0.0183841	-0.101597	-0.169489	0.064667	0.0526528	0.148605	0.330027	0.389695	0.202951	0.106112	-0.231495	-0.186825	-0.176746	0.124415	-0.138607	-0.0689405	-0.105951	-0.00290276	-0.0531366	0.291727
HMDB02038 ; isoputreanine ; putreanine	HMDB02038 ; ;	-0.144601	0.0703203	-0.00234401	0.00121242	-0.0440512	-0.171759	0.12496	-0.0563371	0.166344	-0.354269	-0.266409	-0.110815	-0.252911	-0.0776756	0.0964277	-0.171678	0.136438	-0.0292597	-0.0988525	0.112432	-0.0820403	-0.213709	-0.0830911	-0.0613484	0.167395	0.0665214	0.200777	-0.143631	0.0386357	-0.123343	-0.0704011	0.121888	0.102571	0.207404	-0.0876175	-0.0822828	0.121565	0.0262691	0.16303	0.169254	-0.119706	0.0564987	-0.17968	0.0660364	0.071371	-0.089719	0.0201262	-0.0255416
4-Hydroxy-L-glutamic acid ; A-Ketoglutaric acid oxime	HMDB02273 ; HMDB02467	-0.00435414	0.0635381	0.0508789	-0.118449	0.158684	-0.186341	-0.0199161	-0.065312	0.0720045	-0.190776	0.144009	0.0601516	-0.179084	-0.0977262	0.0708757	-0.327125	0.227302	0.152879	-0.271005	0.293098	-0.186422	-0.213111	0.18489	-0.0295114	0.189244	0.0682148	0.186341	0.0467667	-0.0623287	-0.10329	-0.000483793	0.09821	0.12119	0.110305	0.0738591	-0.103532	0.118287	0.0970005	-0.0459603	-0.0994194	-0.127802	-0.0513627	-0.0178197	-0.0549105	-0.237381	-0.415578	-0.23085	0.293582
2-Indolecarboxylic acid ; 4,6-Dihydroxyquinoline ; Indole-3-carboxylic acid ; quinoline-4,8-diol	HMDB02285 ; C05639 ; HMDB03320 ; C05637	0.195936	-0.031124	-0.0193517	-0.309789	-0.130463	-0.218352	0.0323335	-0.0800677	-0.0245122	-0.188841	-0.0187873	-0.0632962	-0.303016	-0.296243	-0.0476536	-0.124899	0.0754717	-0.0686986	-0.141993	0.130302	-0.314546	-0.204564	0.152556	0.120706	0.0400742	-0.0287857	-0.0224157	0.000645057	-0.0938558	-0.27681	-0.0349137	0.15433	0.148363	0.267457	0.0454765	0.0709563	0.148444	0.138204	-0.0782132	0.266892	0.143445	-0.0743428	0.0129011	-0.0336236	0.108692	-0.285841	-0.222706	-0.184164
Aminoadipic acid ; L-2-aminoadipate(1-)	HMDB00510 ; C00956	0.164248	0.123287	0.0879697	-0.283825	0.0909531	-0.274875	-0.00951459	-0.162796	-0.00564425	-0.364377	-0.0525722	-0.198194	-0.278503	-0.27173	-0.168682	-0.274149	0.186099	0.010966	-0.29213	0.171263	-0.263748	-0.271892	0.117078	0.0489437	0.167876	0.0488631	0.218029	-0.020158	-0.0235446	-0.253266	0.141429	0.314465	0.319142	0.238671	0.127883	-0.0962748	0.203193	0.202145	-0.11603	0.116836	-0.0516046	-0.159329	-0.0643445	-0.0437833	-0.245606	-0.469118	-0.252943	0.279068
Tryptophanol	HMDB03447	0.139494	0.0654733	0.0478955	-0.281809	-0.0107241	-0.31245	-0.00935333	-0.206338	0.0611998	-0.348815	-0.167392	-0.107241	-0.36099	-0.337526	-0.219723	-0.173279	0.138123	0.060071	-0.203274	0.0705531	-0.300274	-0.316481	0.0656346	0.00145138	0.108853	0.0123367	0.232221	-0.0819223	-0.0605547	-0.291808	0.0986131	0.328899	0.337929	0.339219	0.119336	0.049105	0.18239	0.106757	-0.00145138	0.275198	0.0174972	-0.223029	0.0158039	0.0703919	0.0128205	-0.387357	-0.113046	-0.00620868
1,2-Dihydroxy-3-keto-5-methylthiopentene	HMDB12134	-0.106208	0.0797772	-0.0189946	-0.179842	-0.0141449	0.338426	0.1855	-0.114048	-0.284595	0.0714519	-0.196654	-0.0139832	0.208698	-0.0552055	-0.0633691	0.246929	0.215164	-0.170789	0.0703203	-0.317977	0.0985292	0.335678	-0.109441	0.11518	-0.2382	-0.0124475	-0.200777	0.0771907	0.164161	-0.0657131	-0.0806663	-0.0933562	-0.0988525	-0.167475	0.1172	0.16303	-0.09958	-0.0278048	0.0135791	-0.0437279	-0.0847885	-0.143712	-0.133851	-0.106935	0.404625	0.186712	0.292112	-0.15034
2(R)-Hydroxyadipic acid ; 2-Hydroxyadipic acid ; 3-Hydroxyadipic acid ; 3-Hydroxymethylglutaric acid ; Glucosan	HMDB00368 ; HMDB00321 ; HMDB00345 ; HMDB00355 ; HMDB00640	0.235849	0.233995	-0.319948	-0.0618449	-0.149008	-0.190856	-0.0697468	-0.199726	-0.331801	-0.0719239	0.21432	0.0462022	0.039671	0.0301564	0.224802	-0.102483	0.217707	0.126754	-0.232946	0.0534591	-0.0402354	0.0454765	0.147718	0.188034	0.284228	0.0422512	0.359861	0.33293	-0.130866	-0.202306	-0.196823	0.125706	0.103854	0.116513	0.385422	0.462345	0.196097	0.115223	-0.243025	-0.0553943	-0.149976	0.118529	-0.0586196	-0.0840993	-0.0931301	-0.0391066	-0.0876472	0.33801
3-Methylsulfinylpropyl isothiocyanate	HMDB06095	0.202548	-0.0558781	0.195049	-0.418642	-0.0498307	0.0130624	0.144251	-0.027173	-0.225609	0.0761974	-0.0124174	-0.0411224	0.0894211	-0.277939	0.00411224	0.115385	-0.0656346	-0.148847	0.00685373	-0.16965	0.0249153	0.247702	0.0952266	0.198839	-0.171827	-0.0480568	-0.255926	0.230124	0.0291082	-0.136591	0.144332	0.00943396	0.0123367	0.0500726	-0.0393485	0.0296726	-0.246412	0.157958	-0.205531	-0.0457991	-0.0568457	-0.151992	0.197468	-0.0562006	0.0628931	-0.115868	0.0129011	-0.107725
3-Methyldioxyindole ; 4-(3-Pyridyl)-3-butenoic acid	HMDB04186 ; HMDB01424	0.00533464	-0.0434046	0.00703203	-0.0859201	-0.166182	-0.154543	-0.139105	0.0108309	-0.00945687	-0.131184	-0.247899	0.00557713	0.0535889	-0.134255	0.0813129	-0.0703203	0.0331394	-0.0649048	-0.0349177	-0.0351601	0.173538	0.186389	0.0180246	0.0919822	0.198917	0.0318462	0.0771098	0.0868092	0.0286939	0.277159	-0.101197	-0.059166	-0.0499517	0.0194795	-0.121323	0.127304	-0.239897	-0.0717752	-0.15915	0.00986101	0.0115584	0.211931	-0.00420305	0.0156806	-0.0370192	0.131749	0.0725835	0.145733
Methionine sulfoxide	HMDB02005	-0.0704011	-0.0148723	0.185177	-0.0687037	0.0725026	-0.0391207	-0.137569	0.0649048	0.192047	-0.132073	-0.0172163	-0.0426771	-0.127789	-0.0109926	0.00428388	-0.151714	0.0876175	0.0204495	-0.0376658	-0.137003	0.0587619	-0.142015	-0.183479	-0.119868	-0.253638	-0.182186	-0.0832528	-0.167718	0.156321	0.052134	-0.0084061	-0.0420305	-0.0275623	0.096266	-0.159635	-0.0894765	-0.077029	-0.263337	0.130295	0.0604593	0.0337052	-0.0823636	-0.110896	-0.0265116	-0.00307146	-0.173457	0.0731493	0.0323312
1-Methylguanine ; 3-Methylguanine ; 7-Methylguanine ; HMDB06040	HMDB03282 ; HMDB01566 ; HMDB00897 ; HMDB06040	0.105649	0.0413726	0.0964152	-0.246502	0.0768579	-0.377636	-0.0416146	0.126134	-0.00673414	-0.254123	-0.199806	-0.0168555	-0.0577039	-0.207791	-0.044397	-0.231703	-0.0939957	-0.00189524	-0.145167	0.0462115	-0.0893181	-0.147425	-0.0632687	-0.0613734	-0.0116537	-0.0158474	0.0765757	0.101657	-0.00447599	-0.0661317	0.0215331	0.137747	0.155329	0.332917	-0.228033	0.00104843	-0.161136	0.0931892	-0.0186701	0.00423404	-0.00879068	0.128957	-0.0234687	0.0681076	0.0585507	-0.297754	0.050123	0.039679
3-Pyridinebutanoic acid ; Benzocaine ; L-Phenylalanine ; L-phenylalanine ; norsalsolinol	HMDB01007 ; HMDB04992 ; HMDB00159 ; C00079 ; HMDB06044	0.176988	0.163764	-0.039671	-0.159249	0.0189486	-0.0258023	0.126189	-0.109176	-0.194807	0.184083	-0.00822448	-0.0349944	-0.189889	-0.0767618	0.0353975	0.101516	0.0555556	-0.0562812	-0.0911143	0.0226576	-0.251089	0.0743428	0.0970005	0.162796	-0.0249153	-0.024109	-0.0309627	0.00556362	-0.0911143	-0.233269	0.109498	0.105467	0.101435	-0.0166102	0.105628	0.12877	0.000967586	0.177149	-0.0613611	0.204564	-0.0102403	-0.11103	0.180294	-0.12248	0.0809547	-0.072327	-0.0516852	-0.0979681
Selenocysteine	HMDB03288	0.107644	-0.0112885	-0.0250766	-0.0478955	-0.0838574	-0.243106	-0.00628931	-0.185454	0.0722464	-0.0672472	0.0916788	-0.0515239	-0.00806322	0.00524109	-0.117642	0.0824867	0.24109	-0.0464441	-0.0134656	-0.133607	-0.19521	0.0651508	0.338494	0.210289	-0.098855	0.102242	-0.0515239	0.0248347	0.0501532	-0.164248	-0.0296726	-0.0949847	-0.0761168	-0.152234	0.158603	0.1582	0.0365264	0.0808741	-0.328334	0.0502338	-0.0134656	0.0179003	-0.068618	-0.0345912	0.00129011	-0.0625706	-0.270763	-0.0359619
urate radical		0.103245	0.100581	0.246206	-0.0921053	0.109945	-0.00718438	-0.124395	0.0351146	-0.0525509	-0.0955764	-0.0503714	-0.0174362	0.020423	-0.0406846	0.104375	-0.104698	-0.167743	-0.213755	-0.108169	-0.0603811	0.182031	0.0966258	-0.151841	-0.034711	-0.329351	-0.0891186	-0.043187	-0.0398773	0.253471	0.112932	0.135857	-0.19979	-0.199064	0.012835	-0.141992	-0.148289	-0.0594124	-0.127139	0.0585244	-0.119148	-0.159509	0.122377	-0.0760414	-0.00871812	-0.194866	0.0034711	-0.00355183	-0.00936391
Quinolinic acid ; quinolinate(2-)	HMDB00232 ; C03722	0.150513	0.0915921	0.20899	-0.149342	0.141225	-0.00617883	-0.0903806	-0.000524999	-0.0519345	-0.0813748	-0.0621114	0.00173653	0.0241096	-0.0806883	0.12608	-0.0858575	-0.162588	-0.193361	-0.0914305	-0.0757614	0.1617	0.11344	-0.11348	-0.0243519	-0.364753	-0.0663921	-0.0569422	-0.0264115	0.293838	0.129473	0.1386	-0.191665	-0.192796	0.0269769	-0.0930055	-0.132057	-0.0250384	-0.10189	0.0677652	-0.108836	-0.203013	0.172563	-0.0953075	-0.0259672	-0.155359	0.0212019	-0.00743075	-0.0692998
Homocysteinesulfinic acid	HMDB06462	0.142235	0.11269	0.211414	-0.123587	0.158056	-0.00758799	-0.112528	-0.0258315	-0.0858896	-0.109138	-0.0138037	-0.00250242	-0.00597353	-0.0639329	0.104537	-0.0923475	-0.156119	-0.180982	-0.141024	-0.0675654	0.171779	0.0953343	-0.12383	-0.0293026	-0.332984	-0.116322	-0.0229254	0.00443978	0.260817	0.090733	0.131256	-0.203181	-0.202938	0.0459316	-0.0822571	-0.0996126	-0.0413303	-0.0718438	0.0922668	-0.129077	-0.153051	0.110995	-0.110107	-0.038505	-0.21206	-0.0109784	0.0448822	-0.00710365
2,8-Dihydroxyadenine ; 8-Hydroxyguanine	HMDB00401 ; HMDB02032	-0.0542364	-0.0951459	0.332042	-0.234715	0.267669	0.0293192	-0.114005	0.129069	-0.16905	-0.122042	-0.21319	-0.0441807	-0.0178903	-0.241297	-0.20265	-0.152048	-0.383693	0.00327115	-0.0944594	0.227688	0.0518537	-0.0768114	-0.166061	-0.0509249	0.0574672	0.00302884	-0.0743883	0.0113077	0.121355	0.112309	0.298401	0.0512076	0.0986998	0.103061	-0.300138	-0.323601	-0.351749	0.00242307	0.208748	-0.232978	0.0102577	-0.0479768	0.119255	-0.0587191	-0.208303	-0.141144	0.262621	0.152775
Isopyridoxal ; Pyridoxal	HMDB04290 ; C00250	0.160084	0.0546806	0.00815767	-0.214967	0.186617	-0.111381	-0.0132865	-0.0198692	-0.0906632	-0.046523	-0.143365	-0.0126	-0.151078	-0.183063	0.0311365	-0.00375576	-0.16913	0.0926825	-0.0136904	0.13755	-0.0386076	-0.0322672	-0.0634037	-0.00585576	-0.0600114	-0.120427	0.0565787	0.110815	-0.0861806	-0.0243519	-0.0283903	0.0701075	0.0935709	0.208101	-0.230192	0.0544787	-0.189605	0.128059	0.18068	0.110452	0.1806	-0.0814152	0.0233826	-0.174259	-0.0691787	-0.00319038	0.28568	0.128907
N-Trimethyl-2-aminoethylphosphonate	C06459	-0.118179	-0.0981596	0.250404	-0.0569099	0.184695	0.00992897	-0.0404424	0.170649	-0.0766064	0.0222796	-0.230707	-0.0781402	-0.0791089	-0.0468195	-0.00896029	0.0731353	-0.198983	-0.00928318	0.218357	-0.0904101	0.179044	0.14506	-0.311996	-0.103487	-0.27228	-0.153536	-0.11164	-0.027123	-0.0217146	0.144172	0.0317243	-0.0398773	-0.0207459	0.115999	-0.365031	-0.134889	-0.183807	-0.173717	0.198983	0.0224411	0.0720052	-0.0652245	0.0130772	-0.0796739	0.0374556	0.134808	0.252664	-0.0858089
3-Methoxytyramine ; 4-Methoxytyramine ; Phenylephrine ; p-Synephrine	C05587 ; HMDB12162 ; HMDB02182 ; HMDB04826	-0.0023423	-0.0681287	0.152855	-0.352678	-0.0934498	-0.0784671	-0.0138923	0.0651402	-0.103506	-0.0281076	-0.15124	-0.151159	0.0033923	-0.332526	-0.113844	0.0558114	-0.229707	-0.114086	-0.00541153	-0.0545191	-0.00718844	0.215734	-0.168969	0.00666345	-0.249132	-0.0565787	-0.166021	0.0438576	0.0850498	0.0132865	-0.0306922	0.0348115	0.062596	0.219248	-0.248365	0.112229	-0.245457	0.0106211	-0.00743075	0.0258057	0.21008	0.0934094	-0.145667	0.00791537	0.173573	0.0924805	0.147928	-0.0416364
Phosphoenolpyruvate	C00074	0.166116	-0.0373357	0.137489	-0.280381	-0.192968	0.0320942	0.0571728	-0.268365	0.100153	0.0730586	-0.0498347	0.10983	0.125232	-0.248125	-0.0420127	0.0732199	0.0784614	-0.176841	0.0583018	0.0127409	0.12499	0.154423	0.0828965	0.171196	-0.221514	0.173454	-0.171518	0.0974115	0.09217	0.0774131	-0.254092	-0.244658	-0.236916	-0.144908	0.0553988	0.0928957	-0.0324167	0.0480606	-0.0619305	-0.0287074	0.0220144	0.0582211	-0.144182	0.0818482	0.0314491	0.0811225	0.0301589	0.0761229
selenocysteine	C05688	0.105225	0.12498	-0.0664409	-0.278907	-0.199726	0.151105	0.176423	-0.133688	-0.0930495	0.0974843	-0.00862764	0.224319	0.269715	-0.115062	0.0499919	0.248428	0.0545073	-0.147557	0.0537816	-0.0844219	0.200129	0.265683	0.116836	0.336962	-0.044509	0.17094	-0.0580552	0.336962	-0.0328979	-0.0413643	-0.166505	-0.106918	-0.113208	-0.106193	0.130785	0.168682	-0.0788582	0.248428	-0.00185454	-0.121996	-0.00395098	0.0410418	0.118771	0.0321722	0.0866796	0.0736172	0.206821	0.0967586
3,4-Dihydroxybenzeneacetic acid ; 3,4-Dihydroxymandelaldehyde ; 3-Hydroxymandelic acid ; 5-Methoxysalicylic acid ; Homogentisic acid ; Vanillic acid ; p-Hydroxymandelic acid	HMDB01336 ; C05577 ; HMDB00750 ; HMDB01868 ; HMDB00130 ; HMDB00484 ; HMDB00822	-0.127076	0.0769231	0.162554	0.155378	0.10208	0.11474	0.169086	0.281809	-0.0806322	0.2423	-0.19513	-0.177552	-0.0550718	0.162474	0.0217707	0.148363	-0.0757136	-0.0565231	0.209079	-0.0883728	0.120706	0.0852282	-0.22956	-0.0260442	-0.130221	-0.044509	-0.142396	-0.0819223	0.0446702	0.232866	-0.00943396	-0.040558	-0.0550718	-0.0889373	-0.243348	-0.155136	-0.104499	-0.239316	0.162877	0.166747	0.0424931	0.00306402	0.122722	0.0594259	0.130221	0.123448	0.224802	-0.112401
beta-carboline	C20157	0.152744	0.223912	0.0868215	-0.228229	0.286769	0.115184	0.440563	0.0186795	-0.244528	0.142174	-0.320255	-0.248321	-0.285075	-0.132209	-0.0472838	-0.0449842	0.114256	0.0392149	-0.141045	0.0373187	-0.299155	-0.107034	0.161217	0.0336877	0.0152099	-0.074234	-0.0606379	-0.0154923	0.0492204	-0.136324	0.168196	0.293628	0.288827	-0.0177919	0.0425635	-0.0459524	0.111633	0.110383	0.171626	0.215198	-0.0968673	-0.322313	0.236056	-0.0952938	0.170375	-0.315615	0.0781877	-0.0688682
Pyridoxamine	C00534	-0.113933	0.094259	0.246331	-0.0687792	0.0878891	-0.135785	0.0928076	0.213917	0.0578939	-0.0432188	-0.11861	-0.0746654	-0.141429	0.00782132	0.00645057	-0.138042	0.113611	0.113449	-0.0306402	-0.0349944	-0.083293	-0.0703112	0.0197549	-0.0141106	-0.00322529	-0.0990163	-0.103129	-0.00588615	-0.0310434	0.00266086	0.0262861	0.0422512	0.0626512	0.0983712	-0.291001	-0.0257217	-0.141429	-0.111756	-0.0661184	0.133769	0.00886954	-0.0791001	0.146105	0.100629	0.0895823	-0.376955	0.0700693	-0.0334623
trans-4,5-epoxy-2(E)-decenal		-0.212347	-0.140288	0.13807	0.105246	-0.0115327	0.155611	-0.0302028	0.152546	-0.0773822	0.064922	-0.300698	0.052986	0.284729	0.0289931	-0.0798823	0.154442	-0.0888342	-0.15303	0.1269	-0.224566	0.301222	0.266825	-0.296706	-0.0818581	-0.326505	0.0919392	-0.190371	-0.106738	0.0840356	0.224888	-0.116981	-0.198919	-0.182951	-0.218073	-0.108795	-0.0625025	-0.185895	-0.196661	0.0895601	-0.170007	-0.0618573	0.0285899	-0.125529	0.0875439	0.239929	0.433042	0.169241	-0.219041
Cysteic acid ; L-cysteate(1-)	HMDB02757 ; C57006	0.0938558	0.23472	0.0601516	-0.174811	-0.0605547	0.0312046	0.167554	0.0702306	-0.191421	-0.0725689	-0.189163	0.162958	0.210289	-0.105709	0.0849863	0.0944203	-0.202387	-0.204967	-0.0892598	0.00725689	0.283261	0.17215	-0.0297533	0.0804709	-0.0208031	0.00516046	-0.0315272	0.341638	-0.106757	0.136833	-0.101355	-0.0470085	-0.0468473	-0.0487018	-0.0717626	0.00798258	-0.135946	0.0813578	0.100387	-0.166183	0.0104015	0.0638607	0.0360426	0.0545073	-0.103854	0.130624	0.254717	0.105064
2-Amino-3-phosphonopropionic acid	HMDB00370	0.0580552	0.280922	-0.073214	-0.111917	-0.0729721	0.0544267	0.085712	0.0621674	-0.237059	-0.00983712	-0.104338	0.252782	0.374859	0.00161264	-0.0278181	0.218755	-0.0784551	-0.17223	-0.0228189	-0.0642638	0.34567	0.302532	-0.00782132	0.208434	-0.0244315	0.0208837	-0.0611998	0.443719	-0.168037	0.101274	-0.164086	-0.118691	-0.1199	-0.19134	-0.0330592	0.0291082	-0.20537	0.0944203	0.0433801	-0.316159	0.0236252	0.173279	0.0534591	-0.123367	-0.022577	0.221013	0.229076	0.231817
2-Furoylglycine ; L-2,3-Dihydrodipicolinate	HMDB00439 ; HMDB12247	0.0461216	0.160458	-0.100871	-0.127963	-0.153524	0.0853088	0.024996	-0.0108853	-0.171343	-0.00975649	-0.130624	0.295194	0.438881	-0.0499113	-0.0740203	0.264393	-0.0377358	-0.17215	0.124819	-0.0121755	0.328979	0.306644	0.0592646	0.291888	0.0305596	0.0166102	-0.137236	0.451943	-0.200855	0.107402	-0.197226	-0.161748	-0.162635	-0.153362	-0.0644251	-0.00774069	-0.209402	0.132962	0.0593453	-0.383567	0.0810353	0.157958	0.0287857	-0.26278	-0.0105628	0.273262	0.233188	0.214804
Phosphodimethylethanolamine	C13482	-0.127641	0.0168521	-0.1582	0.247218	-0.00217707	0.0359619	0.17981	-0.178036	0.184648	-0.168118	-0.0858732	0.0776488	-0.0868408	0.165054	-0.0749073	-0.200855	0.115627	0.1811	-0.15304	-0.0845831	0.102242	-0.0090308	0.0154007	-0.175456	0.180455	0.0749073	0.142154	-0.169166	0.0815997	-0.106999	0.185696	0.0897436	0.0921626	-0.0453959	0.267054	-0.00467667	0.177713	0.0906305	0.226576	0.0904693	0.0246734	0.0929689	-0.127802	0.0473311	-0.0839381	0.0102403	0.107241	0.14546
5-Hydroxydopamine ; 6-Hydroxydopamine ; HMDB00216 ; Norepinephrine ; Pyridoxine	HMDB04817 ; HMDB01537 ; HMDB00216 ; C00547 ; C00314	0.182148	0.246251	-0.371795	0.0122561	-0.0960329	0.0866796	0.318336	-0.311482	-0.116352	0.0753104	0.153282	0.176584	-0.00491856	0.143606	-0.0595065	0.248911	0.188195	0.0624093	-0.0104015	-0.243187	0.00322529	0.256249	0.159652	0.109902	-0.121593	-0.00604741	-0.060071	0.207628	-0.143041	-0.268424	0.0188679	-0.017094	-0.044509	-0.0770037	0.436704	0.30608	0.332285	0.119739	-0.0538623	0.141509	0.0657958	0.00387034	-0.00911143	-0.183599	0.143687	0.078697	-0.0162877	-0.111595
1-Methylhistidine ; 3-Methylhistidine	HMDB00001 ; HMDB00479	0.136188	0.275359	-0.447992	0.07781	-0.111272	0.0635381	0.318416	-0.343009	-0.0824061	0.00443477	0.10329	0.209966	-0.0279794	0.191098	-0.0428963	0.209402	0.179971	0.114498	-0.0389453	-0.236494	0.078697	0.234801	0.13264	0.0803096	-0.0291082	0.00411224	0.00895017	0.204886	-0.12506	-0.240606	0.0161264	-0.0315272	-0.0526528	-0.0770037	0.462748	0.353733	0.328899	0.134898	-0.00620868	0.139574	0.0765199	0.093372	-0.0544267	-0.149573	0.155459	0.11611	0.0667634	-0.0824867
D-Glyceraldehyde 3-phosphate ; Dihydroxyacetone phosphate ; Glyceraldehyde 3-phosphate	HMDB01112 ; C00111 ; C00661	-0.227221	0.349989	0.0226333	-0.161176	-0.0917032	0.203054	0.220281	-0.00427652	-0.187643	-0.103161	0.0559175	0.0211809	0.124745	-0.0685051	0.132048	-0.177314	-0.0361084	-0.124584	-0.19551	0.101749	-0.10425	0.0931152	0.103524	0.210962	0.0447421	0.156416	0.0113368	0.148831	0.149638	-0.0833115	0.0438545	0.124665	0.131322	0.0737498	0.060073	0.136687	-0.164565	0.142457	-0.0365118	-0.111996	-0.0923083	0.132492	-0.170133	-0.114579	0.0807698	0.0380046	0.096948	0.0992073
Diethylthiophosphate	HMDB01460	-0.127318	0.0613611	0.0226576	-0.158603	-0.256733	0.0124174	0.0289469	0.0277375	-0.0844219	-0.0857926	-0.0220932	0.0650701	0.238187	-0.0534591	0.0707144	-0.0926463	0.00435414	-0.268666	-0.0583777	-0.0162877	0.139897	0.27044	0.0570876	0.259555	0.118529	0.0811966	-0.0297533	0.227947	0.17094	-0.0380584	-0.055233	-0.017981	-0.0202387	-0.00636994	0.0222545	0.151427	-0.238349	0.184083	0.00798258	-0.118287	0.0137881	0.325754	-0.191098	0.143525	0.179971	0.130463	0.249798	0.112804
Gallic acid	HMDB05807	-0.169328	0.0188679	0.0341074	-0.114336	-0.242219	0.0144332	0.0278181	0.0920013	-0.0624899	-0.062248	-0.0461216	0.0278181	0.239961	-0.030479	0.0485406	-0.0865183	0.0511208	-0.259877	-0.0104015	-0.0526528	0.164328	0.275198	0.0154007	0.246331	0.0760361	0.0861958	-0.0385422	0.191421	0.217142	0.0183841	-0.0878891	-0.047573	-0.0525722	-0.0278987	-0.0149976	0.100145	-0.250685	0.133366	0.038139	-0.101516	0.0309627	0.315836	-0.176584	0.127883	0.208918	0.144735	0.247218	0.123932
3,4-Dihydroxyphenylethyleneglycol ; 3,4-Dihydroxyphenylglycol	C05576 ; HMDB00318	-0.138526	0.0113691	-0.141751	0.211176	-0.0145944	0.0531366	0.231172	-0.1582	0.185938	-0.100306	-0.112401	0.0557975	-0.0876472	0.140784	-0.0621674	-0.197629	0.0830511	0.176584	-0.115788	-0.0737784	0.0840993	0.00782132	-0.00886954	-0.171263	0.158845	0.0916788	0.0975649	-0.162958	0.111837	-0.0965167	0.175052	0.0674891	0.072327	-0.00975649	0.235365	0.0293501	0.145864	0.133285	0.261732	0.117078	0.0380584	0.0953072	-0.148928	0.0795033	0.00572488	0.00612804	0.187792	0.103451
8-Methylnonenoate ; cis-4-Decenoic acid ; trans-4-Decenoic acid ; trans-Dec-2-enoic acid	HMDB12183 ; HMDB04981 ; HMDB04980 ; HMDB10726	-0.0260266	-0.0473652	-0.142095	0.136599	-0.0941645	0.0735534	-0.00226318	0.0507599	0.107178	0.0737959	0.0400098	0.212092	0.278291	0.140641	0.0497092	0.0541547	-0.024895	-0.109118	0.08689	-0.247576	0.319513	0.292274	-0.125364	-0.0133366	-0.208859	0.0912547	-0.0649048	0.10451	0.154381	0.176771	-0.0462336	-0.330586	-0.348692	-0.140075	0.132558	0.0982867	0.039929	0.0325736	0.159958	-0.26948	-0.134498	0.263014	-0.163111	-0.0391207	0.199645	0.282655	0.115988	-0.0175397
L-Homocysteine sulfonic acid	HMDB02238	-0.0584583	0.0484599	0.291243	-0.211982	0.00507983	0.0524109	-0.0748266	0.120868	0.0587002	-0.117159	-0.151347	-0.176584	-0.00419287	-0.216175	0.0495888	-0.242622	-0.0845831	-0.129253	-0.207467	0.222787	0.011611	-0.177552	-0.127479	-0.151992	0.12369	-0.210289	-0.0989357	-0.208031	0.121029	0.00975649	0.0853088	0.0636994	0.0857926	0.0141913	-0.230447	-0.301967	-0.190534	-0.0303177	0.0923238	-0.202709	-0.0569263	-0.00507983	-0.218029	0.111514	-0.0853088	-0.178278	-0.0249153	0.198274
Tetrahydrodipicolinate	HMDB12289	0.133769	0.0725689	-0.387921	0.0844219	-0.215691	-0.355265	0.155539	-0.308095	0.154491	-0.361635	0.17852	0.165457	-0.046041	0.0274956	-0.0881309	-0.278826	0.109982	0.108289	-0.193033	0.0855507	-0.179326	-0.189727	0.232301	-0.0145944	0.175939	0.209644	0.230205	0.136349	-0.0585389	-0.305112	0.157958	0.183196	0.171746	0.161667	0.453637	0.314465	0.418723	0.240768	-0.148444	0.125947	0.0375746	0.190695	-0.239639	0.0744235	-0.0846638	-0.170779	-0.306241	0.119739
Beta-Glycerophosphoric acid ; Glycerol 3-phosphate	HMDB02520 ; C00093	0.0983712	0.294146	-0.00233833	0.00943396	0.0597484	-0.200613	0.129334	0.0894211	-0.15183	-0.25004	0.0437026	-0.0807128	-0.182874	-0.0312853	-0.208192	-0.0941784	0.0549105	0.0206418	-0.37502	0.0879697	-0.288502	-0.23343	0.138123	-0.0315272	0.0148363	-0.189244	0.145138	-0.0402354	-0.132882	-0.424125	0.16586	0.344138	0.353895	0.145138	0.0633769	0.0645057	0.0416868	0.137236	-0.125786	0.203757	0.358249	-0.23085	-0.0289469	0.0926463	0.123609	-0.119577	-0.200935	-0.0325754
p-Cresol sulfate	HMDB11635	0.0442176	0.214633	-0.00391342	0.0315091	0.129103	-0.191112	0.0823029	0.14056	0.143062	-0.229036	0.00205757	-0.126722	-0.229682	0.0146451	-0.0621306	-0.12765	0.113288	0.0223912	-0.226978	0.0659633	-0.31614	-0.400581	0.161257	-0.160894	-0.0361084	-0.287939	0.0774212	-0.248765	-0.0503903	-0.225526	0.156214	0.370686	0.392351	0.0623727	-0.0537389	-0.0549896	0.0541424	-0.0363101	-0.052811	0.412644	0.294112	-0.174046	-0.0311056	0.158715	0.187844	-0.127247	-0.154802	-0.105864
Hydantoin-5-propionic acid	HMDB01212	0.217546	0.20029	-0.0110466	-0.233833	-0.133527	-0.13651	0.217304	0.0133849	-0.0449121	-0.106918	0.0971617	-0.0601516	0.0416062	-0.186422	-0.103774	0.094259	-0.0472504	-0.0853895	-0.0787776	0.101274	-0.243993	-0.146992	0.117723	0.206015	-0.31374	0.1582	-0.0380584	0.107241	-0.0214482	-0.285196	0.0625706	0.0545073	0.0613611	-0.0141106	0.0713595	0.152959	0.0342687	0.287131	-0.0907918	0.0337042	0.100145	-0.143041	-0.0948234	0.0113691	0.213191	-0.0889373	-0.174246	-0.0415256
Menadione	HMDB01892	0.167392	0.143122	-0.038139	-0.143687	-0.193678	-0.102403	0.118932	-0.00628931	-0.139897	-0.074746	0.0421706	-0.00370908	0.10708	-0.12369	-0.149653	0.156426	0.0103209	-0.207708	-0.00693437	-0.0272537	-0.173279	-0.0444283	0.0667634	0.264312	-0.357604	0.158039	0.00112885	0.125867	0.0022577	-0.270521	-0.0392679	0.0395098	0.0395098	-0.070795	0.106434	0.169731	-0.00556362	0.200855	-0.112562	0.0815997	0.136107	-0.0879697	-0.0897436	0.0416062	0.230205	0.08418	-0.103854	-0.0856313
2-Octenedioic acid ; cis-4-Octenedioic acid	HMDB00341 ; HMDB04982	0.333253	0.135543	-0.311563	-0.139897	-0.0920013	-0.158926	0.236333	-0.278907	0.126592	-0.0501532	0.0204806	0.0955491	0.0207225	-0.165377	-0.153524	0.0691824	0.00596678	0.0907918	-0.151669	0.118449	-0.037494	0.0274956	0.154733	0.0932108	-0.2015	0.218029	0.0262861	0.123287	0.0564425	-0.0844219	-0.0273343	-0.074101	-0.0785357	-0.0219319	0.292937	0.36478	0.206176	0.269311	-0.0811966	0.126673	0.185212	0.138123	-0.147718	-0.0495081	0.0993388	0.0431382	-0.117481	-0.0356394
Glycylproline ; L-Prolinylglycine ; L-prolyl-L-glycine	; ; HMDB11178	-0.0940171	0.00991776	-0.000241896	-0.000241896	0.0685373	-0.155781	-0.0117723	-0.0302371	0.222464	-0.15691	0.146428	0.130302	-0.0543461	-0.00120948	0.0945815	-0.310918	0.186341	0.150863	-0.213917	0.173682	-0.0737784	-0.166344	0.117884	-0.0714401	0.222142	0.147154	0.137397	0.0108047	0.0741816	-0.0118529	-0.07015	0.0130624	0.0344299	0.0720045	0.0557168	-0.0520077	0.0478955	0.143606	0.00129011	-0.0684567	-0.130382	0.0693437	-0.0162071	0.135946	-0.0989357	-0.297452	0.00290276	0.149331
Capric acid ; Decanoate (n-C10:0) ; caprate	HMDB00511 ; ; C01571	-0.24174	-0.0601125	0.0453968	0.212551	0.0906324	0.0802306	-0.117967	0.0863991	-0.0176185	0.0408813	0.0140706	-0.0149576	0.0984538	0.25948	0.082569	0.0536215	0.238636	-0.17308	0.242184	-0.246739	0.274477	0.230088	-0.379221	-0.00483803	-0.225573	-0.0530973	-0.127966	0.00846655	0.111396	0.255327	-0.132199	-0.214647	-0.237829	-0.131514	-0.094906	-0.127764	-0.0818433	-0.0814401	0.228395	-0.0530167	-0.0721269	-0.018062	-0.0911565	-0.111315	0.0975266	0.201302	0.318262	0.0303183
Quinaldic acid	HMDB00842	0.159974	0.236172	-0.0757136	-0.171021	-0.118126	-0.17852	0.183599	-0.160135	-0.0602322	0.0478955	0.0215288	-0.142154	-0.303903	-0.146589	-0.0231414	-0.0864377	0.12498	-0.0547492	-0.158442	0.077165	-0.394775	-0.223915	0.215207	0.169892	0.129576	0.111676	0.167231	-0.0378971	-0.0979681	-0.280116	0.0663603	0.250927	0.236897	0.120384	0.236252	0.193275	0.268989	0.279068	-0.124093	0.312933	0.00733753	-0.131834	0.063135	0.0655539	0.0753104	-0.319303	-0.230608	-0.0399935
2-acetamido-5-oxopentanoate ; HMDB06488	C01250 ; HMDB06488	0.15046	0.227544	-0.327608	0.0519271	0.0367683	-0.0487825	0.0528141	-0.157716	-0.00241896	-0.000967586	-0.078697	0.21045	-0.131995	-0.0344299	-0.133769	0.139655	0.0141106	0.110144	-0.263183	0.088776	0.14538	0.0607966	-0.138929	-0.274391	0.191421	-0.16715	0.20408	0.104015	-0.304306	0.0874859	-0.153604	0.0321722	0.0453153	0.000161264	0.096678	0.127399	0.0810353	-0.247944	-0.0268505	0.0276568	0.118852	-0.01403	0.0461216	-0.00483793	-0.150298	0.0807128	0.0676504	0.24746
2-Oxoarginine ; 5-guanidino-2-oxopentanoic acid	HMDB04225 ; C03771	0.185373	0.204644	-0.105709	-0.155701	-0.0411224	-0.0184648	0.195452	-0.159732	-0.250363	0.197388	0.0675697	0.00757942	-0.207547	-0.0675697	0.0594259	0.149815	0.0669247	-0.0220932	-0.0821642	-0.100629	-0.173762	0.112079	0.0890179	0.152153	-0.040558	0.0372521	0.0103209	0.0891792	-0.139332	-0.247621	0.0720851	0.067086	0.0581358	0.0223351	0.200532	0.184325	0.100548	0.226093	-0.0936946	0.275278	0.0337042	-0.149734	0.175859	-0.0780519	0.108853	-0.0596678	0	-0.127318
cis-aconitate(3-)		0.231576	0.183277	-0.0608773	-0.24101	0.146509	-0.0365264	0.2169	-0.107402	-0.0965167	-0.316642	-0.0205612	0.065312	-0.0601516	-0.204967	-0.0666022	-0.148363	0.0994194	0.0633769	-0.385099	0.160781	-0.160619	-0.244074	0.129576	-0.098855	0.154007	-0.0389453	0.082648	0.0680535	-0.0967586	-0.158684	0.131108	0.191018	0.198436	0.0507983	0.201338	-0.0638607	0.127802	0.190937	-0.0173359	-0.0245122	0.113369	-0.0791001	-0.14925	-0.0604741	-0.246896	-0.27552	-0.0558781	0.34059
Demethylated antipyrine ; demethylated antipyrine	HMDB06240 ; C13008	-0.0642689	0.0666895	-0.249773	-0.0662861	-0.16396	-0.121195	0.0166623	-0.203579	-0.0238033	-0.206604	0.0195671	0.147258	-0.206968	-0.0175499	0.0239647	0.0938011	-0.0239647	0.0147258	-0.0673351	-0.112884	-0.0123051	-0.00568858	-0.0286446	0.162629	0.0520041	-0.0332036	0.174329	0.201037	-0.0800839	-0.239122	-0.0362294	0.0455087	0.0137171	0.233837	0.133904	0.204628	0.0710468	0.161378	0.0842798	0.187683	0.0725395	0.0254171	0.00141206	-0.0901701	0.0149275	0.0122244	0.0441369	-0.0832308
HMDB03357 ; N(2)-acetyl-L-ornithine	HMDB03357 ; C00437	0.02912	0.0110511	-0.0826006	-0.184641	-0.0417036	0.0554973	0.0491248	-0.158345	-0.249496	0.172864	0.083004	0.0549326	-0.110027	-0.12866	0.0197628	0.166734	-0.0500121	0.219892	-0.110027	-0.0992982	-0.0993789	0.0384771	-0.0621118	0.0212148	0.0330725	0.0301686	-0.0366218	0.0694523	-0.163749	-0.232879	0.0131483	-0.0362184	-0.0456562	0.0586432	0.095023	0.195531	0.0191175	0.156409	0.00120997	0.0604178	-0.0441236	-0.0908284	0.0994596	0.0357345	0.137372	-0.094781	0.027668	-0.0790514
D-Arginine ; L-Arginine	HMDB03416 ; HMDB00517	0.153713	-0.00303381	-0.11124	-0.228669	0.243919	0.00857558	0.24404	-0.131223	-0.247114	0.130616	-0.0899627	0.0200636	-0.168356	-0.186964	0.0122971	0.0251604	0.0787173	0.319076	-0.0602313	0.14445	-0.152338	-0.07896	0.058047	0.0142387	0.0870907	0.0766139	-0.0700609	0.197157	-0.0219648	-0.0804972	0.0329674	0.0201041	0.0173534	0.126571	0.0347473	-0.0285583	0.11302	0.103109	0.0208726	0.146675	-0.0866457	-0.196187	0.139232	-0.222884	-0.00275066	-0.233442	0.0478533	-0.000121353
HMDB04370	HMDB04370	0.156059	-0.014441	-0.115042	-0.229073	0.230974	-0.0114071	0.239348	-0.146432	-0.231986	0.128593	-0.0886683	-0.00121353	-0.187854	-0.187773	-0.00663394	0.00558222	0.0696564	0.340192	-0.0589369	0.15974	-0.171916	-0.0990237	0.0794859	0.0364058	0.110148	0.094655	-0.0478129	0.189714	-0.00481365	-0.113829	0.0400868	0.0396014	0.0355563	0.149789	0.0531929	-0.00453049	0.120301	0.128593	0.0217626	0.170783	-0.0876974	-0.174748	0.14174	-0.199665	0.014805	-0.24671	0.0332101	-0.00360013
monodehydroascorbate(1-)		0.239236	0.318094	-0.0829705	-0.189486	0.183841	-0.284309	0.121432	-0.0365264	0.131189	-0.159087	-0.186986	0.0120142	-0.245767	-0.203193	-0.138042	-0.26536	-0.0635381	0.24496	-0.391872	0.226093	-0.24617	-0.227625	0.208757	-0.180213	0.292211	-0.182874	0.135623	0.0695856	0.0308015	-0.0656346	0.17852	0.227221	0.228028	0.28955	-0.00862764	0.000564425	0.152879	0.00290276	0.0331398	0.218191	-0.0216094	0.172392	0.0163683	-0.015562	-0.0736978	-0.309305	-0.1811	0.101516
2-Amino-3-oxoadipate ; HMDB00812 ; HMDB03470 ; N-acetyl-L-aspartate(2-)	C05520 ; HMDB00812 ; HMDB03470 ; C01042	0.0711996	0.20356	-0.0218518	0.0472111	0.230653	-0.241297	-0.0765215	0.225331	0.132844	-0.00112887	-0.126555	-0.00713609	-0.209608	0.0370512	-0.00487834	-0.364021	-0.0893825	0.246175	-0.289354	0.258391	-0.10051	-0.0262866	0.0899067	-0.279074	0.396194	-0.257504	0.130586	0.0429778	0.148729	0.139013	0.205253	0.139617	0.134658	0.186022	-0.183039	-0.212268	0.0511621	-0.222831	0.103332	0.223194	-0.106396	0.351886	0.159494	0.00181426	-0.147076	-0.14381	-0.0707158	0.0809563
Guanidinosuccinic acid	HMDB03157	0.137962	0.17473	-0.0562006	-0.0208837	0.305999	-0.287776	-0.0245122	0.144977	0.149411	-0.119255	-0.133688	0.00467667	-0.273585	-0.0539429	-0.0258023	-0.350831	-0.0847444	0.328012	-0.35204	0.335914	-0.110385	-0.120626	0.156426	-0.211659	0.43872	-0.250685	0.201419	0.0635381	0.192308	0.123125	0.198033	0.22706	0.224399	0.24746	-0.119739	-0.148847	0.0980487	-0.1786	0.138123	0.17989	-0.0551524	0.339058	0.179407	-0.0336236	-0.182632	-0.222787	-0.116755	0.17989
(5-hydroxyindol-3-yl)acetaldehyde ; 5-Hydroxyindoleacetaldehyde ; Indoleacetic acid ; indole-3-acetate	C05634 ; HMDB04073 ; HMDB00197 ; C00954	0.129011	0.182551	-0.0681342	-0.00919207	0.310676	-0.29076	-0.02806	0.141187	0.146751	-0.120142	-0.121674	-0.000967586	-0.276165	-0.0409611	-0.0214482	-0.358894	-0.07781	0.338171	-0.352201	0.334623	-0.104338	-0.121109	0.148524	-0.206983	0.444203	-0.238429	0.215852	0.0699887	0.193275	0.117804	0.189405	0.221577	0.218755	0.256652	-0.115385	-0.137317	0.101032	-0.169408	0.140784	0.169408	-0.0672472	0.336075	0.175778	-0.0439445	-0.1786	-0.225044	-0.103129	0.186502
HMDB02201	HMDB02201	0.145057	0.249718	-0.120948	-0.0191905	0.2015	-0.34817	-0.0377358	0.0592646	0.171101	-0.178197	-0.0916788	0.0471698	-0.281487	-0.0579745	-0.0682148	-0.337204	-0.160861	0.26907	-0.401629	0.298662	-0.107805	-0.150379	0.12377	-0.235849	0.378971	-0.185696	0.303016	0.0614417	0.0675697	0.0391872	0.16328	0.237462	0.237865	0.314304	-0.0466054	-0.0137075	0.107725	-0.154975	0.0604741	0.166667	0.00104822	0.342284	0.122642	0.00338655	-0.204725	-0.216981	-0.151508	0.182632
Argininic acid ; Citrulline ; L-citrulline	HMDB03148 ; HMDB00904 ; C00327	0.00872306	0.159196	-0.106171	-0.0621922	0.0352153	-0.167192	0.0781037	-0.0359826	-0.067321	0.060496	0.0166384	0.0506018	-0.250707	-0.104232	0.110815	-0.218844	-0.192392	0.282005	-0.393991	0.287215	-0.0102577	0.0571441	0.0078346	-0.0948228	0.267628	0.0429287	0.34343	0.0758825	0.15229	-0.0112269	0.076044	0.0625152	0.0540749	0.237663	0.0947017	0.140013	0.00613845	0.0942575	0.0749133	0.18585	0.0358211	0.358978	0.0984978	0.0520153	-0.167232	-0.0363461	-0.0306518	0.139125
Debrisoquine	HMDB06543	0.156692	0.0130038	-0.123617	-0.19324	0.131209	-0.01155	0.310799	-0.115823	-0.234109	0.121517	-0.102375	-0.00844036	-0.159236	-0.177732	-0.00823844	0.0456345	0.00985382	0.286892	-0.0973267	0.0187788	-0.122405	-0.0883209	0.109563	0.0421614	0.0539133	0.0997094	-0.0682902	0.18068	-0.0485422	-0.0801229	0.0518133	0.0315807	0.0267346	0.104515	0.103142	0.0854133	0.200994	0.201357	0.0189807	0.163598	-0.0415557	-0.225628	0.145707	-0.102334	0.0807287	-0.209232	0.0212423	-0.0929652
N-Carbamoyl-L-aspartate ; Ureidosuccinic acid	C00438 ; HMDB00828	0.108775	0.18699	0.153567	-0.0443486	0.313182	-0.184289	0.0938174	0.0219727	0.163969	0.0527345	-0.0568468	-0.164453	-0.287903	-0.0415667	-0.0836172	-0.402	0.0683371	0.283266	-0.260447	0.349265	-0.339267	-0.19082	0.26468	-0.148205	0.165299	-0.166791	0.060556	-0.0869232	0.206543	-0.0683371	0.270446	0.277421	0.277421	0.176427	-0.100792	-0.217187	0.1374	-0.0136271	0.132965	0.211946	-0.0715625	0.122926	0.12724	0.00854718	-0.122523	-0.407322	-0.270849	0.120427
allantoate	C00499	0.0688599	0.138607	-0.0306402	0.0461216	0.335269	-0.30866	0.0197549	0.131914	0.118529	-0.138365	-0.181664	0.0543461	-0.288824	-0.017094	-0.0151588	-0.321077	-0.117884	0.360103	-0.291405	0.297452	-0.0495888	-0.127883	0.154007	-0.223512	0.394291	-0.245847	0.24367	0.0811159	0.151347	0.131753	0.199806	0.170618	0.166828	0.237865	-0.0902274	-0.120464	0.141268	-0.160055	0.169408	0.197388	-0.020158	0.325431	0.152234	-0.0555556	-0.216336	-0.183922	-0.0970811	0.148524
2,3-Dimethyl-3-hydroxyglutaric acid ; 2-Isopropylmalic acid ; 3-Isopropylmalate	HMDB02025 ; HMDB00402 ; HMDB12156	-0.00934415	0.058856	0.108853	-0.0147241	0.153875	-0.0714362	0.0836523	0.0521411	0.114395	-0.0105172	-0.170419	0.0350304	-0.11844	-0.0834096	-0.0611617	-0.199787	-0.143722	0.190807	-0.180937	0.146756	-0.113262	-0.0526265	0.130616	-0.155533	0.227576	-0.116903	0.0705058	-0.122364	0.212488	0.0722857	0.267097	0.159457	0.169449	0.131506	-0.0546491	-0.137047	-0.0715171	0.0885874	0.248287	0.112939	0.115487	0.24582	0.0291246	0.102583	-0.105981	-0.122607	0.0244728	0.114476
Sulforaphane	HMDB05792	0.146541	0.0054963	0.0294214	-0.328404	0.166425	-0.00517299	0.157453	-0.0824445	-0.346186	0.113078	-0.159231	-0.0926288	-0.161656	-0.208778	0.107744	0.0515682	0.0124475	0.0612676	-0.0569029	0.0362109	-0.155432	0.0670063	0.0475268	0.180085	-0.0359684	0.0200453	-0.131507	0.194068	0.0406564	-0.185662	0.0363726	0.0590852	0.0425963	0.190754	-0.0219852	0.0206111	0.0084061	0.151067	-0.032897	0.183318	-0.141772	-0.170709	0.131588	-0.262287	0.1269	-0.108794	0.0397673	-0.193502
HMDB01015	HMDB01015	0.0592646	0.0974036	0.187308	-0.293662	0.0671666	-0.234478	0.230769	-0.105306	-0.00524109	-0.160781	-0.237381	-0.163683	-0.234881	-0.298339	-0.0982906	-0.236817	0.236172	0.0454765	-0.0699887	0.119255	-0.431624	-0.335591	0.296404	0.182632	0.013143	0.1607	0.0790195	0.00209644	0.000161264	-0.21303	0.0308015	0.245928	0.255685	0.202951	-0.0604741	-0.0799871	-0.0179003	0.22577	-0.150056	0.289631	-0.10079	-0.207386	0.0632962	-0.146105	0.0145944	-0.431624	-0.213353	0.0204806
O-Ureidohomoserine	HMDB12271	0.0513234	0.139496	-0.103413	0.0268107	-0.186627	-0.0199569	0.0118532	-0.0911162	-0.304231	-0.164614	-0.112323	0.0216099	-0.104824	0.0651521	-0.098857	0.0203197	0.0111678	-0.226944	-0.143568	-0.314673	-0.066281	0.29012	0.127361	0.0657972	0.0805128	-0.108775	0.0697885	0.152398	0.0460016	-0.244078	0.0422118	0.104582	0.0976475	-0.0215292	0.125708	0.0798274	0.0090713	0.0536618	0.041607	0.19973	0.0819239	0.142722	0.0766827	0.0773278	0.0840607	0.200214	0.165299	-0.144657
1,2-dehydrosalsolinol ; 5-Hydroxytryptophol ; 5-hydroxytryptophol ; N,N-dimethylindoliumolate	; HMDB01855 ; ;	0.0917209	0.134981	-0.112283	0.0414861	-0.187998	-0.0435826	-0.0174975	-0.0965186	-0.281251	-0.168	-0.127401	0.0449937	-0.0914387	0.0643458	-0.094906	0.0203197	0.000282218	-0.237507	-0.141714	-0.317334	-0.0565243	0.272945	0.133086	0.0520894	0.0838994	-0.115871	0.0843833	0.14506	0.0419699	-0.22263	0.0261657	0.0972443	0.089181	-0.0304796	0.142157	0.0891003	0.0192312	0.0355192	0.049106	0.195537	0.0853912	0.160058	0.0831334	0.0795855	0.0476142	0.213357	0.173846	-0.139335
4-Oxo-4-(3-pyridyl)-butanamide ; BOX A ; BOX B ; PHderiv_Pyruvate; Pyruvic acid; 2-Oxopropanoate; 2-Oxopropanoic acid; Pyroracemic acid	HMDB01267 ; HMDB04146 ; HMDB04145 ; C00022	-0.00411224	-0.0951459	0.102645	-0.203999	-0.0759555	-0.0135462	0.0750685	-0.0343493	0.145864	-0.127802	-0.0384615	-0.0407192	-0.0448315	-0.229479	-0.0240284	-0.237462	-0.0598291	0.160861	-0.105064	0.329786	-0.0249153	-0.236413	-0.075633	-0.125947	0.201984	0.232543	0.134575	-0.101597	-0.0470892	-0.0403967	0.0137075	0.0369295	0.0513627	0.0141106	-0.00104822	-0.141429	0.113449	0.151024	0.0180616	-0.101677	-0.0895017	0.026528	-0.0263667	0.139494	-0.189486	-0.297694	-0.159249	0.367279
PHderiv_Oxamate; Oxamic acid; Oxalic monoamide	C01444	0.345216	0.0376628	-0.0446389	-0.328804	0.146296	-0.115489	0.135812	-0.0539135	-0.1965	-0.158756	-0.295899	0.00467761	-0.0285899	-0.307512	-0.179362	0.058712	-0.0565345	0.0871003	-0.0850841	0.0285495	-0.172063	-0.0832292	0.144078	0.118069	-0.060446	0.025122	-0.0658898	0.141054	-0.0687931	-0.134643	0.0545183	0.141296	0.149562	0.120932	-0.069398	-0.00931489	-0.127545	0.254809	-0.00120973	0.158434	0.204928	-0.0483084	0.0554055	-0.257188	-0.00625025	-0.0928263	0.100891	0.00407274
Fructosamine ; Glucosamine	HMDB02030 ; HMDB01514	0.0354789	-0.10305	-0.00209648	-0.133086	-0.112363	-0.187393	-0.0177797	-0.0831334	0.0798678	-0.223759	-0.0616445	0.0174975	0.0108856	-0.183321	-0.0641845	-0.179047	-0.0333018	0.191344	-0.0308021	0.090834	-0.00540246	-0.207874	-0.0129014	-0.070353	0.155018	0.18953	0.184006	0.018062	-0.0222146	-0.0551535	-0.0617655	0.0647489	0.0811579	0.10047	-0.0522507	-0.0592255	-0.0438648	0.0528958	-0.0234241	-0.0345516	-0.00991796	0.109864	-0.0104421	0.0574113	-0.178684	-0.177838	-0.0146753	0.36519
7-Aminomethyl-7-carbaguanine	HMDB11690	0.0464451	-0.106437	-0.00733767	-0.129941	-0.111476	-0.19344	-0.0093132	-0.0857137	0.0747072	-0.21626	-0.0660794	0.0149172	0.00927288	-0.185175	-0.0668454	-0.174612	-0.0295926	0.19207	-0.0205616	0.0864797	-0.000806338	-0.20739	-0.0153204	-0.0684984	0.153003	0.197029	0.184893	0.0261253	-0.0174572	-0.0458	-0.0649908	0.0600722	0.0755942	0.0937771	-0.0466063	-0.0565646	-0.0383817	0.0516863	-0.0296329	-0.0289072	-0.0112887	0.109541	-0.00544278	0.0535408	-0.181345	-0.179531	-0.0124176	0.366158
HMDB03269 ; PHderiv_Oxalate; Oxalic acid; Ethanedioic acid	HMDB03269 ; C00209	-0.0693716	-0.0653384	-0.0635638	-0.0383157	-0.102847	-0.146406	-0.214245	-0.0768734	0.0610632	-0.211825	-0.0552553	0.0600145	0.0282326	-0.0912318	-0.0278293	-0.16746	0.135275	0.0907478	-0.12745	0.101315	0.147294	0.0066145	-0.00984109	0.0384771	0.28273	0.168993	0.184157	0.0435589	-0.0488021	0.130596	-0.258127	-0.117932	-0.104622	0.0767928	-0.0824393	0.0807453	-0.143906	0.00653384	-0.100024	-0.0676777	0.0764701	0.255304	-0.0590465	-0.0183915	-0.0781641	-0.0278293	0.0596919	0.324837
3-Deoxyarabinohexonic acid ; Allose ; Alpha-D-Glucose ; Beta-D-Galactose ; Beta-D-Glucose ; D-Fructose ; D-Galactose ; D-Glucose ; D-Mannose ; D-Tagatose ; D-glucose ; D-tagatose ; L-Gulose ; L-Sorbose ; Myoinositol ; Scyllitol ; myo-inositol	HMDB00346 ; HMDB01151 ; HMDB03345 ; HMDB03449 ; HMDB00516 ; C02336 ; C00984 ; HMDB00122 ; C00159 ; HMDB03418 ; C00031 ; C00795 ; HMDB12326 ; C08356 ; HMDB00211 ; HMDB06088 ; C00137	0.113334	-0.0593692	-0.160684	-0.0509801	-0.197225	-0.250706	-0.152779	-0.162055	0.0233928	-0.205372	-0.0169396	0.08252	0.0713076	-0.109139	0.040655	-0.112608	0.249899	0.0916351	-0.0788901	0.00967976	0.117125	0.012745	0.128015	0.132693	0.223199	0.149956	0.196338	0.150359	-0.0093571	0.0824393	-0.319109	-0.055578	-0.0624345	0.129144	0.0993789	0.188755	-0.0590465	0.0221021	-0.1602	0.0116157	0.105187	0.257078	-0.0287973	-0.0385577	-0.0800194	0.00621118	0.013471	0.267081
Paraxanthine ; Theobromine ; Theophylline	HMDB01860 ; HMDB02825 ; HMDB01889	0.131161	-0.0393644	-0.168589	-0.0398484	-0.187707	-0.270307	-0.142534	-0.161652	0.0181496	-0.189239	-0.015165	0.0714689	0.0584819	-0.101476	0.0482375	-0.109946	0.265145	0.0936517	-0.0710656	0.027668	0.105348	-0.00500121	0.13834	0.144228	0.23538	0.140518	0.206824	0.150601	-0.0342018	0.080584	-0.315641	-0.0483988	-0.0566266	0.13108	0.100831	0.199806	-0.052916	0.026458	-0.181738	0.028636	0.104541	0.239735	-0.0216181	-0.0582399	-0.0823586	-0.00258127	-0.00709849	0.268613
adrenochrome o-semiquinone		0.135392	-0.0287074	-0.244013	-0.086364	-0.163455	-0.22345	-0.0789452	-0.260463	-0.0868478	-0.248932	0.0480606	0.112088	0.0276591	-0.116523	0.0495121	-0.15402	0.254979	0.129102	-0.144746	-0.0252399	0.0445932	-0.000725748	0.115636	0.037497	0.190469	0.125071	0.280623	0.219982	-0.0821708	-0.0339489	-0.277961	0.0557213	0.0564471	0.155955	0.222724	0.261995	0.0774131	0.0385453	-0.154826	0.0408838	0.0483832	0.112249	-0.10096	-0.0812031	-0.160793	-0.0264495	0.0121764	0.351988
2-Methyl-3-hydroxy-5-formylpyridine-4-carboxylate	HMDB06954	0.110815	0.012075	0.104434	-0.0400614	0.0319442	-0.1323	-0.048421	-0.0102981	-0.161538	-0.000161538	-0.122648	0.119902	0.153825	-0.0198692	-0.0511672	0.00872306	0.0367903	-0.249496	-0.00589614	-0.260844	0.137065	0.287659	-0.0109442	0.0303288	-0.439666	-0.119296	-0.123577	0.101688	0.13553	-0.0163557	-0.0709556	-0.136055	-0.1218	-0.045796	-0.00577499	0.0258461	-0.129755	-0.0685729	0.0344884	-0.0155077	0.0806479	0.0612229	-0.16598	0.0293192	0.00436153	0.248849	0.112269	-0.0858171
4,6,7-trihydroxy-1,2,3,4-tetrahydroisoquinoline ; 4-Hydroxy-4-(3-pyridyl)-butanoic acid ; Beta-Tyrosine ; L-Threo-3-Phenylserine ; L-Tyrosine ; L-tyrosine ; o-Tyrosine	; HMDB01119 ; HMDB03831 ; HMDB02184 ; HMDB00158 ; C00082 ; HMDB06050	0.268263	0.0971617	0.0141106	-0.255846	0.0547492	-0.172311	0.0935333	-0.0539429	-0.180939	0.0324141	-0.100387	-0.155056	-0.218916	-0.208192	0.0189486	-0.0795839	0.0772456	-0.044509	-0.14925	0.148605	-0.404209	-0.152072	0.169731	0.190856	0.0330592	0.0483793	0.0317691	-0.0278987	-0.0542654	-0.223109	0.14417	0.272698	0.279471	0.0873246	0.0645057	0.0889373	-0.0518465	0.234156	-0.182793	0.268989	-0.00459603	-0.169731	0.15046	-0.144412	-0.0137881	-0.248589	-0.165135	-0.00798258
4-Pyridoxic acid ; 4-pyridoxate	HMDB00017 ; C00847	0.0456415	-0.0299169	0.028788	-0.0967664	0.0452383	-0.185791	-0.217644	0.0111281	-0.237884	-0.196516	-0.252399	0.0466898	0.0641884	-0.143698	-0.130635	-0.000725748	0.030804	-0.10483	-0.108056	-0.126522	0.192565	0.0904766	-0.110394	-0.00411257	-0.0799129	-0.10854	0.104992	0.144021	-0.0232239	0.0592694	-0.177647	0.0155633	0.0302395	-0.0118539	-0.0254818	0.0904766	0.013386	-0.250383	0.0529796	-0.145311	-0.0781389	-0.0382227	-0.0597532	0.0549956	0.00733812	0.0760423	0.0679784	0.0370938
choline phosphate(1-)	C00588	-0.0193517	0.0185454	-0.114901	0.140542	0.00217707	-0.115465	0.163119	-0.133607	0.145219	-0.292533	-0.0597484	-0.0129011	-0.138123	0.0717626	-0.00830511	-0.299468	0.0507983	0.177149	-0.171585	-0.00499919	0.0194323	-0.0573295	0.0194323	-0.124174	0.105547	0.143767	0.175375	-0.0999032	0.216659	-0.117965	0.127076	0.118932	0.111595	0.10587	0.258749	0.0529753	0.181745	0.109902	0.174972	0.166425	0.0540235	0.212869	-0.222303	0.0141913	-0.0944203	-0.0449927	0.105386	0.115143
Epinephrine ; HMDB00819 ; Methylnoradrenaline	HMDB00068 ; HMDB00819 ; HMDB02832	-0.0128516	-0.161171	-0.0446978	-0.0670063	-0.157776	0.11033	-0.0949728	-0.109683	-0.00832528	-0.0280473	-0.112432	0.116796	0.355724	-0.0492242	-0.145248	0.127304	0.0674105	-0.235694	0.167395	-0.23432	0.202474	0.368656	0.0457486	0.0579536	-0.10055	-0.0304721	-0.218882	0.20013	-0.071371	0.141853	-0.0684612	-0.130375	-0.11712	-0.0725835	-0.0562562	-0.00250567	-0.360573	0.170709	-0.0331394	-0.0229551	0.24992	0.0155998	-0.108309	-0.0762207	-0.0603785	0.280635	0.347803	0.0778373
5-Hydroxyisourate	C11821	-0.058297	-0.0736978	0.337365	-0.0490244	0.0542654	-0.134091	0.0775681	0.156184	0.080229	0.173682	-0.159087	-0.271892	-0.081761	-0.0588615	0.0407999	-0.0315272	0.225448	0.00661184	0.109176	-0.142961	-0.107321	0.0352363	0.0395098	0.048218	-0.148444	0.0124174	-0.222464	-0.107886	0.242945	0.0628124	-0.0197549	-0.0450734	-0.0314465	-0.0599903	-0.233672	-0.284551	-0.265522	-0.0374133	-0.0137075	0.131511	-0.123609	-0.0832124	0.148928	0.0493469	0.0439445	-0.15312	0.0528947	-0.0932108
3,4-Dihydroxymandelic acid	HMDB01866	0.0581358	-0.054588	0.305435	-0.166667	-0.0876472	-0.0781326	0.09821	0.096678	0.0283825	0.199887	-0.143203	-0.152879	0.0661184	-0.159329	-0.0152395	0.163199	0.13264	-0.083293	0.182632	-0.25633	0.0124174	0.223915	0.0556362	0.0925657	-0.338816	-0.000886954	-0.355104	0.0198355	0.131672	0.0754717	-0.1403	-0.22069	-0.20924	-0.12369	-0.206257	-0.113449	-0.280519	-0.0623287	-0.0814385	0.0683761	-0.0217707	-0.016449	0.0871634	0.028705	0.159652	0.0245928	0.0696662	-0.191582
O-Phospho-L-serine	C01005	-0.178439	-0.0297533	0.0220126	-0.0947428	-0.222222	0.0849057	-0.162393	0.0378165	0.018626	-0.0994194	0.0115304	0.0941784	0.373246	-0.0102403	-0.0107241	0.0834543	0.00822448	-0.22827	0.0878891	0.0301564	0.237865	0.198113	-0.00306402	0.199645	0.0912756	-0.0241896	-0.153604	0.225206	-0.0141106	0.14538	-0.129334	-0.123287	-0.121271	-0.147718	-0.129092	-0.142235	-0.260442	0.02806	-0.010966	-0.374294	0.00620868	0.180455	-0.102161	-0.141913	-0.0943396	0.155217	0.0807934	0.256894
cis,cis-2-amino-3-(3-oxoprop-1-enyl)but-2-enedioate	C04409	-0.180294	-0.023464	0.0855507	-0.151024	-0.229076	0.060716	-0.13901	0.0387841	0.031124	-0.0699081	-0.0421706	0.0282213	0.302854	-0.0651508	-0.0269311	0.0879697	0.00983712	-0.225367	0.110385	0.0327367	0.195936	0.174004	-0.053056	0.201903	0.0729721	-0.0342687	-0.200693	0.191663	0.021045	0.153766	-0.133366	-0.107483	-0.106434	-0.0665215	-0.168924	-0.182229	-0.267376	0.0260442	0.0253185	-0.31511	0.00387034	0.159329	-0.114578	-0.115143	-0.0483793	0.106112	0.111917	0.199806
Ecgonine ; Pseudoecgonine	HMDB06548 ; HMDB06348	0.185373	0.242542	-0.159007	-0.0929689	-0.107241	-0.000886954	0.216014	-0.0888566	-0.216336	0.106515	-0.243025	0.0441058	0.08418	-0.0263667	0.0106434	0.186502	-0.166828	-0.233188	-0.0174972	-0.13143	0.140784	0.300919	-0.0319303	0.0809547	-0.248589	0.0379777	-0.156023	0.21811	-0.0814385	0.0473311	-0.0886147	-0.129818	-0.130624	-0.150943	0.0383809	0.329302	0.133769	0.0287857	-0.129495	0.195049	0.046041	0.0394291	-0.0116917	-0.0309627	0.142719	0.301967	0.120142	-0.254798
3-Phospho-D-glycerate ; D-Glycerate 2-phosphate	C00597 ; C00631	0.215933	0.0791808	-0.24359	-0.243428	-0.213595	0.061603	0.145783	-0.384373	-0.0766005	-0.0720045	0.142396	0.208837	0.146105	-0.215772	-0.107483	-0.0641026	-0.0441058	0.0401548	-0.137478	0.121674	-0.128205	0.0971617	0.254717	0.0482987	0.225448	0.128447	0.0314465	0.274472	0.0115304	-0.206176	-0.0395098	0.0270924	0.0375746	0.0686986	0.409692	0.361393	0.265683	0.212869	-0.099742	-0.0642638	-0.0642638	-0.00886954	-0.127157	-0.0314465	-0.0127399	0.0243509	0.0194323	0.104741
8-Chloroxanthine	HMDB06039	0.231656	0.082648	-0.196259	-0.265522	-0.189889	0.0599903	0.118287	-0.345993	-0.115949	-0.0798258	0.106999	0.183519	0.160297	-0.233269	-0.115465	-0.0706338	-0.0666022	0.015562	-0.137558	0.118771	-0.132317	0.0923238	0.279149	0.0716014	0.215207	0.0805515	0.0129818	0.277778	0.0154007	-0.199726	-0.0209644	0.0398323	0.0528947	0.0633769	0.361555	0.341074	0.23601	0.177794	-0.0952266	-0.0944203	-0.0516852	-0.0384615	-0.112159	-0.0617642	-0.0243509	0.02169	0.028705	0.123206
3-Oxodecanoic acid	HMDB10724	-0.0461225	0.0739815	-0.192553	0.227266	0.0350757	0.136997	0.0886165	0.0149576	0.0467273	0.127321	-0.157196	0.046566	0.148689	0.211422	0.0118532	0.254319	-0.098978	-0.190134	0.0888987	-0.129175	0.343016	0.281533	-0.287661	-0.10184	-0.205576	-0.0401556	-0.0815208	-0.040841	0.113694	0.24686	-0.0769246	-0.160098	-0.17941	-0.174008	0.0508799	0.0903502	0.114581	-0.147197	0.134175	0.0237466	-0.0218114	0.130546	-0.15651	0.0986151	0.188562	0.45925	0.160985	-0.23662
4,6-Dimethylnonanoic acid ; Undecanoic acid	HMDB02373 ; HMDB00947	-0.203999	-0.0781326	0.0560393	0.269311	0.0852282	0.144573	-0.0024996	0.248428	-0.0253185	0.163522	-0.0338655	-0.00959523	0.193114	0.27552	0.0439445	0.120223	-0.0478955	-0.0839381	0.269231	-0.157071	0.332769	0.168682	-0.298097	-0.0067731	-0.170698	0.0443477	-0.118449	0.0450734	0.106999	0.333091	-0.103935	-0.193598	-0.208192	-0.176101	-0.191824	-0.187873	-0.0795033	-0.117078	0.217304	-0.0881309	0.0212869	0.0591034	-0.0208031	-0.0257217	0.00806322	0.263345	0.271488	0.0678923
Dodecanol	HMDB11626	-0.202548	-0.132801	0.0977262	0.25133	0.102806	0.0994194	-0.0147557	0.236978	0.0474923	0.0894211	-0.0715207	-0.00354781	0.152717	0.241493	0.0373327	0.110063	-0.015562	-0.0453959	0.305515	-0.139574	0.331882	0.100145	-0.313659	-0.0045154	-0.165054	0.0240284	-0.101193	0.0203193	0.128366	0.347686	-0.1224	-0.157555	-0.171021	-0.114981	-0.230689	-0.21811	-0.124577	-0.150137	0.274875	-0.106676	0.0253185	0.0386228	0.000886954	-0.00943396	0.0106434	0.202548	0.291001	0.0959523
Indoleacrylic acid	HMDB00734	-0.0183035	-0.146025	0.14159	-0.26657	-0.0476536	-0.236333	-0.0849863	-0.0840993	0.159087	-0.198274	0.0550718	0.0297533	-0.163038	-0.239639	-0.0316884	-0.266328	0.129011	0.032656	-0.203435	0.144412	-0.324706	-0.273827	0.23472	0.0807934	0.110708	0.0562006	0.0590227	-0.0621674	-0.0168521	-0.273827	0.0503145	0.159813	0.180132	0.274069	-0.000967586	0.0263667	0.0683761	0.179971	-0.175052	0.123932	-0.0562006	-0.130463	0.000806322	0.158039	-0.00411224	-0.428318	-0.318336	-0.0486212
HMDB01276 ; HMDB02189	HMDB01276 ; HMDB02189	-0.203999	-0.0680535	0.0362038	0.241251	0.0798258	0.164167	0.0137075	0.239478	-0.010966	0.170376	-0.0377358	-0.00782132	0.208595	0.27173	0.0203999	0.158039	8.06322e-05	-0.0811159	0.284228	-0.185454	0.286647	0.131672	-0.245364	0.0474923	-0.178439	0.0632962	-0.134414	0.0495888	0.111917	0.310192	-0.135865	-0.172392	-0.187873	-0.202467	-0.155539	-0.191663	-0.0585389	-0.102887	0.199968	-0.0623287	0.0107241	0.0645057	-0.0428157	-0.0481374	0.0334623	0.248266	0.250524	0.0666828
(Z)-but-2-ene-1,2,3-tricarboxylate	C04225	0.139736	0.0317691	-0.123932	-0.0797452	-0.150943	-0.186744	0.0761168	-0.112482	-0.0553137	0.14538	0.0586196	0.0413643	0.102483	-0.00878891	-0.0150782	0.266005	0.208353	-0.12369	0.138768	-0.248186	-0.00129011	0.233269	0.0965167	0.264393	-0.278423	0.0589421	-0.249637	0.20158	0.0462022	-0.0415256	-0.118449	-0.230044	-0.252943	-0.0566038	0.153443	0.256491	0.0266892	0.0528141	-0.226899	0.0880503	-0.0504757	0.0309627	0.0314465	-0.0680535	0.348008	0.0711176	-0.0574907	-0.385341
Lanthionine ketimine	HMDB04823	0.149455	0.108614	-0.121878	-0.185337	-0.0519685	-0.0939787	0.11329	-0.293749	-0.152559	0.0614026	0.0141109	-0.11829	-0.225775	-0.105146	-0.0790211	0.0582176	0.144939	0.0257625	-0.0803516	-0.0440664	-0.372367	-0.139496	0.199609	0.241901	-0.00439454	0.104259	0.0411635	0.0384623	-0.0430181	-0.330921	0.0876086	0.190941	0.184409	0.0775697	0.19465	0.16667	0.156792	0.287903	-0.119902	0.236821	-0.075957	-0.223275	0.0986151	-0.0911162	0.126152	-0.204165	-0.145221	-0.126514
Kynurenic acid ; kynurenate	HMDB00715 ; C01717	0.29334	0.22698	-0.184083	-0.283019	0.0261248	-0.00620868	0.227947	-0.188034	-0.238187	0.000645057	-0.0302371	-0.0344299	-0.134333	-0.141026	-0.0255604	0.186018	-0.0202387	-0.0905499	-0.144009	0.0153201	-0.152556	0.068618	0.000403161	0.127802	-0.0911143	-0.102	-0.120303	0.157233	-0.144493	-0.282535	0.170456	0.162877	0.138042	0.0852282	0.196904	0.159894	0.140542	0.281406	-0.0270118	0.15054	0.0897436	-0.0808741	-0.024996	-0.160861	0.138929	-0.0594259	-0.0174972	-0.0995001
Glutarylglycine ; HMDB01138 ; N-acetyl-L-glutamate(2-)	HMDB00590 ; HMDB01138 ; C00624	0.286602	0.0684843	-0.124708	-0.0629185	0.105187	-0.166411	0.065903	-0.287086	0.0953457	-0.107123	-0.0145196	0.293135	0.160523	-0.0772768	-0.237154	0.10922	0.0551746	0.239816	-0.0158909	0.0865532	0.0934097	0.0733242	0.193031	0.0676777	0.038961	-0.0321045	-0.081068	0.244979	0.0380737	0.0606598	-0.0442042	-0.0653384	-0.083246	0.0474308	0.217714	0.248931	0.123175	-0.118738	0.0765508	-0.284262	-0.0634024	0.267161	-0.00193595	0.0165363	0.121723	-0.0330725	-0.0436396	-0.00871179
3-Indolepropionic acid ; methyl indole-3-acetate	HMDB02302 ;	0.352794	0.0302395	-0.172002	-0.191597	-0.027901	-0.254254	0.072978	-0.352875	0.011612	-0.254254	0.0788646	0.187807	0.0743488	-0.195629	-0.138053	-0.0327393	0.0578179	0.25885	-0.122087	0.103217	-0.107007	-0.0913636	0.251189	0.112249	0.0108056	0.103863	-0.00483832	0.25385	0.100879	-0.113701	0.00669301	0.0024998	-0.0248367	0.18684	0.316023	0.337231	0.256753	-0.00475768	-0.123135	-0.109265	-0.119829	0.20829	-0.0751552	0.00395129	0.0708007	-0.187082	-0.280139	-0.0699137
S-Prenyl-L-cysteine	HMDB12286	0.338924	0.0234658	-0.174421	-0.196597	-0.0423353	-0.245222	0.0732199	-0.361422	0.0233852	-0.246351	0.0791872	0.182727	0.0881381	-0.197565	-0.145956	-0.0275784	0.0703975	0.254173	-0.102572	0.101121	-0.105959	-0.0870091	0.25256	0.127409	-0.0014515	0.12249	-0.0221756	0.251593	0.104669	-0.101282	-0.00330618	-0.0130635	-0.0395129	0.17676	0.316829	0.342876	0.255786	0.0049996	-0.128215	-0.110636	-0.118055	0.209902	-0.0891864	-0.00999919	0.0866866	-0.183211	-0.279171	-0.072091
oxalatosuccinate(3-)	C05379	0.25331	0.111075	-0.0300291	-0.361641	0.16516	-0.195916	0.182758	-0.151598	-0.21989	-0.121004	-0.011382	-0.21432	-0.316758	-0.265338	-0.0603811	-0.157088	0.146836	0.0923475	-0.252099	0.15628	-0.451001	-0.347756	0.247336	0.263965	0.077898	0.0823378	0.0485147	0.0866161	0.075557	-0.310058	0.268809	0.334275	0.334356	0.278495	0.163949	0.00217953	0.22659	0.345012	-0.166694	0.248547	-0.0662739	-0.282451	0.0226833	-0.187924	-0.0267194	-0.490152	-0.28463	0.0224411
L-beta-aspartyl-L-glycine	HMDB11165	0.170376	0.00757942	0.052169	-0.131108	-0.0373327	-0.208192	0.0752298	-0.143041	0.138849	0.104338	0.0107241	-0.0373327	-0.187792	-0.0865183	-0.00564425	0.0953072	0.135785	0.158442	0.175697	0.0665215	-0.325431	-0.185615	0.160781	0.233672	-0.0487825	0.09184	-0.13522	-0.0294307	0.0215288	-0.25633	0.0370102	0.0796646	0.0750685	0.175294	-0.0363651	0.0523303	0.0276568	0.0235446	-0.152314	0.27294	-0.157313	-0.100387	0.208918	-0.0599097	0.211418	-0.22835	-0.161506	-0.2985
3-Hydroxysuberic acid	HMDB00325	-0.0156833	0.0151188	-0.120507	0.0463644	-0.38172	-0.0307618	-0.0212873	0.0943012	0.0432197	0.0678533	-0.0262463	0.0331808	0.407241	0.109622	0.0389058	0.337614	0.15647	-0.390913	0.196424	-0.505856	0.225694	0.357772	0.0466063	0.267624	-0.191465	-0.0288669	-0.336525	0.177072	0.106598	0.13486	-0.236136	-0.234523	-0.260649	-0.18824	0.0031044	0.131352	-0.11075	-0.0488238	-0.238434	-0.015522	-0.0407201	0.187474	-0.0708368	0.0611607	0.349789	0.357893	0.114903	-0.334227
Diaminopimelic acid	HMDB01370	-0.0351804	0.16747	-0.0154116	0.0544248	-0.25058	0.0247716	0.124624	0.0432897	0.173522	0.0437738	-0.0727412	-0.125512	0.117161	0.0690295	-0.127892	0.277853	0.0632603	-0.399129	0.09485	-0.314688	0.227059	0.288343	-0.100539	0.0392552	-0.262603	-0.038529	-0.257116	-0.0739112	0.0518024	0.13003	-0.173804	-0.278377	-0.289069	-0.168761	-0.0292498	0.0563613	-0.0412321	-0.0783491	-0.129667	0.0124665	0.126682	0.15339	-0.22129	0.143667	0.319367	0.23892	0.068263	-0.273334
5-Hydroxyindoleacetic acid	HMDB00763	-0.147476	-0.0803903	0.157233	0.0368489	-0.0944203	-0.222303	-0.0931301	0.0400742	0.0865183	0.0745847	-0.102645	0.0424125	-0.0283019	0.0420094	-0.0568457	-0.0232221	0.260442	0.182309	0.318739	0.0302371	-0.185696	-0.209321	0.305757	0.543541	0.163199	0.318094	0.104419	0.115385	-0.016449	-0.0491856	-0.0719239	0.0664409	0.0640219	0.0395098	-0.223351	-0.122803	-0.192227	0.0811159	-0.158362	0.0835349	-0.211337	0.0975649	0.480084	-0.100145	0.0496694	-0.271569	-0.15941	0.0432995
HMDB11745 ; N-Acetylmethionine	HMDB11745 ; C02712	-0.148444	-0.0769231	0.149734	0.0354781	-0.095791	-0.220368	-0.0941784	0.0321722	0.0891792	0.0815997	-0.0976455	0.0380584	-0.0323335	0.043622	-0.0519271	-0.020158	0.265522	0.182309	0.321803	0.0324141	-0.192066	-0.210692	0.302129	0.544751	0.165941	0.323093	0.106838	0.113691	-0.0159652	-0.0518465	-0.0781326	0.0668441	0.0641026	0.0426544	-0.218997	-0.114498	-0.185696	0.0852282	-0.160619	0.0903886	-0.218029	0.0957104	0.473956	-0.0961942	0.0549105	-0.274633	-0.156346	0.0387841
5-Methoxytryptophol ; 5-methoxytryptophol	HMDB01896 ;	-0.223674	-0.274552	-0.0191905	0.0346718	-0.312772	-0.110708	-0.037494	0.0994194	0.266328	-0.067086	-0.0174165	0.10079	0.165538	-0.0121755	-0.0342687	0.0514433	0.0766005	0.0781326	0.398	-0.0956297	-0.144009	-0.180374	0.0355588	0.171908	-0.0215288	0.287454	-0.0593453	-0.0371714	0.0348331	-0.0625706	-0.134575	-0.0562812	-0.0586196	0.0891792	-0.189727	-0.0623287	-0.0912756	0.168521	0.109418	0.142477	0.0507983	0.20021	-0.0546686	0.110144	0.330431	0.0525722	0.0411224	-0.0970811
4 hydroxy debrisoquine ; 4-Hydroxydebrisoquine	; HMDB06468	-0.182632	-0.139171	0.0107241	-0.0761168	-0.359055	-0.241896	-0.0782938	0.217949	0.130947	-0.0947428	-0.0691824	-0.172956	0.129415	-0.143445	-0.120303	0.044509	0.0407192	-0.100871	0.159813	-0.185212	-0.0431382	0.0154814	-0.119336	0.0676504	-0.0803096	0.122883	-0.173924	-0.000241896	0.0923238	0.0593453	-0.252379	-0.115627	-0.1199	0.130382	-0.250847	-0.00516046	-0.107483	0.0712788	-0.0389453	0.133043	0.134817	0.205693	-0.168763	0.190453	0.391792	0.0462829	0.0954685	-0.234478
Citrate ; Isocitrate	C00158 ; C00311	0.149573	0.0402354	-0.0154814	-0.199806	0.0735365	-0.0928882	0.0915981	-0.111353	0.100629	-0.367925	-0.0189486	0.00161264	-0.127641	-0.194001	-0.0258829	-0.257539	0.145057	0.0753911	-0.330914	0.183277	-0.204725	-0.376472	0.0869215	-0.132317	0.200613	0.0233833	0.128205	-0.116352	-0.052169	-0.193759	0.195694	0.224722	0.237059	0.0936139	0.161909	-0.110224	0.183841	0.17344	-0.0594259	0.0171746	0.000967586	-0.115062	-0.145299	0.025641	-0.238268	-0.398968	-0.17852	0.302532
Quinic acid	HMDB03072	-0.101628	-0.102152	0.119501	-0.139431	-0.260142	-0.0342929	-0.142053	-0.0796401	0.333286	-0.119097	-0.04801	0.120307	0.118008	-0.163315	-0.0203337	-0.0402639	0.180784	0.0292095	0.0288867	-0.0123858	-0.0556351	-0.0908963	0.124786	0.0643496	0.167188	0.12531	-8.06891e-05	-0.104977	0.0336877	-0.0536986	-0.10651	-0.0869829	-0.0677788	0.0664475	-0.103847	-0.137857	-0.269421	0.0391746	-0.0845218	-0.00459928	-0.0582979	0.0786315	0.0569665	0.0743954	-0.0358663	-0.0903718	0.0110948	0.134468
5'-Hydroxycotinine ; Cotinine N-oxide ; HMDB01324 ; Hydroxycotinine ; Oxoamide ; PHderiv_2-Oxobutanoate; 2-Ketobutyric acid; 2-Oxobutyric acid; 2-Oxobutyrate; 2-Oxobutanoic acid; alpha-Ketobutyric acid; alpha-Ketobutyrate	HMDB01427 ; HMDB01411 ; HMDB01324 ; HMDB01390 ; HMDB01004 ; C00109	-0.0528947	-0.066199	-0.0402354	-0.189727	-0.226899	0.113691	-0.0779713	-0.0411224	-0.0287857	-0.0739397	0.115062	0.213433	0.297936	-0.0116917	0.138123	0.143606	0.211337	-0.0759555	0.133607	-0.0372521	0.144815	0.100226	0.07015	0.341961	0.0780519	0.132398	-0.0065312	0.253104	-0.0455572	-0.0369295	-0.0951459	-0.00733753	-0.0129818	-0.132156	0.0860345	-0.0814385	-0.153362	0.244799	0.0515239	-0.23464	-0.0565231	0.0777294	0.137236	-0.0369295	-0.0847444	-0.0394291	0.188195	0.254072
5,6-dihydroxyindole-2-carboxylate ; L-dopachromate ; Melanin	C04185 ; C01693 ;	0.232221	0.1428	0.045154	-0.332527	0.0441058	-0.150943	0.183438	-0.171908	0.0818416	-0.235204	0.00895017	-0.0897436	-0.160861	-0.317852	-0.0678116	-0.154572	0.148363	0.0347525	-0.27931	0.233753	-0.28705	-0.327447	0.148041	0.0290276	0.0090308	0.101838	0.0495081	-0.0675697	-0.0416868	-0.231253	0.16457	0.210289	0.212708	0.161264	0.200774	0.0167715	0.224399	0.171021	-0.221013	0.0601516	-0.0395904	-0.208837	-0.103612	-0.0243509	-0.115868	-0.456055	-0.347766	0.114175
2-Methylhippuric acid ; Methylhippuric acid ; Phenylacetylglycine ; o-methylhippurate	HMDB11723 ; HMDB00859 ; HMDB00821 ;	0.215373	0.116314	-0.127764	-0.236781	-0.0378576	0.0187877	0.353136	-0.03435	-0.240611	0.123974	0.062975	-0.189288	0.0475739	-0.137481	0.0172959	0.153043	0.0537827	0.00512025	-0.0504767	-0.198803	-0.15897	0.000282218	0.176427	0.165259	-0.261818	0.0916806	-0.17554	0.166267	0.039954	-0.150705	0.0913178	0.0755539	0.0599512	-0.039309	0.247989	0.19848	0.17433	0.20993	-0.255891	0.148769	-0.040075	-0.236459	0.0280606	-0.143931	0.197391	-0.0574919	-0.158324	-0.205334
(-)-Salsoline ; (R)-1,2-dimethyl-5,6-dihydroxy-tetrahydroisoquinoline ; N-methylsalsolinol	C09640 ; ;	0.0133849	-0.148363	0.027173	-0.400258	-0.232543	-0.0574101	0.0152395	-0.0676504	0.0173359	-0.151105	-0.05612	0.0531366	0.14796	-0.324383	-0.0226576	0.0642638	0.104902	0.0539429	0.0641832	0.0858732	-0.113208	-0.126431	0.168682	0.274875	-0.0114498	0.178681	-0.0510402	0.141751	-0.0647476	-0.13909	-0.0786164	0.0560393	0.074101	0.0505564	-0.0654733	0.0156426	-0.192953	0.261571	-0.0221738	-0.0589421	0.0477342	-0.0372521	0.0373327	-0.010966	0.116272	-0.14417	0.0219319	0.0905499
Isoferulic acid ; Monoethyl phthalate ; trans-Ferulic acid	HMDB00955 ; HMDB02120 ; HMDB00954	0.211576	-0.0194543	-0.119309	-0.351873	0.0530352	0.141508	0.325073	-0.0872619	-0.290685	0.134081	0.0385858	-0.0449629	0.0774137	-0.25105	0.0110591	0.271795	-0.154182	0.0837908	-0.019535	-0.00209881	-0.104214	0.126332	0.107685	0.142315	-0.271957	0.116322	-0.249597	0.254763	-0.00896029	-0.121569	0.0268001	-0.0086374	-0.014288	-0.00976752	0.201082	0.1763	0.0310785	0.311269	-0.0544882	0.0580401	0.121246	-0.161204	-0.0577979	-0.237246	0.139813	0.109057	0.0403617	-0.197126
2-Carboxy-2,3-dihydro-5,6-dihydroxyindole ; 3-Hydroxyhippuric acid ; 4-Carboxyphenylglycine ; Alpha-Hydroxyhippuric acid ; Dopaquinone ; L-dopaquinone ; Leucodopachrome ; Salicyluric acid	C05604 ; HMDB06116 ; HMDB02016 ; HMDB02404 ; HMDB01229 ; C00822 ; HMDB04067 ; HMDB00840	-0.0388095	-0.145303	-0.173128	-0.047048	-0.0721671	-0.109442	-0.0657864	-0.122567	0.0984171	-0.0858171	-0.0633229	0.269728	0.0616268	-0.124707	-0.0573864	-0.0537114	0.0305711	0.268961	0.0109442	0.0302884	0.0781844	0.0635248	0.123213	0.045998	0.185001	0.282853	0.152936	0.132905	-0.0461191	0.0756402	-0.267911	-0.132865	-0.114369	0.0900575	-0.00864229	0.130644	-0.179953	0.115217	0.0432518	0.0743479	0.169413	0.305549	0.0128423	-0.123819	-0.0467249	0.0898556	0.186778	0.195138
Gold	HMDB04138	-0.0687068	-0.162589	-0.0303794	0.216771	-0.0299357	0.04333	-0.109858	-0.0870635	0.226978	-0.0395377	0.268816	0.0246909	-0.0607589	0.204628	-0.152623	0.0936397	0.127166	0.163032	0.025054	-0.0297339	0.017913	0.0136365	0.0679806	-0.0867004	-0.0620096	-0.081617	-0.0114982	-0.127973	0.0605572	-0.155286	0.020253	-0.171303	-0.168156	-0.193614	0.064753	-0.0159361	0.171908	-0.232506	-0.0559982	-0.125794	-0.0413128	-0.00455893	0.0122647	0.0693523	-0.00649547	-0.0198899	-0.217417	-0.119783
Selenomethionine ; selenomethionine	HMDB03966 ; C05335	0.172553	-0.0815997	0.120384	-0.225367	-0.0706338	-0.274714	-0.0696662	-0.109257	0.0391872	-0.248186	-0.230608	-0.124254	-0.0741816	-0.286647	-0.171263	-0.0705531	-0.0595065	-0.0819223	0.0514433	0.059184	-0.10845	-0.148766	0.144412	0.159571	-0.0442671	0.142235	0.0411224	0.0713595	0.0375746	-0.0255604	-0.0603935	0.0313659	0.0430576	0.187792	-0.118207	0.0166102	-0.113611	0.111434	-0.140622	-0.0316884	0.0488631	0.0417675	-0.0653927	-0.0290276	0.0524915	-0.180616	-0.0642638	-0.0574101
Homoveratric acid	HMDB00434	0.142557	0.0936517	-0.00726921	-0.105807	-0.0559326	-0.150271	0.00415961	-0.197925	0.0340441	-0.157419	-0.242146	0.0498749	-0.0512076	-0.195825	-0.040748	-0.113279	0.00375576	0.132219	-0.0461191	0.0926825	-0.120952	-0.0208384	0.166627	0.111663	0.167353	0.0472499	0.100598	0.0165577	0.135854	-0.0455134	0.0107423	0.0597287	0.0545191	0.260278	-0.100517	0.00044423	-0.186051	0.0983363	0.129392	0.0495518	0.0700268	0.250465	0.0184557	-0.127696	-0.0101769	-0.00266538	0.110169	0.13654
Phosphoguanidinoacetate	HMDB03705	0.124093	0.120868	0.0825673	-0.178842	0.229802	-0.153362	0.0658765	-0.0687792	0.174569	-0.138123	-0.352604	-0.098855	-0.207708	-0.229882	-0.274069	-0.358974	-0.0845831	0.0930495	-0.243267	0.218191	-0.192953	-0.233914	0.075633	-0.269956	0.221738	-0.142396	-0.00580552	-0.21174	0.106838	-0.0486212	0.247863	0.173601	0.185212	0.246654	-0.106676	-0.286083	0.212063	0.0275762	0.151992	0.127238	-0.00104822	0.132721	-0.163925	0.0137075	-0.076278	-0.328899	-0.157797	0.124415
3-Hydroxy-2-methylpyridine-4,5-dicarboxylate ; 4-hydroxy-3-nitrophenylacetate	HMDB06955 ;	0.119013	0.180052	-0.0358813	-0.0181422	0.298339	-0.287615	-0.0345912	0.162071	0.116675	-0.125706	-0.181745	-0.0149169	-0.262458	-0.0749879	-0.02806	-0.328576	-0.128044	0.297694	-0.339139	0.310998	-0.0312046	-0.0534591	0.0795033	-0.24367	0.394936	-0.241413	0.207386	0.0929689	0.221013	0.167392	0.144815	0.179971	0.179003	0.270763	-0.166828	-0.171746	0.0581358	-0.190937	0.184083	0.141913	-0.0487018	0.371392	0.153927	0.00596678	-0.168521	-0.169569	-0.0212063	0.165296
DL-Dopa ; L-Dopa ; L-dopa	HMDB00609 ; HMDB00181 ; C00355	0.159442	-0.0858936	-0.0910577	-0.221048	-0.18506	-0.172473	-0.0242874	-0.21431	0.131604	-0.328405	-0.0155327	-0.0971093	0.0496641	-0.211567	-0.199342	-0.0440159	0.0272326	-0.0514796	-0.0685051	0.00141206	-0.0519638	-0.0794788	0.134549	0.153229	0.0211405	0.082545	-0.123091	0.0928732	0.0339298	-0.141045	0.0281202	-0.0188813	-0.0359067	0.207532	0.0606782	0.0074234	0.163153	0.234119	-0.102435	-0.140964	0.0641075	0.171424	-0.235491	-0.130071	-0.0105703	-0.126722	-0.248724	0.104654
Dihydroxyacetone Phosphate Acyl Ester	HMDB11750	-0.200371	0.104499	-0.0830511	0.116191	-0.234075	0.198678	0.113449	0.0493469	-0.0507983	0.105144	0.221013	-0.0266892	0.251975	0.254717	0.169811	0.17086	0.189727	-0.2577	0.0674891	-0.125625	0.209482	0.322851	0.0783745	0.242461	0.101516	0.0950653	-0.0870021	0.0840993	0.0262055	0.0632962	-0.123125	-0.120303	-0.142638	-0.284551	0.193437	0.0828899	-0.0594259	0.0632156	-0.201258	-0.0923238	0.0537816	0.208434	-0.147073	0.0525722	0.0959523	0.22956	-0.00516046	0.146347
5-Dodecenoic acid ; trans-Dodec-2-enoic acid	HMDB00529 ; HMDB10729	-0.0970811	-0.00757942	0.0195936	0.194082	0.134736	0.131027	0.129173	0.188357	0.106918	0.0950653	-0.174327	0.0180616	0.0565231	0.182148	-0.0105628	0.180294	-0.0302371	-0.065312	0.15812	-0.139494	0.351314	0.13522	-0.371634	-0.162877	-0.290518	-0.0362845	-0.143445	-0.0704725	0.105467	0.306725	-0.0801484	-0.240687	-0.246815	-0.191018	-0.184728	-0.156507	-0.0289469	-0.166989	0.219884	0.0303983	0.0811159	0.0709563	-0.089663	0.0837768	0.122238	0.243106	0.240284	-0.0558781
O-Phosphohomoserine ; O-Phosphothreonine ; O-phosphonato-L-homoserine(2-)	HMDB03484 ; HMDB11185 ; C01102	0.115996	-0.0211341	0.200129	-0.0742115	0.142696	-0.0682423	-0.00112931	0.137049	-0.145358	-0.0860692	-0.19908	0.012745	-0.0471888	-0.0794547	-0.0146003	-0.0449302	-0.102363	-0.207631	0.0343632	0.0601759	-0.00217795	-0.121884	-0.148746	-0.0306526	-0.0234734	-0.22449	-0.0110511	-0.0104057	-0.269904	-0.026942	0.136646	0.149552	0.150843	0.0766314	-0.116399	-0.0716302	-0.103977	0.21844	0.223683	0.0196822	0.167944	-0.298056	0.0755021	0.0811487	-0.0580786	-0.0844559	0.221747	0.0193595
Ecgonine methyl ester ; ecgoninium methyl ester(1+)	HMDB06406 ; C12448	0.139897	0.0544267	-0.111595	-0.0915175	0.102322	-0.000161264	0.173843	-0.160781	-0.0853088	0.121593	-0.184325	0.00403161	-0.0149976	-0.11095	-0.212385	0.264473	0.109821	0.0649895	0.160781	-0.1786	0.0550718	0.121029	-0.0359619	0.0116917	-0.428963	0.0559587	-0.235768	0.0834543	0.0353975	0.158523	-0.165941	-0.181503	-0.164731	-0.150056	-0.000564425	0.0725689	0.094904	-0.092727	0.0785357	0.207547	0.123367	-0.129818	-0.0212869	-0.195614	0.208515	0.127399	0.186663	-0.237704
4-Fumarylacetoacetic acid ; 4-fumarylacetoacetate(2-) ; 4-maleylacetoacetate ; Maleylacetoacetic acid	HMDB01268 ; C01061 ; C01036 ; HMDB02052	-0.120023	-0.155825	0.0193118	0.165501	0.197916	0.0232628	0.0135868	0.0895438	0.0773681	0.019715	-0.0600319	0.170218	0.0955107	0.143327	-0.0220937	0.0709174	0.0653134	0.129216	0.268107	-0.0595884	0.288467	0.0632169	-0.229403	-0.023787	-0.119862	0.210132	0.0338259	0.0910759	0.12091	0.322817	-0.182636	-0.152277	-0.154978	-0.0325357	-0.00786179	-0.212268	-0.0708771	-0.0921644	0.232387	-0.13232	-0.0427762	0.207713	-0.0174169	-0.0510412	-0.0354385	0.0688209	0.229	0.171952
Decenedioic acid	HMDB00603	-0.209402	-0.0860345	-0.00507983	0.249718	0.0478955	0.151427	-0.0306402	0.120223	0.0828092	0.114498	-0.0891792	0.0807128	0.163038	0.226173	0.0022577	0.182632	0.081761	-0.0591034	0.254153	-0.168763	0.367279	0.164973	-0.313175	0.0211256	-0.144977	0.0760361	-0.0499113	-0.00709563	0.175859	0.334785	-0.191582	-0.202548	-0.216981	-0.19263	-0.0961942	-0.122803	-0.0883728	-0.171343	0.245202	-0.0409611	-0.00129011	0.0818416	-0.0158845	0.0344299	0.0916788	0.271892	0.29721	0.0430576
spermine dialdehyde		-0.192953	-0.0656346	0.0305596	0.296243	0.0893404	0.175617	-0.0206418	0.246654	-0.0294307	0.195614	-0.0420094	-0.00499919	0.235285	0.320593	0.100065	0.172311	-0.036607	-0.134253	0.275198	-0.224399	0.412192	0.219561	-0.283745	-0.00137075	-0.165941	-0.0108853	-0.150218	0.0509595	0.0782938	0.385502	-0.131995	-0.248025	-0.267779	-0.219884	-0.156426	-0.104257	-0.0978068	-0.15046	0.114498	-0.102564	-0.00895017	0.0899049	-0.0314465	-0.0106434	0.042735	0.312288	0.274391	-0.0108047
Dodecanoic acid ; laurate	HMDB00638 ; C02679	-0.198516	0.132962	-0.0119336	0.218029	-0.035075	0.196259	0.0409611	0.187308	-0.12377	0.217304	-0.0391066	-0.0599903	0.270682	0.340913	0.21295	0.202387	0.0507983	-0.275843	0.152234	-0.274149	0.361474	0.364699	-0.149008	0.0809547	-0.0985325	-0.0344299	-0.201419	0.0638607	-0.0203999	0.251411	-0.181906	-0.231011	-0.253507	-0.290114	-0.0749879	0.0795839	-0.107483	-0.120787	-0.11603	-0.0674891	-0.0503951	0.176746	-0.0898242	0.00306402	0.171746	0.335188	0.21174	-0.0901468
Cysteine-S-sulfate	HMDB00731	-0.222948	-0.18118	0.101193	0.235446	0.166747	0.101919	-0.0514433	0.194727	-0.00491856	0.0558781	-0.0895823	0.0229802	0.066199	0.213998	0.0310434	0.0932914	0.0149976	-0.0147557	0.28447	-0.0975649	0.322851	0.0924045	-0.335672	-0.0141106	-0.119336	0.00628931	-0.030479	0.0248347	0.111837	0.335349	-0.077165	-0.133204	-0.143928	-0.116513	-0.217223	-0.24617	-0.12377	-0.13772	0.329705	-0.0906305	0.0353169	0.00153201	0.0524915	-0.0594259	-0.0657152	0.156346	0.309386	0.161345
Capryloylglycine	HMDB00832	-0.228915	-0.169005	0.0813578	0.267296	0.140058	0.0915981	-0.0605547	0.214643	0.0142719	0.0861151	-0.0676504	0.0203999	0.141509	0.242542	0.0279794	0.116594	-0.0182229	-0.0236252	0.301887	-0.13264	0.36865	0.126592	-0.349218	-0.0283825	-0.17215	0.0355588	-0.0686986	0.0244315	0.10587	0.370263	-0.125786	-0.199	-0.20916	-0.139494	-0.21561	-0.203999	-0.123287	-0.148041	0.272617	-0.119981	0.0419287	0.0533785	-0.00137075	-0.0299145	-0.0281406	0.220448	0.298339	0.118691
spermine monoaldehyde		-0.24367	0.0134656	0.031124	0.301967	0.00516046	0.189727	-0.00395098	0.254878	-0.0549911	0.221658	-0.0437833	-0.0296726	0.272617	0.357765	0.145622	0.17352	-0.0183841	-0.184325	0.258265	-0.238026	0.397033	0.272779	-0.265602	0.0107241	-0.142235	0.0107241	-0.176584	0.0299952	0.0187067	0.336962	-0.143364	-0.263828	-0.284632	-0.277455	-0.161426	-0.0607966	-0.104177	-0.170537	0.0274956	-0.0891792	-0.0483793	0.134736	-0.0345912	0.00709563	0.104177	0.350589	0.233269	-0.0387841
Sebacic acid ; sebacicacid	HMDB00792 ; C08277	-0.0145944	0.0764393	-0.096678	0.0342687	0.160377	0.0798258	0.0476536	-0.00846638	-0.0480568	-0.0248347	-0.120706	0.0814385	-0.1199	-0.0361232	-0.0255604	-0.0337849	-0.0464441	0.239639	-0.111111	0.205531	0.234478	0.0499919	-0.187308	-0.0297533	0.133849	0.134898	0.231011	0.0761974	-0.0345106	0.203112	-0.131914	-0.0651508	-0.0633769	0.02806	-0.0929689	-0.11482	-0.0699887	0.0750685	0.323496	-0.0852282	0.164812	0.121432	0.026528	-0.223109	-0.218352	0.0528141	0.282858	0.421142
L-alanyl-L-leucine		-0.166828	-0.303983	0.176262	0.0703112	0.150379	-0.0159652	-0.141429	0.163764	0.0190292	-0.0995807	-0.275762	0.0275762	-0.0106434	-0.0487825	-0.0472504	-0.0067731	-0.0874053	0.0509595	0.221819	0.0308821	0.279713	0.00580552	-0.304951	-0.0342687	-0.0373327	0.0020158	0.0529753	0.00814385	0.101435	0.297452	-0.10329	-0.108853	-0.104419	0.0358007	-0.358894	-0.259313	-0.26907	-0.0845831	0.374294	-0.0632156	0.127883	0.0177391	0.0585389	-0.071682	-0.103612	0.134656	0.353814	0.181664
Dimethyl-L-arginine ; Symmetric dimethylarginine	HMDB01539 ; HMDB03334	-0.18239	-0.147154	0.118449	0.164248	0.179648	0.0520077	-0.0067731	0.207467	0.0797452	-0.0362845	-0.190292	-0.0233027	0.0106434	0.0941784	-0.0245928	0.0720851	-0.0645864	0.0263667	0.214401	-0.0122561	0.275843	-0.0190292	-0.337526	-0.0774069	-0.115223	-0.00370908	-0.022577	-0.0387841	0.147799	0.35333	-0.077165	-0.113046	-0.116594	-0.0577326	-0.309386	-0.255523	-0.193195	-0.132237	0.348412	-0.0448315	0.106193	0.0327367	0.00153201	0.00314465	-0.0200774	0.135865	0.319465	0.127641
Spermine ; spermine(4+)	HMDB01256 ; C00750	-0.218836	-0.13901	0.0849863	0.253266	0.130785	0.141993	-0.0133849	0.208595	-0.0181422	0.100629	-0.066199	8.06322e-05	0.145541	0.243993	0.0449121	0.135543	-0.0412837	-0.0602322	0.297533	-0.134253	0.353008	0.137155	-0.319384	-0.0120948	-0.162151	0.0179003	-0.0941784	0.0362038	0.102645	0.351798	-0.0917594	-0.182067	-0.19384	-0.145299	-0.201258	-0.20537	-0.126109	-0.106596	0.268828	-0.111434	0.0554749	0.0183035	-0.0115304	-0.0479761	-0.0385422	0.233753	0.314143	0.102887
S-Sulfo-L-cysteine	C05824	-0.0611718	0.0342756	-0.110408	0.0604863	0.193072	0.124763	0.12436	-0.0742369	-0.0976652	-0.103633	-0.204847	0.130449	0.125126	0.0250413	-0.155974	0.107464	0.0526634	0.0180249	0.0389532	0.000806484	0.104722	0.0640348	-0.144522	-0.00548409	-0.092907	0.154321	0.0315739	0.0370579	0.0737127	0.157143	-0.182628	-0.00491955	-0.0120166	-0.109359	0.057583	-0.041292	0.0303238	-0.0216138	0.301827	-0.112867	0.0835114	0.176378	-0.13936	-0.148635	0.0202428	0.184201	0.256341	0.231461
Cystathionine ketimine	HMDB02015	-0.100387	-0.144977	0.0824867	0.162393	0.0340268	-0.0784551	-0.154491	0.0286244	0.16328	-0.00274149	-0.0118529	0.0309627	-0.0667634	0.102967	-0.154249	0.0897436	0.0738591	-0.0665215	0.314385	-0.0551524	0.212466	0.0644251	-0.287212	0.0313659	-0.0976455	0.0136268	0.0106434	0.0499919	0.088776	0.222867	-0.116836	-0.138607	-0.143203	-0.0184648	-0.180294	-0.291727	-0.0369295	-0.110385	0.26528	-0.0623287	0.0206418	0.0239478	0.0456378	-0.0422512	-0.108047	0.0484599	0.179165	0.138445
3-Indolebutyric acid	HMDB02096	0.095672	-0.280404	0.164211	-0.257827	-0.122604	-0.244965	-0.0387445	-0.0922047	0.153849	-0.285847	-0.146874	-0.00177394	-0.173242	-0.403572	-0.144012	-0.223154	0.0269317	0.0693854	0.108291	0.0447114	-0.173967	-0.232387	0.0543875	0.056484	0.0223759	0.118612	0.089947	-0.0357611	0.11321	-0.14248	0.0287459	0.145342	0.15272	0.387123	-0.0745056	-0.0744653	-0.00141109	0.230008	0.165098	0.215413	0.152237	-0.140787	0.0668051	-0.0191505	0.0510815	-0.227468	0.047453	-0.0429375
L-Acetylcarnitine ; O-acetylcarnitine	HMDB00201 ; C02571	-0.057652	0.0376552	0.142154	-0.0765199	-0.00895017	-0.282132	-0.0159652	-0.0195936	0.16586	-0.228028	-0.0953878	-0.123932	-0.297371	-0.179729	-0.0648283	-0.344864	0.0491856	0.019513	-0.213836	0.339784	-0.252862	-0.319948	0.0645864	0.0284632	0.186099	0.207063	0.238268	-0.146992	-0.0445896	-0.0612804	0.0259636	0.242138	0.26915	0.185454	-0.120223	-0.0648283	-0.140219	0.180374	-0.0889373	0.190695	0.134898	0.0245122	-0.0263667	0.102887	-0.132801	-0.310595	-0.142961	0.188921
L-Tryptophan ; L-tryptophan	HMDB00929 ; C00078	0.1174	0.189163	-0.046686	-0.097323	0.046686	-0.0181422	0.138042	-0.0215288	-0.193195	0.195452	0.00806322	-0.0868408	-0.259232	-0.00177391	0.117239	-0.00612804	0.00798258	-0.0629737	-0.131672	0.120142	-0.294146	0.0233833	0.0115304	0.11103	0.0323335	-0.0199968	0.0303177	-0.0314465	-0.038139	-0.206983	0.182471	0.183438	0.176988	0.00628931	0.0938558	0.0878084	0.00266086	0.189566	-0.0217707	0.282293	-0.054588	-0.104257	0.167634	-0.0861151	0.0543461	-0.0964361	-0.0598291	-0.062248
3-Hydroxy-N6,N6,N6-trimethyl-L-lysine	C01259	-0.188195	-0.18618	0.208676	0.0178197	0.173037	-0.0333817	-0.0504757	0.233914	0.0449927	-0.123932	-0.249153	-0.121432	0.0495888	-0.0133849	-0.131027	0.0516046	0.110869	-0.0370102	0.140461	-0.0811966	0.16715	-0.0776488	-0.218029	0.00467667	-0.168682	0.0162877	-0.113449	-0.144654	0.128931	0.182471	-0.0983712	-0.10837	-0.0847444	-0.0509595	-0.234801	-0.198274	-0.21553	-0.120706	0.0865989	-0.0695856	0.073214	-0.0883728	-0.0650701	0.0498307	0.191018	0.0110466	0.174327	-0.0822448
Xanthurenic acid ; oxoxanthurenate	C02470 ;	0.190817	0.15758	-0.0145384	-0.246911	0.0305307	-0.0184557	0.13864	-0.0550441	-0.181125	0.00751152	-0.0105	-0.0842017	-0.0818594	-0.125919	-0.112713	0.0323884	0.343066	0.072046	0.000484614	-0.0719652	-0.233503	-0.0331153	0.305105	0.306882	0.0466845	-0.0290365	-0.109119	0.196107	0.0989421	-0.143082	-0.000726921	0.129998	0.124909	0.000969228	0.143163	-0.0395768	0.120952	-0.00698652	-0.0900979	-0.0280672	-0.186819	-0.13444	0.157217	-0.274453	0.205517	-0.335353	-0.122163	-0.00117115
Lipoamide ; lipoamide	HMDB00962 ; C00248	0.193759	0.119336	-0.116917	-0.187147	-0.173762	0.0282213	-0.00774069	-0.169892	-0.0166102	0.13143	0.218997	0.16965	0.0820029	-0.125464	0.0291082	-0.102403	0.0686986	-0.0208031	-0.129979	0.105064	-0.180052	0.0410418	0.253507	0.0856313	0.0734559	0.0664409	0.121916	0.1378	-0.12877	-0.261168	-0.0159652	0.0472504	0.0632962	-0.0156426	0.287776	0.241977	0.151427	0.243267	-0.126351	-0.0945815	-0.116352	-0.0980487	0.0105628	-0.0193517	-0.0134656	-0.114578	-0.132075	0.138445
(2S,3R)-3-hydroxybutane-1,2,3-tricarboxylate ; 2-Methylcitric acid ; 2-methylcitrate(3-) ; Homocitric acid ; Methylisocitric acid	C04593 ; HMDB00379 ; ; HMDB03518 ; HMDB06471	0.171188	0.172159	-0.0558626	-0.2315	0.0834096	0.194892	0.386063	0.0224907	-0.216088	0.0294078	0.055175	-0.131425	0.0104363	-0.0747127	0.0919448	-0.0922279	0.212771	0.0250391	-0.03948	0.0353945	-0.177296	-0.0973652	0.161844	0.132396	-0.018486	-0.0225311	-0.204519	0.138585	0.111159	-0.0700609	0.189593	0.161318	0.144167	-0.0332101	0.185184	-0.0244323	0.220619	0.162815	-0.0071598	0.0620111	-0.0275066	-0.262647	-0.0582897	-0.253748	0.0751172	-0.273084	0.0478129	0.0778679
Lipoic acid ; lipoate	HMDB01451 ; C16241	0.205733	0.220336	-0.0489455	-0.284369	0.0169489	0.268472	0.41988	-0.0354754	-0.163057	0.0146837	-0.0417453	-0.122566	-0.00266976	-0.158284	0.0262526	0.034545	0.163947	0.00590582	-0.0421902	-0.00117307	-0.164311	-0.0664607	0.133164	0.0851895	-0.0634674	-0.0528693	-0.232066	0.048986	0.141942	-0.0715171	0.209333	0.15428	0.14627	-0.0923088	0.172442	-0.0400059	0.107842	0.179804	0.0404104	0.156423	0.0618089	-0.276684	-0.0558222	-0.181867	0.161075	-0.173655	0.152661	-0.0322393
PHderiv_2-Oxopentanoic acid; 2-Oxovalerate; 2-Oxopentanoate; alpha-Ketovaleric acid	C06255	-0.225367	0.0691824	-0.0502338	0.0791001	-0.362522	-0.036607	-0.189727	0.13772	-0.234075	0.0353169	0.293098	0.176826	0.0949847	0.216497	0.241977	0.116433	-0.032656	-0.053056	0.00766005	0.0566038	-0.0909531	0.124738	0.0172553	0.331318	0.252943	0.103935	0.17094	0.146992	-0.302371	-0.390421	-0.105628	0.0149976	0.0137075	-0.0760361	-0.13264	0.172714	-0.344541	0.163038	-0.233511	0.0248347	-0.000161264	0.208757	0.298178	0.0985325	0.0406386	0.0943396	-0.00798258	0.0910337
4-(2-Aminophenyl)-2,4-dioxobutanoic acid	HMDB00978	-0.136672	0.398081	0.0782938	0.0157233	0.187631	0.057652	0.107321	0.0117723	-0.281003	-0.0544267	-0.0550718	-0.0248347	-0.226899	0.108853	0.132317	-0.142074	-0.0127399	-0.0108047	-0.356717	0.100226	-0.0449927	0.0470892	-0.049105	-0.0456378	0.160539	0.00217707	0.207225	0.0312046	-0.11482	-0.100226	0	-0.0245928	-0.0195936	0.00580552	-0.0353169	0.0495888	0.0744235	0.0394291	0.00411224	-0.03572	-0.150379	0.0532979	-0.036607	0.0528141	-0.0958716	-0.12877	0.0649089	0.120464
Dihydrolipoamide ; dihydrolipoamide	HMDB00985 ; C00579	-0.0189486	0.0228995	0.10716	-0.257055	0.0507983	0.0859539	0.11474	0.085712	-0.201177	0.128931	-0.141993	-0.099742	-0.171666	-0.161506	0.0761974	0.0344299	-0.0450734	-0.155862	-0.0866796	-0.0570069	-0.233511	0.0222545	-0.0780519	-0.00588615	-0.166909	-0.187712	-0.17981	-0.0819223	-0.0469279	-0.17602	0.0675697	0.102242	0.095791	0.174246	-0.132479	0.0447508	-0.0295114	0.0951459	0.15054	0.282938	0.0645864	-0.227947	0.0020158	0.0413643	0.303338	-0.0410418	0.114256	-0.353008
3-Phenylpropionylglycine ; HMDB00512 ; Phenylpropionylglycine	HMDB02042 ; HMDB00512 ; HMDB00860	-0.159974	-0.179971	0.185051	-0.0416868	-0.230527	0.0305596	-0.0820835	0.164006	-0.0245928	-0.0674085	-0.126512	-0.0229802	0.06378	-0.108208	-0.0139494	0.00588615	-0.0400742	-0.244315	0.134011	-0.11611	-0.0240284	0.145299	-0.169166	-0.0453959	-0.121109	0.0393485	-0.136268	-0.0619255	0.0424931	-0.0291082	-0.121755	-0.0374133	-0.0424931	0.0362845	-0.27044	-0.188357	-0.110224	-0.100306	0.096678	0.199403	0.0327367	0.0174972	0.00782132	0.168118	0.135946	0.189163	0.109418	-0.212708
4-(Methylnitrosamino)-1-(3-pyridyl)-1-butanone	HMDB11603	-0.00887957	-0.111398	0.0342267	-0.116242	-0.0419761	-0.121246	0.0823378	0.0540846	0.0259929	-0.0622377	-0.0872619	-0.237811	-0.0267194	-0.152567	0.0115434	-0.210204	-0.0911366	-0.216904	-0.0752341	0.123426	-0.127139	-0.115111	-0.203181	-0.132306	-0.167582	0.119793	-0.0839523	-0.112286	0.154101	0.0342267	-0.0140459	0.0781402	0.0566678	0.282774	0.0406846	-0.0262351	0.0653859	0.134969	0.0917017	0.198257	0.123184	-0.0388279	-0.373345	0.140943	0.0885535	-0.0369713	0.0381821	-0.152809
PHderiv_Oxomalonate; Oxomalonic acid; Ketomalonic acid; Mesoxalic acid	C00830	-0.0808505	-0.214472	0.14758	-0.0364715	-0.00661651	-0.129143	-0.176911	0.0909366	0.11244	-0.0759284	-0.0949711	0.194945	0.013233	-0.0883949	0.0225526	-0.00665685	0.0520041	0.147298	0.122405	0.0212212	0.23888	0.0189619	-0.113247	0.0548282	-0.0481714	-0.00556755	-0.120509	0.0417163	-0.0136768	0.236056	-0.0951728	-0.184496	-0.160006	0.0271922	-0.260545	-0.257721	-0.30206	-0.0931556	0.172836	-0.117967	0.0852077	0.117685	0.0391746	-0.137857	-0.0425635	0.0290077	0.144676	0.0580558
(R)-2-Benzylsuccinate ; 4-Hydroxybenzyl alcohol	HMDB12127 ; HMDB11724	-0.0714818	0.107928	-0.0653537	0.162759	-0.0421312	-0.082448	-0.045679	0.110589	-0.039954	-0.0085875	-0.20614	0.157236	0.204286	0.166388	0.0379785	0.076723	-0.043381	-0.0687403	0.120548	-0.192231	0.379503	0.238031	-0.14248	0.116355	-0.0148769	0.0831334	0.103252	0.134699	0.0631766	0.185659	-0.0256415	-0.163485	-0.173846	-0.0686597	-0.0913178	0.0276171	-0.126595	-0.105388	0.103937	-0.151188	-0.0792227	0.331244	0.031044	-0.0222549	0.0821255	0.253392	0.227871	0.093898
Formyl-5-hydroxykynurenamine ; L-Kynurenine ; L-kynurenine	C05647 ; HMDB00684 ; C00328	0.0303177	0.0883728	0.0362038	-0.0306402	-0.030479	-0.0711176	-0.0605547	0.0720851	-0.137236	-0.084825	-0.0981293	0.0829705	0.0888566	0.00443477	0.000403161	-0.0145944	-0.0954685	-0.0353975	0.0107241	0.06378	0.236655	0.0503951	-0.0855507	0.219239	0.143767	0.0457184	0.161587	0.241816	0.0203193	0.0228189	0.0541848	-0.0432995	-0.0517658	0.033543	-0.103532	-0.00161264	-0.197791	0.0731334	0.100306	-0.182954	0.0243509	0.07781	0.171182	-0.0669247	-0.151992	-0.00540235	0.238349	0.262941
Chalcone	HMDB03066	0.0324141	0.0690211	0.034188	-0.0398323	-0.032656	-0.0463635	-0.053701	0.0815997	-0.142638	-0.0788582	-0.119174	0.0732946	0.0981293	-0.00790195	-0.0236252	-0.00112885	-0.105144	-0.048218	0.0238671	0.0527334	0.241332	0.0667634	-0.104741	0.20658	0.1428	0.0573295	0.156265	0.231817	0.037494	0.0403161	0.0612804	-0.0418481	-0.0488631	0.0223351	-0.0957104	-0.0168521	-0.193275	0.0665215	0.102483	-0.176101	0.0340268	0.0786164	0.16199	-0.0636994	-0.147799	0.0104015	0.260442	0.265602
Phosphocreatine	HMDB01511	0.0267699	0.134091	-0.0569263	-0.134575	-0.0906305	0.0711176	0.17602	-0.0545073	-0.186905	-0.226173	-0.199726	0.171908	0.253266	-0.0955491	-0.159007	0.0913562	-0.108853	-0.105386	-0.0364457	-0.0399129	0.257539	0.182954	-0.0228189	0.114256	0.0391066	0.0453959	-0.093372	0.247621	-0.148605	-0.0349944	0.0627318	0.00354781	0.0130624	-0.0836962	-0.00467667	-0.0153201	-0.155781	0.194888	0.13264	-0.234317	0.168441	0.113208	-0.0303177	-0.119416	0.00145138	0.155217	0.25641	0.202225
Topaquinone	HMDB11639	0.121029	0.0132237	-0.111756	-0.213836	-0.0650701	-0.10716	0.0457184	-0.239478	-0.306886	-0.0242703	-0.154894	0.14546	0.111917	-0.218916	-0.154088	0.191259	-0.0219319	0.0979681	0.0203193	-0.161345	-0.0212869	0.138365	0.0857926	0.16578	-0.157636	0.211418	-0.00645057	0.244074	-0.109095	-0.0797452	-0.0820835	-0.0448315	-0.0242703	-0.026528	0.033543	0.192469	-0.08418	0.0353975	-0.0913562	0.0385422	-0.00725689	-0.0345106	0.0474923	-0.185615	0.0461216	0.16328	0.046686	0.0168521
Selenomethionine se-oxide	C05708	0.0662796	0.0299145	0.178036	-0.328254	-0.0356394	-0.088776	0.0244315	0.109498	-0.167473	-0.154572	-0.339058	0.0307209	0.244719	-0.30108	-0.0965167	0.0459603	-0.194404	-0.237865	-0.026528	0.0509595	0.144412	0.10079	0.0425738	0.136188	-0.0738591	0.0263667	-0.186986	0.25004	-0.0306402	0.168682	-0.138849	-0.106273	-0.0803903	-0.0416868	-0.274311	-0.0594259	-0.276568	0.0693437	0.0181422	-0.230124	0.0632962	0.10329	-0.0971617	-0.00975649	0.0900661	0.0831318	0.209886	0.02806
Vanillactic acid	HMDB00913	-0.00830846	-0.204485	-0.0800194	-0.191095	-0.147294	-0.267645	-0.0580786	-0.0664677	0.111721	-0.255062	-0.110511	0.187465	0.0707429	-0.22457	-0.0592885	-0.110995	0.110753	0.0588046	0.0559006	-0.066387	-0.00895378	-0.0104057	0.0734855	0.0710656	0.0773574	0.223844	0.0873599	0.164879	0.0603372	0.000887312	-0.269823	-0.0780834	-0.0681617	0.205453	-0.0620311	0.0280713	-0.114544	0.172461	0.0759055	0.096475	0.138098	0.230862	-0.131806	-0.0384771	0.0516254	-0.0487215	0.209002	0.166008
L-prolyl-L-proline	HMDB11180	0.0810704	-0.192694	-0.0439704	-0.16497	-0.253396	-0.22551	-0.00444554	0.000242484	0.129648	-0.180893	-0.113806	0.0742	0.127627	-0.23626	-0.0251375	-0.0029098	-0.0462336	0.093922	0.250324	-0.085031	0.0592469	-0.0139024	0.0552863	0.111785	-0.0169739	0.140156	0.00856776	0.148077	0.0172972	0.0143874	-0.205869	-0.0860009	-0.0767865	0.173538	-0.147107	0.078888	-0.184045	0.13474	0.045102	-0.00468802	0.17968	0.146056	-0.0565795	-0.152441	0.0832528	0.0238442	0.219044	0.137407
L-Aspartyl-4-phosphate	HMDB12250	-0.0278987	0.0661184	0.0733753	-0.0145138	0.231172	-0.28568	-0.140381	0.200613	0.213433	-0.175697	-0.119416	-0.0803903	-0.278826	-0.08418	0.0387841	-0.486938	-0.0698274	0.283906	-0.370666	0.390018	-0.14667	-0.207467	0.056765	-0.260442	0.480648	-0.178842	0.271408	-0.108934	0.217304	0.129334	0.163199	0.196823	0.2015	0.233833	-0.230447	-0.211256	-0.0153201	-0.136188	0.143767	0.158603	-0.0499919	0.363974	0.0867602	0.0675697	-0.227786	-0.266409	-0.128044	0.30229
Indoxyl sulfate	HMDB00682	-0.0173359	0.0958716	0.0989357	-0.0303177	0.208595	-0.297049	-0.127883	0.198839	0.214885	-0.174488	-0.120142	-0.104419	-0.29084	-0.0905499	0.0529753	-0.471456	-0.0658765	0.248025	-0.379616	0.375746	-0.159894	-0.220448	0.0568457	-0.250121	0.463877	-0.163764	0.272537	-0.116675	0.20408	0.121271	0.167392	0.200774	0.203999	0.227705	-0.22835	-0.207547	-0.0428963	-0.108047	0.105628	0.190453	-0.0484599	0.344783	0.0910337	0.111272	-0.228834	-0.290034	-0.132962	0.275036
m-Chlorohippuric acid	HMDB01309	0.0610385	0.135623	0.0844219	-0.172311	0.211982	-0.290518	-0.0284632	0.174569	0.0845025	-0.269311	-0.139494	-0.0749073	-0.21045	-0.180697	-0.0108853	-0.430414	-0.0925657	0.170376	-0.446138	0.328012	-0.26536	-0.304144	0.145541	-0.171101	0.34825	-0.145783	0.208515	-0.0691824	0.042735	-0.0403161	0.240526	0.282535	0.293985	0.178439	-0.196017	-0.141832	-0.0934527	0.0717626	0.0101597	0.132398	0.0240284	0.235849	0.0479761	0.0489437	-0.215449	-0.359216	-0.199968	0.280922
2-Oxo-3-hydroxy-4-phosphobutanoic acid	HMDB06801	0.322932	0.322367	-0.176423	-0.20537	-0.0558781	-0.0466054	0.275036	-0.189727	-0.279552	0.0699887	0.0416062	0.124577	-0.0354781	-0.156426	-0.0668441	0.0959523	-0.0820835	-0.0588615	-0.221013	0.0844219	-0.182793	0.0230608	0.199323	0.102403	-0.0403967	0.077165	0.123609	0.251169	-0.267296	-0.214723	-0.0491856	0.170134	0.166183	-0.010079	0.294872	0.353814	0.139171	0.160861	-0.230044	0.213191	0.15812	-0.0678923	0.00524109	-0.0295114	-0.0688599	-0.0230608	-0.136026	0.0837768
1-Deoxy-D-xylulose 5-phosphate ; 2-Deoxy-D-ribose 1-phosphate ; 2-deoxy-D-ribose 5-phosphate(2-) ; Deoxyribose 1-phosphate ; Deoxyribose 5-phosphate	HMDB01213 ; C00672 ; C00673 ; HMDB01351 ; HMDB01031	0.0345943	-0.338103	0.0049305	-0.11518	0.0202878	0.0419497	0.119464	-0.198594	0.0477693	0.153088	-0.115988	0.069027	0.16788	-0.094892	-0.0161656	0.0822828	0.300761	0.0866475	0.318866	-0.0560946	0.137165	0.030068	-0.131911	0.113887	-0.282574	0.377628	-0.185581	0.0970743	-0.167233	0.0164889	-0.142661	-0.144359	-0.136357	-0.115503	0.0626416	-0.0543972	-0.0089719	0.387085	0.057792	-0.01269	-0.089719	-0.302701	0.0595702	-0.119383	0.107744	-0.0417072	0.130295	0.0585194
Dethiobiotin	HMDB03581	0.0779713	-0.122883	0.139977	-0.0936946	-0.0577326	-0.0968392	-0.046041	0.11095	-0.142154	-0.0913562	-0.242864	-0.0945009	0.123448	-0.168763	-0.147396	0.2577	-0.20916	-0.155943	0.204161	-0.0886954	0.155378	0.0634575	-0.240445	0.123932	-0.361555	0.111595	-0.151508	0.0690211	-0.0562812	0.171343	-0.0850669	-0.104741	-0.0998226	-0.0681342	-0.245202	0.0154814	-0.32527	-0.0845831	-0.104499	0.0644251	0.205612	-0.124093	0.0383003	-0.103048	0.0332204	0.262055	0.0965973	-0.104822
4(R)-hydroxy-dodec-6Z-enoate ; 4(S)-hydroxy-dodec-6Z-enoate	;	-0.236413	0.0333817	-0.000483793	0.310998	-0.00507983	0.158281	0.0258023	0.251411	0.0199161	0.201661	-0.0788582	-0.0133849	0.254072	0.321077	0.0384615	0.196662	-0.0453959	-0.129898	0.251169	-0.191421	0.359378	0.210692	-0.277455	0.0130624	-0.14288	0.058297	-0.135301	0.00709563	0.047573	0.333656	-0.132479	-0.213111	-0.231092	-0.247218	-0.174891	-0.0874053	-0.0911143	-0.169086	0.0875665	-0.0699887	-0.0113691	0.151588	-0.0370102	0.0362038	0.129576	0.325835	0.213111	-0.0194323
Tridecanoic acid	HMDB00910	-0.212304	-0.128366	0.0794227	0.23093	0.156426	0.146751	-0.0176584	0.192469	-0.00129011	0.108128	-0.0676504	0.0105628	0.103532	0.202871	0.00943396	0.106273	-0.0209644	-0.0253185	0.247379	-0.110063	0.330027	0.118045	-0.350185	-0.0466054	-0.148766	0.0453959	-0.0636188	0.0159652	0.111595	0.36349	-0.137155	-0.147799	-0.158765	-0.117078	-0.183922	-0.233511	-0.113933	-0.127641	0.305435	-0.0798258	0.0557975	0.0150782	-0.000241896	-0.04975	-0.0549105	0.202951	0.310998	0.139171
Tetradecanol	HMDB11638	-0.226657	-0.187954	0.142558	0.186341	0.172553	0.0844219	-0.0954685	0.229802	-0.00951459	0.0463635	-0.0900661	-0.00306402	0.0539429	0.164973	-0.0169328	0.0469279	0.00919207	-0.01403	0.250605	-0.115546	0.295436	0.0851476	-0.326399	0.010966	-0.120868	0.0287857	-0.035075	0.0258829	0.163199	0.347686	-0.113933	-0.127802	-0.136268	-0.0541042	-0.24367	-0.271408	-0.16836	-0.137075	0.308821	-0.0924851	0.0589421	0.0478149	0.0507983	-0.0599903	-0.0528947	0.106434	0.315514	0.1607
O-Phospho-4-hydroxy-L-threonine	HMDB06802	0.353895	0.131189	0.125544	-0.25641	0.0920819	-0.349782	0.204161	-0.136913	0.0585389	-0.0299145	-0.103935	-0.135623	-0.135059	-0.220771	-0.140703	0.11224	0.0612804	-0.0739397	0.0419287	0.0310434	-0.248186	-0.168924	0.197952	0.1582	-0.188357	0.0308015	-0.137317	0.0878891	0.0102403	-0.0994194	0.00628931	0.077165	0.0736978	0.145944	0.0449121	0.000725689	0.0366876	0.174649	-0.0664409	0.126834	0.0327367	-0.103048	0.0197549	0.0979681	0.0878084	-0.278907	-0.0904693	-0.138445
3-Chlorotyrosine	HMDB01885	0.166183	-0.020158	0.369698	-0.188357	0.177229	-0.0759555	0.124496	0.135865	-0.0412837	-0.103854	-0.0367683	-0.154652	0.0661184	-0.203274	-0.182309	0.0406386	-0.123125	-0.222222	0.0495081	0.00338655	-0.0236252	-0.227463	-0.000645057	0.0133043	-0.390098	-0.13264	-0.268828	-0.0365264	0.0211256	-0.057652	0.239558	0.0308015	0.0568457	-0.0667634	-0.137075	-0.242542	-0.155298	0.054588	-0.0292695	-0.190131	0.134333	-0.335914	-0.105709	0.109257	-0.0424931	-0.161103	-0.0478149	-0.00911143
Glycerylphosphorylethanolamine	HMDB00114	0.281003	0.0433801	0.0797452	-0.174085	0.278826	-0.0564425	0.170698	-0.0251572	0.0710369	-0.279471	0.0875665	0.0275762	-0.0199161	-0.164731	-0.112159	-0.171263	0.0570069	0.0310434	-0.183841	0.236897	-0.155298	-0.385583	0.20279	-0.0415256	0.0191098	-0.0928076	-0.0362845	0.0203193	-0.0218513	-0.162313	0.311482	0.139413	0.160135	-0.0534591	0.0936139	-0.154007	-0.0281406	0.290437	0.0285438	-0.182229	0.10079	-0.21432	-0.125383	-0.0289469	-0.222142	-0.40179	-0.0627318	0.271972
(R)-3-Hydroxydodecanoic acid ; 12-Hydroxydodecanoic acid ; 3-Hydroxydodecanoic acid	HMDB10728 ; HMDB02059 ; HMDB00387	-0.248347	-0.0169328	0.00419287	0.311079	0.0442671	0.168037	0.0317691	0.258426	0.0105628	0.167957	-0.0715207	0.000483793	0.190614	0.31374	0.0819223	0.118449	-0.042735	-0.0711176	0.226254	-0.110627	0.372521	0.154007	-0.320513	-0.0291888	-0.0638607	0.0519271	-0.0716014	-0.00636994	0.0274149	0.319626	-0.101758	-0.157797	-0.172714	-0.201903	-0.162393	-0.104499	-0.0919207	-0.148847	0.15562	-0.0740203	0.0112885	0.121432	-0.0364457	0.0428157	0.0777294	0.272053	0.259636	0.074746
HMDB00856	HMDB00856	-0.0258023	-0.0354781	0.0231414	-0.191259	-0.224802	-0.0703919	-0.016449	-0.160781	0.0940171	0.0259636	0.339381	0.1174	-0.0922432	-0.155459	0.0437833	0.00870827	0.0413643	0.17215	-0.0442671	0.0746654	-0.269876	-0.129979	0.244557	0.107966	0.206176	0.0690211	0.0181422	-0.0387034	-0.186018	-0.285196	-0.00959523	0.00669247	0.0136268	0.156426	0.13014	0.188679	-0.0181422	0.275439	-0.0741816	0.0563619	0.0993388	-0.0605547	0.0159652	0.11474	0.133769	-0.227302	-0.147879	-0.0358813
Gamma-glutamyl-L-putrescine	HMDB12230	0	-0.0196158	0.0472231	-0.109461	-0.0836294	-0.031805	-0.119471	-0.0922668	-0.120843	-0.129642	-0.215693	0.046981	-0.181224	-0.216419	0.0615112	-0.0451243	-0.205441	0.00556991	-0.0943656	0.0774137	-0.084033	-0.0112205	-0.142235	-0.0744269	0.202616	-0.157168	0.225057	-0.102761	-0.0527123	-0.162738	0.0372942	0.168066	0.174201	0.300614	-0.0866161	0.152809	-0.202051	0.00169519	0.202938	0.168147	0.0971102	-0.0604618	0.0127543	0.0954957	0.0766872	0.154504	0.230142	-0.00944463
Deoxyhypusine	HMDB11150	-0.262458	-0.038139	0.0317691	0.272779	0.0733753	0.188276	0.0407999	0.223351	0.0255604	0.141187	-0.106757	-0.00814385	0.12506	0.259797	0.0834543	0.101193	-0.00499919	-0.0558781	0.210047	-0.0487018	0.350427	0.120142	-0.355265	-0.0783745	-0.053056	0.0443477	-0.0636188	-0.0577326	0.007015	0.303096	-0.134253	-0.129979	-0.137397	-0.199161	-0.182309	-0.150782	-0.123045	-0.165377	0.199161	-0.0733753	0.024109	0.075633	-0.0416868	0.0365264	0.0616836	0.230205	0.262941	0.130382
HMDB01300	HMDB01300	-0.0961942	0.167796	-0.0313659	-0.112885	-0.109902	0.0149976	0.160216	0.0962748	-0.0333817	-0.0220932	0.0426544	-0.0464441	0.0553943	-0.0446702	0.094259	-0.190534	0.151266	-0.021045	-0.171505	0.178197	-0.0895823	-0.0358007	0.170537	0.131592	0.314304	0.154249	0.134253	0.0523303	0.00895017	-0.0482987	-0.118368	0.164328	0.171746	-0.0287857	0.0525722	0.0303177	-0.00378971	0.138204	-0.11603	0.0349944	0.104177	0.183035	-0.159974	0.0257217	-0.0371714	-0.157313	-0.0556362	0.390743
5-Sulfosalicylic acid	HMDB11725	-0.101919	0.164812	-0.0291082	-0.113449	-0.109257	0.017094	0.157233	0.0977262	-0.0343493	-0.0226576	0.0458797	-0.0432188	0.0584583	-0.0424125	0.098855	-0.194969	0.152153	-0.0252379	-0.171908	0.176665	-0.0909531	-0.0366876	0.167231	0.130543	0.31253	0.153443	0.130947	0.053056	0.00919207	-0.0504757	-0.114336	0.162877	0.170376	-0.0294307	0.0520077	0.0284632	-0.0103209	0.142074	-0.112885	0.0299145	0.0977262	0.183922	-0.166667	0.0262861	-0.0383003	-0.161103	-0.0538623	0.391308
Glutamylalanine	HMDB03764	0.0513627	0.0296726	0.0515239	-0.126673	-0.0874053	-0.216739	0.115546	-0.0417675	0.102564	-0.0728915	0.0746654	-0.239155	-0.282535	-0.106354	0.0695856	-0.404451	0.14546	-0.0310434	-0.182954	0.325996	-0.417594	-0.188115	0.280277	0.192953	0.279955	0.166264	0.206499	-0.0382196	0.289711	-0.276004	0.20658	0.392275	0.386873	0.325996	0.121351	-0.0197549	-0.0353975	0.148847	-0.152314	0.228915	-0.121513	0.0921626	0.0831318	0.0518465	-0.0579745	-0.34567	-0.205128	0.0245122
HMDB01238 ; N-acetylserotonin	HMDB01238 ; C00978	0.0127399	0.0663603	0.0518465	-0.33801	-0.203919	0.011611	0.154169	-0.0278181	-0.0823254	0.000806322	0.0592646	-0.247379	-0.228431	-0.236655	0.194162	-0.130785	0.142961	-0.150298	-0.236333	0.0727302	-0.393566	-0.0283019	0.222383	0.236413	0.031124	0.0970005	0.0154814	-0.0383809	0.191098	-0.242461	0.000241896	0.245283	0.236413	0.171827	0.0512821	0.149008	-0.195856	0.177149	-0.222625	0.431866	-0.00870827	-0.10079	0.0471698	0.064667	0.231817	-0.120787	-0.0886147	-0.271408
2-Hydroxydecanedioic acid ; 3-Hydroxysebacic acid	HMDB00424 ; HMDB00350	0.00427359	0.105993	-0.117967	-0.238837	-0.283831	0.0691032	0.151269	-0.169533	-0.106275	0.137843	-0.0889794	0.00886972	0.0787389	-0.272058	-0.0542262	0.324349	-0.033584	-0.115951	0.0131836	-0.121717	-0.0935352	0.233394	0.0407201	0.112726	-0.11063	0.0669664	-0.161348	0.0307215	-0.0324954	-0.00951479	-0.314835	-0.157236	-0.169815	0.0134658	0.108009	0.373657	-0.0888987	0.143568	0.00258028	0.213075	0.206503	0.0832544	-0.240813	0.104542	0.439253	0.293668	0.192634	-0.350434
4-Nitrophenyl sulfate		-0.0315272	0.158362	0.0262055	-0.232382	-0.112321	0.0563619	0.199081	-0.0478149	-0.100065	-0.107644	-0.00983712	-0.0809547	-0.010966	-0.164167	0.124012	-0.260039	0.201742	-0.131834	-0.22956	0.212466	-0.0861151	0.00935333	0.21045	0.166022	0.287131	0.145783	0.141026	0.064667	0.0852282	-0.0938558	-0.0695049	0.23472	0.237381	0.0289469	0.165135	0.0342687	0.0324948	0.146428	-0.0827286	0.0378971	0.0511208	0.0865989	-0.16449	0.0274956	-0.0928076	-0.197629	-0.018626	0.367279
4-nitrophenyl phosphate(2-)	C03360	-0.0911162	0.189247	0.022134	-0.101034	-0.0877296	0.0035882	0.279235	0.0822868	-0.1628	-0.0692241	-0.0350354	0.0411635	0.0531377	-0.0669664	0.0850283	-0.140827	0.109178	-0.0954704	-0.170057	0.082448	-0.0336646	0.0437035	0.241337	0.1222	0.24303	0.136029	0.187715	0.136956	-0.053823	-0.073659	-0.0930917	0.163888	0.16925	-0.0494688	0.138408	0.0543069	0.0463644	0.105429	-0.123289	0.0528554	0.149011	0.0940996	-0.11704	0.00431391	-0.112323	-0.108694	-0.0368093	0.355837
(R)-Pantothenate ; Pantothenic acid	C00864 ; HMDB00210	0.0399935	-0.055233	0.200129	-0.455169	0.195775	-0.0333817	0.345348	-0.0795033	0.0145944	-0.405822	-0.29076	-0.272375	-0.126996	-0.362522	-0.0984519	-0.198194	0.140058	-0.082648	-0.0694243	0.100468	-0.22956	-0.192469	0.047573	0.0601516	-0.149411	0.0415256	-0.190534	-0.0221738	0.32269	-0.171908	0.350347	0.288824	0.288421	0.209966	0.00636994	-0.355749	0.0922432	0.363167	0.248911	0.161426	-0.0104015	-0.230366	-0.199887	-0.139171	-0.0300758	-0.405418	0.123528	0.0101597
Cis-zeatin	HMDB12204	0.0399935	-0.055233	0.200129	-0.455169	0.195775	-0.0333817	0.345348	-0.0795033	0.0145944	-0.405822	-0.29076	-0.272375	-0.126996	-0.362522	-0.0984519	-0.198194	0.140058	-0.082648	-0.0694243	0.100468	-0.22956	-0.192469	0.047573	0.0601516	-0.149411	0.0415256	-0.190534	-0.0221738	0.32269	-0.171908	0.350347	0.288824	0.288421	0.209966	0.00636994	-0.355749	0.0922432	0.363167	0.248911	0.161426	-0.0104015	-0.230366	-0.199887	-0.139171	-0.0300758	-0.405418	0.123528	0.0101597
5-Hydroxy-L-tryptophan ; 5-hydroxy-L-tryptophan ; PHderiv_2,5-Dioxopentanoate; 2-Oxoglutarate semialdehyde ; PHderiv_Acetylpyruvate; Acetylpyruvic acid; 2,4-Dioxopentanoate	HMDB00472 ; C01017 ; C00433 ; C02132	-0.137856	0.0584012	0.105509	0.0230701	-0.0948617	0.0477535	0.147132	0.305558	-0.130354	0.196015	-0.383399	-0.139631	0.219731	0.0256514	0.0693716	0.249657	-0.0476728	-0.180931	0.232476	-0.302573	0.183996	0.205372	-0.0547713	0.149068	-0.189804	0.0362991	-0.254658	0.10067	0.140841	0.264822	-0.219892	-0.0563846	-0.0588852	-0.0473502	-0.226345	-0.0492861	-0.190046	-0.227958	-0.0694523	0.0889731	-0.0842139	-0.053884	0.138582	0.0650157	0.373477	0.279342	0.219569	-0.418327
HMDB01104	HMDB01104	-0.0435414	0.0187873	0.250443	-0.437107	0.112966	0.0420094	0.227463	0.0520884	-0.0520077	-0.296968	-0.213111	-0.263425	-0.121674	-0.303661	-0.000886954	-0.190856	0.0236252	-0.134414	-0.100306	0.23085	-0.203596	-0.166344	-0.0376552	0.166425	-0.00814385	0.0382196	-0.0930495	-0.0402354	0.247218	-0.218916	0.324222	0.252943	0.251169	0.194404	-0.131189	-0.348573	-0.0824061	0.356313	0.169569	0.151024	-0.00814385	-0.169489	-0.0890985	-0.145783	-0.0467667	-0.319626	0.113288	0.098855
PHderiv_(S)-3-Methyl-2-oxopentanoic acid; (S)-3-Methyl-2-oxopentanoate; (3S)-3-Methyl-2-oxopentanoic acid; (3S)-3-Methyl-2-oxopentanoate ; PHderiv_2-Oxohexanoic acid; 2-Oxohexanoate; alpha-Ketocaproic acid ; PHderiv_4-Methyl-2-oxopentanoate; 2-Oxoisocaproate	C00671 ; C00902 ; C00233	-0.035075	-0.0113691	0.0453959	-0.0612804	-0.304951	-0.0598291	-0.134898	0.150943	-0.130705	0.00177391	0.160781	0.0220932	-0.0193517	0.024109	0.165457	0.0660377	-0.0104015	0.0253185	0.0368489	0.199484	-0.168441	-0.0553137	0.0707144	0.380584	0.286486	0.0577326	0.220126	0.0964361	-0.180374	-0.376633	0.0167715	0.189324	0.185535	0.102403	-0.162393	0.089663	-0.263748	0.208192	-0.211014	0.0383003	0.0266086	0.0596678	0.409531	0.105064	0.0403967	-0.0926463	-0.100951	0.124899
PHderiv_2-Oxosuccinamate; 2-Oxosuccinamic acid; gamma-Aminooxaloacetate; Oxaloacetamide	C02362	-0.0836575	-0.171306	0.173806	-0.200697	-0.322293	-0.160663	-0.113129	0.249844	0.0124176	-0.00133046	-0.243151	-0.180015	0.178725	-0.242425	0.0257625	-0.0188683	-0.154857	-0.389945	0.051525	-0.157034	0.110791	0.194972	-0.00862781	0.146592	-0.103897	0.0430584	-0.168162	0.0373334	0.029512	0.165098	-0.163808	-0.0573709	-0.0554357	0.124055	-0.304433	0.0229806	-0.243474	-0.0539037	-0.212389	0.0522104	0.100712	0.048219	0.00245933	0.0838188	0.154575	0.139053	-0.00354789	-0.15901
Beta-N-Acetylglucosamine ; HMDB00212 ; HMDB00215 ; HMDB00853 ; HMDB01129 ; HMDB11744 ; N-acetyl-D-galactosamine ; N-acetyl-D-glucosamine ; N-acetyl-D-mannosamine	HMDB00803 ; HMDB00212 ; HMDB00215 ; HMDB00853 ; HMDB01129 ; HMDB11744 ; C01132 ; C00140 ; C00645	0.0303238	-0.247389	0.0377838	-0.164402	-0.247752	0.00891165	0.131699	0.111617	0.0257672	-0.0857696	-0.235897	0.0218154	0.180935	-0.259164	-0.0934715	-0.0221783	-0.284124	-0.202145	0.143474	0.000725836	0.149361	0.132909	-0.0916569	-0.0678656	0.00254043	0.0907295	-0.144119	0.148514	-0.0811323	0.127949	0.0437921	-0.0255252	-0.0358885	0.191984	-0.106456	-0.08085	-0.0771402	0.197024	-0.00427437	-0.0145974	0.26489	0.0304045	-0.0713738	0.038187	0.00939554	0.100891	0.0958103	-0.0550425
2'-Deoxysepiapterin	HMDB00389	0.129546	-0.125794	0.074234	-0.166784	-0.216368	-0.0688278	0.166018	0.223388	0.0457911	-0.082787	-0.172997	-0.0297339	0.128457	-0.249289	0.0250943	-0.102838	-0.363908	-0.183568	0.0421601	0.0650758	0.0762512	-0.0116999	-0.029976	-0.145281	0.0623323	0.0231578	-0.0402639	0.139108	-0.025296	0.119783	0.0645916	0.0418373	0.0305005	0.209106	-0.101588	-0.0609606	-0.0354225	0.148145	0.00883546	-0.0251347	0.188853	0.0129103	-0.00314688	0.175176	-0.034656	-0.0295322	0.0961814	-0.020374
PHderiv_5-Amino-2-oxopentanoic acid; 5-Amino-2-oxopentanoate; 2-Oxo-5-amino-pentanoate; 2-Oxo-5-aminopentanoate; alpha-Keto-delta-aminopentanoate; 2-Oxo-5-aminovalerate	C01110	-0.00693437	-0.0594259	0.284954	-0.490485	-0.00378971	0.0024996	0.186825	0.0182229	-0.0218513	-0.321239	-0.190856	-0.274149	-0.0869215	-0.406547	-0.0435414	-0.132398	0.00870827	-0.108612	-0.0686986	0.226093	-0.294549	-0.214723	0.0468473	0.222545	-0.0476536	0.090308	-0.126351	-0.0706338	0.223512	-0.307773	0.299065	0.270037	0.273424	0.205612	-0.154088	-0.315433	-0.162554	0.369537	0.0782132	0.180213	0.039671	-0.198758	-0.0445896	-0.108047	-0.0129011	-0.298016	0.0216094	0.040558
Dihydrozeatin	HMDB12215	-0.0935333	0.0498307	0.0180616	-0.117159	-0.31374	-0.0691824	-0.0620061	0.0890179	-0.163038	-0.0214482	0.172795	0.0757942	-0.0171746	0.0104822	0.171343	0.0726496	-0.0551524	0.0247541	0.0307209	0.188276	-0.213917	-0.0329786	0.0901468	0.380019	0.287937	0.133043	0.161587	0.139897	-0.258668	-0.42348	-0.00636994	0.164167	0.163119	0.067731	-0.137397	0.116433	-0.282616	0.280519	-0.154652	0.042735	-0.00435414	0.102645	0.329947	0.0441864	0.0695856	-0.104419	-0.0483793	0.100951
PHderiv_Oxaloacetate; Oxalacetic acid; Oxaloacetic acid; 2-Oxobutanedioic acid; 2-Oxosuccinic acid; keto-Oxaloacetate	C00036	0.256733	0.349621	-0.0388647	-0.0255604	-0.0387034	-0.319303	-0.0566038	0.145541	-0.1811	-0.0176584	-0.16199	-0.0741816	-0.0183035	-0.0224964	0.144735	-0.0961135	-0.0126592	-0.0346718	-0.237623	0.185454	0.0159652	-0.0643445	0.169731	0.180616	0.359781	-0.119336	0.220368	0.219884	-0.0857926	0.0967586	-0.0930495	0.116594	0.101677	0.191018	-0.0422512	0.180616	-0.0574101	-0.153604	-0.271408	-0.0328979	-0.0397517	0.159571	0.181826	0.00419287	-0.125544	-0.111917	-0.101193	0.15304
Allocystathionine ; L-Cystathionine ; L-cystathionine	HMDB00455 ; HMDB00099 ; C02291	0.262861	0.353169	-0.0428157	-0.031124	-0.0157233	-0.328899	-0.060716	0.169811	-0.157313	0.0134656	-0.206741	-0.0914369	-0.0310434	-0.0365264	0.132237	-0.0685373	-0.0128205	-0.0296726	-0.236091	0.206741	-0.00838574	-0.0870021	0.167715	0.165054	0.338413	-0.143364	0.199403	0.189889	-0.0955491	0.126673	-0.106515	0.120948	0.108128	0.172311	-0.0836962	0.16578	-0.0728915	-0.190292	-0.256975	-0.00338655	-0.0233027	0.143283	0.180858	-0.00620868	-0.0969199	-0.107805	-0.111917	0.132156
Flavone	HMDB03075	0.261813	0.353491	-0.0439445	-0.0290276	-0.0166102	-0.333817	-0.0632962	0.172392	-0.153604	0.0110466	-0.204644	-0.0860345	-0.0290276	-0.0358007	0.135381	-0.0675697	-0.0123367	-0.0276568	-0.23464	0.205128	-0.00516046	-0.0869215	0.16707	0.162716	0.337607	-0.143445	0.202064	0.189969	-0.0999032	0.13006	-0.108289	0.120706	0.107725	0.170537	-0.0833736	0.16578	-0.0736172	-0.196178	-0.258104	-0.00169328	-0.0263667	0.145944	0.18618	-0.00717626	-0.0989357	-0.103935	-0.115465	0.130463
Ethyl glucuronide	HMDB10325	0.22319	0.3597	-0.0262861	-0.0471698	-0.00709563	-0.301726	-0.0605547	0.199403	-0.197065	-0.00354781	-0.195856	-0.0874859	-0.00282213	-0.0489437	0.15054	-0.103451	-0.0851476	-0.0461216	-0.266973	0.217787	-0.0306402	-0.103048	0.105225	0.100871	0.316965	-0.155378	0.17602	0.181342	-0.145299	0.105709	-0.10079	0.105064	0.0923238	0.178197	-0.120868	0.187147	-0.0719239	-0.14409	-0.212063	-0.0367683	-0.0332204	0.129979	0.106354	0.0324948	-0.0889373	-0.0969199	-0.0729721	0.124174
PHderiv_Oxalureate; Oxaluric acid; Monooxalylurea; Oxalurate	C00802	0.23851	0.364135	-0.0457991	-0.0811966	-0.0482987	-0.305999	-0.0727302	0.158442	-0.226093	-0.068618	-0.166022	-0.0986938	0.00733753	-0.0599903	0.173359	-0.0541042	-0.0853895	-0.0915175	-0.270602	0.195291	-0.0614417	-0.09821	0.142961	0.132237	0.280761	-0.182632	0.17602	0.199887	-0.166586	0.0621674	-0.10337	0.138365	0.125625	0.1582	-0.0832124	0.25125	-0.108289	-0.121109	-0.229479	-0.030479	-0.000161264	0.112321	0.0712788	0.0494275	-0.0656346	-0.0663603	-0.0687792	0.0990969
Monoisobutyl phthalic acid	HMDB02056	0.0845025	0.0579745	0.0254798	-0.0160458	-0.149089	-0.261651	-0.273424	0.228189	-0.142396	-0.0986938	-0.237059	0.100145	0.243187	-0.0324141	0.153201	-0.0560393	-0.135623	-0.28576	-0.120626	-0.00709563	0.181422	0.126028	-0.0707144	0.0549911	0.139816	-0.209644	0.119416	0.159329	0.0438639	0.0805515	-0.00774069	0.00895017	-0.0130624	0.0797452	-0.084825	0.145864	-0.256249	-0.252621	-0.206015	-0.043622	-0.0790195	0.281487	0.0632156	0.146186	-0.021045	0.207467	0.0165296	-0.0262055
Glycylphenylalanine ; PHderiv_3-Hydroxy-3-methyl-2-oxobutanoic acid; 3-Hydroxy-3-methyl-2-oxobutanoate; 2-Oxo-3-hydroxyisovalerate ; PHderiv_4-Hydroxy-2-oxopentanoate; 4-Hydroxy-2-oxovalerate	; C04181 ; C03589	-0.101386	0.131806	0.0301374	-0.0954552	-0.146491	-0.0279184	0.131443	0.101265	-0.203498	-0.0668913	-0.162468	-0.17445	-0.0214633	-0.0235612	0.00629375	0.146168	0.14754	-0.21782	0.0583382	-0.285881	0.0750409	0.264015	-0.104291	0.0893632	-0.205798	-0.170778	-0.181429	0.129304	0.0480504	0.05269	-0.147379	0.0894439	0.0562	0.167269	-0.0162589	0.116717	-0.054102	-0.266677	-0.125472	0.237186	0.142699	0.0314284	-0.0381256	0.0361487	0.342404	0.111432	0.0877897	-0.363908
Farnesol	HMDB04305	-0.325563	-0.0714689	-0.120836	0.317335	-0.0788901	0.0397677	-0.121158	0.165524	0.232234	-0.0625151	-0.110188	0.0755021	0.095507	0.271356	0.117206	0.0284746	-0.0976849	-0.155602	0.14197	-0.126966	0.242559	0.110107	-0.298217	-0.206744	-0.0407357	-0.199242	-0.0762281	-0.156893	0.066145	0.214487	-0.0682423	-0.124869	-0.133581	-0.00177462	-0.15899	0.0862305	-0.169557	-0.296362	0.130999	-0.0129063	0.042591	0.276438	-0.214729	0.125353	0.282246	0.404614	0.183189	-0.251351
4-(2-Amino-3-hydroxyphenyl)-2,4-dioxobutanoic acid	HMDB04083	0.325996	0.295517	-0.245686	-0.187873	-0.037494	-0.140219	0.0322529	-0.155701	-0.353491	-0.140864	0.033543	0.123448	0.0624899	-0.0371714	0.0513627	0.0325754	0.0819223	-0.21424	-0.210611	-0.0785357	-0.0259636	0.226012	0.104257	0.157233	0.054588	-0.226093	0.0615223	0.341638	-0.219481	-0.214965	0.107725	0.165135	0.131914	0.155539	0.329866	0.296001	0.0420094	0.173682	-0.216578	0.0495081	0.0585389	0.0295114	-0.148444	-0.25512	-0.0514433	0.0287857	-0.027173	0.0676504
HMDB00866 ; salsolinol 1-carboxylate	HMDB00866 ;	0.026528	0.0714401	-0.198033	0.244154	0.0520077	-0.172553	0.107805	-0.112159	0.0306402	-0.36857	-0.13522	0.0866796	-0.144412	0.17344	-0.0491856	-0.276165	-0.00378971	0.0867602	-0.223996	-0.0200774	-0.00991776	-0.0579745	-0.0368489	-0.296807	0.169408	-0.0978874	0.228995	-0.0305596	0.0203193	-0.1786	0.290276	0.174327	0.16449	0.120868	0.229318	0.072327	0.134414	-0.0162071	0.157394	0.221335	0.0608773	0.13143	-0.165377	0.058297	-0.197629	-0.0162071	0.0806322	0.109821
3-hydroxy-L-kynurenine ; 5-Hydroxykynurenine ; 5-hydroxykynurenine ; Hydroxykynurenine ; L-3-Hydroxykynurenine	C03227 ; HMDB12819 ; C05651 ; HMDB00732 ; HMDB11631	0.0461595	0.047371	0.0282692	-0.0510864	-0.0681287	-0.17749	0.143163	0.117519	-0.233746	-0.164486	-0.110129	0.112511	0.00888459	-0.0806075	-0.117479	0.0310557	-0.165819	-0.0512076	0.110896	-0.157863	-0.0518941	0.138075	-0.0901786	-0.0693402	-0.229303	-0.048098	0.0127615	0.258259	-0.0613037	-0.12814	-0.00246346	0.117317	0.106736	0.217026	-0.0304499	0.0521768	0.0342057	-0.1134	0.102536	0.148777	0.170948	0.0668768	0.0271788	0.0920363	0.0909863	0.0980536	0.149302	-0.162628
5,8-Tetradecadienoic acid	HMDB00560	-0.0856313	-0.0663603	0.1199	0.0498307	0.052169	0.117159	-0.0374133	0.137881	-0.10966	0.219158	-0.369537	-0.0417675	0.280842	-0.0118529	-0.0336236	0.24359	-0.159571	-0.149815	0.230447	-0.161264	0.408483	0.208999	-0.319223	0.00685373	-0.343009	0.0524915	-0.150701	-0.0260442	0.0318497	0.354056	-0.153685	-0.237462	-0.226899	-0.252056	-0.178439	0.0532979	-0.189647	-0.254636	-0.017094	-0.21432	-0.132801	-0.0452346	-0.0333817	-0.0245122	0.205451	0.404854	0.149008	-0.163441
Chorismate ; Prephenate	HMDB12199 ; HMDB12283	-0.151843	-0.131441	-0.0385453	-0.024998	0.0132247	-0.134344	-0.0370938	-0.0186275	-0.0734618	-0.221192	-0.0499153	0.146037	-0.116442	-0.0674946	0.0229014	-0.256028	0.0737844	0.233852	-0.0998307	0.0574954	-0.117732	-0.158294	0.0208048	-0.0973309	0.217966	0.14652	0.283526	0.0849931	-0.115555	-0.0741069	-0.138618	0.10104	0.114507	0.182647	-0.125635	0.0070962	-0.145875	0.00903153	0.0943472	0.12757	0.0844287	0.0648335	0.0440287	-0.0339489	-0.147891	-0.16039	0.128538	0.320861
5-Acetylamino-6-formylamino-3-methyluracil	HMDB11105	0.00856152	-0.0469672	-0.0418787	-0.15435	0.0334384	-0.0565383	-0.0528633	0.0288749	-0.0518941	-0.200671	-0.274978	-0.0688556	-0.0472499	-0.170867	-0.106656	-0.170867	-0.0273807	0.0526614	-0.170019	0.0466845	-0.190534	-0.204144	0.158025	0.0946613	0.121719	0.0752767	0.157177	-0.0206365	0.0776998	0.0784671	-0.00145384	0.21319	0.219894	0.128544	-0.169009	0.0822633	-0.155925	-0.0764075	-0.0299653	0.139407	0.147686	0.0973671	0.0685729	-0.073096	-0.0654633	-0.129069	-0.0506826	0.266821
5-Tetradecenoic acid ; 5Z-Tetradecenoic acid ; Myristoleic acid ; Tsuzuic acid ; tetradecenoate (n-C14:1) ; trans-Tetra-dec-2-enoic acid	HMDB00499 ; HMDB00521 ; HMDB02000 ; HMDB05051 ; C08322 ; HMDB10732	0.0835366	-0.0965186	0.284315	-0.204326	0.337856	0.0370512	0.0870039	0.121314	0.0797468	-0.0327776	-0.429173	-0.378253	-0.363416	-0.264438	0.0101599	-0.339065	0.080795	-0.0299151	-0.333179	0.103977	-0.262423	-0.407805	0.0937771	-0.187796	0.0108452	-0.163364	0.0499123	-0.399742	0.272341	0.109904	0.373778	0.419457	0.420949	0.156591	-0.0551535	-0.458242	0.118572	-0.0533796	0.0660794	0.334066	-0.0697079	-0.290201	0.0843833	0.101074	-0.277138	-0.420465	-0.288105	-0.0176588
L-Glutamate 5-phosphate ; L-Glutamic acid 5-phosphate	C03287 ; HMDB01228	0.188518	0.143122	-0.200532	-0.187389	-0.225609	-0.0994194	0.028705	-0.1811	-0.181422	-0.129334	-0.0665215	0.309466	0.386309	-0.0928076	-0.169408	0.23472	0.0810353	-0.115546	0.0845831	-0.0904693	0.214401	0.302451	0.134656	0.407757	0.00935333	0.0738591	-0.120223	0.536768	-0.0486212	-0.0855507	-0.110224	-0.0433801	-0.0554749	-0.0582164	0.127318	0.149895	-0.0710369	0.0703112	-0.0258829	-0.330108	-0.0372521	0.226415	0.131914	-0.249637	0.0917594	0.187389	0.104983	0.157475
5-(2'-Carboxyethyl)-4,6-Dihydroxypicolinate	HMDB06794	0.00604741	-0.14546	-0.0945009	-0.139332	-0.0936139	-0.164248	-0.169005	-0.123045	-0.0970005	-0.060071	-0.171343	0.119416	0.0152395	-0.196904	-0.126431	0.0571682	0.14159	0.200371	0.0784551	-0.0454765	0.0189486	-0.0728108	0.0386228	0.143928	0.106999	0.10837	0.183035	0.239074	-0.0671666	-0.0442671	-0.214482	-0.0525722	-0.0285438	0.153685	-0.10708	-0.00104822	-0.1199	-0.000241896	0.0213675	0.0499919	-0.00169328	-0.109902	0.155701	-0.14925	-0.0811159	0.0024996	0.171021	0.220932
L-isoleucyl-L-proline ; L-leucyl-L-proline	HMDB11174 ; HMDB11175	-0.0554458	-0.0821807	0.0947216	0.0861728	0.00887133	0.00919392	0.020646	0.13803	-0.139159	0.0654059	-0.193032	-0.000927457	0.306343	0.0678253	-0.147183	0.0903262	-0.0327433	-0.118432	0.241784	-0.347272	0.207589	0.229767	-0.100931	0.0404855	-0.345014	0.138594	-0.127747	0.108956	0.126416	0.149764	-0.101456	-0.131376	-0.111295	-0.111456	-0.0767773	-0.00137102	-0.1194	-0.0288721	0.000120973	-0.101536	-0.0164926	-0.00596798	-0.0564136	0.0509698	0.136094	0.268438	0.245453	-0.147788
2,6,10-Trimethylundecanoic acid ; Myristic acid ; tetradecanoate (n-C14:0)	HMDB02221 ; HMDB00806 ; C06424	-0.20367	-0.132477	0.131546	0.324901	0.182716	0.0919043	-0.038671	0.386953	0.160752	0.0689282	-0.0352731	-0.111604	-0.146553	0.321382	0.211356	-0.156383	-0.0820748	0.0780701	0.165727	0.00404508	0.119532	-0.0887087	-0.204155	-0.128189	0.101977	-0.0922279	0.0546895	-0.195701	0.0640741	0.220376	0.184051	0.108449	0.0976888	0.0887492	-0.295777	-0.324254	-0.112534	-0.112332	0.290356	0.0478533	0.0404508	0.00101127	0.208848	0.024311	-0.0803758	-0.0532333	0.152095	0.0907717
5-Phospho-beta-D-ribosylamine ; 5-Phosphoribosylamine	C03090 ; HMDB01128	0.107041	0.079263	0.300159	-0.312456	0.0109259	-0.040841	0.133489	0.00866813	0.0747878	0.0258834	-0.183764	-0.172879	0.0164493	-0.232548	-0.303707	0.0614026	-0.162034	-0.113976	0.164412	0.0731348	-0.105348	-0.0618864	0.0877699	0.216421	-0.0844236	-0.128772	-0.385913	0.0605963	0.0345516	-0.0900679	0.253432	0.0141109	0.011329	0.126555	-0.247102	-0.1857	-0.0869232	0.121152	0.0599109	-0.153003	-0.0317294	-0.0745056	-0.00439454	-0.046687	0.227831	-0.260205	-0.0453565	-0.153406
N1,N8-diacetylspermidine		0.00588615	-0.0859539	-0.0348331	0.104257	-0.0955491	-0.280116	-0.0603935	-0.00862764	0.298097	-0.0583777	-0.0626512	0.131753	-0.0472504	0.0434607	-0.228108	0.0895017	0.0470085	0.128366	0.295597	-0.278262	0.00403161	-0.141993	-0.00919207	-0.0308015	-0.165135	0.045154	-0.0148363	-0.0414449	-0.0986938	-0.110385	-0.00919207	-0.226657	-0.227463	0.0849863	0.011611	0.0444283	0.222464	0.00693437	-0.0156426	0.110708	0.0403967	0.00540235	-0.094259	0.0223351	0.237139	-0.0428157	-0.106273	-0.240929
Beta-L-arabinose 1-phosphate ; D-Arabinose 5-phosphate ; D-Ribose 5-phosphate ; D-Ribulose 5-phosphate ; D-Xylulose 1-phosphate ; D-ribulose 5-phosphate(2-) ; D-xylulose 5-phosphate(2-) ; Ribose 1-phosphate ; Xylulose 5-phosphate ; alpha-D-Ribose 1-phosphate ; alpha-D-Ribose 5-phosphate	HMDB12195 ; HMDB11734 ; HMDB01548 ; HMDB00618 ; ; C00199 ; C00231 ; HMDB01489 ; HMDB00868 ; C00620 ; C03736	-0.0258044	0.209257	-0.215305	-0.0108862	-0.288848	0.270301	0.194823	-0.182808	-0.0676558	0.0152407	0.143537	0.0804774	0.244819	0.0875736	0.13765	0.277881	0.0331425	-0.111846	0.118781	-0.0849931	0.242561	0.111523	0.0352391	0.428272	-0.0818482	0.214579	-0.0272559	0.289009	0.123216	0.0748327	-0.216434	-0.19071	-0.226272	-0.155149	0.179663	0.328119	0.00362874	0.087251	0.000403193	-0.247561	-0.0977341	0.0599952	-0.135715	-0.123216	0.240706	0.218128	0.149101	0.0314491
HMDB01180	HMDB01180	-0.0785357	-0.275198	0.133527	0.0559587	-0.00846638	-0.0832124	-0.175778	0.155781	0.0298339	0.105306	0.0511208	-0.0487018	-0.0489437	0.0190292	-0.0743428	0.0936946	-0.0024996	-0.000806322	0.308418	-0.10837	0.0836962	-0.0236252	-0.244396	0.159813	-0.281245	0.0629737	-0.0413643	0.0591034	0.00628931	0.0958716	-0.116433	-0.0706338	-0.0813578	0.0751492	-0.232946	-0.130785	-0.210611	-0.0657958	0.142477	0.0305596	0.0822448	-0.10837	0.127399	-0.141026	0.0443477	0.0613611	0.0878891	0.0406386
Isovalerylglutamic acid ; Suberylglycine	HMDB00726 ; HMDB00953	-0.0421706	0.0734559	0.0492662	-0.0270924	0.150137	-0.00362845	-0.0700693	0.0507176	-0.108692	-0.114901	-0.0090308	0.0970005	-0.284873	0.0104822	0.0716014	-0.211337	0.174165	0.179326	-0.27423	0.174085	-0.0778907	-0.124496	0.0768424	0.1224	0.269392	0.0515239	0.322529	0.0126592	0.0108047	-0.0985325	0.00612804	0.0769231	0.0820029	0.0142719	-0.00620868	-0.157716	-0.0638607	0.0276568	0.13522	0.110224	0.0375746	0.0203193	0.181342	-0.15183	-0.266892	-0.142074	0.0345106	0.351395
Butyrylcarnitine ; Isobutyryl-L-carnitine ; butyryl carnitine	HMDB02013 ; HMDB00736 ; C02862	0.0900843	0.258357	-0.136376	-0.182427	0.0319368	0.0681076	0.292431	-0.146095	-0.394169	0.164603	-0.038308	-0.0451228	-0.124682	-0.0473003	0.0551232	0.180894	0.0319771	-0.0443163	-0.187064	-0.209363	-0.155853	0.15791	0.0900843	0.0936328	-0.127183	0.00415339	-0.0464535	0.14057	-0.154119	-0.236018	0.0576636	0.0719384	0.0806081	0.0253236	0.153192	0.210855	0.0926247	0.217468	-0.0868987	0.241945	-0.0191943	-0.306948	0.0524215	-0.101859	0.156619	0.0683495	0.0588733	-0.18162
4-(Glutamylamino) butanoate ; HMDB01199 ; gama-L-glutamyl-L-alpha-aminobutyrate	HMDB12161 ; HMDB01199 ;	-0.216578	-0.204241	0.209966	-0.109257	-0.23214	-0.103612	-0.269553	-0.247057	0.101193	-0.081761	0.0382196	-0.0706338	-0.13522	-0.211256	-0.197791	-0.0956297	0.273262	0.0187067	0.0656346	0.0103209	-0.117884	-0.129898	-0.109821	0.0915175	0.0274149	0.221658	0.094259	-0.196339	0.012498	-0.156991	-0.194807	-0.0874859	-0.0728108	0.110627	-0.0685373	0.00774069	-0.134978	-0.186663	-0.303419	0.162393	-0.0861958	-0.207225	0.0570876	0.0113691	-0.0120142	-0.155459	-0.196984	0.038139
Melatonin ; melatonin	HMDB01389 ; C01598	-0.059184	-0.0237059	0.201742	-0.221335	-0.189808	0.0459603	-0.0369295	0.0237059	-0.110627	-0.0786164	-0.0937752	-0.0067731	-0.0774875	-0.207225	-0.0769231	0.0948234	0.118852	-0.205935	0.0222545	-0.162796	-0.0761974	0.125141	-0.0435414	0.160619	-0.0683761	-0.0575714	-0.0315272	-0.0118529	-0.0707144	-0.152556	-0.0430576	0.0899049	0.0824061	0.140461	-0.0443477	0.0246734	-0.369779	0.0407999	-0.103854	0.314465	0.228592	-0.141106	0.0996613	0.0467667	0.175778	0.0278987	0.092727	-0.14796
Dopamine 3-O-sulfate ; Dopamine 4-sulfate ; dopamine 3-O-sulfate	HMDB06275 ; HMDB04148 ; C13690	0.0363651	0.106273	-0.145864	0.109902	0.0757136	0.205451	0.216255	0.0298339	-0.201258	0.241977	-0.0151588	0.0092727	-0.0539429	0.183438	0.106112	0.208999	-0.0783745	-0.0518465	0.173037	-0.130947	0.0568457	0.0953072	-0.175456	0.0511208	-0.190614	-0.0194323	-0.058297	0.0797452	-0.104499	0.0651508	0.0204806	0.00193517	-0.0276568	-0.0672472	0.0282213	0.0886954	0.0398323	0.0830511	0.229963	0.176181	0.0855507	-0.10845	0.0895823	-0.133849	0.108853	0.19263	0.27552	-0.098855
Dihydroxycoprostanoic acid	HMDB01974	0.380373	0.0197565	-0.0810419	-0.33328	-0.0291912	-0.238771	0.115475	-0.292315	0.0188694	-0.224659	-0.0703169	-0.0904766	-0.140473	-0.318039	-0.187888	0.00870898	0.105314	-0.0224982	-0.0261269	0.065156	-0.274897	-0.148698	0.243771	0.120877	-0.197726	0.0395129	-0.0508024	0.0857995	0.0766067	-0.144021	0.143617	0.0933796	0.0936215	0.109346	0.224014	0.129667	0.205548	0.069188	-0.172647	0.212644	0.0207241	-0.100234	-0.159019	-0.154342	0.0339489	-0.179905	-0.246351	-0.0895895
Hypusine	HMDB11140	-0.120303	-0.0378971	0.0682148	0.0859539	0.12756	-0.024996	-0.229318	0.162958	-0.104983	-0.0775681	-0.265683	-0.155459	0.123287	0.0130624	-0.19255	0.0309627	0.1199	-0.0115304	-0.0362038	-0.0780519	-0.00169328	-0.0306402	-0.0940171	-0.0540235	-0.167715	-0.123851	0.0200774	-0.149331	0.0911143	0.00790195	0.0678116	-0.0702306	-0.060071	-0.217868	-0.22327	-0.236736	-0.218352	-0.22061	0.0806322	-0.109257	-0.0721658	0.0122561	-0.00516046	-0.195372	-0.0020158	0.172633	-0.0403161	0.0791808
L-beta-aspartyl-L-threonine	HMDB11169	0.0145944	-0.0761168	0.267457	-0.339703	-0.0114498	-0.168844	0.156104	-0.134414	0.228673	-0.223674	-0.145622	-0.122642	-0.27552	-0.366634	-0.172311	-0.158603	0.0216094	0.170376	-0.03572	0.239478	-0.395662	-0.320674	0.186422	-0.0144332	0.0197549	0.104338	-0.0775681	-0.19255	-0.0359619	-0.295436	0.14159	0.120142	0.149089	0.339623	-0.13651	-0.116675	0.0207225	0.199887	0.0220932	0.122319	0.0143525	-0.19005	-0.0376552	0.120384	0.188195	-0.446057	-0.161506	-0.170698
5-Methoxytryptophan	HMDB02339	-0.00354781	0.195049	-0.00322529	-0.158362	-0.144815	-0.0295114	0.0435414	-0.0729721	-0.152556	-0.0102403	-0.219239	0.0680535	-0.131914	-0.12248	-0.155781	0.277858	-0.0153201	-0.138365	-0.0296726	-0.214723	-0.186905	0.133124	0.0454765	0.0514433	-0.119981	-0.0674085	-0.109337	0.0262055	-0.265199	-0.197952	-0.152637	-0.0108047	-0.000645057	0.0569263	-0.0446702	0.17215	-0.038139	0.0147557	-0.0332204	0.307612	0.124899	-0.0888566	-0.017981	0.0910337	0.335349	0.0903886	0.113369	-0.443154
HMDB01200 ; N-formyl-L-kynurenine ; PHderiv_2-Oxoglutarate; Oxoglutaric acid; 2-Ketoglutaric acid; alpha-Ketoglutaric acid ; PHderiv_Methyloxaloacetate	HMDB01200 ; C02700 ; C00026 ; C06030	-0.0934527	-0.0865989	-0.0278987	-0.162958	-0.230285	0.0977262	-0.10837	-0.0132237	-0.00862764	-0.0772456	0.107644	0.212869	0.29205	0.0153201	0.149734	0.120303	0.246734	-0.0782938	0.158362	-0.0415256	0.14159	0.0911143	0.0732946	0.364135	0.10071	0.133366	0.00741816	0.25504	-0.0370102	-0.0230608	-0.105709	-0.0104822	-0.0157233	-0.137155	0.04975	-0.0904693	-0.190373	0.211821	0.0411224	-0.225125	-0.0695856	0.0833736	0.156184	-0.0478955	-0.0868408	-0.0578939	0.188841	0.283019
S-aminomethyldihydrolipoamide		-0.144009	-0.0685373	-0.00483793	-0.166344	-0.23722	0.104419	-0.143848	0.0334623	-0.0214482	-0.0634575	0.133446	0.212224	0.318416	0.0412837	0.192872	0.0962748	0.205854	-0.128931	0.144251	-0.0459603	0.17215	0.104661	0.0325754	0.357281	0.0947428	0.0888566	-0.00540235	0.274633	-0.0245122	-0.0239478	-0.110385	-0.0391872	-0.0447508	-0.130543	0.0156426	-0.060716	-0.223593	0.192388	0.0550718	-0.23722	-0.0974843	0.0980487	0.132559	-0.00435414	-0.0513627	-0.0446702	0.2423	0.253911
N-acetyl-5-methoxykynuramine		-0.15175	-0.0571682	0.0614417	-0.217062	-0.18489	0.122722	-0.118852	0.0299952	-0.0067731	-0.0626512	0.0303177	0.14409	0.246493	-0.0117723	0.156588	0.0634575	0.246734	-0.132721	0.126834	-0.0512014	0.131672	0.0934527	0.0703112	0.367118	0.0483793	0.0659571	-0.0362845	0.238268	0.034188	0.0216094	-0.133527	0.0102403	0.00524109	-0.0811159	-0.0323335	-0.122561	-0.22448	0.126109	0.108934	-0.178358	-0.0999032	0.0736978	0.135946	-0.0433801	-0.0158845	-0.0856313	0.252298	0.200855
Capsidiol	HMDB02352	-0.199339	-0.0614467	0.00467704	0.0284654	-0.274413	0.202645	-0.0712039	0.0511249	0.155794	0.115071	0.0364487	0.0315297	0.34086	0.045964	0.0367712	0.243367	0.17547	-0.26014	0.200145	-0.16289	0.288283	0.210709	-0.209096	0.127651	-0.110475	-0.138457	-0.323442	-0.0544311	0.0944279	0.17805	-0.17934	-0.181679	-0.197887	-0.0958794	-0.0699944	-0.0699137	-0.345779	0.0559632	0.192323	-0.134102	0.19829	-0.00443513	-0.168293	0.0562051	0.302879	0.305943	0.388114	-0.117168
fructoseglycine		-0.0972424	-0.0803096	0.0198355	-0.186502	-0.194727	0.112885	-0.0982906	-0.0122561	-0.0197549	-0.0951459	0.0750685	0.183277	0.278342	-0.0118529	0.128205	0.0860345	0.191985	-0.0857926	0.125706	-0.0202387	0.129898	0.0698274	0.0691018	0.337687	0.0882922	0.120626	0.00403161	0.24367	-0.0183035	-0.0482987	-0.112482	-0.0253185	-0.027173	-0.108853	-0.00298339	-0.104822	-0.220045	0.238671	0.0739397	-0.218755	-0.0459603	0.0668441	0.126028	-0.0356394	-0.104096	-0.0581358	0.217707	0.299145
6-pyruvoyl-5,6,7,8-tetrahydropterin ; Biopterin ; D-Biopterin ; Dyspropterin ; Orinapterin ; Primapterin ; Sepiapterin	C03684 ; HMDB00468 ; HMDB00633 ; HMDB01195 ; HMDB00817 ; HMDB02263 ; HMDB00238	-0.100145	-0.0733753	0.0217707	-0.177149	-0.188921	0.0992582	-0.108853	0.000645057	-0.0205612	-0.0969199	0.0699887	0.184648	0.265441	-0.00129011	0.134817	0.0774875	0.203838	-0.0859539	0.119094	-0.0197549	0.128608	0.0635381	0.0657152	0.343574	0.0907112	0.118207	0.0153201	0.247863	-0.0233027	-0.0470085	-0.10966	-0.017094	-0.0196742	-0.10329	-0.0158845	-0.116272	-0.21295	0.223754	0.0755523	-0.220126	-0.060716	0.0658765	0.147557	-0.0446702	-0.111192	-0.074101	0.205773	0.301887
salsoline-1-carboxylate		-0.0545073	-0.0782938	0.0775681	-0.230527	-0.286486	-0.0308821	-0.100145	0.0328173	0.0367683	-0.124496	0.0341074	0.111837	0.231011	-0.0847444	0.103532	0.0185454	0.125544	-0.166425	0.102403	0.00540235	0.0626512	0.0142719	0.0978874	0.355507	0.0351556	0.134494	0.0137075	0.222303	0.00411224	-0.0697468	-0.0922432	0.027173	0.0278181	-0.00129011	-0.0579745	-0.0446702	-0.27044	0.208192	-0.0284632	-0.126512	-0.0121755	0.102564	0.133204	0.0563619	-0.0202387	-0.0827286	0.123045	0.190776
PHderiv_2-Oxo-4-hydroxy-5-aminovalerate	C05941	-0.192227	-0.146347	-0.0321722	-0.168844	-0.235688	-0.132882	-0.199	0.0306402	0.104177	-0.0463635	-0.0145138	-0.0437026	0.0909531	-0.101274	-0.0395098	0.1811	0.239236	-0.139816	0.0770843	-0.241816	0.0630543	0.122077	-0.170698	0.201742	-0.0380584	-0.0888566	-0.204483	-0.0184648	0.109982	0.0316884	-0.0824867	-0.118045	-0.124174	0.0810353	-0.104822	0.0129011	-0.239558	0.0720851	-0.0323335	0.00145138	0.0345106	0.0455572	-0.0702306	0.0324141	0.355668	-0.0020158	0.114578	-0.202548
D-Erythro-imidazole-glycerol-phosphate	HMDB12208	0.283422	0.164651	-0.037494	-0.236978	0.0534591	-0.154652	0.0636994	-0.146025	-0.336075	-0.219803	0.089663	-0.0748266	-0.0141106	-0.148444	0.134011	-0.234559	0.104257	-0.0133849	-0.383406	0.190614	-0.0822448	-0.0183841	0.169489	0.13006	0.170537	0.0195936	0.191743	0.239397	-0.0421706	-0.225286	-0.00580552	0.185938	0.184728	0.0992582	0.226415	0.195775	0.038139	0.250282	-0.190695	-0.140622	-0.046041	-0.0106434	-0.111192	-0.0699081	-0.22319	-0.197307	-0.0796646	0.372843
PHderiv_2-Hydroxy-3-oxosuccinate; Oxaloglycolate	C03459	-0.0151148	-0.133932	-0.0126092	-0.212658	-0.132315	0.0167314	-0.0143874	-0.267379	-0.0721793	-0.0244909	-0.142015	0.173053	0.29195	-0.172083	-0.213386	0.123505	-0.0847077	-0.12205	0.142904	-0.173053	0.146137	0.423862	0.0438087	0.0476885	-0.219933	-0.0014549	-0.277725	0.222438	0.0537506	-0.121484	-0.0704011	-0.18259	-0.152603	0.0917397	-0.0536697	-0.0034756	-0.336891	0.230764	0.124798	-0.138216	0.172163	0.136438	-0.268349	-0.0951345	0.173942	0.327515	0.341821	-0.0828486
Cystathionine sulfoxide	HMDB02399	0.0420305	-0.0543972	0.0443745	-0.180893	-0.144439	-0.0602168	-0.0510024	-0.131992	0.0110734	-0.00759782	-0.0597318	0.125687	0.281928	-0.112432	-0.0858392	0.109522	-0.195523	-0.111058	0.138135	-0.11421	0.135548	0.300276	0.0717752	-0.017863	-0.227935	-0.107582	-0.253476	0.18162	-0.0176205	-0.0799388	-0.0593277	-0.185015	-0.15228	0.052134	-0.168203	0.0247333	-0.356694	0.145329	0.0951345	-0.220741	0.10152	0.182429	-0.233189	-0.0054963	0.167799	0.264469	0.258084	-0.112351
3,4,5-Trimethoxycinnamic acid ; Trans-2, 3, 4-Trimethoxycinnamate	HMDB02511 ; HMDB11721	0.160297	0.0776488	-0.183358	-0.246412	-0.21432	0.0589421	0.113288	-0.214401	-0.193517	0.116272	0.084825	0.149008	0.0906305	-0.0978874	0.0313659	0.283341	0.0936946	0.00798258	0.0719239	-0.149815	-0.0827286	0.126431	0.115304	0.336801	-0.0904693	0.095791	-0.0515239	0.261813	-0.104177	-0.250443	-0.0642638	0.0546686	0.0312853	0.0355588	0.203193	0.238349	-0.0278987	0.230527	-0.0264473	0.112159	-0.0065312	-0.0908724	0.215852	-0.083293	0.170376	0.0203999	0.109257	-0.107321
Salbutamol	HMDB01937	-0.0480926	-0.077514	0.286212	-0.176124	-0.0190754	-0.0768673	-0.174669	0.135306	-0.246768	-0.110088	-0.313208	-0.279018	0.0199645	-0.18938	-0.0368575	0.0429196	-0.107178	-0.31733	0.0294214	0.00436471	0.149289	0.205465	-0.211527	0.065309	-0.06151	-0.123586	-0.094892	-0.0320079	-0.0556904	0.0677338	0.0522957	0.0174588	0.00323312	0.0303913	-0.292516	-0.0978018	-0.153088	-0.13474	-0.234967	0.0631266	0.0682996	-0.0614292	0.0139024	-0.0863242	-0.0564179	0.145167	-0.102571	-0.138216
L-Cystine ; L-cystine	HMDB00192 ; C00491	0.14355	0.128597	-0.165374	-0.2226	0.0606209	0.0891532	0.116716	-0.19132	-0.458213	-0.0495475	-0.01269	-0.168445	-0.239897	-0.112432	0.126092	0.0158423	0.0240867	0.06151	-0.327191	-0.0561754	-0.0617525	0.160282	-0.0140641	0.00598127	-0.0693503	-0.0361301	0.119302	0.114937	-0.0172163	-0.194149	0.00242484	0.159958	0.145329	0.0494667	0.213628	0.239655	0.21476	0.00759782	-0.12981	0.194876	-0.0566604	-0.0856776	-0.0813937	-0.184773	0.0149532	0.0600551	-0.143712	0.000565795
6(R)-hydroxy-tetradeca-2E,8Z-dienoate ; 6(R)-hydroxy-tetradeca-4E,8Z-dienoate ; 6(S)-hydroxy-tetradeca-2E,8Z-dienoate ; 6(S)-hydroxy-tetradeca-4E,8Z-dienoate	; ; ;	-0.0689405	-0.113449	0.0666022	0.119819	0.171827	0.0495081	-0.0416062	0.17094	-0.101516	0.0811966	-0.128205	-0.0494275	0.183438	0.11224	-0.0315272	0.169731	0.00854701	-0.0809547	0.204967	-0.20924	0.327286	0.189969	-0.289066	0.00983712	-0.366715	0.0324141	-0.159571	0.0890179	0.203193	0.354943	-0.204967	-0.282213	-0.282777	-0.196581	-0.211095	-0.129334	-0.164167	-0.155862	0.155862	-0.123609	0.0143525	0.00338655	-0.111353	-0.100065	0.0453153	0.278907	0.267296	0.0183035
Palmitaldehyde ; hexadecanal	HMDB01551 ; C00517	-0.144493	-0.0438639	-0.157313	0.0145138	0.0508789	0.227302	-0.153443	-0.176826	0.0092727	0.0574101	0.0644251	0.233108	0.0373327	0.018626	0.0403967	0.00217707	-0.0343493	0.271085	-0.0911143	0.0676504	0.249395	0.0333817	-0.132237	-0.0235446	0.27931	0.140139	0.11353	0.085712	-0.0024996	0.166828	-0.143283	-0.296565	-0.29084	-0.158845	-0.0230608	-0.0753104	-0.00604741	0.0981293	0.182471	-0.099742	-0.101597	0.166989	0.000403161	-0.211014	-0.264957	0.176343	0.184083	0.339784
3-Mercaptolactate-cysteine disulfide	HMDB06512	0.274714	0.219642	0.250766	-0.397194	-0.0732946	-0.00104822	0.103532	0.00749879	-0.273343	-0.0711982	-0.06378	-0.242138	-0.13393	-0.2806	-0.000322529	-0.0047573	-0.282858	-0.282777	-0.19642	0.141268	-0.363248	0.087244	0.142235	0.117159	-0.0421706	-0.111756	-0.117965	0.0586196	-0.0103209	-0.261651	0.241816	0.249879	0.259071	0.149976	-0.0702306	-0.0179003	-0.109015	0.0233027	-0.246009	0.0303177	-0.0635381	-0.0668441	-0.00507983	-0.0732946	-0.0824061	-0.0963554	-0.262216	-0.0525722
5-Methyldeoxycytidine	HMDB02224	-0.0880503	0.184406	0.0067731	0.00499919	0.11103	-0.0499919	-0.0222545	0.0174165	0.129898	-0.0542654	0.0328979	-0.0634575	0.0103209	0.0527334	-0.0303177	-0.0348331	0.378971	-0.027173	-0.0398323	0.0644251	-0.0303983	-0.00153201	0.170779	0.263748	0.107966	0.0854701	-0.0216094	0.0588615	0.163925	0.162716	-0.165538	-0.116997	-0.122077	-0.156507	-0.12756	-0.171101	-0.157233	0.0649895	-0.0928076	-0.0178197	-0.0593453	0.0913562	0.0231414	-0.196178	-0.0352363	-0.129818	0.0024996	0.156749
5,6,7,8-tetrahydrobiopterin ; Sapropterin ; Tetrahydrobiopterin	C00272 ; HMDB00787 ; HMDB00027	-0.312872	-0.0653178	0.0340105	0.123696	-0.0867408	0.000645513	-0.149961	0.0953745	0.285236	-0.0225929	0.0741533	0.159764	0.200109	0.0768967	0.0140802	-0.154278	0.134831	0.0862163	0.0478486	-0.00278377	0.05737	0.0104896	0.082787	-0.190305	0.130111	-0.069675	-0.04333	-0.104008	-0.0983197	-0.0283219	-0.177879	-0.195873	-0.159522	-0.161136	-0.256511	-0.107478	-0.328969	0.0092389	0.0438545	-0.0822625	0.0656809	0.125108	-0.176104	0.0656406	0.0771791	0.0575313	0.155569	0.132048
Erythrohydrobupropion	HMDB12227	-0.214436	-0.0261074	0.0234401	-0.0134174	-0.0189946	-0.00533464	-0.0105076	0.0223893	0.169658	-0.0307954	-0.0741192	0.222277	0.0438087	-0.0788072	0.088749	-0.185338	0.0636116	0.130375	0.00969935	0.159635	-0.0507599	0.059166	0.134094	-0.121484	0.17968	0.0611867	0.0796963	-0.0665214	-0.0401715	-0.0546397	-0.229713	-0.128597	-0.0954578	-0.0514874	-0.221711	-0.0672488	-0.278452	0.082202	0.1914	0.0139832	0.0552863	0.233673	-0.149612	-0.0249758	0.107663	0.107663	0.221549	0.14153
Inositol cyclic phosphate	HMDB01125	0.272698	0.279955	-0.0462022	-0.457829	0.0232221	0.0316884	0.199887	-0.161506	-0.215368	-0.230366	-0.108692	-0.151508	-0.000403161	-0.3214	0.0596678	-0.227221	-0.0355588	-0.109176	-0.466538	0.206821	-0.195372	-0.0657152	0.196501	-0.0171746	0.0849863	-0.10587	-0.103693	0.0703919	0.0705531	-0.16965	0.0751492	0.174246	0.182712	0.0924851	0.137155	0.18497	0.25641	0.129173	-0.134172	-0.0196742	-0.0666828	-0.036607	-0.36986	-0.0650701	0.0317691	-0.164086	-0.133366	0.0415256
3-Oxotetradecanoic acid	HMDB10730	-0.164167	-0.0571682	0.0706338	0.206176	0.134091	0.187631	0.0173359	0.204322	-0.10208	0.140139	-0.0478149	-0.0254798	0.120464	0.228108	0.0394291	0.137558	-0.0517658	-0.0725689	0.202064	-0.157716	0.335672	0.184567	-0.34825	-0.0510402	-0.226093	0.0138687	-0.10079	0.0283019	0.0995001	0.313337	-0.118529	-0.182067	-0.193517	-0.185051	-0.142396	-0.183599	-0.0990969	-0.110627	0.307934	-0.0858732	0.0713595	0.0090308	-0.0241896	-0.042735	-0.00806322	0.276165	0.332608	0.102967
1-Hexadecanol	HMDB03424	-0.240937	-0.288399	0.0147587	0.341627	-0.0154845	0.00354853	-0.208879	0.212871	0.168596	-0.0413323	0.0274205	0.0951248	-0.0402032	0.302149	0.113351	-0.082342	0.10944	0.0445179	0.188596	-0.113956	0.268761	0.0847212	-0.347837	-0.195693	0.0828662	-0.0745595	0.0256462	-0.11315	-0.0154442	0.23255	0.0297593	-0.0838744	-0.105891	0.00451631	-0.0998427	-0.255938	-0.0913747	-0.129279	0.26497	-0.0238719	0.0677447	0.193113	0.120569	0.0345982	-0.0243961	0.0851647	0.143998	0.0830275
Cytidine	C00475	0.205935	-0.0570876	0.0725689	-0.0411224	0.196823	-0.0865183	0.118207	0.0437833	0.082648	-0.183035	0.0662796	0.0528947	0.0395904	-0.09184	-0.117159	-0.000967586	0.0623287	0.0893404	-0.0307209	0.261974	-0.0690211	-0.349057	0.0880503	-0.0411224	-0.0570069	-0.106999	0.00161264	0.000967586	-0.11482	-0.147637	0.232221	-0.0238671	-0.0104822	-0.0936139	0.0614417	-0.0964361	0.055233	0.246815	0.107644	-0.313498	0.164893	-0.204806	-0.0969199	-0.0020158	-0.121916	-0.242542	-0.0801484	0.257539
Tiglylcarnitine ; tiglyl carnitine	HMDB02366 ;	0.224095	-0.0907185	0.0649141	-0.0586243	0.00362874	-0.107975	-0.0163696	0.0891057	-0.0731393	0.00943472	-0.203451	0.0928151	0.107411	-0.074752	-0.121119	0.17555	-0.209983	-0.118942	0.085477	-0.184179	0.0786227	0.0685429	-0.0981372	-0.117329	-0.211596	-0.236755	-0.152649	0.08838	-0.177566	-0.0918474	0.122087	-0.122248	-0.133457	0.0377389	-0.0908798	0.0402387	0.00620918	-0.0152407	0.0396742	-0.0149988	0.0692686	-0.159181	0.0412064	0.059592	0.0754778	0.0645109	0.0445125	-0.184904
lysyl-proline		0.0632156	-0.10845	-0.0253185	0.126512	-0.100871	-0.0925657	-0.075633	0.160297	0.094904	0.154088	-0.0574101	0.121755	0.220126	0.151266	-0.0241896	0.259716	-0.154733	-0.127883	0.274552	-0.290034	0.241816	0.152395	-0.258749	-0.1199	-0.268263	-0.214885	-0.224238	0.0542654	-0.18118	0.0578133	-0.0154007	-0.267618	-0.286164	-0.0499113	-0.0923238	0.145864	-0.0526528	-0.0782938	-0.0420094	0.0315272	0.111272	-0.046041	-0.0601516	0.121835	0.160781	0.198113	0.0946622	-0.19521
Fucose 1-phosphate ; L-Fucose 1-phosphate	HMDB01265 ; C02985	0.317046	0.321077	-0.127721	-0.177471	0.0900661	-0.0266892	0.133527	-0.0753104	-0.517255	0.0575714	-0.13014	-0.112401	0.11482	-0.0456378	0.0683761	0.0180616	-0.0461216	-0.179326	-0.187389	-0.0553943	-0.105709	0.120626	0.0542654	0.139655	-0.0223351	-0.15312	-0.00499919	0.287292	-0.0711982	-0.136752	0.0538623	0.168844	0.144815	0.0842606	0.166022	0.313014	0.0113691	0.142558	-0.147557	0.0232221	-0.0399129	-0.107241	-0.123045	-0.172633	0.0174972	0.0574101	0.120706	0.0767618
Biotin	C00120	0.0439135	-0.0230061	0.0365677	-0.102196	0.00113013	-0.140136	0.10938	-0.00686148	0.167905	-0.13731	0.189135	0.0432677	-0.0182435	-0.103729	-0.0048434	-0.071198	0.0162254	0.153617	-0.102761	0.045528	-0.153697	-0.231757	0.176623	0.0245399	-0.0549726	0.0556991	0.0318857	-0.0374556	0.0618341	-0.229012	0.159106	-0.0801583	-0.07031	0.10607	0.067969	0.0582822	0.10712	0.233129	0.043752	-0.137068	0.0439942	0.00121085	-0.139974	0.0897643	0.010494	-0.197611	-0.152729	0.118421
(R)-3-Hydroxy-tetradecanoic acid ; 2-Hydroxymyristic acid	HMDB10731 ; HMDB02261	0.00169328	-0.0511208	-0.118529	0.266167	-0.0792614	-0.0276568	-0.0584583	0.201903	0.0491856	0.170134	-0.0632962	0.0923238	0.325593	0.299548	0.0774875	0.208273	-0.18747	-0.217384	0.271247	-0.33672	0.366634	0.221416	-0.298016	-0.130543	-0.273343	-0.178036	-0.217384	0.0641832	-0.148363	0.179245	-0.0065312	-0.282051	-0.302451	-0.191743	-0.0791001	0.158362	-0.0190292	-0.0921626	-0.0569263	-0.0403161	0.0349137	0.0132237	-0.144573	0.0235446	0.132075	0.3622	0.0970005	-0.130624
HMDB01186 ; N(1)-acetylsperminium(3+)	HMDB01186 ; C02567	0.031146	-0.0808908	-0.157667	0.222137	-0.0764126	-0.0230771	-0.0555544	0.0459928	0.202893	0.0247312	-0.0568858	0.298429	0.235774	0.203659	-0.0990055	0.251468	-0.199262	0.0220685	0.35475	-0.285559	0.293184	0.140318	-0.263531	-0.228471	-0.272568	-0.189216	-0.203054	-0.0116596	-0.101023	0.0635427	0.0271922	-0.321788	-0.340629	-0.0483328	0.0165009	0.0761302	0.0591451	-0.130595	0.153471	0.0338894	0.208057	0.256309	-0.253606	0.0135558	0.1897	0.37472	0.143142	-0.214835
Dimethylallyl diphosphate ; Dimethylallylpyrophosphate ; Isopentenyl diphosphate ; Isopentenyl pyrophosphate	C00235 ; HMDB01120 ; C00129 ; HMDB01347	0.364224	0.429448	0.040846	-0.293429	0.212383	0.107927	0.425735	0.0443978	-0.441718	0.0929126	-0.174201	-0.291976	0.0234905	-0.118744	-0.0173555	0.0505328	-0.0209073	-0.165967	-0.228366	-0.175654	-0.123668	0.132225	0.243542	0.173071	-0.250323	-0.0752341	-0.192929	0.189538	0.180497	-0.141669	0.127301	0.122296	0.106474	-0.0154989	0.175977	0.15515	0.161689	0.12383	-0.0663546	0.00387472	-0.131256	-0.192283	-0.0186471	-0.188973	0.278818	-0.088392	0.0648208	-0.226106
5,6-Dihydrouridine ; L-alpha-Aspartyl-L-hydroxyproline	HMDB00497 ; HMDB11160	-0.201338	-0.0920819	0.218997	0.182712	0.0682148	0.0496694	-0.0104822	0.323496	0.0457991	0.114498	-0.126028	-0.105789	0.120142	0.169247	0.00588615	0.115627	0.00145138	-0.15812	0.301484	-0.189405	0.237704	0.110144	-0.241251	0.0399935	-0.270924	0.0158039	-0.171585	-0.0223351	0.166667	0.300194	-0.0664409	-0.161022	-0.165618	-0.106757	-0.318094	-0.282858	-0.201661	-0.196742	0.131027	-0.023464	-0.0203193	-0.0353975	0.00943396	0.00540235	0.120142	0.176746	0.191582	-0.0837768
L-beta-aspartyl-L-leucine ; L-gamma-glutamyl-L-valine	HMDB11166 ; HMDB11172	-0.14538	-0.216175	0.314869	-0.189647	-0.0711176	-0.173601	-0.299307	-0.059184	0.0209644	-0.190856	-0.108934	-0.1428	-0.244638	-0.326883	-0.179407	-0.318578	0.113288	0.0511208	-0.0959523	0.202951	-0.135865	-0.176101	-0.139252	0.0252379	0.103693	0.154894	0.175778	-0.10079	0.0809547	-0.0511208	-0.057652	0.119497	0.135623	0.236494	-0.19005	-0.211095	-0.0230608	-0.127721	-0.109176	0.1607	-0.165054	-0.21553	0.197549	0.0191905	-0.191905	-0.267215	-0.190211	0.035075
3-Hydroxydodecanedioic acid	HMDB00413	-0.0857926	0.167392	0.0882922	0.10708	-0.119013	-0.0889373	0.0120948	0.0971617	-0.136268	0.121835	-0.256491	-0.0532979	0.145541	0.0965973	0.0624899	0.240768	0.118287	-0.273262	0.202225	-0.24996	0.264877	0.328576	-0.115465	0.138123	-0.217304	0.0688599	-0.0365264	0.0926463	-0.059184	0.1428	-0.313095	-0.222787	-0.2219	-0.217868	-0.106031	0.195936	-0.103935	-0.302854	-0.22956	-0.0102403	-0.15054	-0.0137881	0.0482987	0.0608773	0.296243	0.301	0.107563	-0.244638
Pyridoxal 5'-phosphate	C00018	0.0238671	-0.078697	-0.0628931	0.0489437	-0.111434	0.0508789	0.0507176	-0.128205	-0.0775681	0.115304	-0.104822	0.0699081	0.0736172	0.0259636	-0.20021	0.194243	0.0208031	-0.0365264	0.250927	-0.286083	0.0472504	0.14667	-0.112079	0.0551524	-0.156507	-0.148283	-0.149573	0.0623287	-0.0457184	-0.164651	0.0757136	0.0272537	0.0149976	0.0603129	0.0824061	0.125464	-0.000967586	-0.0651508	0.105709	0.0616836	0.0401548	-0.229398	0.0673279	-0.120142	0.215772	0.203838	0.144654	-0.137155
Malonylcarnitine ; malonyl carnitine	HMDB02095 ;	-0.0371538	0.0664729	0.193401	-0.108836	0.0371538	0.166627	0.0779421	0.0119134	-0.235361	0.0409095	-0.205961	-0.266336	0.082546	-0.0611825	-0.171957	0.107181	0.130846	-0.187869	0.149423	-0.204951	-0.0232211	0.035498	0.00844036	0.375132	-0.238269	0.175753	-0.159519	0.0121557	0.334868	0.0755594	-0.0167192	0.00848075	0.00359422	-0.147484	-0.117923	-0.125555	-0.133471	-0.15863	-0.0633229	0.0627172	-0.0749941	-0.155238	0.121275	-0.265609	0.104879	0.110411	0.105888	0.00920767
3-hydroxy butyryl carnitine		0.0422512	0.0178197	0.0470085	-0.155781	-0.174407	-0.150137	0.0188679	-0.0866796	0.0895017	-0.0174165	-0.299871	-0.0549105	-0.0378165	-0.200613	-0.0634575	0.117078	0.154814	-0.158845	0.0832124	-0.110305	-0.183761	-0.0903886	0.123045	0.130866	-0.135865	-0.0142719	-0.138204	-0.109498	-0.0749879	-0.1174	-0.149411	0.0217707	0.0237865	-0.00306402	-0.086357	0.225125	-0.0105628	-0.061603	-0.154088	0.260764	-0.0308821	-0.232543	-0.0523303	0.117078	0.417916	-0.00516046	-0.0820835	-0.44001
Pyridoxamine 5'-phosphate	C00647	0.332285	0.238187	-0.027173	-0.242945	0.007015	-0.00782132	0.364619	-0.0736172	0.0438639	0.0730527	-0.00161264	-0.0156426	0.173037	-0.194646	-0.124012	0.186986	0.0564425	-0.16707	-0.0989357	-0.0449121	-0.0374133	0.0890179	0.243832	0.108853	-0.385744	-0.0333817	-0.306322	0.168521	-0.062248	-0.0346718	0.00540235	-0.0507983	-0.0531366	-0.143687	0.124819	0.181422	0.0946622	0.15175	-0.22319	-0.0184648	0.0804709	-0.214804	-0.161506	-0.0728915	0.151992	-0.0211256	-0.19384	-0.128689
L-beta-aspartyl-L-aspartic acid	HMDB11163	0.114498	0.31374	-0.157071	0.0462022	-0.067731	0.131914	0.206015	-0.0972424	-0.107644	0.25633	0.0220932	0.0682954	0.20916	0.0955491	-0.0324948	0.313256	-0.0757136	-0.131834	0.0204806	-0.25504	0.194888	0.327125	0.00774069	0.135543	-0.429366	0.0215288	-0.267054	0.228028	-0.0183035	0.107563	-0.158039	-0.299387	-0.317449	-0.168521	0.0409611	0.294469	0.144009	-0.0840187	-0.103532	-0.0815997	-0.0395098	-0.00991776	-0.0902274	-0.137558	0.199565	0.309627	-0.0168521	-0.248508
5-Hydroxyindoleacetylglycine	HMDB04185	0.134578	-0.0442276	0.131191	-0.185659	-0.0207632	-0.0595077	0.000443486	-0.0174169	-0.0789808	0.034229	-0.333622	0.0770859	0.224081	-0.176749	-0.22263	0.353781	-0.012337	-0.1451	0.20231	-0.268067	0.135303	0.234564	-0.0724091	0.0389058	-0.479529	-0.0739815	-0.41095	0.133812	-0.0906324	0.0785776	-0.172597	-0.294757	-0.282904	-0.177354	-0.264277	-0.0242708	-0.179088	-0.161832	-0.00342694	-0.0223356	0.0234644	-0.0769246	-0.0307618	-0.048985	0.242546	0.190538	0.148487	-0.333018
6-Hydroxymelatonin ; cyclic 3-hydroxymelatonin	C05643 ;	-0.072772	-0.208479	0.0635797	-0.0366481	-0.199851	0.0560808	-0.116153	0.0133449	-0.0499526	0.0367287	-0.19977	0.0749088	0.186143	-0.104139	-0.187715	0.254279	0.144093	-0.122362	0.201101	-0.413651	0.336686	0.368093	-0.118532	0.0251577	-0.238394	0.00580563	-0.181869	0.0942206	0.0491463	0.137118	-0.338178	-0.230008	-0.230774	-0.0581773	0.0139093	-0.0213276	-0.0249965	-0.336162	-0.0724091	-0.0200778	-0.0255206	0.00161268	0.092245	0.0650715	0.212994	0.26968	0.125869	-0.317012
Alendronic acid	HMDB01915	0.126028	0.316481	-0.150137	-0.106193	-0.0707144	0.0541848	0.12119	-0.0165296	-0.35712	0.0141913	-0.151185	0.220368	0.201742	0.0432188	0.0252379	0.222625	-0.0899049	-0.186663	-0.0736978	-0.196259	0.186905	0.255201	-0.00749879	0.245606	-0.0570876	0.0162877	-0.00282213	0.319303	-0.246896	-0.0783745	-0.0288663	0.0679729	0.0632962	-0.143928	0.0442671	0.131269	-0.141268	0.174891	0.0137881	-0.0753104	0.0337042	0.0589421	0.146267	-0.137397	0.0442671	0.219884	0.204564	0.112966
HMDB02062 ; Sulfate derivative of norepinephrine	HMDB02062 ;	0.299307	0.36357	-0.141913	-0.282535	-0.171021	0.195856	0.239478	-0.102887	-0.151266	0.14925	0.047573	0.253346	0.252701	-0.147799	0.0695049	0.287131	-0.184648	-0.172392	-0.0875665	-0.105225	0.0517658	0.251572	0.146105	0.175536	-0.168037	0.0318497	-0.0787776	0.294469	-0.0542654	0.0222545	-0.0425738	-0.0836155	-0.0832124	-0.232704	0.168037	0.222142	-0.0641832	0.242461	0.00467667	-0.0822448	-0.007015	0.0568457	0.0534591	-0.0413643	0.0432995	0.229318	0.136994	0.0218513
Pyridoxine 5'-phosphate	C00627	0.30995	0.204725	-0.183519	-0.122642	-0.24101	-0.0417675	0.0523303	-0.160458	-0.0385422	0.0218513	0.200855	0.186905	0.126189	-0.0209644	-0.00685373	0.162393	-0.0468473	-0.139494	-0.112321	-0.192872	0.0351556	0.144493	0.178681	0.130382	-0.132398	-0.0456378	0.00153201	0.268989	-0.135381	-0.152234	-0.0941784	-0.13522	-0.140945	-0.159732	0.218997	0.368489	0.0750685	0.193678	-0.165377	-0.0416062	0.0132237	0.0183035	-0.0222545	0.072327	-0.0142719	0.0314465	-0.0679729	0.00717626
melatonin radical		-0.093253	-0.260125	0.203883	0.0304796	-0.320761	-0.224847	-0.234483	0.231056	0.141875	-0.0683774	-0.0711996	-0.058903	0.0256415	-0.0223759	-0.00439454	0.116717	0.0250368	-0.164009	0.255287	-0.388655	0.323382	0.227629	-0.250973	-0.0167718	-0.0947447	-0.0983732	-0.146794	-0.0385429	0.0535005	0.203399	-0.291128	-0.250408	-0.263511	-0.0132643	-0.236257	-0.0667648	-0.132441	-0.311972	-0.0458806	0.0339871	0.0806338	0.171347	0.0491866	0.218316	0.229403	0.116677	0.179692	-0.207068
Ubiquinone	HMDB02012	0.0172271	-0.270551	0.125633	-0.178968	-0.180744	-0.0615254	-0.107478	0.0341718	-0.015694	-0.161782	-0.281484	0.0175095	0.20846	-0.235733	-0.19325	0.121639	-0.228068	-0.233111	0.157667	-0.19555	0.110867	0.368184	-0.101709	-0.0508341	-0.222177	-0.123777	-0.213665	0.0477276	0.131967	-0.0423618	0.00762512	-0.0675771	-0.061122	0.00274343	-0.202731	0.0248119	-0.255058	-0.166099	0.0374801	-0.0248926	0.0698364	0.158715	-0.102677	0.0263046	0.166542	0.35015	0.161903	-0.225163
histidyl-prolinamide		-0.192202	-0.153778	-0.147401	0.0348725	-0.25331	-0.136826	-0.105021	-0.104052	0.0510979	-0.122054	0.370036	0.0910559	-0.0644172	0.0223604	0.216339	-0.211414	0.154424	0.113416	-0.00048434	0.12504	-0.213755	-0.192687	0.0924282	0.128269	0.288021	0.198983	0.260171	-0.00403617	-0.11721	-0.269374	-0.0188893	0.0771715	0.0663546	0.158056	0.172021	0.181385	-0.0635293	0.368825	0.00185664	0.021876	0.102922	0.118744	-0.144656	-0.0139651	-0.0293026	-0.124152	-0.109461	0.289232
5-Hydroxy-N-formylkynurenine ; 5-hydroxy-N-formylkynurenine	HMDB04086 ; C05648	0.0141913	-0.157636	0.0870021	-0.239639	-0.240526	-0.0213675	-0.0667634	0.10587	-0.0888566	-0.0856313	-0.245202	0.151266	0.437429	-0.238832	-0.154088	0.165699	-0.0807128	-0.270521	0.142638	-0.185615	0.209966	0.168199	0.0463635	0.213433	-0.137478	0.109418	-0.254072	0.274633	-0.0733753	0.113853	-0.198839	-0.197065	-0.181422	-0.0292695	-0.127399	-0.0707144	-0.232463	0.169973	-0.0668441	-0.166505	0.151347	0.029592	-0.0831318	-0.0611998	0.0730527	0.244638	0.163038	-0.0331398
Deoxyinosine	C05512	-0.0691018	-0.0541042	0.0208837	-0.154007	-0.404612	0.00322529	-0.0815997	0.0585389	0.13393	-0.0514433	-0.0615223	0.14546	0.308741	-0.159329	0.0320916	0.0785357	-0.175214	-0.200855	0.0550718	-0.105628	0.119094	0.0581358	0.0344299	0.0420094	0.0444283	0.140703	-0.0686986	0.0788582	-0.175294	0.0375746	-0.157152	-0.173359	-0.149653	-0.0408805	-0.0443477	0.120626	-0.248347	0.241493	-0.0820835	-0.147476	0.0588615	0.0834543	-0.0915175	0.165618	0.116836	0.163522	0.126915	-0.0461216
Benzpyrene	C07535	-0.0874053	-0.190211	0.0524915	-0.235365	-0.299065	-0.0728915	-0.0815997	-0.180455	0.268021	-0.0293501	0.031124	0.10587	0.0324948	-0.28439	-0.0205612	-0.0199161	0.112482	0.0382196	0.0447508	-0.0237059	-0.159894	-0.132237	0.17215	0.0915175	-0.0292695	0.177149	-0.0383809	-0.10208	0.0132237	-0.144735	-0.128366	-0.104499	-0.074746	0.105144	-0.0198355	0.00467667	-0.138687	0.236978	0.026528	0.0403967	-0.0406386	-0.101274	-0.0833736	0.101919	0.201338	-0.063135	-0.0657152	-0.0932108
7,10-Hexadecadienoic acid ; 7Z,10Z-Hexadecadienoic acid	HMDB00480 ; HMDB00477	-0.350669	-0.134253	0.197226	0.102322	-0.0857926	0.335349	-0.161022	0.0472504	0.176101	0.301887	-0.187792	-0.0964361	0.0133849	0.0123367	0.00378971	0.0652314	0.0478955	0.00459603	0.166828	-0.075633	0.303096	0.101919	-0.368731	-0.0831318	0.0343493	0.117723	-0.0415256	-0.20666	0.146831	0.452266	-0.316884	-0.19642	-0.201016	-0.0913562	-0.241896	-0.227463	-0.253104	-0.269956	0.203112	-0.0853088	-0.161506	0.00959523	0.1811	0.0888566	0.0593453	0.117884	0.208676	0.0606354
HMDB00845 ; Hydroxysepiapterin ; L-Threoneopterin ; Umanopterin	HMDB00845 ; HMDB02109 ; HMDB00727 ; HMDB00877	0.0548299	-0.132398	0.223109	-0.29463	-0.231656	0.0163683	0.0158039	0.124335	-0.162877	0.0978874	-0.0739397	-0.132156	0.293824	-0.234236	0.0221738	0.106031	-0.0572488	-0.398	0.0693437	-0.205531	-0.00943396	0.17215	0.0996613	0.242058	-0.263425	0.108047	-0.289066	0.103532	0.000483793	-0.0638607	-0.0583777	-0.0912756	-0.0804709	-0.0570069	-0.101113	-0.0141106	-0.2423	0.301161	-0.198678	-0.0621674	0.042735	-0.210289	0.0328173	0.0238671	0.140784	0.136349	0.0127399	-0.182067
HMDB11716	HMDB11716	-0.0691435	-0.0529361	-0.000564436	-0.206382	-0.195577	-0.168726	0.0232225	-0.174532	0.0799081	-0.0908743	0.226702	0.0227387	-0.141835	-0.218477	-0.0405991	-0.103453	0.125668	0.144899	-0.119298	0.196666	-0.324712	-0.275163	0.159897	0.0929304	0.0978088	0.191021	0.0935352	-0.0629347	-0.236741	-0.333582	0.00346725	0.116032	0.12974	0.152761	0.130748	0.198278	0.111637	0.209164	-0.1705	0.0431794	0.0242708	-0.168081	-0.0389461	0.0947447	0.0877296	-0.333219	-0.371077	0.0323745
Triamterene	HMDB01940	0.0124602	-0.0376628	0.0118956	-0.286141	-0.423404	-0.0063309	0.151659	-0.0420178	0.134602	-0.0366144	0.00850841	-0.011815	0.169523	-0.312956	-0.0276624	-0.0561716	-0.0311303	-0.184886	-0.0238316	0.00923424	-0.196419	-0.0450018	0.297472	0.0327029	0.155893	-0.0834711	-0.178999	-0.0279044	-0.0880277	-0.193476	0.104641	0.0799629	0.0837131	0.203557	0.0630671	0.139643	-0.0108472	0.252913	-0.214807	0.0683899	0.17916	-0.0651236	-0.224969	0.162063	0.227872	-0.0783096	-0.193838	-0.181459
5-L-Glutamyl-taurine	HMDB04195	0.295759	0.191179	-0.112804	-0.17086	0.0499919	-0.0147557	0.202709	-0.144493	-0.205935	0.230285	-0.0633769	0.0283019	-0.0432188	-0.108612	-0.0666828	0.219481	-0.0228995	-0.0232221	-0.0553943	-0.09184	-0.119497	0.13006	0.094259	0.103532	-0.164328	-0.0228189	-0.0882116	0.119255	-0.0847444	-0.175294	0.0594259	-0.0159652	-0.0233027	-0.0480568	0.152717	0.211256	0.0899855	0.150298	-0.0588615	0.136994	-0.0346718	-0.150863	0.130382	-0.0757136	0.151992	0.0220932	0.00516046	-0.194888
Daidzein	HMDB03312	0.286405	0.175536	-0.107321	-0.161829	0.0395904	-0.0269311	0.206983	-0.157716	-0.195533	0.210611	-0.0788582	0.0379777	-0.0490244	-0.105951	-0.0761168	0.228673	-0.0221738	-0.0184648	-0.0359619	-0.101193	-0.0936139	0.145622	0.0909531	0.101677	-0.164731	-0.0362845	-0.0940171	0.1224	-0.0970811	-0.188599	0.0621674	-0.0209644	-0.0291888	-0.0351556	0.157958	0.214723	0.0939365	0.13264	-0.0537816	0.123206	-0.0338655	-0.147476	0.133527	-0.0799871	0.165054	0.0309627	0.0045154	-0.213433
Galactosylglycerol	C05401	0.0580669	0.119279	0.0201621	0.00350821	-0.16662	-0.0982701	0.0952458	-0.00693576	-0.022138	0.121174	0.0138312	-0.171862	0.0616154	0.00415339	0.0894794	0.0482278	0.105932	-0.154401	0.06343	-0.129602	-0.00245978	0.0506069	0.121457	0.0850841	-0.240776	0.138998	0.033832	0.0781886	-0.00245978	0.0487116	-0.0716158	-0.0390338	-0.0527037	0.0219364	0.141256	0.14682	0.285011	-0.0240332	-0.202105	-0.00423404	-0.201944	-0.161781	-0.0107666	0.15553	0.0671398	-0.0901649	-0.216743	-0.270979
Hexadecenoate (n-C16:1) ; Hypogeic acid ; Palmitelaidic acid ; Palmitoleic acid ; Trans-Hexa-dec-2-enoic acid	C08362 ; HMDB02186 ; HMDB12328 ; HMDB03229 ; HMDB10735	0.0237063	0.0818836	0.0574919	-0.121676	0.350515	0.114339	0.113008	0.207148	0.113855	-0.00697482	-0.222348	-0.244562	-0.247909	-0.121314	0.0680952	-0.453807	-0.0119338	0.0580966	-0.415466	0.225734	-0.358457	-0.451549	0.130103	-0.225694	0.162719	0.0137077	0.21372	-0.248796	0.272784	0.135666	0.203036	0.359425	0.353821	0.203157	-0.0481787	-0.33084	0.205213	0.0449533	0.0797871	0.358982	-0.0941803	0.0133449	-0.105711	0.0539843	-0.268954	-0.35874	-0.178483	0.109743
Nicotinate D-ribonucleoside	C05841	0.0510402	0.0494275	0.137881	-0.146751	0.161829	-0.13522	-0.00733753	0.0935333	0.0258023	-0.107805	0.0984519	-0.047573	-0.073214	-0.0810353	0.105789	-0.273182	0.049105	0.0555556	-0.275198	0.197468	-0.142719	-0.16965	0.135059	0.0851476	0.0688599	0.168199	0.0792614	0.0232221	0.0548299	-0.0395904	-0.0169328	0.0193517	0.0480568	0.0400742	-0.0763587	-0.0159652	-0.0447508	0.20787	-0.145057	-0.0905499	-0.122238	-0.0892598	0.0403967	0.00628931	-0.111192	-0.317368	-0.0882922	0.177229
7,8-Dihydroneopterin ; Dihydroneopterin	HMDB02275 ; C04874	-0.0042735	-0.10837	0.100306	-0.16199	0.0635381	-0.147637	-0.0253991	0.0545073	0.0152395	-0.11474	-0.0090308	0.023464	0.03572	-0.147315	0.0945815	-0.255685	0.247863	0.0660377	-0.159087	0.0803903	-0.0518465	-0.106112	0.194969	0.0837768	0.0911143	0.192227	0.0734559	0.144735	0.121996	0.0861151	-0.0649895	-0.028705	-0.00838574	0.0528141	0.0898242	-0.0981293	0.150621	0.0581358	-0.115465	-0.129011	-0.238671	-0.103693	0.0305596	-0.0403967	-0.207628	-0.336236	-0.0950653	0.193437
HMDB00855	HMDB00855	-0.0398323	-0.0457991	0.0697468	-0.108692	0.0392679	-0.18489	-0.0276568	0.0770843	0.0284632	-0.146509	-0.0107241	0.0206418	0.0404773	-0.0883728	0.118771	-0.260361	0.212546	0.0252379	-0.170698	0.0736172	-0.0215288	-0.0754717	0.161184	0.0355588	0.09821	0.152153	0.0673279	0.159894	0.0767618	0.105628	-0.0945009	-0.0372521	-0.0189486	0.0592646	0.06378	-0.0577326	0.153282	0.00298339	-0.140784	-0.120384	-0.242864	-0.0711176	-0.00467667	-0.0102403	-0.176423	-0.287776	-0.103451	0.148847
Hydroxybupropion	HMDB12235	-0.0391872	-0.00507983	0.102242	-0.126351	0.0595872	-0.234478	-0.0469279	0.0688599	0.0418481	-0.147073	-0.0601516	-0.0468473	0.0250766	-0.111192	0.0901468	-0.289792	0.169489	0.00217707	-0.202629	0.0716014	-0.0592646	-0.101113	0.166586	0.0494275	0.0852282	0.168037	0.0641832	0.119336	0.13522	0.107805	-0.0750685	-0.010966	0.013143	0.103451	0.0196742	-0.0425738	0.130785	0.0345912	-0.150943	-0.107725	-0.259152	-0.0641832	-0.0315272	0.0388647	-0.128124	-0.313095	-0.102564	0.112724
Diphenhydramine	HMDB01927	-0.0504757	-0.284873	0.033543	-0.00782132	-0.151427	-0.136913	-0.165699	0.0657152	-0.119094	0.0293501	-0.163199	0.0951459	0.134253	-0.0753104	-0.0554749	0.141429	-0.102322	-0.143283	0.226738	-0.255362	0.329302	0.315191	-0.331882	0.0981293	-0.246009	0.160619	-0.0190292	0.142316	0.108531	0.147637	-0.194888	-0.283906	-0.293904	0.0370102	-0.140058	0.0527334	-0.110305	-0.0683761	0.0199161	-0.0338655	-0.00741816	0.139252	0.0364457	0.0456378	0.170456	0.334301	0.18368	-0.15183
Palmitic amide	HMDB12273	-0.0713206	-0.179854	-0.100833	0.112524	0.00657165	-0.0309231	-0.105429	0.210656	0.216784	-0.17179	0.0233435	0.0194327	-0.036003	0.124942	0.160219	-0.208317	-0.0757958	0.126071	-0.0674098	-0.0692644	0.242667	-0.0985345	-0.248513	-0.285524	0.130345	-0.0172556	0.198641	-0.0656762	0.0337452	0.101316	0.0248352	0.0514847	0.0282218	0.135828	0.0268914	-0.134296	0.171427	-0.0100792	0.204971	-0.120628	-0.0749491	0.323019	-0.0551535	0.198117	-0.0772875	-0.162437	0.0151592	0.20993
Dihydrodaidzein	HMDB05760	0.0647528	-0.134505	0.247319	-0.221434	0.0600758	0.0299976	-0.032578	0.180469	0.0681397	-0.00274171	-0.308685	-0.0953955	0.186759	-0.18176	-0.195387	0.288525	-0.263285	-0.193775	0.214499	-0.152165	0.261511	0.21595	-0.190469	0.00943472	-0.451738	-0.132005	-0.466656	-0.0406419	0.0949923	0.241674	0.023869	-0.321345	-0.306024	-0.0316104	-0.302798	-0.0595113	-0.196678	-0.186437	-0.00991855	-0.23103	0.0397549	0.0319329	-0.110233	-0.00693492	0.341505	0.152246	0.0788646	-0.410289
HMDB06809	HMDB06809	-0.0881932	-0.114377	0.0269905	-0.0666895	-0.124544	-0.0135961	0.0155327	0.000484135	-0.0470821	0.0786719	0.0484135	-0.0248926	0.199302	0.0301374	0.0843201	0.0361891	-0.175418	-0.139754	0.0854094	-0.354266	0.014524	0.231941	-0.0143627	-0.00786719	-0.284389	0.120711	-0.126198	0.0695137	0.0685857	-0.175095	0.0562	-0.1709	-0.151131	-0.00229964	-0.0725798	0.201602	-0.0628972	0.186351	-0.119218	-0.0401025	-0.217215	-0.0980373	-0.0524076	0.125229	0.200311	0.151252	0.113126	-0.272971
3-oxo-6(R)-hydroxy-tetradec-8-cis-enoate ; 3-oxo-6(S)-hydroxy-tetradec-8Z-enoate	;	-0.255281	-0.0249153	0.0711176	0.322125	0.0200774	0.163925	-0.0221738	0.279632	-0.01403	0.170698	-0.0849863	-0.0253185	0.231979	0.338655	0.0659571	0.139655	-0.0508789	-0.165699	0.280035	-0.208676	0.360426	0.206015	-0.297775	-0.0125786	-0.142961	0.0154007	-0.148444	-0.00596678	0.0299145	0.309466	-0.0724883	-0.213998	-0.231414	-0.226173	-0.224399	-0.163119	-0.107644	-0.181261	0.0920013	-0.07781	-0.0193517	0.0878891	-0.0153201	0	0.0652314	0.316562	0.207708	-0.00798258
PHderiv_3-Phosphonopyruvate	C02798	-0.0014515	0.0453189	0.160955	0.0360455	-0.00241916	-0.0492702	0.0312072	0.227562	0.184017	-0.223692	-0.0415289	0.0158858	-0.131683	0.00451576	0.00790259	-0.187243	-0.319007	-0.19692	-0.09975	0.093057	-0.136844	-0.23103	-0.0602371	-0.329167	-0.0268527	-0.202	0.0615273	-0.208854	-0.118458	-0.180308	0.299492	0.170309	0.189904	0.14015	-0.197887	-0.198774	-0.110475	0.09596	0.216999	0.164422	0.276026	-0.0409644	-0.0886219	0.309007	-0.0828159	-0.0692686	0.100234	-0.0185469
5-Methylcytidine	HMDB00982	0.0812772	-0.144654	0.191098	-0.0850669	0.177149	-0.0894211	0.0380584	0.0572488	0.0824867	-0.115304	0.057652	0.00387034	0.0625706	-0.119577	-0.213111	0.0391066	0.100629	0.0297533	0.0045154	0.0971617	0.0173359	-0.268102	-0.0520884	-0.134091	-0.178358	-0.131914	-0.0975649	-0.0353975	-0.0389453	-0.0842606	0.205048	-0.0910337	-0.0704725	-0.0936946	0.0617642	-0.158039	0.0668441	0.0580552	0.0159652	-0.284632	0.05612	-0.271408	-0.105306	0.162716	-0.0385422	-0.266167	-0.0925657	0.109176
Glycerophosphocholine ; sn-Glycero-3-phosphocholine	HMDB00086 ; C00670	0.0852282	-0.159813	0.197952	-0.0877278	0.17223	-0.0974036	0.024109	0.060071	0.0899855	-0.133607	0.0585389	0.0178197	0.0845831	-0.120626	-0.2219	0.0544267	0.0766005	0.0220932	0.0145944	0.0749879	0.0435414	-0.259797	-0.0620868	-0.138123	-0.195049	-0.147315	-0.122238	-0.0338655	-0.0352363	-0.0770037	0.193598	-0.106596	-0.0856313	-0.0902274	0.0574101	-0.155701	0.0599903	0.0554749	0.0172553	-0.29342	0.0703112	-0.262296	-0.113208	0.175214	-0.0303177	-0.246412	-0.0782938	0.0801484
4a-Hydroxytetrahydrobiopterin ; 4a-hydroxytetrahydrobiopterin ; Tetrahydroneopterin	HMDB02281 ; C15522 ; HMDB00942	0.0616836	0.0836155	-0.110466	-0.0686986	-0.0745847	-0.213595	8.06322e-05	-0.105144	-0.0711982	-0.148444	0.22069	0.0112885	-0.121593	-0.101355	-0.0906305	-0.162232	0.172956	0.186986	-0.258345	0.0560393	-0.349702	-0.275359	0.317368	0.0310434	0.260845	0.169408	0.309386	0.100387	-0.165054	-0.318578	-0.0760361	0.23593	0.253427	0.120061	0.294872	0.103532	0.228512	0.285438	-0.151992	0.0341074	-0.000564425	-0.0496694	-0.0020158	0.152072	-0.0923238	-0.347283	-0.198274	0.196339
2-Keto-3-deoxy-6-phosphogluconic acid ; 6-Phosphonoglucono-D-lactone ; 6-phospho-D-glucono-1,5-lactone	HMDB01376 ; HMDB01127 ; C01236	0.198032	-0.124062	-0.0311366	-0.0216988	0.0284746	-0.107687	-0.0175042	0.0220215	0.0771961	-0.229491	0.0949423	-0.0554973	0.00282326	-0.00588852	0.0884892	-0.174397	-0.199726	-0.0254094	-0.0789707	0.420102	0.0725176	-0.172622	-0.291764	-0.249093	0.112124	-0.0224248	0.0343632	0.0038719	-0.181012	-0.0537227	0.125595	0.040897	0.027184	0.0538033	-0.0525127	-0.128015	0.119142	0.153666	0.100347	-0.151327	-0.00758248	-0.0476728	-0.0926031	0.0277487	-0.33492	-0.142534	-0.0600145	0.318787
PHderiv_3-Sulfopyruvate; 3-Sulfopyruvic acid	C05528	0.176461	-0.0871812	-0.0566678	-0.156361	-0.173636	-0.216258	-0.0883113	-0.206087	-0.182112	-0.0479497	-0.10599	0.0122699	0.127624	-0.228205	0.146674	-0.00758799	0.0933969	-0.0812077	-0.026558	0.160074	0.0134001	0.183968	0.0798354	0.0632064	-0.0163868	0.0296255	0.0451243	0.228528	-0.0913788	0.0623184	-0.242735	0.0564256	0.062157	0.0799968	0.0593316	0.246691	-0.154343	0.0127543	-0.177026	-0.0237327	0.0196158	-0.00565063	-0.0836294	0.00129157	-0.0606232	0.208993	-0.00226025	-0.00532774
Tetradecanedioic acid	HMDB00872	-0.0881309	-0.0042735	0.00120948	0.0941784	-0.0024996	0.179648	-0.0539429	0.0703112	-0.174327	0.252056	0.0289469	0.00411224	0.228995	0.171827	0.0129011	0.354943	0.0301564	-0.11103	0.238591	-0.336236	0.320352	0.273746	-0.286244	0.0266086	-0.367279	-0.103935	-0.197871	0.0370102	-0.0759555	0.0585389	-0.121271	-0.327367	-0.331721	-0.244154	-0.0152395	0.144735	-0.0324948	-0.141832	0.0146751	-0.178439	-0.0498307	-0.177471	-0.00532172	-0.01403	0.251089	0.260039	0.195936	-0.142961
Propranolol	HMDB01849	-0.213917	-0.184809	0.168602	0.114417	0.157636	0.152959	-0.100145	0.19263	-0.103854	0.0647476	-0.073214	-0.0815997	0.00588615	0.148363	0.0469279	0.0807934	0.0859539	-0.119013	0.22069	-0.192469	0.251653	0.138607	-0.373004	-0.022577	-0.2781	-0.0453959	-0.125786	-0.0174972	0.159652	0.272537	-0.0820029	-0.201742	-0.208192	-0.134011	-0.245364	-0.304709	-0.176665	-0.110466	0.303983	-0.00636994	0.0495888	-0.115868	-0.0183841	-0.105789	-0.0339461	0.167957	0.350266	0.0510402
Hexanoylcarnitine ; L-Hexanoylcarnitine ; hexanoyl carnitine	HMDB00705 ; HMDB00756 ;	0.112766	-0.156067	0.0303586	0.111154	0.00657165	-0.111113	-0.210898	0.122442	0.0830125	0.0615236	-0.0892213	-0.0395106	0.244361	0.126998	-0.0368093	0.139537	-0.165057	-0.189127	0.214446	-0.264761	0.177878	0.0540246	-0.204487	-0.117242	-0.3664	-0.201101	-0.183603	-0.0317697	0.00370915	0.0774084	0.0775697	-0.258713	-0.265487	-0.0408007	-0.158163	0.102203	0.0532586	-0.116637	-0.0807144	-0.0899873	-0.089181	-0.075191	-0.117	0.0852299	0.0705546	0.167517	-0.0318907	-0.233475
(2R,3R,4S,5R,6R)-3,4,5-trihydroxy-6-(hydroxymethyl)oxan-2-yl phosphate ; 1D-myo-Inositol 3-phosphate ; 1D-myo-inositol 1-phosphate(2-) ; 1D-myo-inositol 3-phosphate(2-) ; 1D-myo-inositol 4-phosphate(2-) ; Beta-D-Fructose 2-phosphate ; Beta-D-Fructose 6-phosphate ; Beta-D-Glucose 6-phosphate ; D-Fructose 1-phosphate ; D-Fructose 6-phosphate ; D-Glucose 1-phosphate ; D-Glucose 6-phosphate ; D-Manno…	C00446 ; HMDB06814 ; C01177 ; C04006 ; C03546 ; HMDB06800 ; HMDB03971 ; HMDB03498 ; C01094 ; C00085 ; C00103 ; C00092 ; C00636 ; C00275 ; HMDB01313 ; ; HMDB06873 ; C01097 ; HMDB00994 ; HMDB01076 ; HMDB00124 ; HMDB00645 ; C00446 ; HMDB01586 ; HMDB01401 ; HMDB02985 ; HMDB01078 ; HMDB00213 ; HMDB06797	0.154814	0.241735	-0.087244	-0.153766	-0.228915	-0.048218	0.0766005	-0.210692	-0.248589	-0.174407	0.116433	-0.0312046	0.112804	-0.0651508	0.163199	-0.181019	-0.0859539	-0.137236	-0.233108	0.0208837	-0.046041	0.133285	0.243106	0.123045	0.279552	-0.0437026	0.143848	0.322367	0.169489	-0.218352	0.0749879	0.173198	0.165538	0.215852	0.315514	0.280519	0.131269	0.144735	-0.168118	-0.0906305	-0.183116	0.100226	-0.217384	0.0840187	-0.0835349	0.0333011	0.0548299	0.117562
L-alpha-glutamyl-L-hydroxyproline	HMDB11161	0.110065	-0.193481	0.121918	-0.204245	-0.216945	0.0497914	-0.167355	0.0338662	-0.157155	-0.108654	-0.158042	0.0446308	0.0974862	-0.208882	-0.128692	0.0856734	-0.26593	-0.197311	0.0594271	-0.19852	0.0737396	0.280525	-0.0855928	0.140383	-0.0820449	0.0239886	-0.0797871	0.174854	0.147237	-0.0335033	0.0758764	-0.0525329	-0.0533796	0.0858347	-0.145826	-0.0169734	-0.260326	0.152801	0.0437438	-0.0173363	0.0486222	0.0696676	0.15647	0.0108049	0.0957123	0.207068	0.226863	-0.171427
L-gamma-glutamyl-L-isoleucine ; L-gamma-glutamyl-L-leucine	HMDB11170 ; HMDB11171	-0.149169	-0.122642	0.0761974	0.148524	0.131753	0.205128	-0.0478149	0.154652	-0.193678	0.121674	0.0274149	-0.0189486	0.0736978	0.216336	0.0444283	0.131753	0.0824061	-0.0850669	0.210853	-0.222625	0.286889	0.217546	-0.328818	0.00749879	-0.264393	0.00645057	-0.112401	0.0766812	0.0925657	0.210531	-0.137881	-0.224077	-0.228512	-0.189566	-0.114256	-0.19134	-0.130785	-0.0316884	0.288179	-0.0706338	0.0847444	-0.0761974	-0.0433801	-0.104661	-0.0217707	0.226657	0.415578	0.0979681
O-Phosphotyrosine	HMDB06049	0.247218	0.286083	-0.0700693	-0.1607	-0.076278	-0.0203193	0.14288	-0.142719	-0.406064	-0.176746	0.0596678	-0.103451	-0.000886954	-0.0544267	0.171827	-0.20537	-0.0828092	-0.141026	-0.306563	0.0110466	-0.0233027	0.151266	0.125141	0.0208031	0.167876	-0.120303	0.160055	0.281729	0.0392679	-0.206902	0.0898242	0.182874	0.166667	0.204725	0.295356	0.252782	0.175214	0.143767	-0.111595	-0.0467667	-0.0593453	0.0276568	-0.244719	-0.000483793	-0.119981	0.0301564	0.0636994	0.20408
succinyl carnitine		-0.0364457	-0.114175	0.241332	-0.0593453	0.138042	-0.0999839	-0.111353	0.127238	-0.0448315	-0.244396	-0.0353169	0.079342	-0.0853088	-0.039026	0.119336	-0.334301	0.100065	-0.0176584	-0.196662	0.0811159	-0.0262861	-0.0824061	0.0282213	-0.0751492	0.0438639	0.0432995	0.176101	0.0324141	0.00693437	-0.0412837	0.0200774	0.0913562	0.114175	0.0520884	-0.135301	-0.210772	-0.181342	0.0510402	0.0426544	-0.0119336	-0.0537816	-0.0676504	0.158281	0.122561	-0.269715	-0.247944	0.0417675	0.221497
Alpha-Aspartyl-lysine ; Aspartylysine ; Gamma glutamyl ornithine	HMDB04987 ; HMDB04985 ; HMDB02248	-0.118932	-0.104338	0.155298	0.0633769	0.109579	0.207547	-0.00467667	0.138445	-0.219481	0.0570876	-0.0520884	-0.0270924	0.0636994	0.117965	-0.00459603	0.105628	0.0539429	-0.108531	0.16457	-0.218191	0.231737	0.187873	-0.29979	0.00209644	-0.325028	0.035075	-0.119094	0.0681342	0.118852	0.187954	-0.127641	-0.198839	-0.199806	-0.15949	-0.111756	-0.226173	-0.125706	-0.0286244	0.305596	-0.0617642	0.088776	-0.108208	-0.0493469	-0.0840187	-0.0287857	0.208192	0.391469	0.0789389
3-hydroxy-isovaleryl carnitine		-0.183761	-0.248025	0.199161	-0.0141106	0.0470892	0.17094	-0.110627	-0.0156426	-0.203838	0.0523303	-0.0847444	-0.0219319	0.0919207	-0.0214482	-0.102967	0.0799065	0.116675	-0.10208	0.193114	-0.189727	0.273262	0.248025	-0.348653	0.00854701	-0.367038	0.133607	-0.111837	0.0108853	0.192791	0.192469	-0.156346	-0.310353	-0.294469	-0.229479	-0.0892598	-0.180697	-0.11603	-0.0478149	0.256491	-0.142961	0.0161264	-0.112482	-0.0808741	-0.0380584	0.0331398	0.223351	0.331801	0.107402
L-beta-aspartyl-L-glutamic acid ; N-acetyl-seryl-aspartate	HMDB11164 ;	-0.429447	-0.167554	0.177794	0.318981	-0.10845	-0.00588615	-0.210531	0.241655	0.309627	0.0324141	-0.00153201	0.0349944	0.103612	0.291808	0.172311	-0.137397	0.146025	-0.0544267	0.292533	0.023464	0.205773	0.039026	-0.275762	-0.0416868	0.0628124	0.112079	-0.0264473	-0.138526	0.0285438	0.239478	-0.155781	-0.15312	-0.149492	-0.0541042	-0.335107	-0.267054	-0.237381	-0.200855	0.0778907	-0.0253991	-0.179326	0.128931	0.0143525	0.124174	0.0162071	0.0786164	0.142558	0.055233
L-phenylalanyl-L-proline ; L-prolyl-L-phenylalanine	HMDB11177 ; HMDB11179	0.11224	-0.196823	0.112562	-0.0199161	-0.211498	0.0630543	-0.172795	-0.0270118	0.0199161	0.00709563	-0.142235	0.102403	0.157958	-0.110466	-0.0299952	0.203435	-0.169086	-0.221255	0.214885	-0.268828	0.361393	0.2806	-0.156346	-0.00604741	-0.32777	-0.0300758	-0.121513	0.0770843	0.0808741	0.230608	-0.148524	-0.258829	-0.265441	-0.0711982	-0.0591034	0.0849863	-0.13393	-0.260845	-0.0786164	0.0279794	0.0291082	-0.0191098	0.0725689	0.0453153	0.0590227	0.384293	0.0253991	-0.229721
3-Methoxy-4-Hydroxyphenylglycol sulfate ; 3-Methoxy-4-hydroxyphenylethyleneglycol sulfate	HMDB03332 ; HMDB00559	0.304913	0.40292	-0.211503	-0.171574	0.0763895	0.146487	0.328144	-0.157215	-0.548439	0.0623538	0.00774381	-0.0855852	-0.0104057	-0.0253287	0.139227	0.0917964	-0.0227474	-0.142293	-0.231508	-0.0903444	-0.055094	0.266839	0.149956	0.105025	-0.0400903	-0.0446076	0.0764701	0.286682	-0.0133903	-0.155844	0.0970396	0.148907	0.119545	-0.0611438	0.271195	0.175042	0.219166	0.0794547	-0.137211	0.102041	-0.0764701	-0.113011	-0.0150843	-0.321852	-0.102202	0.148665	-0.0367024	0.116964
HMDB02381	HMDB02381	0.064696	0.0584364	0.0338018	-0.179025	-0.032873	0.0810113	0.0111057	-0.0590018	-0.414547	0.0385268	-0.0472499	0.0716018	0.112592	-0.0401422	0.00375576	0.127938	-0.0250384	-0.222115	-0.015023	-0.220136	0.0702691	0.301147	-0.0293999	0.152088	-0.227001	-0.0291576	-0.120709	0.293959	-0.246103	-0.200953	-0.115338	-0.0824652	-0.0780229	-0.0641306	0.0227365	0.244286	-0.084121	0.104757	-0.00949036	-0.186496	-0.0970844	-0.23108	0.0135288	-0.105565	0.194492	0.0898556	0.193603	-0.110411
Thiamin	C00378	-0.0133849	0.0962748	-0.189486	0.0707144	-0.3572	-0.00725689	0.0727302	-0.0386228	0.158684	-0.0262055	0.291001	0.0958716	0.157555	0.171263	0.0928882	0.255523	0.118126	-0.112079	0.167634	-0.361796	-0.0153201	0.0929689	0.0748266	0.158442	-0.184809	0.015562	-0.117723	0.0522496	0.071682	-0.316723	-0.129092	-0.214562	-0.243751	-0.0958716	0.162151	0.260281	0.117562	0.070795	-0.0941784	-0.013143	-0.137317	0.0706338	-0.150137	0.119013	0.419126	0.106273	0.0020158	-0.345186
(2S)-4-carbamoyl-2-(2-phenylacetamido)butanoate ; Acetyl-N-formyl-5-methoxykynurenamine ; Alpha-N-Phenylacetyl-L-glutamine ; Formyl-N-acetyl-5-methoxykynurenamine	C04148 ; HMDB04259 ; HMDB06344 ; C05642	-0.130624	-0.0345912	0.069263	-0.0147557	-0.209724	0.059184	-0.121271	-0.0674891	0.0242703	0.044509	-0.0391066	0.127318	0.258265	0.00507983	-0.177149	0.288099	0.162071	-0.256088	0.163361	-0.372762	0.0618449	0.287212	0.059184	0.0900661	-0.188034	-0.0125786	-0.211498	0.0123367	0.013143	-0.117884	-0.140058	-0.134575	-0.119658	-0.121835	0.094904	0.0404773	-0.0612804	-0.137155	-0.166989	-0.0342687	-0.144493	-0.114981	0.0294307	0.147799	0.338816	0.21553	0.0299952	-0.441784
gama-carboxyethyl-hydroxychroman		-0.04419	-0.0531409	0.145633	-0.122087	-0.0915249	0.0280623	0.00112894	0.00241916	-0.0454802	-0.0265301	-0.328038	-0.0697524	0.243529	-0.103863	-0.165551	0.08459	-0.0323361	-0.319007	0.0649948	-0.290541	0.226837	0.22353	0.00395129	0.105959	-0.174421	-0.10983	-0.211757	-0.00137086	0.183453	0.0130635	0.0678171	-0.151359	-0.139827	-0.0564471	-0.0462866	0.136683	-0.117974	0.026772	-0.109507	-0.0536247	-0.0304008	-0.0898315	-0.103621	0.175712	0.353117	0.163051	0.105959	-0.318361
8(R)-hydroxy-hexadeca-2E,4E,6E,10Z-tetraenoate ; 8(S)-hydroxy-hexadeca-2E,4E,6E,10Z-tetraenoate	;	-0.2138	0.0279396	0.143649	0.028625	-0.0817627	0.04326	-0.133852	0.298224	-0.0157236	0.0968009	-0.152277	-0.319189	0.151874	0.0811579	0.0326164	0.0510412	0.14244	-0.402604	0.0681355	-0.334912	0.0860362	0.193037	-0.0524926	0.128127	-0.123652	-0.195779	-0.280968	-0.0574113	0.286572	0.291935	-0.0958332	-0.0700304	-0.0813998	-0.0451146	-0.225573	-0.170621	-0.138569	-0.178241	-0.0995021	-0.0110065	-0.0868426	0.0323341	-0.120427	0.0239886	0.237628	0.11317	0.074425	-0.248755
Thiamine	HMDB00235	0.041287	-0.0365293	0.0620111	-0.106766	-0.322232	-0.00887025	-0.0497541	-0.0523345	0.00661237	-0.0399968	-0.0870898	0.0278203	0.280864	-0.0648335	-0.124345	0.277074	-0.0309652	-0.406016	0.351423	-0.261834	-0.0693492	0.25506	0.0630594	0.211354	-0.160793	0.00943472	-0.277074	0.0708007	-0.056689	-0.23361	-0.0787033	-0.101927	-0.107088	-0.0490283	-0.0562858	0.108217	-0.162971	0.0329006	-0.210789	0.0292718	0.00314491	0.0060479	-0.102411	-0.0408838	0.312394	0.2449	0.0778969	-0.257479
2-Amino-4-oxo-6-(1',2'-dioxoprolyl)-7,8-dihydroxypteridine	HMDB01410	-0.0462022	0.0167715	0.0885341	-0.0146751	0.0158039	-0.121513	-0.121996	0.0886147	0.0885341	-0.0553943	0.0112885	0.112562	0.176101	0.00274149	-0.000967586	-0.0514433	-0.049105	0.0649089	-0.0277375	0.129898	0.112966	-0.0206418	0.0205612	0.0469279	0.0160458	0.108773	0.00951459	0.146589	-0.047573	0.17731	-0.128044	-0.112482	-0.0785357	-0.0875665	-0.178036	-0.0428963	-0.230366	-0.00911143	-0.0528947	-0.333736	-0.0737784	0.131753	0.0276568	0.0296726	-0.132801	-0.0910337	0.0496694	0.234236
HMDB00830	HMDB00830	0.0501292	0.268728	0.145463	0.11043	0.190426	-0.296416	0.0173555	0.293833	-0.0311592	-0.0698257	-0.0482726	-0.0134808	0.0770908	0.180013	0.141508	0.0833872	-0.354053	-0.0705522	-0.0792703	-0.0158218	-0.00960608	-0.0570714	0.127624	-0.0635293	-0.241928	-0.211172	-0.149257	0.0248628	-0.101711	0.0494834	0.0414111	-0.0124314	-0.00629642	-0.0163868	-0.219971	0.0516629	-0.162738	-0.197611	0.0559413	-0.0120278	0.0766064	0.197369	-0.0572328	0.116161	0.111237	0.146997	-0.0449629	-0.268324
Coumesterol	HMDB02326	0.148373	0.330951	-0.0112673	-0.152694	0.21218	0.0637672	0.308901	0.0245538	-0.339876	0.0768517	-0.18064	-0.260965	-0.316251	-0.0651806	-0.076246	-0.109765	0.100881	0.141225	-0.21323	0.112511	-0.341128	-0.168807	0.175228	0.160084	0.0899363	0.0343268	0.0878767	0.0261288	0.159802	-0.253534	0.162548	0.309467	0.293878	-0.0209192	0.117559	-0.0231403	0.151402	0.0575076	0.132704	0.189121	-0.117438	-0.0679268	0.238511	-0.196673	0.145303	-0.300542	-0.00904613	0.0205961
DL-Homocystine ; L-Homocystine	HMDB00575 ; HMDB00676	0.306483	0.173117	-0.114659	-0.152556	0.0313659	0.114901	0.226254	-0.0702306	-0.293098	0.0407999	0.0244315	0.146025	0.0223351	-0.0847444	-0.0968392	0.163603	-0.224238	-0.196501	-0.0957104	0.0512014	0.157636	0.268102	-0.0385422	0.02169	-0.0751492	-0.13643	-0.0852282	0.32148	-0.171585	0.0878891	0.0920819	-0.0687792	-0.0900661	-0.0815191	0.169247	0.125141	0.0548299	0.151185	0.10587	-0.0912756	0.317046	-0.0143525	-0.0742622	-0.165457	-0.203354	0.0269311	0.178681	0.189969
DHAP(6:0)	HMDB11679	0.348492	0.329624	-0.154975	-0.276407	0.111192	0.163441	0.331156	0.0382196	-0.347283	0.102161	-0.135059	0.0755523	0.10337	-0.117884	-0.0337849	0.314627	-0.287292	-0.24238	-0.149492	-0.138365	0.14546	0.36228	-0.0252379	0.0580552	-0.157958	-0.145057	-0.231576	0.29213	-0.0765199	0.0171746	0.180374	-0.0602322	-0.0854701	0.00814385	0.149411	0.103451	0.0944203	0.203757	-0.000241896	0.021045	0.142316	0.0424125	-0.0978068	-0.17989	0.133769	0.183196	0.162474	-0.207789
Homolanthionine	HMDB02034	0.337607	0.258829	-0.10458	-0.215691	0.14925	0.116513	0.203999	0.186018	-0.283583	-0.0518465	-0.270843	-0.0206418	0.294227	-0.0886954	-0.0130624	0.2169	-0.414611	-0.398968	-0.167312	-0.0981293	0.199645	0.275601	-0.10837	-0.0251572	-0.166989	-0.222706	-0.302209	0.211901	0.020158	0.193356	0.256813	-0.0158039	-0.046041	-0.0278987	0.0495081	0.0130624	-0.0172553	0.0680535	-0.091195	-0.0791001	0.116997	0.161667	-0.295597	-0.208918	-0.0173359	0.256813	0.0876472	-0.173037
Formononetin	HMDB05808	0.255932	0.19469	-0.072772	-0.180378	0.0541053	0.0546294	0.242667	0.305925	-0.169895	-0.0645473	-0.283105	-0.00899067	0.317173	-0.0780938	0.0759167	0.167315	-0.365473	-0.337412	-0.0497914	-0.135908	0.235088	0.227831	-0.0814401	-0.028625	-0.0662003	-0.139093	-0.303344	0.253795	0.0285444	0.294192	0.15897	-0.0413651	-0.0707965	0.0217711	-0.0514847	-0.0493882	-0.0565243	0.0690628	-0.0802709	-0.0610398	0.108735	0.221944	-0.236096	-0.096438	0.0402363	0.168081	0.170097	-0.183442
3-Deoxy-D-glycero-D-galacto-2-nonulosonic acid	HMDB00425	0.184743	0.197726	-0.0924119	-0.0578986	0.135231	0.0693492	0.185872	0.346988	-0.0918474	-0.117652	-0.19442	-0.0444319	0.265301	0.0544311	0.090154	0.027014	-0.424643	-0.299815	-0.180308	-0.0483832	0.0663656	0.0736231	-0.0081445	-0.095073	-0.0978147	-0.101202	-0.1995	0.100637	0.0273365	0.2349	0.250786	0.0698331	0.0520926	-0.0493509	-0.0357229	-0.00314491	-0.0669301	0.0475768	-0.0987824	-0.0278203	0.127974	0.284896	-0.291589	-0.0658818	-0.091283	0.148133	0.0208854	-0.137892
Allopurinol riboside ; Arabinosylhypoxanthine ; Inosine	HMDB00481 ; HMDB03040 ; C00294	0.177002	0.200629	-0.096847	-0.0545117	0.135876	0.0678171	0.180227	0.337392	-0.0966051	-0.113862	-0.185791	-0.0424159	0.260705	0.0567696	0.0890251	0.0344327	-0.423998	-0.29038	-0.181195	-0.0616886	0.0795904	0.0866059	-0.0187888	-0.0987824	-0.103701	-0.0933796	-0.191275	0.101524	0.0311265	0.240868	0.239255	0.0538666	0.0367712	-0.0481413	-0.0292718	0.000322555	-0.0665269	0.0400774	-0.0936215	-0.034594	0.125232	0.295137	-0.30183	-0.0687041	-0.0926538	0.157487	0.0310459	-0.128457
Benzo[a]pyrene-4,5-oxide ; Benzo[a]pyrene-9,10-oxide	C14851 ; C14849	0.193275	0.0847444	0.0130624	-0.188195	0.0129818	0.0727302	0.103209	0.288421	-0.121916	-0.0981293	-0.308741	-0.0279794	0.411224	-0.111353	0.0190292	0.119094	-0.374294	-0.384132	-0.0603935	-0.103129	0.26907	0.214723	-0.0941784	-0.0228995	-0.104983	-0.0974036	-0.305999	0.18618	0.0628931	0.279874	0.110144	-0.0714401	-0.0880503	-0.0440252	-0.125867	-0.0698274	-0.181261	0.0590227	-0.118207	-0.157233	0.0720045	0.248105	-0.268908	-0.050637	0.0163683	0.216578	0.125625	-0.164812
anhydroretinol		-0.161184	-0.216094	0.041203	0.297533	0.0261248	0.0932914	-0.146267	0.233269	0.0706338	0.0248347	-0.049105	0.119336	0.117562	0.231092	0.00266086	0.0990163	-0.100548	-0.0329786	0.251814	-0.212385	0.455169	0.153362	-0.382277	-0.142558	-0.071682	-0.0387841	-0.0352363	0.0453153	-0.0788582	0.348089	-0.136913	-0.171424	-0.197468	-0.0540235	-0.162393	-0.230608	-0.175456	-0.213917	0.190211	-0.0649089	0.132962	0.117481	0.0550718	-0.0262861	-0.150056	0.229398	0.235688	0.115465
Stearaldehyde	HMDB02384	-0.168968	0.0170137	-0.278509	0.177757	-0.0855928	0.137642	-0.10047	-0.18824	-0.11192	0.0848671	0.216502	0.337936	0.124861	0.217792	0.0279799	0.191183	0.00536215	0.214566	-0.0324954	-0.10047	0.425061	0.223477	-0.0411232	0.170621	0.28883	0.143931	0.138166	0.311771	-0.126555	0.0502752	-0.262745	-0.353539	-0.357732	-0.245933	0.141714	0.174209	0.00592658	0.132159	0.0848267	-0.225371	-0.0231822	0.218074	0.0291894	-0.12091	-0.142077	0.253553	0.212228	0.281734
HMDB06456	HMDB06456	0.0020158	0.310918	0.0730527	-0.0743428	0.00290276	0.0641832	0.29084	0.120706	-0.0882116	0.04209	-0.06378	-0.256652	-0.197871	0.00854701	0.00991776	-0.127318	0.0886954	-0.300597	-0.24367	0.159732	-0.267296	0.0266086	0.224883	0.219078	0.162958	-0.0537816	-0.00443477	-0.0447508	0.114417	-0.179326	0.25125	0.286083	0.277778	-0.0695049	0.0885341	-0.100065	-0.0634575	0.199726	-0.0667634	0.103854	0.00362845	-0.0688599	0.0540235	-0.0462022	0.0414449	-0.159329	-0.170053	0.0499919
Selenocystathionine	C05699	0.125302	0.0110466	-0.0237059	-0.191582	-0.174327	0.0752298	0.000161264	0.0495888	-0.133527	0.00338655	-0.134817	0.046041	0.276971	-0.106838	-0.04209	0.0599903	-0.13264	-0.449847	-0.0363651	-0.0861958	0.18876	0.290518	-0.0205612	0.185051	-0.0662796	-0.0617642	-0.176181	0.236413	0.0266086	0.197629	0.069263	-0.0800677	-0.101274	0.00669247	0.0499919	0.0302371	-0.232301	0.0819223	-0.167876	-0.0749879	0.148605	0.130302	-0.184809	-0.18118	-0.142477	0.194243	0.0399935	0.151266
Apigenin ; Genistein	HMDB02124 ; HMDB03217	-0.105789	0.206821	-0.104177	0.0422512	-0.140703	0.00782132	0.0305596	0.039671	0.0124174	-0.0787776	-0.00814385	-0.018626	-0.0806322	0.0895823	0.0413643	-0.103693	-0.106031	-0.177471	-0.189969	0.0453153	-0.0287857	-0.0611192	-0.0901468	0.177955	0.037494	0.0849863	0.0735365	0.0289469	-0.0392679	-0.0487018	0.0959523	0.0423319	0.0203999	0.139977	0.0267699	0.222383	-0.0452346	0.0813578	-0.16965	0.0746654	-0.0870021	-0.00322529	-0.0418481	-0.021045	0.102564	-0.021045	-0.198516	-0.0924851
Nordazepam	C07486	-0.107768	0.082762	-0.0200048	-0.0900218	0.100186	0.0362184	0.0517061	-0.0578366	-0.079374	-0.222715	-0.272405	-0.123417	-0.160603	-0.0425103	-0.202065	-0.0961523	0.0846173	-0.135355	-0.0180689	0.177382	-0.256836	-0.11527	-0.0484795	0.0592885	0.0246834	0.0328305	-0.0220215	-0.0467049	-0.0994596	-0.179156	0.201984	0.158829	0.153505	0.0959103	-0.0494475	-0.152295	-0.104057	0.0375091	-0.0417036	0.126321	0.0233928	-0.0518674	-0.0778414	-0.280068	0.0327499	-0.150601	-0.101073	0.0709043
3,5-dihydroxy-3,4-dihydro-1,4-benzothiazine		0.112401	-0.0788582	0.177149	-0.337446	-0.117562	-0.0240284	0.00766005	0.0470085	0.036607	-0.220851	-0.195533	-0.217626	0.120948	-0.297855	-0.170456	0.114659	-0.223512	-0.369134	-0.0190292	-0.0801484	-0.0388647	-0.0117723	-0.0226576	0.0605547	-0.423319	0.0223351	-0.296323	-0.0739397	0.0166909	-0.0425738	0.0238671	-0.0995807	-0.0907112	0.0119336	-0.127399	0.0791001	-0.102564	0.131027	-0.161829	-0.122238	0.124899	-0.0899855	-0.330592	0.0428963	0.276407	0.000483793	-0.127802	-0.28576
tolbutamide	C07148	-0.032011	-0.101435	0.123528	-0.127641	-0.230447	-0.0684567	-0.0601516	0.00483793	0.0438639	-0.0065312	-0.126189	0.0570876	0.265683	-0.0839381	-0.147234	0.375343	0.0809547	-0.225206	0.227866	-0.29342	0.168763	0.244396	-0.0746654	0.0857926	-0.339784	-0.103532	-0.381229	0.0881309	-0.0453153	-0.00959523	-0.205612	-0.213836	-0.212304	-0.00757942	-0.067086	0.086357	-0.201177	-0.178439	-0.21424	0.0112885	0.0516046	0.0163683	-0.0569263	0.182632	0.421061	0.207063	0.0321722	-0.495565
Estrone ; estrone	HMDB00145 ; C00468	-0.0960329	-0.279471	0.0836962	-0.0207225	-0.00435414	-0.140784	-0.181342	0.177471	0.0428157	-0.0905499	-0.199726	0.115223	0.0679729	-0.0960329	-0.0682148	0.113772	-0.0188679	0.0626512	0.181503	-0.0566844	0.245847	0.0825673	-0.206096	0.0510402	-0.129737	0.105467	-0.0067731	0.111514	-0.0090308	0.230769	-0.240364	-0.241413	-0.232704	-0.0364457	-0.372279	-0.223674	-0.288824	-0.0670053	0.193114	-0.0406386	0.118691	0.12377	0.0752298	-0.0962748	-0.0192711	0.134172	0.215288	0.125544
Doxylamine	HMDB01936	-0.0829705	-0.157716	0.0346718	0.028705	0.0728108	-0.0603129	-0.138849	0.105386	-0.0448315	-0.119255	-0.178923	0.165215	-0.100387	-0.032656	-0.0588615	0.00129011	-0.0309627	0.152072	0.0325754	0.0668441	0.231656	0.0434607	-0.219723	0.0283019	0.079342	0.101758	0.194646	0.108692	-0.11224	0.114578	-0.150137	-0.141106	-0.141026	0.0321722	-0.257217	-0.164086	-0.232704	-0.0245928	0.199484	-0.0125786	0.144332	0.152556	0.127399	-0.139977	-0.138284	0.0406386	0.19771	0.291888
2-(3-Carboxy-3-(methylammonio)propyl)-L-histidine	HMDB11654	-0.0985325	0.0360426	0.0553137	0.10337	0.100629	0.0157233	-0.0965167	0.117078	-0.0146751	-0.0845831	-0.147396	0.10716	-0.106757	0.0581358	0.0240284	-0.0953878	-0.0726496	0.159007	-0.0907918	0.207305	0.221255	0.0252379	-0.115304	-0.0185454	0.21295	0.0449121	0.266651	0.0153201	-0.125706	0.0784551	-0.0553137	-0.0831318	-0.0716014	-0.0383809	-0.227625	-0.141671	-0.205289	-0.0368489	0.190131	-0.146186	0.0670053	0.200935	0.128447	-0.0873246	-0.177391	0.0217707	0.153846	0.357281
Dextromethorphan	HMDB01920	-0.225367	-0.1174	0.0199968	0.286728	-0.00137075	0.173924	-0.00911143	0.2194	0.0426544	0.147396	-0.114336	0.0474117	0.210772	0.255765	0.0528141	0.192146	-0.131027	-0.107805	0.334543	-0.166264	0.445251	0.205773	-0.442429	-0.118691	-0.16457	0.00145138	-0.125464	-0.00387034	-0.0546686	0.349702	-0.131189	-0.205693	-0.219239	-0.184567	-0.189324	-0.102564	-0.174004	-0.138687	0.19384	-0.0685373	0.0905499	0.0911143	-0.0958716	0.0467667	0.0543461	0.350508	0.340429	0.0329786
16-hydroxy hexadecanoic acid ; w-hydroxypalmiticacid	HMDB06294 ;	-0.181422	-0.0987744	0.0177391	0.305031	-0.0355588	0.144251	-0.0262055	0.249637	0.0628124	0.251492	-0.0568457	0.0449927	0.284712	0.331398	0.108208	0.210853	-0.136752	-0.145541	0.378245	-0.243025	0.503387	0.284309	-0.428399	-0.106354	-0.24496	-0.0433801	-0.214078	0.0241896	-0.108773	0.312288	-0.130382	-0.319545	-0.341477	-0.203757	-0.187228	-0.0401548	-0.105386	-0.14538	0.10708	-0.121432	0.0303177	0.0865183	-0.0870021	0.0394291	0.108208	0.370827	0.260361	-0.032656
Dihydrogenistein ; HMDB02670	HMDB05897 ; HMDB02670	-0.075881	-0.22853	0.262318	-0.184824	-0.0711233	0.00677365	0.110556	0.106443	0.155229	0.156681	-0.213128	-0.0681397	0.109023	-0.0935408	-0.0760423	0.252802	-0.0403193	-0.116926	0.373196	-0.238932	-0.0215305	0.073865	0.0583018	0.158132	-0.317555	0.000322555	-0.48996	0.0321748	-0.0645916	0.0686235	-0.130231	-0.116604	-0.112088	0.144827	-0.285945	-0.0373357	-0.194742	-0.0582211	-0.134344	0.0588662	-0.0245142	-0.139586	0.0258044	0.127974	0.445125	-0.0209661	-0.00967664	-0.50383
5C-aglycone	HMDB04810	0.108701	-0.0548343	0.145633	-0.199177	-0.286993	0.010483	-0.00362874	-0.0678978	-0.17555	0.0226595	-0.0752359	0.0490283	0.379647	-0.104992	-0.181518	0.320619	0.0828159	-0.369083	0.26006	-0.495766	0.249012	0.505846	0.0925732	0.229901	-0.292154	-0.0740263	-0.322232	0.298524	0.0559632	-0.107007	-0.082574	-0.17805	-0.187566	-0.046206	0.105153	-0.00370938	-0.0940247	-0.118136	-0.255544	-0.0940247	-0.0311265	-0.0244335	-0.0491896	-0.0529796	0.155552	0.254818	0.0717684	-0.198129
17a-Estradiol ; Estradiol ; estradiol	HMDB00429 ; HMDB00151 ; C00951	-0.210934	-0.247057	0.232463	-0.0638607	-0.0187873	0.0889373	0.0150782	0.25891	-0.056765	-0.0339461	-0.303016	-0.119336	0.125302	-0.153604	-0.0120142	0.0744235	-0.16836	-0.136026	0.174327	-0.0372521	0.156104	0.0632962	-0.251895	-0.0852282	-0.157394	0.125222	-0.133285	-0.145783	-0.00290276	0.231576	-0.063135	-0.0666022	-0.0507176	-0.126189	-0.302612	-0.252621	-0.313256	0.040558	0.157958	0.0138687	0.145299	0.0194323	-0.0782938	0.106273	0.10208	0.251975	0.213595	-0.0437026
HMDB11684	HMDB11684	-0.181826	-0.0702306	0.0162071	0.295678	0.0307209	0.0830511	-0.0262055	0.244154	0.0464441	0.175052	-0.124899	0.0888566	0.265199	0.285922	0.0724883	0.25125	-0.13393	-0.0925657	0.352282	-0.184486	0.483874	0.233511	-0.465167	-0.144251	-0.241493	-0.0253991	-0.169005	0.0300758	-0.172553	0.337365	-0.197791	-0.284712	-0.303419	-0.188437	-0.196259	-0.04975	-0.103048	-0.221819	0.134333	-0.121835	0.0165296	0.0882922	-0.0874859	0.011611	0.0919207	0.367925	0.251975	-0.0209644
5a-Androst-3-en-17-one	HMDB06046	-0.170214	-0.0913562	0.0199968	0.322529	-0.0233027	0.103209	-0.0213675	0.256007	0.0868408	0.22319	-0.110144	0.0587808	0.280035	0.323254	0.0779713	0.241251	-0.153766	-0.129334	0.393404	-0.232946	0.493066	0.259555	-0.439848	-0.141187	-0.247944	-0.0574101	-0.214885	0.00669247	-0.146025	0.332285	-0.15183	-0.323657	-0.345589	-0.188921	-0.211579	-0.0305596	-0.112966	-0.204806	0.0919207	-0.0915981	0.0426544	0.0921626	-0.0885341	0.0428157	0.11732	0.389776	0.2423	-0.0682148
(R)-3-Hydroxy-hexadecanoic acid ; omega hydroxy hexadecanoate (n-C16:0)	HMDB10734 ; C18218	-0.0801645	-0.0108069	0.0435098	0.163273	0.0238719	0.0539538	0.148917	0.23134	0.113916	-0.026372	-0.0828662	0.00838744	0.0342756	0.179927	0.211581	0.0243155	-0.115126	-0.100327	0.162144	-0.100286	0.258196	0.106456	-0.157708	-0.202831	-0.0916166	-0.12069	-0.0885116	-0.00931489	0.0398806	0.122747	0.0407274	-0.0900843	-0.107625	0.0878261	-0.129723	-0.13311	0.0695996	-0.173515	0.187225	-0.0564942	-0.0510908	0.153958	0.00112908	0.134118	0.166055	0.154079	0.203194	-0.237106
L-Thyronine	HMDB00667	-0.0532172	0.00612804	0.0632156	0.0105628	0.126351	-0.169328	-0.074746	0.0940171	0.138849	-0.186502	0.0954685	0.131027	0.00507983	0.0151588	0.108531	-0.285035	0.0914369	0.0994194	-0.2015	0.209079	0.0259636	-0.150056	0.0719239	-0.0415256	0.206418	0.121109	0.135785	0.0417675	0.00258023	0.0801484	-0.0151588	0.00274149	0.0275762	0.0159652	-0.0174972	-0.130382	-0.0108047	0.116836	-0.00532172	-0.176584	-0.0703919	0.0891792	-0.00661184	0.0745041	-0.24617	-0.272859	-0.0065312	0.260442
Ribose-1-arsenate	HMDB12285	0.110305	0.0773262	0.00572488	-0.179084	0.0175778	-0.141913	0.0936946	-0.106193	-0.0932914	-0.152475	-0.0424931	0.0422512	0.0223351	-0.21174	-0.0655539	-0.226899	0.0757942	0.111353	-0.21432	0.243751	-0.112562	-0.242703	0.153362	0.102322	0.105386	0.21303	0.188921	0.128124	-0.030479	-0.133607	-0.00362845	0.111756	0.136994	0.00886954	0.0507176	0.0486212	-0.0461216	0.246896	-0.0681342	-0.0666828	0.0603129	-0.0494275	-0.0144332	-0.0220932	-0.194243	-0.22827	-0.0437833	0.394614
D-Glucuronate 1-phosphate ; D-Glucuronic acid 1-phosphate	C05385 ; HMDB03976	0.260764	0.312046	-0.184728	-0.034188	-0.0833736	-0.1224	0.15304	0.0376552	-0.115223	-0.104177	0.0202387	0.162716	0.243751	0.0103209	0.167634	0.0432188	-0.102645	-0.108531	-0.178439	0.105789	0.180939	-0.0286244	0.0458797	0.149169	0.0368489	0.102242	0.143606	0.278423	-0.163361	0.076278	-0.0481374	-0.00378971	-0.0250766	-0.143848	0.154491	0.291324	-0.00862764	0.145299	-0.189324	-0.174891	0.0178197	0.13522	-0.0154814	-0.0278987	-0.128366	0.0478955	-0.10208	0.278665
Phloretin	HMDB03306	-0.0112079	-0.0865183	0.123045	-0.0671666	-0.124415	-0.231334	-0.182309	0.200048	0.128528	-0.141509	0.0972424	0.173601	0.164409	-0.0443477	0.104177	-0.233591	0.0694243	-0.0416868	-0.111111	-0.0142719	-0.0537816	-0.0317691	0.197226	0.1403	0.139332	0.0722464	0.0641832	0.135462	0.0541042	-0.077165	-0.0758749	-0.0092727	0.0104822	0.145783	-0.116433	-0.00588615	-0.198274	0.125141	-0.169005	-0.0811159	-0.0970811	0.0367683	0.0673279	0.105386	-0.0403161	-0.172956	-0.0706338	0.0824867
Chlorpheniramine	HMDB01944	-0.234317	-0.225689	0.137397	0.0960329	0.0406386	0.0106434	-0.18489	0.264473	0.0124174	-0.0104822	-0.0158845	-0.0290276	0.0253991	0.0990969	0.0160458	0.0133849	0.124415	-0.0532172	0.157071	-0.235768	0.192469	0.133769	-0.233591	0.0212063	-0.188195	-0.015562	-0.0678116	0.0310434	0.224319	0.216417	-0.163764	-0.149008	-0.144573	-0.0411224	-0.269634	-0.30745	-0.167554	-0.151347	0.254314	-0.0188679	0.00959523	-0.0249153	-0.00999839	-0.0430576	0.0204806	0.10845	0.263828	0.0585389
3-Hydroxytetradecanedioic acid	HMDB00394	-0.243278	-0.457507	0.0173482	0.0335667	-0.130757	-0.0319932	-0.182438	0.0743147	0.169124	-0.207815	-0.0831501	0.0149678	0.116031	-0.0709661	0.165009	-0.0660844	0.130152	0.0221492	0.15569	0.0837553	0.296411	0.05386	-0.409699	-0.11946	0.0886773	0.197325	0.0497852	-0.128578	-0.0488976	0.176104	-0.217699	-0.093438	-0.0975531	-0.0502693	-0.189982	-0.115829	-0.242108	0.00367135	0.0872653	-0.0802453	-0.00952131	0.0742743	-0.103161	0.0117403	-0.0154923	0.131967	0.176507	0.187885
Ethenodeoxyadenosine	HMDB01786	-0.019513	0.103129	0.0831318	-0.0332204	0.188195	-0.203999	-0.0371714	0.0840187	0.0811159	-0.10337	0.15175	0.0594259	-0.0907918	-0.00153201	0.0870021	-0.267941	0.201822	0.116997	-0.202145	0.15304	-0.127721	-0.139736	0.245283	0.0965973	0.167634	0.126431	0.150621	0.117481	0.0641832	0.0796646	-0.119819	0.00564425	0.0283825	0.0374133	-0.0574907	-0.117562	-0.0339461	0.15183	-0.039671	-0.0728108	-0.0804709	0.0395904	0.0337849	-0.0237059	-0.18876	-0.344783	-0.0232221	0.23601
Gamma-Glutamylglutamine ; HMDB05766	HMDB11738 ; HMDB05766	0.0324141	-0.0765199	-0.0611998	0.0883728	0.113691	-0.0770037	-0.0654733	-0.0238671	-0.103693	0.0899049	0.150137	0.131834	-0.18489	0.0908724	-0.088776	0.0849863	0.155136	0.0509595	0.117642	-0.0977262	-0.0158845	0.0519271	-0.103612	0.0847444	-0.0536204	-0.161667	0.066199	0.143364	-0.013143	0.0212063	0.0538623	0.040558	0.0244315	0.10716	0.0187873	-0.0949847	0.0382196	-0.0187067	0.213433	0.15183	0.122158	-0.209079	0.210853	-0.170295	-0.102161	-0.0577326	0.135462	0.0744235
glutaryl carnitine		0.153766	0.115385	-0.167392	-0.0955491	-0.114256	0.0128205	0.0721658	-0.187308	-0.311321	0.104902	0.0651508	0.193759	-0.0425738	-0.0452346	-0.0574101	0.302532	0.0595872	0.0104015	-0.0187873	-0.261974	-0.085712	0.182309	0.0620061	0.115385	-0.158926	-0.0602322	0.0226576	0.195614	-0.199323	-0.284551	-0.0606354	-0.00467667	-0.0134656	-0.0395098	0.169408	0.238671	0.0501532	0.066199	-0.00951459	0.184083	0.0782938	-0.180616	0.189405	-0.0343493	0.124093	0.123125	0.0884535	-0.189486
Epsilon-(gamma-Glutamyl)-lysine ; L-a-glutamyl-L-Lysine	HMDB03869 ; HMDB04207	0.0917594	-0.101838	-0.13393	-0.0177391	-0.080229	-0.0895017	-0.128205	-0.29076	0.114095	-0.12756	0.0580552	0.34188	-0.204967	-0.184567	-0.0836155	-0.0259636	-0.0124174	0.322045	-0.0595065	0.18118	0.0922432	-0.0356394	-0.0617642	-0.112401	0.224238	0.028705	0.299145	0.0220932	-0.134656	-0.0428963	-0.127883	-0.166667	-0.15691	0.189324	0.0247541	0.108128	-0.0372521	-0.0432188	0.120868	0.040558	0.207225	0.0801484	0.0207225	-0.0845831	-0.175697	0.0191905	0.0907112	0.240526
6-Phosphogluconic acid	HMDB01316	0.199742	0.0220144	0.0474155	-0.282235	0.170389	-0.0146762	0.264011	-0.00620918	0.0324167	-0.35989	-0.111604	-0.0206435	-0.172486	-0.249173	-0.123861	-0.0331425	-0.189662	0.197403	-0.145875	0.294573	-0.199823	-0.323522	-0.072978	-0.141279	0.0966051	0.0438674	-0.0370938	-0.0224982	-0.0387066	-0.134263	0.174825	0.198129	0.203613	0.181437	-0.0853963	-0.233288	0.0784614	0.082574	0.158616	-0.0384646	0.00927345	-0.0204822	0.0281429	-0.0206435	-0.134344	-0.299008	0.0202403	0.107975
Biotin sulfone	HMDB04818	0.0574907	0.0141106	0.11611	-0.0815997	-0.279068	-0.12119	-0.136672	0.0134656	0.0418481	-0.131108	-0.119497	-0.0777294	0.225206	-0.03572	-0.0773262	0.0970811	-0.0419287	-0.369779	0.128205	-0.195856	-0.019513	0.00459603	-0.0401548	0.198758	-0.141429	0.0759555	-0.083293	0.0476536	0.0154814	-0.0321722	0.00314465	-0.0283019	-0.0513627	0.007015	-0.053056	0.0154814	-0.178036	0.116836	-0.169328	-0.068618	-0.0699887	0.086357	-0.122883	0.112804	0.148041	0.0650701	-0.0249153	-0.094904
Gamma Glutamylglutamic acid	HMDB11737	-0.0636188	-0.082648	0.0219319	0.0929689	-0.0930495	-0.0867602	-0.233914	0.0137075	-0.0578133	-0.116997	0.215449	0.21295	0.189486	0.158603	-0.0197549	0.0623287	0.155862	-0.290679	0.140219	-0.21303	0.298178	0.312127	-0.0255604	0.254717	-0.0753911	-0.0623287	-0.039671	0.372762	0.046041	0.168521	-0.129898	-0.2169	-0.235849	-0.0406386	-0.00153201	-0.111676	-0.11353	0.0609579	0.0165296	-0.221093	0.0380584	0.0809547	-0.0297533	-0.10837	-0.169408	0.12369	0.167312	0.105386
5-Amino-6-ribitylamino uracil	HMDB11106	-0.228753	-0.202709	0.1199	0.10966	0.106918	0.0120142	-0.121593	0.196501	-0.0364457	0.00757942	-0.0400742	-0.0807128	0.000645057	0.119819	-0.0170134	0.0279794	0.10208	-0.0791001	0.219561	-0.186583	0.166586	0.111192	-0.27044	0.0245928	-0.202548	-0.0270924	-0.089663	0.0458797	0.216497	0.220771	-0.11474	-0.136752	-0.13901	-0.0230608	-0.256088	-0.296646	-0.104902	-0.0962748	0.300839	-0.0147557	0.0232221	-0.0541042	-0.0699887	-0.0915175	0.00459603	0.0946622	0.296807	0.0556362
Saccharopine	HMDB00279	-0.0835349	-0.352927	0.210692	-0.103209	0.0266086	-0.15812	-0.17344	0.207547	-0.0744235	-0.195372	-0.220045	-0.0463635	-0.0409611	-0.218029	-0.135785	-0.0278987	-0.0573295	0.0241896	0.148686	-0.0383003	0.0266086	-0.118932	-0.146751	0.0847444	-0.140864	0.104177	0.0142719	-0.00919207	0.0423319	0.106031	-0.0779713	-0.0308821	-0.010966	0.119174	-0.343009	-0.223109	-0.355265	0.0384615	0.135785	0.0791001	0.248508	-0.02169	0.0587002	-0.0858732	-0.0383809	-0.00274149	0.173601	0.0869215
DOPA sulfate	HMDB02028	0.220932	0.0845831	0.154169	-0.372682	0.116352	-0.00507983	0.285841	-0.0303177	-0.00709563	-0.240284	-0.205693	-0.165538	-0.176988	-0.370908	-0.116352	-0.164006	-0.140381	0.00459603	-0.209079	0.399452	-0.311401	-0.361474	-0.0409611	-0.108934	0.0129011	0.0517658	-0.0759555	-0.077165	-0.0395904	-0.120545	0.170295	0.226012	0.238187	0.158039	-0.0758749	-0.220287	-0.0378971	0.279229	0.132398	0.0211256	0.124577	-0.0989357	-0.144815	0.00935333	-0.157958	-0.351879	-0.0247541	0.226254
S-(2-Methylpropanoyl)-dihydrolipoamide ; S-(2-Methylpropionyl)-dihydrolipoamide-E	C04424 ; HMDB06868	0.045154	-0.0888566	0.0359619	0.0482987	0.243187	-0.0253185	0.023464	0.0138687	-0.0579745	-0.160297	0.096678	0.133204	0.0361232	0.0137075	-0.170053	0.032656	0.0874053	0.11103	-0.0114498	0.10837	0.0251572	-0.285196	-0.0954685	-0.103209	-0.0831318	-0.171988	0.0626512	0.0459603	-0.0945009	-0.100548	0.20021	-0.00757942	0.000645057	-0.130785	0.102564	-0.121109	0.0420094	0.0996613	0.297613	-0.328012	0.137317	-0.243106	-0.0775681	-0.00137075	-0.147073	-0.168844	0.099742	0.343332
Queuine	HMDB01495	0.0291082	-0.0791001	0.0626512	0.0362038	0.261813	-0.0101597	0.0558781	0.0269311	-0.0605547	-0.136752	0.0842606	0.0926463	0.0270924	0.00741816	-0.179407	0.0339461	0.0711982	0.0836962	-0.00725689	0.105467	0.0145944	-0.284954	-0.104096	-0.108934	-0.13909	-0.194807	0.00951459	0.0342687	-0.0766005	-0.0953072	0.207305	-0.0168521	-0.00588615	-0.115143	0.0524915	-0.128366	0.0447508	0.0922432	0.293582	-0.323899	0.145299	-0.284954	-0.109257	0.00991776	-0.116675	-0.175294	0.103451	0.289711
Venlafaxine	HMDB05016	-0.234317	-0.200452	0.148283	0.187712	0.20021	0.170376	-0.0619255	0.198678	0.0393485	0.0671666	-0.170214	-0.057652	0.0375746	0.108692	0.0124174	0.0227383	-0.113208	-0.0268505	0.231898	0.00362845	0.322529	0.0262055	-0.427109	-0.153766	-0.162393	0.0115304	-0.0606354	-0.0999839	0.103451	0.394856	-0.0813578	-0.146509	-0.145702	-0.075633	-0.287212	-0.29721	-0.167554	-0.156588	0.33293	-0.0659571	0.0794227	-0.0620868	-0.0781326	-0.0753104	-0.104822	0.216094	0.324867	0.117481
Isovalerylglucuronide	HMDB02091	0.198597	-0.00717626	0.017094	-0.166989	-0.0221738	0.0270118	0.162635	-0.166102	-0.157958	0.217223	-0.187792	0.0410418	0.119739	-0.179245	-0.238187	0.34954	0.00346718	-0.0220126	0.185373	-0.240929	-0.0120142	0.165538	-0.00169328	0.117723	-0.377358	0.0593453	-0.252298	0.141832	-0.0461216	-0.0688599	-0.0847444	-0.158362	-0.15812	-0.0865183	0.0419287	0.135381	0.0478149	0.0719239	0.0180616	0.043622	-0.0156426	-0.2806	0.102403	-0.0347525	0.284954	0.109015	0.127318	-0.302209
HMDB11112 ; L-phenylalanyl-L-hydroxyproline	HMDB11112 ; HMDB11176	-0.151185	0.0410418	0.103612	0.196339	0.0788582	0.0470892	-0.0185454	0.153604	-0.0374133	0.111192	-0.156104	0.00120948	0.0209644	0.185938	0.0520884	0.105064	0.0228189	-0.134011	0.150701	-0.1607	0.231414	0.134817	-0.193275	-0.00153201	-0.120142	-0.0544267	-0.0303983	0.0162877	0.131189	0.304628	-0.143606	-0.112159	-0.118932	-0.0977262	-0.163361	-0.11611	-0.0295114	-0.206418	0.203435	0.106354	-0.015562	0.017981	0.0287857	0.106676	0.0208031	0.201338	0.286567	-0.0915175
Pantetheine ; pantetheine	HMDB03426 ; C00831	-0.176665	-0.0415256	0.101193	0.218916	0.144573	0.0470892	-0.0345912	0.145783	0.010079	0.0578133	-0.194082	0.0122561	0.0238671	0.174246	0.0176584	0.0806322	0.0484599	-0.078697	0.18368	-0.107966	0.245041	0.0729721	-0.228189	0.00129011	-0.117159	-0.0111272	0.000806322	-0.000967586	0.153443	0.331398	-0.124738	-0.0867602	-0.0936139	-0.0791001	-0.176988	-0.159894	-0.0570876	-0.21045	0.242461	0.060716	-0.0182229	0.00620868	0.0113691	0.0452346	-0.0191098	0.176181	0.268102	-0.00669247
3'-carboxy-alpha-chromanol ; Alpha-CEHC	; HMDB01518	-0.248911	-0.189163	0.133527	0.196984	0.106434	-0.0553943	-0.126109	0.170779	0.0652314	-0.0364457	-0.119013	-0.0718433	-0.0197549	0.134898	-0.030479	0.0505564	0.108692	-0.0482987	0.253911	-0.162313	0.241896	0.102564	-0.277617	0.0283019	-0.141187	-0.0478149	-0.0665215	-0.0239478	0.231253	0.283825	-0.118771	-0.143928	-0.149815	-0.0226576	-0.270521	-0.253024	-0.154169	-0.160942	0.29592	-0.0163683	0.0452346	-0.00233833	-0.0324948	-0.058297	0.0458797	0.108934	0.291969	0.0106434
FAPy-adenine	HMDB04816	0.0176584	-0.0195936	0.0325754	-0.249879	-0.0113691	0.0921626	0.324061	-0.103693	-0.167796	-0.220851	-0.216014	0.0570069	0.0915981	-0.21303	-0.197952	-0.00636994	0.0515239	0.00959523	-0.128931	-0.0510402	0.0599097	0.0801484	0.0801484	0.0732946	-0.07781	0.171101	-0.168037	0.12877	-0.0953878	-0.129415	0.0661184	-0.0214482	-0.0065312	-0.00733753	0.094904	-0.0258829	-0.024996	0.299952	-0.012498	-0.03572	0.192066	-0.0982906	-0.11095	-0.0840993	0.114981	-0.064667	0.0667634	0.075633
4-Hydroxyphenylacetylglutamine	HMDB06061	0.194243	-0.0890985	0.000403161	-0.152234	-0.0524109	-0.00217707	0.149573	-0.00104822	-0.193598	-0.0857926	-0.277213	-0.0348331	0.158603	-0.139494	-0.10071	0.252701	-0.119255	-0.0926463	0.0689405	-0.215449	0.0884535	0.111514	-0.0092727	0.0919207	-0.301726	-0.0391066	-0.266651	0.154411	-0.0752298	-0.135623	0.0385422	-0.0767618	-0.0767618	-0.139252	-0.11482	0.0580552	-0.1428	0.168602	0.0222545	-0.0718433	0.118771	-0.172633	0.0231414	-0.0888566	0.187873	0.135543	0.156507	-0.213756
3-oxo-8(R)-hydroxy-hexadeca-6E,10Z-dienoate ; 3-oxo-8(S)-hydroxy-hexadeca-6E,10Z-dienoate	;	-0.0883728	-0.0240284	0.00596678	0.189002	0.114981	0.22198	0.0129011	0.128689	-0.16965	0.200532	0.015562	0.0203999	0.246896	0.245202	-0.0182229	0.266005	0.0233027	-0.115627	0.255281	-0.310837	0.36228	0.293662	-0.271085	0.0200774	-0.350427	0.0425738	-0.203112	0.142558	0.0857926	0.319384	-0.207063	-0.328495	-0.340026	-0.291243	-0.0727302	-0.139897	-0.0478955	-0.0689405	0.194646	-0.145057	0.0378165	-0.00733753	-0.0649895	-0.139332	-0.00499919	0.339381	0.336478	0.0422512
Pristanal ; pristanal	HMDB01958 ;	-0.168161	-0.0937325	0.16804	-0.030248	0.298361	0.0512076	0.0896536	0.162427	0.0638075	-0.0584364	-0.223246	-0.109967	-0.0905825	-0.121921	-0.0268153	-0.230353	-0.112148	0.17119	-0.150998	0.171352	-0.144859	-0.379453	0.00109038	-0.15859	0.0174865	0.155198	0.123254	-0.254665	-0.0612229	0.0915517	0.200671	0.193078	0.231928	0.124748	-0.1932	-0.132057	-0.0582345	0.0650595	0.0594056	-0.0411518	-0.0516518	-0.203861	0.058396	0.124869	-0.0546806	-0.262136	-0.1533	0.0663114
8-Hydroxy-deoxyguanosine ; Guanosine	HMDB03333 ; C00387	-0.00387034	-0.0858732	0.147315	-0.0836962	-0.0736172	0.247783	0.035075	0.105951	0.116997	0.0986938	-0.208595	0.0199161	0.344299	-0.0358007	-0.0846638	0.401226	-0.0317691	-0.304467	0.177552	-0.257458	0.355991	0.306241	-0.1582	0.00782132	-0.326399	-0.124415	-0.467989	-0.0587808	0.0958716	0.197871	-0.0715207	-0.27802	-0.29084	-0.177633	-0.0323335	-0.0714401	-0.0315272	-0.243187	-0.0974843	-0.070795	-0.0307209	-0.111434	-0.0366876	0.086357	0.314224	0.331318	0.0599903	-0.494598
7-Methylinosine	HMDB03950	0.0203999	-0.103693	0.259958	-0.173359	-0.0387841	0.134898	0.0691824	0.196984	-0.00959523	0.0982906	-0.247218	-0.0876472	0.349137	-0.117642	-0.0426544	0.316642	-0.139413	-0.370424	0.171585	-0.217707	0.293904	0.293179	-0.118045	0.0439445	-0.398968	-0.129415	-0.515401	0.0289469	0.117078	0.204564	-0.0245122	-0.250605	-0.258023	-0.0909531	-0.130624	-0.0851476	-0.106596	-0.187873	-0.131189	-0.0978874	-0.0199161	-0.122803	-0.113288	0.0963554	0.290034	0.301967	0.0303983	-0.470247
Biochanin A ; Glycitein	HMDB02338 ; HMDB05781	-0.122883	-0.166667	0.238832	-0.11103	-0.130302	-0.0615223	-0.0376552	0.295033	-0.0557168	-0.231172	-0.395581	-0.0400742	0.199806	-0.146509	0.0289469	-0.202387	-0.13143	-0.163038	-0.029592	-0.105547	0.0836962	0.0362845	-0.0623287	-0.0755523	-0.0276568	0.039671	-0.027173	0.00951459	-0.0162877	0.018626	-0.0153201	0.0683761	0.0906305	-0.00580552	-0.362764	-0.0665215	-0.218513	-0.0667634	-0.0595065	-0.0382196	-0.0572488	0.0356394	0.0214482	0.19134	0.106838	0.0726496	0.0498307	0.0176584
Diazepam	C06948	-0.154172	-0.200052	0.196263	-0.135344	-0.0887375	-0.0489447	-0.074304	0.178926	-0.045679	-0.240772	-0.342089	-0.0362852	0.142802	-0.188159	-0.0224162	-0.225654	-0.028625	-0.168283	-0.0498317	-0.1247	0.112807	0.0499929	-0.138851	-0.131473	-0.0666438	0.0598706	-0.0366884	-0.0318503	0.0363255	0.0336243	-0.0745056	-0.0293507	-0.00520088	-0.021368	-0.335275	-0.145423	-0.174814	-0.0558792	0.00552341	-0.0123773	-0.0484609	0.0241498	-0.108331	0.115145	0.0829722	0.06616	0.0951479	0.103534
Xanthosine ; xanthosine	HMDB00299 ; C01762	-0.313866	-0.354199	0.243043	-0.0175042	-0.101315	-0.00976043	-0.167863	0.267645	0.16746	-0.141486	-0.334758	-0.143502	0.165363	-0.112043	-0.0404937	-0.204082	0.0768734	-0.12261	0.112689	-0.0777608	0.068565	-0.0126644	-0.0631604	-0.0679197	0.0483988	0.0485601	-0.101879	-0.194563	0.110591	0.191982	-0.0232314	-0.0111317	0.0109704	-0.112366	-0.473824	-0.292087	-0.316286	-0.112527	-0.0971203	-0.0429943	-0.081068	0.0792127	-0.00354925	0.136323	0.0773574	0.00451722	-0.0763088	0.0898605
HMDB05923	HMDB05923	-0.086364	-0.0291912	0.157487	0.042174	-0.0105637	0.0943472	0.0419321	0.20829	-0.159745	0.140311	-0.0453189	0.0658011	0.178534	0.0920087	0.123135	0.227562	0.0669301	-0.160955	0.192565	-0.190791	0.180792	0.293444	-0.0603177	0.0435449	-0.225546	-0.0878155	-0.217644	0.109104	0.0162084	-0.00153213	-0.166841	-0.159503	-0.171922	-0.105072	-0.0429804	-0.161681	-0.0299976	-0.142892	0.0966051	-0.108862	-0.0976534	0.000241916	0.0609628	0.0887025	0.23111	0.227482	0.143295	-0.302072
Kaempferol ; Luteolin	HMDB05801 ; HMDB05800	0.194582	0.0884353	0.119783	-0.147016	0.144555	-0.0287253	0.00322756	0.226212	-0.191475	-0.167672	-0.213705	-0.115991	-0.0992879	-0.127973	-0.0383273	-0.0706837	-0.285881	-0.0534162	-0.101628	0.0880722	-0.0965042	-0.13822	-0.0829887	-0.196962	-0.164646	-0.323725	-0.0615254	0.009602	-0.173401	-0.126561	0.244448	0.118129	0.124826	0.13233	-0.230932	-0.069433	0.0923083	-0.137494	0.11825	-0.0124261	0.0657213	-0.193977	0.00847236	-0.0781474	0.00976338	-0.102354	-0.0414742	-0.0434511
Glycineamideribotide ; N1-(5-Phospho-D-ribosyl)glycinamide	HMDB02022 ; C03838	0.126996	-0.0270118	0.0172553	-0.0714401	-0.0599903	0.079342	-0.0814385	0.101355	0.110063	-0.210127	-0.0713595	0.0133849	0.0248347	-0.00556362	-0.0661184	-0.0115304	-0.209079	-0.17731	0.00483793	-0.0991776	0.161667	-0.00209644	-0.19392	-0.208192	-0.0760361	-0.27165	-0.0886147	-0.0092727	-0.00459603	-0.0432188	0.230527	-0.0843412	-0.0989357	0.0476536	-0.00540235	-0.142074	0.19005	-0.0174972	0.224722	-0.102161	0.0378971	-0.0482987	-0.125302	0.00419287	0.00628931	0.0258023	0.093372	-0.0209644
11-cis-Retinol ; 11-cis-retinol ; 13-cis Retinol ; 13-cis-retinol ; 9-cis-Retinol ; 9-cis-retinol ; Vitamin A ; retinol	HMDB06216 ; C00899 ; HMDB06221 ; C19962 ; HMDB06217 ; C16682 ; HMDB00305 ; C00473	-0.282374	-0.188841	-0.0124174	0.357442	-0.0547492	0.090308	-0.112321	0.236252	0.138042	0.112885	-0.0654733	0.107563	0.201016	0.303338	0.0820835	0.142719	-0.180939	-0.0666022	0.357281	-0.214159	0.428882	0.178116	-0.397436	-0.169569	-0.166586	-0.0340268	-0.0888566	-0.0284632	-0.143122	0.286083	-0.176423	-0.301564	-0.315675	-0.118932	-0.205209	-0.016449	-0.107241	-0.139494	0.169973	-0.0919207	0.0791808	0.123609	-0.144654	0.0769231	0.0886147	0.370424	0.227544	-0.0464441
HMDB02172 ; N(1),N(12)-diacetylsperminium(2+)	HMDB02172 ; C03413	-0.241538	-0.223638	-0.0749491	0.268631	-0.093898	-0.026085	-0.0994618	0.134618	0.328381	-0.02036	-0.0518878	0.0820852	0.109702	0.200577	-0.058782	0.078497	-0.0933739	0.0210051	0.393251	-0.240611	0.163566	-0.0482996	-0.200375	-0.134739	-0.204124	0.0617655	-0.0663213	-0.130264	-0.0680146	0.0347935	-0.0916	-0.232427	-0.240369	0.00374947	-0.108977	-0.04834	0.147882	-0.0491866	0.189731	-0.0124176	0.0215695	0.096438	-0.236983	0.0203197	0.242103	0.24178	0.044913	-0.190417
L-Octanoylcarnitine ; octanoyl carnitine	C02838 ; C02838	0.150243	-0.0842394	-0.0906139	0.254816	0.00891615	-0.23299	-0.153592	0.187037	0.0400621	0.00250136	-0.246182	0.103403	0.222863	0.227463	0.0519234	0.0420794	-0.161741	-0.162508	0.299599	-0.278176	0.182317	0.096948	-0.119662	-0.0780667	-0.176669	-0.142094	0.00225929	0.0744357	-0.0605572	0.104331	0.0652775	-0.129224	-0.156133	0.0584189	-0.0818188	0.0727816	0.0660037	-0.0785508	0.0379239	0.0314284	-0.04684	0.14403	-0.0364311	-0.0457104	0.0189216	0.249612	0.0627358	-0.140359
Orotidine	HMDB00788	0.0864377	0.120464	-0.0141913	-0.188437	-0.0345106	0.070795	0.156668	-0.151588	0.0742622	0.0991776	0.0672472	0.0586196	-0.0444283	-0.115465	-0.0796646	0.0645864	0.083293	0.184648	0.0550718	0.0814385	-0.160377	-0.154733	0.147476	0.228915	0.0717626	0.243187	0.041203	0.0783745	-0.0213675	-0.157555	-0.0995807	-0.0328173	-0.0364457	-0.0517658	0.0573295	-0.0620061	0.0264473	0.272214	0.087244	-0.00959523	-0.180858	-0.113369	0.0895017	-0.158281	0.105628	-0.138365	-0.0573295	0.161345
Eriodictyol	HMDB05810	0.0932108	0.112724	-0.0362845	-0.171585	-0.0533785	0.0661184	0.142396	-0.165618	0.103048	0.094904	0.0791001	0.0749073	-0.0407999	-0.102322	-0.0929689	0.0859539	0.0924045	0.192953	0.0835349	0.0725689	-0.150943	-0.147396	0.156426	0.243832	0.0547492	0.251008	0.0407999	0.0776488	-0.0318497	-0.148766	-0.11095	-0.0446702	-0.0499919	-0.0517658	0.0706338	-0.0432995	0.0395904	0.252943	0.0695049	-0.00943396	-0.173359	-0.0878084	0.0792614	-0.173198	0.125222	-0.119819	-0.0882116	0.134333
19-Oxotestosterone ; 3beta-hydroxyandrost-5-en-17-one ; 4-Dihydroboldenone ; 5alpha-androstane-3,17-dione ; Androstanedione ; Dehydroandrosterone ; Dehydroepiandrosterone ; Epitestosterone ; Etiocholanedione ; Testosterone ; testosterone	HMDB03959 ; C01227 ; HMDB06035 ; C00674 ; HMDB00899 ; HMDB05962 ; HMDB00077 ; HMDB00628 ; HMDB03769 ; HMDB00234 ; C00535	-0.191421	-0.146267	0.0911143	0.195694	0.0601516	0.0925657	-0.047573	0.287615	0.089663	0.0941784	-0.224641	-0.0132237	0.218755	0.177229	-0.00459603	0.202064	-0.123528	-0.0795839	0.326238	-0.20408	0.390905	0.10337	-0.345509	-0.11732	-0.275923	-0.050637	-0.202629	-0.0633769	-0.0183035	0.311966	-0.121674	-0.277778	-0.269795	-0.14417	-0.271408	-0.111111	-0.196662	-0.160377	0.153766	-0.102806	0.054588	0.0172553	-0.114256	0.0682148	0.223512	0.308015	0.281245	-0.161103
All-trans-13,14-dihydroretinol	HMDB11618	-0.320997	-0.000483793	0.0261248	0.222867	-0.28447	0.0235446	-0.253346	0.108773	0.147557	0.0480568	0.0137881	-0.0139494	0.03572	0.164731	0.127802	-0.021045	0.22069	-0.055233	0.0760361	-0.0235446	0.258668	0.0524109	-0.243267	-0.0270924	0.160781	0.140139	0.171021	-0.0948234	-0.14538	0.20408	-0.365022	-0.0696662	-0.0780519	-0.0610385	-0.104741	-0.0824061	-0.124738	-0.24238	-0.0325754	-0.125706	-0.134817	0.1607	0.167634	0.150137	0.0414449	0.0223351	0.0355588	0.112804
HMDB12266	HMDB12266	-0.0495888	0.0744235	0.0187067	-0.00951459	0.176181	-0.0989357	0.0169328	0.0127399	0.141187	-0.127479	0.123851	0.123367	-0.0170134	0.0199161	0.0685373	-0.320755	0.184325	0.141429	-0.221658	0.209079	-0.0410418	-0.141832	0.13901	-0.0450734	0.193437	0.147557	0.155701	0.0602322	0.0299952	0.0529753	-0.022577	0.0414449	0.060716	0.0107241	0.0713595	-0.128044	0.0944203	0.133688	0.00669247	-0.133688	-0.121513	0.0478955	-0.00612804	-0.00346718	-0.244315	-0.330914	-0.0589421	0.320352
2-Amino-4-oxo-6-(1',2',3'-trihydroxypropyl)-diquinoid-7,8-dihydroxypterin	HMDB12144	0.129495	0.0599097	0.0936946	-0.0391066	-0.117965	-0.285277	0.0364457	0.145541	-0.162313	0	-0.165538	0.0683761	0.254959	-0.00411224	0.00806322	0.227947	-0.0755523	-0.319303	0.117481	-0.195936	0.17086	0.337042	0.162877	0.222625	-0.14546	-0.0399129	-0.248992	0.357442	-0.108531	0.107483	-0.220851	-0.166425	-0.169328	0.0215288	-0.0999839	0.117078	-0.219803	-0.0340268	-0.177149	-0.0358007	0.0669247	0.0227383	0.0514433	0.0568457	0.159249	0.253104	0.160377	-0.365183
Ophthalmic acid	HMDB05765	-0.103048	0.0852282	0.196742	-0.0859539	0.0224157	-0.156184	-0.0753104	0.150298	-0.159813	-0.276085	-0.170376	-0.117723	-0.0232221	-0.140058	0.0316078	-0.220851	-0.168844	-0.117562	-0.201822	0.156426	-0.115627	-0.121593	0.101758	-0.0353169	0.15683	0.0823254	0.162232	0.0180616	-0.0898242	-0.0122561	-0.0649895	0.136268	0.162232	0.0699887	-0.213595	-0.0853895	-0.165618	0.0544267	-0.0797452	-0.0313659	0.0409611	0.1174	-0.0493469	0.0972424	-0.149895	-0.0496694	-0.00258023	0.0934527
3-Methylglutarylcarnitine ; adipoyl carnitine	HMDB00552 ;	-0.0420908	-0.160703	0.111597	-0.119943	-0.0773681	-0.0663616	-0.104542	0.0644264	-0.187353	-0.214163	-0.136715	-0.126676	0.0393493	-0.164211	0.0580563	-0.0988167	-0.092245	-0.0657165	0.0478965	-0.0941399	0.0603141	0.0300764	-0.0709577	0.0081037	-0.0468079	-0.028504	0.0537021	0.0557179	-0.0214889	0.00153204	-0.0729736	0.0330599	0.0421312	0.0291088	-0.257947	0.0445502	-0.204326	-0.0754732	-0.108009	0.0277783	0.0791824	-0.0287459	-0.0270526	-0.0995021	-0.0663616	0.0947044	0.0798274	0.140867
D-Sedoheptulose 7-phosphate ; Sedoheptulose 7-phosphate	HMDB01068 ; C05382	0.121432	0.224883	0.125544	-0.152959	-0.218029	-0.0407192	0.215207	-0.0691824	-0.0266892	0.0877278	-0.00862764	-0.0226576	0.163603	-0.120787	0.145219	0.162313	-0.15054	-0.197549	0.0639413	0.0882922	0.0774875	0.135059	0.142316	0.258426	-0.180132	0.150782	-0.102725	0.182229	0.185373	0.0879697	0.0373327	-0.0330592	-0.0364457	-0.0666022	0.153604	0.263183	-0.155056	-0.0486212	-0.223109	-0.000322529	-0.159329	0.0836155	0.0281406	0.208353	0.182471	0.167796	0.0217707	-0.320835
Catechin ; Epicatechin	HMDB02780 ; HMDB01871	-0.0476536	0.121996	0.113369	-0.0387034	0.114901	0.0562006	0.0465248	0.019513	0.151185	0.0415256	0.119577	0.012498	-0.0167715	0.0414449	0.156265	-0.268586	0.15054	0.0916788	-0.234478	0.136994	-0.145057	-0.201258	0.15312	0.0495888	0.132317	0.227141	0.123609	-0.10071	0.0121755	-0.037494	-0.0142719	0.00999839	0.0160458	0.026528	0.0199161	-0.0208837	0.15304	0.110869	-0.198355	-0.0749073	-0.345912	-0.140058	0.0808741	0.0584583	-0.144332	-0.370102	-0.29334	0.15183
HMDB12267	HMDB12267	0.186658	0.0413003	-0.179156	-0.280229	-0.0486408	0.164879	0.317658	-0.140034	-0.28878	0.138017	-0.0299266	-0.069533	0.0984916	-0.22449	-0.0692103	0.233928	0.0754215	0.0863112	-0.0998629	-0.255142	-0.0256514	0.0996209	0.115754	0.203194	-0.183109	0.161329	-0.116399	0.142857	0.0851012	-0.129951	0.0202468	0.0041139	-0.0107284	-0.164233	0.28644	0.198193	0.0899411	0.324111	-0.0867952	0.125272	0.0655804	-0.155602	0.042349	-0.152618	0.199968	0.0696136	0.0521094	-0.0570299
Argininosuccinic acid	HMDB00052	0.212869	0.157071	-0.203838	-0.23214	-0.0780519	0.0449121	0.310998	-0.0442671	-0.261248	0.0990969	-0.0291888	-0.0930495	0.0535398	-0.138365	0.0666022	0.0674085	0.0707144	-0.0983712	-0.176665	-0.02806	-0.135059	0.0122561	0.159007	0.241977	-0.0546686	0.0993388	-0.0294307	0.142396	0.0317691	-0.174407	0.109498	0.185535	0.162958	-0.0316884	0.308337	0.256975	0.144332	0.198033	-0.288582	0.240687	0.00749879	-0.141832	0.0255604	-0.110627	0.0963554	-0.0122561	-0.176504	-0.045154
17beta-hydroxy-5alpha-androstan-3-one ; 3alpha-hydroxy-5beta-androstan-17-one ; 4-Androstenediol ; 5b-Dihydrotestosterone ; Androst-5-ene-3b,17b-diol ; Androst-5-ene-3beta,17beta-diol ; Androsterone ; Dihydrotestosterone ; Epiandrosterone ; Epietiocholanolone ; Etiocholanolone ; androsterone	C03917 ; C04373 ; HMDB05849 ; HMDB06770 ; HMDB03818 ; C04295 ; HMDB00031 ; HMDB02961 ; HMDB00365 ; HMDB00546 ; HMDB00490 ; C00523	-0.0168521	-0.381551	0.0217707	0.0149976	-0.0766812	0.0144332	-0.129576	-0.112482	0.297291	0.0628931	-0.115949	0.0045154	0.18489	-0.0752298	-0.196904	0.21811	-0.0161264	0.0167715	0.308982	-0.0741816	0.255281	-0.0744235	-0.262458	-0.0424125	-0.173924	-0.00830511	-0.263425	-0.189002	-0.0922432	0.164731	0.0662796	-0.196662	-0.189486	-0.00177391	-0.0207225	0.0372521	-0.0149169	-0.0674085	-0.134494	-0.115868	0.0639413	-0.260039	-0.0570069	-0.028705	0.0555556	0.0583777	-0.119819	-0.111917
Parathion	HMDB01355	0.372682	0.311966	-0.215046	-0.218997	-0.153524	0.0218513	0.324141	-0.188034	-0.220045	0.0504757	-0.0873246	0.250847	0.125786	-0.171505	-0.0836962	0.274956	-0.125947	-0.0430576	-0.0697468	-0.0886147	0.0889373	0.219803	0.143364	0.148766	-0.0903886	0.0345106	-0.039026	0.380906	-0.23472	-0.140219	-0.0349944	-0.0629737	-0.0735365	-0.0665215	0.172875	0.241332	0.105225	0.255281	-0.0269311	0.00999839	0.0975649	-0.0250766	0.114498	-0.140703	0.0528947	0.149734	0.065312	0.000725689
Hawkinsin	HMDB02354	0.011611	0.033543	0.0108853	-0.120626	-0.111111	-0.201016	-0.140381	0.0262861	-0.0190292	-0.124012	-0.0853088	0.197791	0.0574101	-0.129253	0.0366876	-0.0289469	0.0499919	-0.0104822	-0.0488631	0.130624	0.0314465	-0.0587808	0.0899855	0.247299	0.116513	0.123287	0.129979	0.20021	-0.106515	-0.0468473	-0.175456	-0.0629737	-0.0442671	0.00822448	-0.122077	0.0233027	-0.143928	0.102806	-0.0213675	-0.133688	-0.0694243	-0.0264473	0.129334	-0.0915981	-0.019513	-0.0404773	0.00322529	0.129979
S-(2-Methylbutanoyl)-dihydrolipoamide ; S-(3-Methylbutanoyl)-dihydrolipoamide ; S-(3-Methylbutanoyl)-dihydrolipoamide-E	C05118 ; C05119 ; HMDB06867	0.22198	0.17731	-0.140945	-0.273907	-0.0161264	0.0563619	0.267457	-0.0815997	-0.275439	0.102645	-0.235527	-0.0978874	0.0515239	-0.227705	-0.0121755	0.117078	-0.0104015	-0.0912756	-0.182712	-0.101355	-0.11474	0.0197549	0.130463	0.141993	-0.185051	0.0259636	-0.0657152	0.070795	0.053056	-0.157394	0.0539429	0.141832	0.137317	-0.074746	0.202064	0.272617	0.125222	0.145138	-0.143606	0.250443	-0.0166909	-0.214562	0.0190292	-0.0668441	0.232059	0.0955491	-0.0297533	-0.238268
Canavaninosuccinate	HMDB12197	0.220851	0.168682	-0.194323	-0.211176	-0.0110466	0.0824061	0.311966	-0.0924045	-0.232382	0.147315	0.0430576	-0.0491856	0.00669247	-0.124254	-0.0283019	0.194565	-0.0116917	-0.00749879	-0.118207	-0.120948	-0.108773	0.0541042	0.0491856	0.0337042	-0.221658	-0.0291888	-0.145057	0.121109	-0.0941784	-0.153927	0.0630543	0.0336236	0.00943396	-0.0428963	0.298823	0.287292	0.261329	0.143203	-0.132317	0.193437	0.0644251	-0.182551	-0.0757136	-0.0557168	0.188357	0.00878891	-0.0944203	-0.202225
Phenylbutyrylglutamine	HMDB11687	-0.176423	-0.182793	0.347041	-0.16965	-0.08418	0.124335	-0.0439445	0.0875665	-0.0192711	0.0224157	-0.335188	-0.165377	0.138204	-0.154975	-0.112724	0.186099	0.132801	-0.22706	0.150701	-0.303338	0.177229	0.206338	-0.131027	0.0658765	-0.267134	-0.0227383	-0.320997	-0.110708	0.159813	0.0972424	-0.17852	-0.156991	-0.146025	-0.0176584	-0.226576	-0.125222	-0.137478	-0.261168	-0.104338	0.0489437	-0.111192	-0.228189	0.0258023	0.158281	0.344461	0.118287	0.0931301	-0.422754
3a,17a-Dihydroxy-5b-androstane ; 3b,17a-Dihydroxy-5a-androstane ; 3b,17b-Dihydroxyetiocholane ; 5a-Androstane-3a,17a-diol ; 5a-Androstane-3b,17b-diol ; 5alpha-androstane-3alpha,17beta-diol ; Androstanediol ; Dihydroandrosterone ; Etiocholanediol	HMDB00383 ; HMDB00412 ; HMDB00369 ; HMDB00458 ; HMDB00493 ; ; HMDB00495 ; HMDB00554 ; HMDB00551	-0.323385	-0.128015	0.17601	0.0821973	-0.0756635	0.0324272	-0.125514	0.307332	0.00427523	0.103493	-0.112285	-0.329031	0.170122	0.101073	0.0624345	0.0589659	0.107607	-0.276761	0.0861499	-0.279503	0.15778	0.0972816	-0.222393	-0.0489635	-0.238283	-0.125837	-0.318303	-0.200371	0.153021	0.32887	-0.0446882	-0.103331	-0.101396	-0.116157	-0.246995	-0.136888	-0.171977	-0.307413	-0.149552	0.000806647	0.00693716	-0.039929	-0.159151	0.122852	0.20029	0.112285	-0.000241994	-0.188997
Aspartame ; Glutamylphenylalanine	HMDB01894 ; HMDB00594	-0.277123	-0.292138	-0.0190507	0.129157	-0.162254	0.0728124	-0.121489	0.188812	0.0024217	0.0632064	0.0392315	0.0896836	0.107927	0.149903	0.182112	-0.015176	-0.0367291	-0.138198	0.139571	-0.0963837	0.101792	0.0737811	-0.154585	-0.0711173	0.109057	0.079351	-0.0183242	0.010494	-0.260575	0.145625	-0.242089	-0.108573	-0.117372	-0.144414	-0.0827414	0.0942041	-0.208024	0.0640136	0.0517437	0.040846	0.132306	0.0827414	-0.0317243	0.122054	0.0351146	0.142961	0.206248	0.0615112
5-Aminoimidazole ribonucleotide	HMDB01235	-0.0478955	0.108289	0.0749073	0.0105628	0.146509	-0.170214	0.196823	0.153443	-0.221658	-0.00620868	-0.0325754	0.110708	-0.141348	0.0674085	0.127157	-0.0837768	-0.0839381	0.115868	-0.172069	0.037494	-0.0870021	-0.133043	0.120223	0.074746	0.00387034	0.0309627	0.117239	0.199887	-0.289228	-0.143848	0.114498	0.0544267	0.0759555	0.0770843	-0.0175778	0.144009	-0.066199	0.205289	-0.052169	0.0636994	0.00685373	-0.180132	0.108934	0.0330592	-0.0728108	-0.175456	0.0349944	-0.0214482
Sumatriptan	HMDB05037	-0.0915193	-0.11192	-0.0874877	-0.252868	-0.251456	-0.0323745	0.0608382	-0.0709174	-0.239603	-0.0750297	0.020481	-0.113774	0.0744653	-0.157357	0.0249562	0.162759	0.175499	-0.0681355	0.0317697	-0.208156	-0.130506	0.0283428	0.0120144	0.288951	-0.0937368	0.221824	-0.131796	0.197633	-0.0867216	-0.151471	-0.188804	0.0578951	0.0418489	0.0210454	0.131231	0.19336	-0.0913984	0.306489	-0.12337	0.0726107	0.0242708	-0.0932127	-0.0793033	-0.0523313	0.298264	-0.0226178	0.0149576	-0.132643
1,4-benzothiazine-o-quinonimine		0.215288	0.24867	-0.180858	-0.159087	0.0199968	0.0599097	0.269715	-0.0852282	-0.217949	0.180697	0.00838574	0.0502338	-0.0666022	-0.031124	-0.0743428	0.30229	-0.0734559	0.0208031	-0.0746654	-0.094259	-0.149734	0.0770037	0.067731	0.0410418	-0.128205	-0.105306	-0.140381	0.134736	-0.275439	-0.245202	0.106434	0.0333011	0.0216094	-0.0248347	0.1607	0.196984	0.130947	0.184083	-0.0423319	0.177068	0.0874053	-0.156426	0.0455572	-0.0626512	0.19134	0.00999839	-0.0315272	-0.222948
DHAP(8:0)	HMDB11685	0.0278987	0.0269311	-0.0442671	-0.0269311	-0.120626	0.0599097	0.13014	0.0844219	-0.217384	0.00572488	-0.0297533	0.00330592	0.174085	0.0483793	0.00645057	0.217868	-0.0832124	-0.269715	-0.0288663	-0.175536	0.106434	0.19771	-0.0659571	0.112804	-0.134253	-0.00516046	-0.184164	0.148202	-0.172472	-0.0945009	-0.0167715	-0.122803	-0.148041	-0.105064	0.0952266	0.163925	-0.124335	0.226657	-0.0859539	-0.0938558	0.0971617	-0.0294307	-0.105306	0.0659571	0.237462	0.17473	0.0876472	-0.19771
Phytol ; Thromboxane	HMDB02019 ; HMDB03208	-0.199823	-0.1995	0.024111	0.192162	0.0205629	-0.0862834	-0.196839	0.134586	0.0932989	-0.165712	-0.0266108	0.187324	0.223853	0.0909604	-0.136441	-0.104266	-0.126603	0.184501	0.0440287	0.105395	0.243609	-0.0126603	-0.00475768	-0.0615273	0.28917	0.0856383	0.100153	0.0588662	-0.0905572	0.140473	0.100879	-0.087251	-0.0674946	-0.145875	-0.208128	-0.156923	-0.176841	0.0277397	0.0382227	-0.324732	0.0188694	0.278203	0.162729	0.0860414	-0.178534	0.0394323	-0.0423353	0.268365
Hydrochlorothiazide	HMDB01928	0.115992	0.0598706	0.0621686	-0.240611	0.154172	0.00435422	0.112081	-0.0821255	0.0686597	-0.0624105	-0.221219	-0.130385	-0.208277	-0.239724	-0.117483	-0.285081	-0.158808	0.190094	-0.250247	0.317697	-0.343056	-0.355393	0.10942	-0.216703	0.20227	-0.0624912	-0.00185458	-0.29137	-0.0200778	-0.112202	0.256294	0.243595	0.279799	0.144052	-0.0332614	-0.108775	0.113936	0.103735	0.089947	0.144254	0.0547907	-0.0327776	-0.21122	0.0157639	-0.0861975	-0.282138	-0.168484	0.178201
L-Cysteinylglycine disulfide	HMDB00709	0.250202	0.225125	-0.222625	-0.180374	-0.160539	0.0166909	0.268666	-0.205451	-0.317288	0.056765	0.203516	0.206015	-0.00604741	-0.0840187	0.0618449	0.125222	-0.0325754	-0.0820835	-0.181019	-0.0168521	-0.0277375	0.120706	0.121351	0.128044	0.0236252	0.050637	0.0874053	0.295597	-0.289873	-0.223996	0.0623287	0.0630543	0.0426544	-0.00886954	0.430253	0.344219	0.204241	0.297775	-0.152959	0.0912756	0.150701	-0.115465	0.0230608	-0.0299145	-0.0836962	-0.03572	-0.0527334	0.0867602
5'-Methylthioadenosine ; 5-Methylthioadenosine	HMDB01173 ; C00170	0.219965	0.0811159	-0.0730527	-0.256249	-0.025641	-0.137317	0.0897436	-0.216336	-0.0870021	-0.172795	0.0349944	0.103048	-0.223754	-0.219239	-0.107805	-0.0372521	0.0847444	0.0813578	-0.208999	0.0590227	-0.3597	-0.171746	0.226576	0.0329786	0.0965167	-0.0624899	0.0883728	0.0321722	-0.166425	-0.368489	0.17223	0.243428	0.249879	0.200048	0.228753	0.170053	0.113611	0.180697	-0.0795033	0.297452	0.108531	-0.191501	0.0683761	-0.00322529	0.0065312	-0.254233	-0.147315	-0.0820835
1-Methylguanosine ; 2-Methylguanosine ; 3'-O-Methylguanosine	HMDB01563 ; HMDB05862 ; HMDB06038	-0.0260222	-0.0465576	-0.212575	-0.0485345	-0.217134	-0.226091	-0.0869022	-0.124705	0.0699171	-0.216529	0.201924	0.142376	-0.133177	-0.0712081	0.0905735	-0.111432	0.110423	0.138301	-0.107236	0.0200916	-0.198334	-0.207452	0.14871	0.165735	0.208218	0.112602	0.253767	0.0622516	-0.0672544	-0.304521	-0.021423	0.0908963	0.089807	0.166583	0.120872	0.189377	0.0458314	0.360398	0.0296129	0.142215	0.0896859	0.0268695	-0.030097	-0.0617272	0.0399411	-0.0907752	-0.0847639	0.13354
Phenethylamine glucuronide	HMDB10323	0.241655	-0.0604741	-0.0828092	-0.118126	0.137639	-0.0728108	0.137317	-0.137155	-0.0163683	-0.153201	0.0633769	0.0914369	0.0528947	-0.199323	-0.267699	0.0231414	0.0322529	0.173117	-0.125302	0.192227	-0.15812	-0.325109	0.100306	-0.115546	-0.0553943	-0.0450734	0.0531366	0.0267699	-0.20021	-0.226093	0.19892	0.0609579	0.0686986	-0.0149169	0.285922	0.0403161	0.18368	0.340751	0.087244	-0.189324	0.211418	-0.232946	-0.200855	-0.00757942	-0.13522	-0.207547	-0.141832	0.239558
3,4-dihydro-1,4-benzothiazine-3-carboxylate		0.405499	-0.0781326	0.110466	-0.272134	0.10966	0.0339461	0.0625706	-0.119497	-0.336317	0.0169328	-0.130302	0.0532979	0.112159	-0.248186	-0.208757	0.281729	-0.212304	-0.0883728	0.0690211	-0.181584	0.04209	0.163522	-0.0531366	0.0619255	-0.395178	-0.0657958	-0.225044	0.194323	-0.0420094	-0.138849	0.0488631	-0.0796646	-0.0811159	-0.037494	0.0175778	-0.0196742	-0.0995807	0.116352	0.10329	-0.194001	0.0703112	-0.205531	0.0895017	-0.135785	-0.0112079	0.0609579	0.134978	-0.0429769
Benzoyl glucuronide (Benzoic acid)	HMDB10324	0.463635	0.0697468	0.00169328	-0.291969	0.0957104	0.0355588	0.158281	-0.171101	-0.347847	-0.00991776	-0.119739	0.09821	0.0899049	-0.229076	-0.184083	0.255926	-0.156184	-0.115868	-0.048218	-0.16578	0.0149169	0.164973	0.00636994	0.0856313	-0.354943	-0.0616836	-0.191905	0.246896	-0.0529753	-0.15433	0.0745847	-0.0259636	-0.0366876	-0.0223351	0.130543	0.067086	0.0481374	0.129092	0.0671666	-0.167312	0.00395098	-0.170456	0.092727	-0.104983	0.0424125	0.0119336	0.0917594	-0.102645
2-Phenylethanol glucuronide	HMDB10350	0.139332	-0.110144	0.106918	-0.29084	-0.228189	-0.197791	0.0207225	-0.00620868	-0.0137075	-0.117804	-0.1174	0.0112885	0.226093	-0.283906	-0.104902	0.115707	0.0183035	-0.115385	0.200935	-0.244074	-0.13901	0.0977262	0.216255	0.156184	-0.238349	-0.0220932	-0.225286	0.155701	0.00532172	-0.117642	-0.0349137	-0.0112079	-0.00443477	0.119981	-0.13772	0.102322	-0.24867	0.0907112	-0.178681	0.0919207	0.109337	-0.0175778	-0.0392679	-0.0453959	0.220287	0.0240284	-0.0316078	-0.210047
7-Methylguanosine	HMDB01107	0.223369	-0.187001	0.184501	-0.195146	-0.0694299	-0.240303	0.0448351	0.13386	-0.0123377	-0.0882187	-0.147004	0.153697	0.351101	-0.218289	-0.238287	0.261914	-0.153697	-0.151359	0.325941	-0.306588	0.172002	0.208451	-0.00161277	0.0520926	-0.374808	-0.0157245	-0.263285	0.262801	0.014515	0.0147569	-0.00217724	-0.176034	-0.166035	0.0919281	-0.0791872	-0.0726554	-0.251512	0.10733	-0.0174986	-0.119748	0.186517	0.0660431	-0.0174986	0.0865253	0.113136	0.128457	0.213451	-0.166358
7C-aglycone ; Enterolactone	HMDB04808 ; HMDB06101	0.190369	-0.205937	0.126724	-0.0909898	-0.0641284	-0.192466	-0.0445269	-0.00508188	0.0517867	-0.0634024	-0.0867145	0.164637	0.332258	-0.0887312	-0.26087	0.214487	-0.184641	-0.130677	0.292813	-0.37009	0.183673	0.310236	-0.0407357	-0.0342018	-0.422925	-0.0241994	-0.299347	0.189481	0.129951	0.0371058	0.0312979	-0.221505	-0.215536	0.127612	0.0448496	-0.0232314	-0.120352	0.0208922	-0.0400097	-0.094781	0.121239	0.205856	-0.160523	0.103493	0.104541	0.223683	0.133903	-0.277406
all-trans-3,4-didehydroretinoate		-0.132075	-0.194888	0.245767	0.128528	0.0372521	-0.0810353	-0.0804709	0.208757	0.190534	0.107321	-0.13651	-0.0508789	0.16457	0.101032	0.0143525	0.172069	0.00378971	-0.125706	0.378407	-0.246734	0.329866	0.161506	-0.221577	0.0202387	-0.355668	-0.0501532	-0.272698	-0.00967586	0.159249	0.37373	-0.106596	-0.304386	-0.300597	-0.113611	-0.380423	-0.27173	-0.260119	-0.151024	0.130785	-0.0828899	0.00604741	0.0312853	-0.0453153	0.0337042	0.060071	0.177229	0.19642	-0.0962748
Arachidyl alcohol	HMDB11619	-0.179034	-0.298417	0.147915	0.272794	-0.0742809	0.00848693	-0.152765	0.204171	0.218074	0.00105076	0.0539122	0.111462	-0.0906081	0.247738	0.0864859	0.0438896	-0.0918205	0.150906	0.477774	-0.147753	0.147107	-0.00193987	-0.197867	-0.0512449	0.0471227	-0.125445	-0.0506791	-0.0576303	-0.022066	0.0635307	0.104026	-0.0785647	-0.0952153	0.112108	-0.241918	-0.275623	-0.0324928	-0.170224	0.300922	0.0354026	0.0481734	0.0666022	0.22648	-0.0142257	-0.0235209	0.0337052	0.171355	-0.0261074
D-4'-Phosphopantothenate	C03492	-0.0827286	-0.0620868	0.0424931	0.0504757	-0.0865989	0.134333	0.000564425	-0.0485406	0.0112079	0.154814	0.0463635	0.101355	0.199887	0.120626	-0.0377358	0.296726	0.218513	-0.0882922	0.213191	-0.245928	0.321964	0.333978	-0.0610385	0.126996	-0.141026	-0.0222545	-0.221335	0.131995	0.0774875	0.0893404	-0.192388	-0.267054	-0.285357	-0.114578	0.168279	-0.00975649	0.182551	-0.221174	-0.0487825	-0.162313	-0.175536	-0.0187067	0.032656	0.0447508	0.204564	0.15812	0.0193517	-0.225044
8-Hydroxyguanosine	HMDB02044	-0.0598291	-0.0560393	0.0815191	0.0192711	-0.117481	0.109982	-0.0463635	-0.0748266	-0.0573295	0.187631	0.0828899	0.0843412	0.205773	0.0984519	-0.047573	0.262377	0.175375	-0.105467	0.209724	-0.292453	0.302532	0.362361	-0.0934527	0.130785	-0.171343	0.0281406	-0.200935	0.176665	0.0844219	0.0419287	-0.210369	-0.284632	-0.300435	-0.0695856	0.15562	0.000161264	0.165699	-0.177391	-0.076278	-0.160377	-0.252298	-0.0568457	0.0624899	0.0476536	0.181019	0.150218	0.0491856	-0.24367
Codeine	HMDB04995	-0.118287	-0.155378	0.216578	0.113853	0.1199	-0.0845831	-0.0449121	0.241735	0.183358	0.102161	-0.0810353	-0.052169	0.00362845	0.113611	0.0507176	0.137962	0.0274149	0.00951459	0.324141	-0.22448	0.217626	0.0672472	-0.238671	-0.0253185	-0.347121	-0.0738591	-0.218029	0.00612804	0.139332	0.339381	-0.0890985	-0.229882	-0.234317	-0.00483793	-0.366393	-0.266651	-0.186099	-0.144332	0.179648	0.0496694	0.028705	0.0306402	0.0353169	0.0200774	0.0563619	0.0209644	0.18118	-0.0936946
(2S)-1-hydroxy-3-oxooctadecan-2-aminium ; 3-Dehydrosphinganine ; Palmitoylethanolamide ; Sphingosine ; sphingosine(1+)	C02934 ; HMDB01480 ; HMDB02100 ; HMDB00252 ; C00319	-0.060136	0.0138216	-0.0796963	0.257599	-0.12496	0.16497	-0.0329778	0.00468802	0.0439704	-0.0169739	0.0722602	0.125041	-0.0112351	0.203606	-0.0122858	0.147107	-0.225267	0.0204495	0.204333	-0.153573	0.303832	0.238362	-0.1699	-0.114291	0.07517	-0.100146	0.00913355	0.0496283	-0.0108309	0.0853543	0.0548822	-0.118979	-0.141368	0.0261882	0.0607018	-0.0931946	0.089719	-0.185015	0.204333	-0.0515682	0.0948111	0.183156	0.102247	-0.0707244	-0.0560946	0.318947	0.136195	-0.0163272
Cinnavalininate	HMDB04078	0.000806322	-0.007015	0.132398	-0.145541	-0.0190292	-0.0949847	-0.046686	-0.0269311	-0.0787776	-0.142235	-0.351234	-0.155943	-0.00999839	-0.245686	-0.0298339	-0.167634	-0.137317	-0.0899855	-0.0604741	0.211095	0.0484599	-0.0656346	-0.229721	-0.0788582	0.0184648	0.172472	0.159168	-0.058297	0.0720851	0.157313	-0.0685373	0.0604741	0.0761974	0.0940171	-0.123609	-0.0541848	-0.105467	-0.0130624	0.0843412	-0.0526528	-0.018626	0.0675697	-0.16715	0.0982906	-0.108853	0.0312853	0.106193	0.296888
19-Oxoandrost-4-ene-3,17-dione ; 2-Hydroxy-3-methoxyestrone ; 2-Methoxyestrone ; 2-hydroxy-3-methoxyestrone ; 4-methoxyestrone ; Adrenosterone	HMDB06768 ; HMDB11195 ; C05299 ; ; ; HMDB06772	-0.0449157	-0.148053	0.208451	-0.0163696	0.0913636	-0.101363	-0.062253	0.0784614	0.0491896	0.0727361	-0.273123	0.00129022	0.14273	-0.0780582	-0.130957	0.200387	-0.0276591	-0.0274171	0.349811	-0.1995	0.298605	0.172486	-0.15789	0.0496734	-0.400855	0.0716878	-0.184421	0.00370938	0.13257	0.271188	-0.133134	-0.313604	-0.28917	-0.115152	-0.271188	-0.183614	-0.132973	-0.148617	0.140795	-0.135473	-0.0466091	0.0529796	0.0110475	-0.0516894	0.145472	0.199016	0.184743	-0.134263
13-cis-Retinoic acid ; 13-cis-retinoate ; 4-OH-13-cis-retinal ; 4-OH-9-cis-retinal ; 4-OH-retinal ; 4-Oxoretinol ; 9,13-cis-retinoate ; 9-cis-Retinoic acid ; 9-cis-retinoate ; Retinoic acid ; all-trans-retinoate	HMDB06219 ; D00348 ; ; ; ; HMDB12329 ; C00777 ; HMDB02369 ; C15493 ; HMDB01852 ; C00777	-0.282938	-0.26407	0.158603	0.175375	0.110224	0.0920819	-0.134656	0.18368	0.137236	0.0939365	-0.0780519	-0.0611998	0.0959523	0.122319	-0.112159	0.00258023	0.00387034	0.0968392	0.339058	-0.0417675	0.189324	-0.0579745	-0.207063	0.0199161	-0.0877278	0.102483	-0.0514433	-0.11474	0.148121	0.2577	-0.115627	-0.141268	-0.131269	-0.0266892	-0.228915	-0.237139	-0.187873	-0.0316078	0.278584	-0.018626	0.117078	0.0242703	-0.0638607	-0.0507983	0.0473311	0.111192	0.259797	0.131189
MG(0:0/14:1(9Z)/0:0) ; MG(14:1(9Z)/0:0/0:0)	HMDB11531 ; HMDB11562	-0.289228	-0.254717	0.13135	0.220045	0.102	0.110708	-0.149492	0.19263	0.12248	0.0878891	-0.129979	-0.00943396	0.0921626	0.159329	-0.0685373	0.0301564	-0.0612804	0.0795033	0.350992	-0.0680535	0.305999	0.007015	-0.298339	-0.0526528	-0.0768424	0.0398323	-0.0285438	-0.0892598	0.0724883	0.28955	-0.102	-0.178358	-0.172956	-0.031124	-0.250524	-0.210369	-0.175052	-0.0798258	0.329221	-0.0596678	0.114014	0.0449927	-0.0403161	-0.0333817	0.0361232	0.17223	0.321319	0.119497
(R)-3-Hydroxy-Octadecanoic acid	HMDB10737	-0.13932	-0.123997	0.0384693	0.237227	0.0627848	0.0422598	0.001492	0.253639	0.185411	-0.0185895	-0.0359692	0.0407678	-0.0247187	0.25368	0.158232	-0.0558087	-0.0651236	0.0123795	0.153514	-0.102988	0.269809	0.106295	-0.182507	-0.216581	0.01617	-0.0688334	-0.00737933	-0.0420178	0.0740352	0.194685	0.0147183	-0.0952055	-0.113956	0.081092	-0.110045	-0.205291	0.101496	-0.209202	0.187387	-0.0274205	-0.0726239	0.258599	0.0183072	0.109964	0.0523408	0.0725029	0.08831	-0.101657
HMDB00781 ; HMDB00814 ; HMDB00841	HMDB00781 ; HMDB00814 ; HMDB00841	-0.0563619	0.00419287	0.0284632	0.105709	0.154975	-0.167634	0.0110466	-0.0579745	0.20916	-0.283261	0.101113	0.0174972	-0.231495	0.0441058	0.0261248	-0.428963	0.0136268	0.198033	-0.285277	0.319142	-0.186986	-0.422674	0.0820029	-0.15046	0.356878	0.105306	0.325835	-0.148444	0.0477342	-0.13006	0.273182	0.127318	0.133285	0.156668	0.10716	-0.0730527	0.189002	0.180294	0.0154814	0.0161264	-0.0855507	-0.00886954	-0.0930495	0.134898	-0.347847	-0.408241	-0.224238	0.314062
N-Acetyl-D-galactosamine 1-phosphate ; N-Acetyl-D-glucosamine 1-phosphate ; N-acetyl-D-glucosamine 6-phosphate(2-) ; N-acetyl-D-mannosamine 6-phosphate(2-)	; C04256 ; C00357 ; C04257	-0.0703112	-0.0161264	0.0325754	0.139332	0.114578	-0.192308	-0.00507983	0.0161264	0.253749	-0.260119	-0.0190292	0.0549911	-0.133204	0.047573	0.0104015	-0.374456	-0.0137075	0.199323	-0.162393	0.23601	-0.167473	-0.411788	0.190614	-0.0632156	0.413562	0.152072	0.302854	-0.112562	0.0941784	-0.0104822	0.179165	0.11732	0.1224	0.141348	0.0446702	-0.0861958	0.147557	0.0981293	-0.0500726	0.0609579	-0.102322	0.0687792	-0.045154	0.103612	-0.292211	-0.335914	-0.212063	0.236252
N-acetyl-S-[2-carboxy-1-(1 H-imidazol-4-yl)ethyl]-L-cysteine		0.169973	-0.00862764	0.0899855	-0.122883	0.00822448	-0.240768	0.0643445	-0.0776488	0.0824867	-0.322045	-0.127963	0.0437026	-0.00298339	-0.20537	-0.156588	-0.116917	-0.175778	-0.0246734	-0.111192	0.189324	-0.146912	-0.297613	0.146105	0.0516046	0.11353	0.113611	0.117562	0.0300758	0.049105	-0.0721658	0.198436	0.130785	0.131027	0.138123	0.0562006	-0.0213675	0.0404773	0.163603	-0.11353	-0.0142719	0.0606354	-0.0361232	-0.0811159	0.0605547	-0.207628	-0.203112	-0.197146	0.103935
sphinganine(1+)	C00836	-0.0910337	0.0961942	0.112159	0.0971617	0.0112885	0.0547492	0.00782132	0.220851	-0.0880503	-0.0675697	-0.129495	-0.0827286	0.15683	0.0333011	0.0478955	-0.0731334	-0.212466	-0.197629	-0.0574101	-0.0508789	0.303096	0.208595	-0.142396	-0.158039	-0.0112079	-0.087244	-0.0389453	0.0479761	0.109257	0.396871	-0.0356394	-0.0885341	-0.0936139	-0.0376552	-0.123609	-0.060071	-0.0657152	-0.293662	-0.0624899	-0.210289	0.0287857	0.263022	-0.106434	0.0403161	-0.101193	0.201661	0.00814385	0.0849863
Ellagic acid	HMDB02899	0.44638	0.356636	-0.112079	-0.194082	0.0184648	-0.107402	0.0132237	-0.101032	-0.43372	0.00266086	0.07015	-0.0864377	0.0104015	-0.0724883	0.126351	-0.0711982	-0.0202387	-0.206499	-0.33672	0.133204	-0.12877	0.129898	0.131269	0.165699	0.0920819	-0.0733753	0.109418	0.28439	0.0042735	-0.0243509	0.0143525	0.0766005	0.045154	-0.0366876	0.298258	0.28955	0.190292	0.125141	-0.251734	-0.00330592	-0.0779713	0.0908724	-0.108692	-0.138607	-0.222867	-0.0770037	-0.141429	0.227947
Quercetin	HMDB05794	0.20329	0.209015	-0.0970083	0.00782195	-0.0359648	-0.247238	-0.195226	-0.0932989	-0.0681397	-0.2828	-0.00379002	0.0536247	0.0432223	0.0113701	0.0126603	-0.140795	0.0157245	-0.284009	-0.127409	-0.0744295	0.032578	0.0263688	0.00677365	0.0374163	0.00895089	-0.183534	0.180469	0.169502	-0.180631	-0.046206	0.00298363	0.164584	0.148617	0.259656	0.191033	0.328603	0.00282235	0.0365293	-0.235707	0.0351585	0.0670107	-0.0895895	-0.208773	-0.0466091	-0.142408	-0.0524151	0.00443513	0.0579792
Hesperetin	HMDB05782	0.138204	0.14417	0.0300758	-0.142961	-0.267376	-0.141429	-0.0270118	-0.0348331	-0.0602322	-0.185454	-0.12877	0.00790195	0.249879	-0.132237	-0.0777294	-0.0385422	-0.286567	-0.299548	-0.0865989	-0.152798	-0.0574101	0.0174165	0.208918	0.0936946	-0.0221738	0.0970811	0.0635381	0.177391	0.0229802	-0.127802	0.0361232	0.0805515	0.0925657	0.0662796	0.0299952	0.0574907	-0.00378971	0.152717	-0.192791	-0.125383	-0.0644251	0.0507983	-0.164973	0.0970005	-0.150379	0.0645864	-0.0879697	0.0375746
Dibenzo[a,l]pyrene	C19174	0.0562812	0.114981	0.158926	-0.021045	0.0514433	0.00532172	0.0861958	0.174085	-0.25254	0.018626	-0.250605	-0.0720045	0.24101	0.0557168	-0.168602	0.219965	-0.0245122	-0.3622	0.141993	-0.41703	0.182471	0.251492	-0.0392679	0.160781	-0.44517	-0.0882116	-0.2602	0.165941	0.0322529	0.0673279	-0.0554749	-0.0854701	-0.0753911	-0.129818	-0.176262	0.0223351	-0.198274	-0.127238	-0.173359	-0.0251572	0.0499113	-0.168037	-0.00419287	-0.0179003	0.186986	0.198436	0.160377	-0.258587
6-Ketoestriol ; Enterodiol ; HMDB12270	HMDB00530 ; HMDB05056 ; HMDB12270	-0.139989	-0.13515	0.0646722	0.0304814	0.0632207	-0.00733812	0.0337876	0.0811225	-0.072091	0.0349972	-0.257399	0.0553181	0.21974	0.0114507	-0.114749	0.117732	-0.0399161	-0.0301589	0.24998	-0.259334	0.331586	0.205629	-0.171196	0.0144343	-0.234094	0.0687848	-0.109507	0.134425	0.103379	0.285138	-0.12757	-0.184179	-0.169261	-0.113055	-0.199823	-0.0683816	-0.157649	-0.159019	0.0395129	-0.163696	-0.0369325	0.108943	-0.0751552	-0.0331425	0.0876542	0.204903	0.194662	0.0455608
neuromedin B (1-3)		-0.0911143	-0.15941	0.290034	-0.0190292	0.147315	-0.100226	-0.0832124	0.249718	-0.107725	-0.02169	-0.312692	-0.0199968	0.165538	-0.0811966	-0.138042	0.0681342	-0.0738591	-0.110224	0.168602	-0.107644	0.285518	0.100226	-0.172392	0.0505564	-0.274633	0.0641832	-0.0983712	0.0781326	0.0578939	0.298016	-0.172714	-0.170779	-0.145702	-0.127238	-0.338171	-0.200452	-0.249073	-0.179003	0.0288663	-0.165296	0.00516046	-0.00628931	0.0495888	0.0337042	0.0235446	0.120787	0.146751	-0.00362845
11b-Hydroxyandrost-4-ene-3,17-dione ; 11beta-Hydroxyandrost-4-ene-3,17-dione ; 16a-Hydroxyandrost-4-ene-3,17-dione ; 19-Hydroxyandrost-4-ene-3,17-dione ; 2-Hydroxyestradiol-3-methyl ether ; 2-Methoxyestradiol ; 2-Methoxyestradiol-17beta ; 2-hydroxy-3-methoxy-17beta-estradiol ; 4-methoxy-17beta-estradiol ; 7a-Hydroxyandrost-4-ene-3,17-dione	HMDB06773 ; C05284 ; HMDB06774 ; HMDB03955 ; HMDB00380 ; HMDB00405 ; C05302 ; ; C05302 ; HMDB06771	-0.263667	-0.150701	0.0674891	0.248508	0.0929689	0.145702	-0.0697468	0.243106	0.0882922	0.0602322	-0.11095	-0.0183035	0.143687	0.207144	0.00636994	0.0748266	-0.0686986	-0.0433801	0.236252	-0.105467	0.363893	0.0804709	-0.344541	-0.0840187	-0.104902	0.00572488	-0.0721658	-0.0750685	0.116191	0.360587	-0.103129	-0.165941	-0.171101	-0.111514	-0.213111	-0.199806	-0.179245	-0.129979	0.254394	-0.0757942	0.117884	0.107805	-0.0989357	0.0160458	0.0166909	0.245847	0.306886	0.0855507
13,14-epoxy-retinol ; 14-hydroxy-4,14-retro-retinol ; 4-hydroxyvitamin A1 ; Eicosapentaenoic acid ; Retinyl ester ; timnodonate ; timnodonic acid C20:5, n-3	; ; ; HMDB01999 ; HMDB03598 ; C06428 ; C06428	-0.295114	-0.214562	0.163603	0.231172	0.178278	0.131511	-0.134978	0.193759	0.0715207	0.0462829	-0.118287	-0.054588	0.0139494	0.149573	-0.0369295	-0.0258023	-0.016449	0.0344299	0.254798	-0.0517658	0.264554	-0.0259636	-0.319142	-0.0712788	-0.0562812	0.0237865	0.00499919	-0.124174	0.127802	0.321239	-0.0442671	-0.139816	-0.143687	-0.0192711	-0.255281	-0.319706	-0.179003	-0.0931301	0.332688	-0.0537816	0.118852	-0.0159652	-0.0174972	-0.109337	-0.11611	0.119013	0.294791	0.163522
MG(0:0/14:0/0:0) ; MG(14:0/0:0/0:0)	HMDB11530 ; HMDB11561	-0.263909	-0.180294	0.144573	0.215691	0.203274	0.13006	-0.0905499	0.166102	0.0333011	0.0487825	-0.111514	-0.0779713	0.00959523	0.124415	-0.0570876	-0.000322529	-0.0500726	0.0375746	0.219803	-0.0407192	0.27294	0.000886954	-0.339058	-0.0978068	-0.09184	0.0468473	-0.00169328	-0.104419	0.126512	0.341155	-0.0683761	-0.136752	-0.139413	-0.0227383	-0.231737	-0.30487	-0.165296	-0.0763587	0.330108	-0.0611998	0.140219	-0.025641	-0.0557975	-0.106434	-0.132237	0.139252	0.299307	0.169408
Scopolamine ; cocaine(1+)	HMDB03573 ; C01416	0.0853963	-0.0909604	-0.00620918	-0.0175792	-0.072978	-0.19313	-0.182808	-0.0591081	0.0426579	-0.167486	-0.187566	0.129909	0.0645916	-0.0890251	-0.150472	-0.0692686	-0.0366906	-0.0436255	0.118458	-0.0942666	0.247803	0.0503185	-0.0406419	0.113862	-0.00701556	0.133215	0.176115	0.148053	0.0449157	0.164664	-0.160955	-0.173776	-0.166196	0.0766067	-0.0806387	0.0551568	-0.0683009	-0.0358842	-0.0361261	-0.00387066	0.0741069	0.10604	-0.0163696	-0.143456	-0.0876542	0.0899927	0.153294	0.17797
cis-Fenpropimorph	HMDB01529	-0.275923	-0.222061	0.202225	0.211418	0.157878	0.130463	-0.124254	0.175133	0.0678923	0.00620868	-0.133204	-0.0982906	-0.0353169	0.128044	-0.0191905	-0.0463635	-0.0733753	0.00548299	0.241332	-0.0247541	0.299387	-0.0238671	-0.373488	-0.11103	-0.053701	-0.0279794	-0.00846638	-0.15046	0.0920819	0.301564	0.0118529	-0.108934	-0.113127	0.0230608	-0.261409	-0.332769	-0.198839	-0.0617642	0.342445	-0.0404773	0.160216	-0.0624093	-0.0308015	-0.074746	-0.154572	0.116191	0.324383	0.144654
Thymidine 3',5'-cyclic monophosphate	HMDB01570	-0.155781	0.0822448	0.125544	0.0174972	0.0403967	-0.11353	-0.0344299	0.149492	0.101677	-0.080229	-0.0613611	-0.103048	-0.060071	0.0216094	0.0599097	-0.316401	0.192308	0.0881309	-0.149653	0.186986	-0.308499	-0.39026	0.281729	0.157394	0.35454	0.205209	0.25504	-0.102322	0.101274	-0.0905499	-0.00895017	0.140864	0.153927	-0.0184648	-0.157071	-0.187147	-0.0136268	0.0737784	-0.15683	0.0483793	-0.230527	0.0208837	0.123045	0.04975	-0.1582	-0.3597	-0.259071	0.293098
HMDB01067	HMDB01067	0.170165	0.101792	-0.380772	0.169358	0.0818535	-0.124556	-0.0549726	-0.0434292	-0.108573	0.0208266	0.0826607	0.165321	-0.0989668	0.0752341	-0.099209	0.0127543	-0.00912174	0.277204	-0.21319	0.153939	0.138763	0.0410075	-0.0971909	-0.13836	0.363901	0.0323701	0.479174	0.289232	-0.185502	0.127624	-0.112205	0.0278495	0.012835	0.0496448	0.110591	0.0880692	0.167743	-0.0707944	-0.0034711	-0.0284953	0.0623184	0.154585	0.226994	-0.0671618	-0.37827	0.0283339	0.00153374	0.53455
Dolichol phosphate	HMDB06353	-0.235285	-0.107886	0.182309	0.169489	0.0442671	0.13014	-0.0879697	0.23472	-0.0329786	0.105225	-0.269876	-0.0777294	0.14546	0.101355	0.0924045	0.0990969	-0.0306402	-0.129576	0.220932	-0.148524	0.431543	0.201984	-0.359216	-0.0401548	-0.172714	0.0379777	-0.0594259	-0.0591034	0.106757	0.412837	-0.226657	-0.258507	-0.258668	-0.190131	-0.261651	-0.128044	-0.235688	-0.242945	0.175052	-0.152072	-0.0450734	0.0208837	0.0194323	0.0406386	0.0744235	0.314143	0.334623	-0.00693437
11-Ketoetiocholanolone ; 16-Oxoandrostenediol ; 16a-Hydroxydehydroisoandrosterone ; 16alpha-hydroxydehydroepiandrosterone ; 19-Hydroxytestosterone ; 3a,16-Dihydroxyandrostenone ; 3a,16a-Dihydroxyandrostenone ; 3a,16b-Dihydroxyandrostenone ; 6 beta hydroxy testosterone ; 6&#946 ; 7a-Hydroxydehydroepiandrosterone ; 7a-Hydroxytestosterone ; 7b-Hydroxydehydroepiandrosterone ; w hydroxy testosterone	HMDB06031 ; HMDB00322 ; HMDB00352 ; C05139 ; HMDB06769 ; HMDB00388 ; HMDB00324 ; HMDB00309 ; C14497 ; HMDB06259 ; HMDB04611 ; HMDB03956 ; HMDB04624 ; C05294	-0.301967	-0.215288	0.0939365	0.288905	0.0468473	0.0754717	-0.131834	0.269876	0.147718	0.087244	-0.100387	-0.0374133	0.118852	0.21432	0.0024996	0.0370102	-0.0308821	0.0191098	0.323012	-0.0849057	0.344138	0.0108853	-0.34946	-0.0487825	-0.0574101	0.110869	0.00153201	-0.102403	0.07015	0.370747	-0.229237	-0.175939	-0.180294	-0.11095	-0.227463	-0.161909	-0.194888	-0.164651	0.238107	-0.0735365	0.0516852	0.110224	-0.035075	0.0641026	0.0547492	0.187873	0.310434	0.0876472
8,11,14,17-Eicosatetraenoic acid ; Arachidonic acid ; Mesterolone ; arachidonate ; eicosatetranoic acid	HMDB02177 ; HMDB01043 ; HMDB06036 ; C00219 ;	-0.342122	-0.184648	0.150943	0.157958	0.234962	0.113853	-0.146428	0.248911	0.0940171	-0.00717626	-0.0784551	-0.169731	-0.109418	0.103451	0.157716	-0.194243	0.0428963	0.088776	-0.0159652	0.0683761	0.0168521	-0.179326	-0.326399	-0.19392	-0.0363651	0.053701	0.0551524	-0.269956	0.197871	0.299952	-0.00790195	-0.0294307	-0.0299952	-0.053701	-0.309627	-0.269876	-0.0844219	-0.109982	0.240445	0.0373327	-0.112724	-0.0106434	-0.065312	0.102242	-0.0886147	-0.120464	0.0849863	0.118126
Cytidine 2',3'-cyclic phosphate	HMDB11691	-0.0392679	0.02169	0.0490244	-0.0247541	0.0361232	-0.249637	-0.0209644	0.18755	0.162796	-0.189889	0.0697468	0.106354	0.0414449	0.00580552	0.109015	-0.296726	0.109015	0.187873	-0.208757	0.129253	-0.211095	-0.333575	0.277455	0.0129011	0.199726	0.106434	0.171101	0.00322529	-0.0743428	-0.121835	0.0399935	0.119577	0.151024	0.00943396	-0.132721	-0.0652314	-0.087244	0.168279	-0.0804709	-0.0922432	-0.0935333	0.088776	0.117804	0.146831	-0.0752298	-0.36099	-0.203354	0.263909
Sertraline	HMDB05010	-0.0179039	-0.172426	-0.0688737	0.0693173	0.0289125	-0.265616	-0.0784709	0.212065	0.248679	-0.260777	0.150853	-0.0322594	-0.131457	0.00858906	0.133473	-0.266422	0.00471793	0.359571	-0.173676	0.143393	-0.0949635	-0.34453	0.0962539	-0.0725432	0.230251	0.0754869	0.217227	-0.0924231	0.103915	0.0808097	0.162144	0.0951651	0.100972	0.174926	-0.0659704	-0.00568571	0.0499214	0.00592766	-0.0276624	0.00129037	0.0277834	0.115489	0.12432	0.0978265	-0.0554861	-0.275213	-0.218839	0.183838
Entacapone	HMDB12226	0.0310434	-0.103774	-0.188841	0.0527334	-0.0684567	-0.150137	-0.0438639	0.0318497	0.146589	-0.049105	-0.0274149	0.193678	0.0645864	-0.0559587	-0.11474	-0.115868	-0.0170134	0.289308	-0.148202	0.0724077	-0.00636994	-0.0392679	0.0727302	-0.131753	0.267699	0.121593	0.241977	0.109821	-0.0897436	0.0237865	0.0208837	-0.00362845	0.0136268	0.130705	-0.00846638	0.0230608	-0.0300758	0.21682	0.0895017	-0.00177391	0.0974843	0.138284	0.166344	0.129979	-0.113369	-0.0447508	0.0566844	0.260845
Capsaicin	HMDB02227	-0.223557	-0.208355	0.107424	0.0521795	0.192669	0.066414	0.0466148	0.0879874	-0.0203637	-0.0651639	-0.298762	-0.0327836	0.0291544	-0.0370983	-0.0849631	-0.0508488	0.0273801	-0.0036695	0.201621	-0.0359289	0.268438	0.0621799	-0.315134	-0.101173	-0.137788	0.15674	-0.0135086	-0.0717771	0.101698	0.282955	-0.171378	-0.148353	-0.138352	-0.0358079	-0.198718	-0.2288	-0.0761321	-0.0656881	0.225775	-0.0175814	0.047018	0.00104843	-0.181459	-0.0960523	0.0257672	0.172749	0.265333	0.0908101
2',3'-cyclic UMP(1-) ; Uridine 2',3'-cyclic phosphate	C02355 ; HMDB11640	0.325519	0.279517	-0.264277	-0.170339	0.0477352	-0.0173766	0.122563	-0.272623	-0.519604	0.0470498	-0.0239886	0.0562017	0.108251	-0.0691838	0.00503961	0.136432	0.0391074	-0.020481	-0.181507	0.00229806	-0.126958	0.207713	0.12208	0.143689	0.0166106	-0.0144334	0.0855928	0.34991	-0.166791	-0.237386	-0.0552341	0.107888	0.0901486	-0.0306005	0.29133	0.358941	0.0895841	0.116959	-0.160139	-0.0245127	-0.0955107	-0.0525732	-0.0447921	-0.262019	-0.0239482	0.137682	0.000443486	0.141754
Pelargonidin	HMDB03263	0.371386	0.269124	-0.128876	-0.2488	0.00508085	-0.150006	0.295375	-0.161982	-0.418646	-0.0101214	-0.150692	-0.0928666	-0.0195572	-0.189524	0.0246381	0.0510101	-0.0139522	0.0283882	-0.123553	-0.0377838	-0.238518	0.102827	0.272027	0.155571	0.00346788	0.0266946	0.00794387	0.328239	-0.0641558	-0.15553	-0.00568571	0.176499	0.171902	0.162023	0.141861	0.286503	0.107787	0.128029	-0.187991	0.152184	-0.0330255	-0.107908	0.0160894	-0.162466	0.0662123	-0.0108069	0.000524215	-0.0163313
3-iodo-L-tyrosine ; Iodotyrosine	C02515 ; HMDB00021	-0.0811159	0.0414449	-0.0174165	-0.137317	-0.165457	0.143928	-0.100306	0.0216094	-0.0923238	-0.0614417	-0.0619255	0.180455	0.378165	-0.0428157	0.0233027	0.101919	-0.0718433	-0.205531	0.0609579	0.0893404	0.304548	0.274633	-0.1224	0.162232	0.0910337	-0.0391872	-0.128124	0.276004	-0.0824061	0.152072	-0.085712	-0.112885	-0.1224	-0.102483	-0.0910337	-0.114175	-0.270521	0.0766812	0.0792614	-0.37881	0.0218513	0.207305	-0.0666022	-0.233833	-0.113933	0.212466	0.178197	0.298581
dCMP	C00239	-0.046041	0.098855	0.0168521	0.0258829	0.192066	-0.0911143	0.0228995	-0.010079	0.16715	-0.109498	0.149089	0.0961942	-0.0380584	0.0599097	0.101677	-0.319061	0.199726	0.169005	-0.219239	0.213756	-0.0541848	-0.171666	0.158765	-0.0244315	0.203112	0.140784	0.171585	0.0308821	0.0517658	0.0341074	-0.0236252	0.0495081	0.064667	0.0259636	0.07781	-0.0975649	0.0656346	0.149653	-0.015562	-0.115062	-0.134414	0.0587808	-0.0142719	0.0235446	-0.235527	-0.342122	-0.0728108	0.307128
Glutathione	HMDB00125	-0.0286244	0.0974843	-0.000161264	0.00854701	0.180294	-0.0399935	0.0458797	-0.022577	0.187228	-0.0676504	0.163361	0.0871634	0.000967586	0.0527334	0.114981	-0.312611	0.194485	0.145299	-0.21432	0.215449	-0.0366876	-0.145219	0.149089	-0.0480568	0.186422	0.139816	0.114336	0.0183841	0.0765199	0.0537816	-0.0178197	0.0415256	0.0534591	0.00129011	0.1224	-0.0948234	0.128366	0.15312	-0.0219319	-0.112966	-0.171908	0.0488631	-0.0496694	0.0206418	-0.202306	-0.312288	-0.0776488	0.248186
(S)-Succinyldihydrolipoamide ; S-Succinyldihydrolipoamide	HMDB01177 ; C01169	-0.0224157	0.11095	-0.0238671	0.0042735	0.197307	-0.0703919	0.0286244	-0.0166909	0.169731	-0.0674891	0.14409	0.127157	-0.0166909	0.0449927	0.0975649	-0.289469	0.183196	0.172553	-0.209886	0.218433	-0.0319303	-0.141026	0.11224	-0.0693437	0.158926	0.13901	0.136672	0.0591034	0.0393485	0.0706338	-0.0286244	0.015562	0.0325754	-0.000967586	0.089663	-0.107563	0.127479	0.147234	0.032011	-0.140622	-0.16449	0.0573295	-0.0331398	-0.0111272	-0.213514	-0.322045	-0.0330592	0.276891
Tolnaftate	HMDB05005	-0.0227383	0.117159	-0.00411224	0	0.179487	-0.0417675	0.0484599	-0.0153201	0.15562	-0.0595065	0.170053	0.0925657	0.0218513	0.0621674	0.130221	-0.295597	0.19771	0.114417	-0.2194	0.19892	-0.0382196	-0.118126	0.159168	-0.031124	0.173924	0.122238	0.0952266	0.0425738	0.0881309	0.0570069	-0.0254798	0.0328173	0.0447508	0.00217707	0.127238	-0.0859539	0.120868	0.144654	-0.0283019	-0.117804	-0.164248	0.0533785	-0.0628931	0.0138687	-0.191985	-0.290598	-0.0610385	0.234156
Zolpidem	HMDB05023	-0.0345175	-0.0179846	-0.0168152	0.130812	0.036816	-0.0877455	-0.157022	-0.0536715	0.339369	-0.0213718	0.241381	0.123916	-0.0333884	0.104883	0.0552442	-0.193516	0.105246	0.167547	-0.105649	0.165934	0.120932	-0.0835921	0.125932	-0.0143554	0.239002	0.0996411	0.159563	-0.0102827	0.0153232	0.101052	-0.0664946	-0.160611	-0.15303	-0.00286302	0.060567	-0.0535505	0.0891568	0.0269769	-0.0748417	-0.185935	-0.116819	0.0981088	0.0379451	0.0260898	-0.265495	-0.212186	-0.153837	0.278318
dUMP	C00365	0.319571	0.195791	-0.173051	-0.143859	0.00419321	-0.117571	0.161277	-0.211838	-0.127812	0.0909604	-0.00120958	0.091041	0.0298363	-0.0845093	-0.0784614	0.00387066	-0.0268527	0.0980566	-0.10991	-0.0045964	-0.263527	-0.0331425	0.250302	0.144101	-0.065156	0.150875	0.018305	0.197162	-0.0146762	-0.158455	0.0826546	0.101282	0.0996694	0.0195952	0.260785	0.273042	0.183292	0.194017	-0.160632	0.105395	-0.13378	-0.0760423	0.0433836	-0.111443	0.0364487	-0.102089	-0.157165	-0.0309652
Bisdemethoxycurcumin ; Warfarin	HMDB02114 ; HMDB01935	0.0258023	0.140703	-0.0736172	-0.0183841	0.181826	-0.0455572	0.07781	-0.111272	0.0578133	-0.0782132	0.226657	0.155862	-0.074746	0.0462829	0.0606354	-0.251572	0.254233	0.173198	-0.265844	0.158362	-0.0772456	-0.0898242	0.178761	-0.00935333	0.189244	0.16449	0.183761	0.093372	-0.0249153	-0.060071	-0.0283019	0.0515239	0.0649895	-0.0024996	0.224883	-0.0512014	0.193275	0.207225	-0.0337849	-0.129253	-0.147396	0.01403	0.015562	-0.0344299	-0.226334	-0.334785	-0.092727	0.304628
1-deoxy-1-(N6-lysino)-D-fructose		-0.00516046	0.266812	-0.0761168	0.0807934	-0.0174972	-0.146025	-0.0382196	0.0743428	-0.331801	0.0566038	-0.0905499	0.0363651	-0.0378165	0.151185	0.0148363	0.116513	0.0525722	-0.175214	-0.139171	-0.334865	-0.025641	0.210772	0.0178197	0.0461216	-0.0199968	-0.141751	0.0574101	0.164167	-0.13772	-0.0656346	-0.0937752	-0.00725689	0.00378971	-0.0831318	0.0330592	0.225044	0.0875665	-0.106354	-0.145219	0.151105	-0.13264	-0.154249	0.156668	0.0839381	0.117965	0.0797452	0.13135	-0.275439
Gestrinone	HMDB02720	-0.000969935	-0.144116	-0.0674913	0.108309	-0.0120434	-0.0563371	-0.213547	-0.0603785	0.0708053	-0.0588427	-0.102975	0.0102651	-0.0142257	0.0415455	0.016893	0.0292597	0.207728	0.110168	0.182429	-0.0324928	0.235209	0.107744	-0.0661981	0.130456	0.279665	0.0599743	0.149047	0.0345943	0.170547	0.20894	-0.0571453	-0.213062	-0.222762	-0.0579536	-0.0662789	-0.162707	-0.127223	-0.12108	-0.057307	-0.0556904	-0.106935	0.132881	0.168041	-0.258488	-0.210233	0.107178	0.137973	0.221953
3-oxo-10(R)-hydroxy-octadeca-6E,8E,12Z-trienoate ; 3-oxo-10(S)-hydroxy-octadeca-6E,8E,12Z-trienoate	;	-0.182309	-0.188357	0.181503	0.110708	0.00870827	-0.038139	-0.248911	0.194404	0.0112885	0.168199	-0.0067731	-0.0905499	0.0675697	0.109902	0.191905	0.0289469	0.114175	-0.130221	0.14409	-0.255604	0.314707	0.250121	-0.212869	0.0603935	-0.169005	0.0108047	-0.0886147	0.0145944	0.298903	0.372198	-0.253749	-0.337607	-0.346476	-0.0334623	-0.135704	-0.0365264	-0.213111	-0.247863	-0.0609579	-0.0462829	-0.167392	0.0899855	0.0120142	0.0391066	0.0825673	0.158845	0.189486	-0.211014
Eicosadienoic acid	HMDB05060	-0.310998	-0.174649	0.192872	0.254475	0.136026	0.160861	-0.115465	0.221335	0.0975649	0.0978874	-0.142235	-0.101032	-0.00798258	0.161829	0.046686	-0.0568457	-0.100145	-0.0126592	0.222303	0	0.314627	-0.0285438	-0.372924	-0.104015	-0.00645057	0.0492662	0.0345106	-0.149653	0.0668441	0.37752	-0.0519271	-0.0541042	-0.0569263	-0.0149976	-0.281164	-0.291647	-0.211498	-0.144412	0.258668	-0.0474923	0.0364457	-0.0338655	0.0305596	0.0239478	-0.13909	0.115627	0.275681	0.154249
Inodxyl glucuronide	HMDB10319	-0.0238671	0.106757	-0.0158039	0.0143525	0.183761	-0.0395098	0.0516852	-0.0240284	0.185212	-0.0507176	0.152475	0.0987744	0.00411224	0.0549911	0.127318	-0.29334	0.190776	0.148928	-0.20795	0.218997	-0.0217707	-0.138204	0.142154	-0.0471698	0.181342	0.145219	0.121029	0.0333817	0.077165	0.0866796	-0.0260442	0.0218513	0.0353975	-0.00717626	0.116675	-0.0810353	0.117078	0.1378	-0.0184648	-0.122642	-0.172875	0.0494275	-0.0423319	0.0170134	-0.208999	-0.30358	-0.0562812	0.255281
HMDB00230 ; HMDB00773 ; N-acetylneuraminate	HMDB00230 ; HMDB00773 ; C19910	-0.05612	0.0236252	-0.123851	-0.10837	0.0914369	0.0146751	0.0879697	-0.118529	-0.0394291	-0.0635381	0.225044	0.01403	-0.145783	-0.024996	0.335752	-0.38397	0.266731	0.186744	-0.306967	0.266167	-0.248105	-0.195694	0.236897	0.127963	0.323738	0.230608	0.266167	0.0067731	0.135946	-0.126754	0.0024996	0.171666	0.1786	0.107483	0.234559	0.201016	0.13772	0.229479	-0.138042	0.0468473	-0.210611	-0.0580552	-0.0828092	-0.0449121	-0.102967	-0.33285	-0.130624	0.242783
Ribose 1,5-bisphosphate	HMDB11688	0.0902594	0.106615	0.0411518	-0.250142	0.220944	0.0514499	0.321461	-0.115096	-0.32873	0.188717	-0.0829094	-0.233503	-0.289436	-0.160852	0.112754	-0.122567	0.144415	0.167677	-0.175148	0.106009	-0.34238	-0.162023	0.11768	0.113077	0.0361038	0.123536	-0.00153461	0.0418384	0.12604	-0.210565	0.141225	0.231403	0.214805	0.116994	0.110088	0.045473	0.145909	0.118488	-0.057871	0.278088	-0.218844	-0.309507	0.184678	-0.127817	0.0672402	-0.332445	-0.0742267	-0.0930459
Gamma-Glutamyltyrosine	HMDB11741	0.0785357	0.235527	-0.288179	0.030479	-0.0930495	0.032011	0.17086	-0.300516	-0.300516	0.162877	0.177875	0.187631	-0.0979681	0.0915175	0.0432995	0.189486	0.00733753	0.0516852	-0.168279	-0.149331	-0.0996613	0.180777	0.0321722	-0.0042735	-0.0362845	0.078697	0.113208	0.139252	-0.264473	-0.258829	-0.0579745	-0.0295114	-0.040558	-0.0470892	0.379777	0.443799	0.200935	0.087244	-0.124415	0.18618	-0.00870827	-0.0866796	0.00943396	0.0550718	0.0653927	0.11861	-0.00540235	-0.159168
Pentaporphyrin I	HMDB00839	0.125302	0.2015	-0.208999	-0.0116917	-0.07781	0.032656	0.159652	-0.242219	-0.305515	0.12119	0.121432	0.188357	-0.0630543	0.0594259	0.0328979	0.23093	-0.0183035	-0.0532979	-0.167957	-0.191501	-0.0270118	0.230044	-0.000241896	-0.00330592	-0.118852	0.021045	0.046686	0.151427	-0.301	-0.249879	-0.0624093	-0.0512821	-0.0659571	-0.0586196	0.32398	0.387599	0.177875	0.0613611	-0.157475	0.155862	0.013143	-0.134333	0.0358813	0.0545073	0.0479761	0.127318	-0.0327367	-0.204806
3(S),10(R)-OH-octadeca-6-trans-4,12-cis-trienoate		0.0889571	-0.13061	0.0607039	0.0506943	0.0882306	-0.16855	-0.0594931	0.241443	0.00435906	0.00912174	-0.0133193	-0.161204	0.0750727	0.0702293	0.0278495	0.179206	0.00629642	-0.0952535	0.152002	-0.160801	0.204957	0.177995	-0.167339	0.0282532	-0.248547	-0.204391	-0.324104	0.0623991	0.153939	0.19866	-0.0952535	-0.154101	-0.177349	0.0912174	-0.142315	-0.116161	-0.100823	-0.112448	0.00435906	-0.0546497	0.0367291	0.00928318	0.0345496	-0.0501292	0.205441	0.0919439	0.113981	-0.402164
Eicosenoic acid	HMDB02231	-0.115627	0.0418481	0.0965167	0.0259636	0.277697	-0.07015	-0.0595065	0.14159	0.0570876	-0.202145	-0.00669247	-0.0866796	-0.103693	0.00233833	0.0578133	-0.345267	0.016449	0.102645	-0.340429	0.189889	-0.0270118	-0.359781	0.0330592	-0.146751	0.277455	0.0753104	0.278342	-0.0999032	0.0419287	0.0850669	0.0860345	0.200532	0.213756	0.101597	-0.0470892	-0.190534	0.0270924	0.016449	-0.00838574	-0.0709563	-0.0819223	0.0296726	0.0611192	0.185293	-0.316723	-0.373408	-0.088776	0.310514
Gamma-Glutamyl-Se-methylselenocysteine	HMDB10716	-0.0878891	-0.136672	0.16586	-0.0829705	0.0424931	-0.128931	-0.17989	0.105144	0.0930495	-0.152072	0.105709	0.0629737	0.114095	-0.0689405	0.1224	-0.244315	0.0327367	0.0255604	-0.160942	0.197549	-0.00330592	-0.115062	0.0208031	0.00459603	0.0957104	0.159974	0.0584583	0.0154814	0.0649895	0.0391066	-0.0292695	-0.0549105	-0.0261248	-0.00548299	-0.0806322	-0.105467	-0.196017	0.0929689	-0.086357	-0.257458	-0.142074	0.0487825	-0.0465248	0.0884535	-0.192953	-0.198355	-0.0446702	0.223996
1,7-Dimethylguanosine ; HMDB04824	HMDB01961 ; HMDB04824	0.0470085	0.0434607	-0.0831318	-0.124819	-0.148444	0.0538623	0.0626512	-0.180213	-0.110708	0.107563	-0.0199968	0.0312853	0.0380584	-0.0199161	-0.0490244	0.250685	0.215852	-0.176907	0.0508789	-0.257942	0.0173359	0.226415	0.0128205	0.162232	-0.158442	-0.109418	-0.205048	0.0862764	-0.0860345	-0.187631	-0.0116917	-0.0956297	-0.118691	0.00854701	0.2602	0.237542	0.17344	-0.0183841	-0.190373	0.0749879	-0.100629	-0.212708	-0.0395904	-0.0300758	0.322448	0.0693437	-0.0932914	-0.35454
decadienoyl carnitine		-0.188357	-0.219561	0.231817	-0.0511208	0.0107241	-0.157555	-0.0974036	0.092727	0.079342	-0.107805	-0.179084	-0.0776488	-0.13135	-0.12506	-0.124415	-0.0797452	-0.0123367	-0.0233833	0.0915981	0.1811	0.0983712	-0.10708	-0.13135	0.0920013	0.107644	0.108531	0.0107241	0.033543	-0.0768424	0.105709	-0.113691	0.0619255	0.0732946	0.134333	-0.253669	-0.25641	-0.240768	0.033543	0.0590227	0.0274149	0.132237	-0.0765199	0.00854701	0.0634575	-0.0983712	-0.139252	0.0936139	0.0544267
12,13-epoxy-9-alkoxy-10E-octadecenoate		-0.249763	-0.354103	0.0836575	0.0407604	-0.0308424	-0.187998	-0.172597	0.182837	0.194045	-0.0818836	-0.102526	-0.0624105	0.00052412	-0.0430988	-0.106195	-0.0138287	0.0823271	0.00624912	0.205294	-0.0566855	0.154857	0.0290282	-0.143528	0.031044	-0.0358417	0.122967	-0.0148769	-0.0405185	0.0728526	0.16792	-0.191828	-0.0909146	-0.089826	0.0982523	-0.149374	-0.171952	-0.227226	-0.0270123	0.0815208	-0.00330599	0.107445	0.159332	-0.0621686	0.0461225	0.125748	0.022779	0.105792	-0.0893019
Aflatoxin B1 ; aflatoxin B1	HMDB06552 ; C06800	0.104499	0.146912	0.267618	-0.135059	-0.0312046	-0.109498	0.0528947	0.109579	0.0104822	0.202145	-0.0147557	-0.061603	-0.116755	-0.126431	0.128044	0.0250766	-0.201419	-0.019513	-0.0431382	0.0323335	-0.0937752	-0.0261248	-0.0122561	0.0532979	-0.199645	0.116433	0.0179003	-0.0425738	-0.0920819	-0.0507176	-0.0216094	-0.0929689	-0.0751492	0.0412837	-0.259555	0.0913562	-0.151911	-0.0174165	-0.176988	0.0373327	-0.20029	-0.144896	0.253749	0.141106	0.07015	-0.124496	-0.139977	-0.157394
Galactose-beta-1,4-xylose	HMDB11677	0.0191905	0.0730527	0.200855	-0.239961	-0.192791	-0.0746654	0.0880503	0.142235	-0.107402	0.0608773	-0.202225	-0.104499	0.0370908	-0.233995	0.11103	-0.0288663	-0.0253185	-0.232785	-0.0943396	0.0556362	0.096678	0.114336	-0.13006	0.0829705	-0.00814385	0.0728915	-0.00838574	0.0251572	0.00636994	0.0179003	-0.0337042	0.0371714	0.0395098	0.0199968	-0.116755	-0.0324141	-0.241171	0.0269311	-0.13772	0.114981	0.0761168	0.0449121	0.0257217	0.190856	-0.0345106	-0.0529753	0.067086	0.132962
HMDB04304	HMDB04304	0.0528947	-0.197065	0.209321	-0.16199	-0.270521	-0.315836	-0.229318	0.18239	0.169892	-0.156426	-0.178197	-0.0195936	0.261168	-0.182309	0.0639413	-0.0195936	-0.0838574	-0.224722	0.187792	-0.190453	0.150943	0.0697468	-0.00338655	0.0384615	-0.251169	-0.0123367	-0.17602	0.0203999	0.0784551	0.114659	-0.210208	-0.228673	-0.210934	0.0162877	-0.325109	0.0758749	-0.274714	-0.119981	-0.139736	-0.0911143	0.041203	0.23851	-0.100387	0.178439	0.195372	0.0609579	0.0743428	-0.140381
Olanzapine	HMDB05012	0.00177692	-0.268274	0.22894	0.0365884	-0.115217	-0.0958325	-0.0398999	0.151159	0.273645	0.103546	-0.211615	-0.0249576	0.0575883	0.00109038	-0.00936921	0.198409	0.0483403	-0.0778614	0.475528	-0.31928	0.29412	0.164446	-0.228738	0.0413134	-0.248042	0.0351749	-0.245538	-0.0720056	0.198248	0.333172	-0.0827883	-0.237098	-0.242226	0.072571	-0.175673	-0.181044	-0.0782652	-0.29404	-0.00407884	0.159802	-0.0743075	-0.051571	0.202286	0.0763267	0.163759	0.127736	0.19425	-0.305105
2-(Formamido)-N1-(5-phospho-D-ribosyl)acetamidine ; 5'-phosphoribosyl-a-N-formylglycineamidine ; Phosphoribosylformylglycineamidine	C04640 ; HMDB02305 ; HMDB00999	-0.0368489	-0.0295114	0.140219	-0.00661184	-0.151185	-0.157475	0.00403161	0.0807128	-0.070795	-0.0166102	-0.036607	0.143606	0.0608773	0.0620868	0.161909	0.0440252	0.112401	-0.260603	0.102161	-0.191259	0.260926	0.285115	-0.0598291	0.141268	-0.0894211	-0.0572488	-0.0749073	0.268505	-0.127399	0.0994194	-0.0306402	-0.144493	-0.145541	-0.0979681	-0.115062	-0.000322529	-0.230366	0.0633769	-0.044509	-0.00524109	0.0232221	-0.0137881	0.191018	0.0908724	-0.10329	0.00693437	0.210934	-0.0047573
Tyramine glucuronide	HMDB10328	-0.0612804	-0.17352	0.331559	-0.172956	-0.216578	-0.147718	-0.120303	0.303177	0.210934	-0.053056	-0.250927	-0.041203	0.24746	-0.165054	0.181422	0.0484599	-0.11603	-0.331076	0.145944	-0.215046	0.280842	0.129657	-0.193517	-0.0707144	-0.310273	-0.107966	-0.266328	-0.0675697	0.0556362	0.279874	-0.130866	-0.227302	-0.223029	0.0173359	-0.392759	-0.0301564	-0.360506	-0.198355	-0.150701	-0.0224964	0.0187067	0.122803	-0.0842606	0.283664	0.183196	0.084825	0.0812772	-0.2373
N2-Formyl-N1-(5-phospho-D-ribosyl)glycinamide	C04376	-0.0584364	0.0285922	0.105242	-0.0786287	-0.0549229	-0.122204	0.083596	-0.0359018	0.0992248	-0.107019	0.0281076	-0.0578306	-0.154673	0.00387691	0.0450287	-0.0758017	0.1974	-0.0173653	0.124465	0.0661498	-0.261207	-0.136217	0.128423	0.0751152	0.170907	0.0976901	0.0309345	-0.0544383	-0.124021	-0.250465	-0.0299249	0.173128	0.173007	0.139811	-0.0242711	-0.167798	0.11764	0.21739	0.159115	0.127736	0.00113077	0.0498749	-0.132663	0.0966805	0.0798806	-0.280632	0.118004	0.10815
5-(S-L-cysteinyl)-dopaquinone		0.0856152	0.0221711	0.051773	-0.218642	0.000565383	-0.113723	0.261288	0.0716421	0.119255	-0.239924	-0.0256442	-0.322753	-0.168727	-0.102577	0.13448	-0.166748	0.156652	-0.16493	0.0209999	0.0401018	-0.262015	-0.166748	0.182619	0.110573	-0.059971	0.074146	-0.149786	-0.0565383	0.219167	-0.052298	0.0717633	0.201801	0.195663	0.2058	-0.001575	-0.147848	0.0474114	0.239521	-0.0456345	0.279501	0.107867	0.00137307	-0.304095	-0.0548826	0.181771	-0.256603	0.0155884	-0.0644133
1-Salicylate glucuronide ; Salicylacyl glucuronide	HMDB10313 ; HMDB10314	0.0654343	0.081037	-0.0626928	-0.267422	0.0333421	0.0088294	0.193037	-0.102324	-0.129659	-0.187514	-0.0642651	-0.2086	-0.0366077	-0.120628	-0.0948253	-0.0928901	0.133247	-0.163162	-0.214849	-0.081803	-0.254319	-0.182474	0.152035	0.175217	-0.133005	0.132643	-0.0370512	-0.014756	0.0552745	-0.304312	0.112121	0.254319	0.252222	0.0691032	0.257947	0.159252	0.144617	0.366682	-0.0756345	0.0208035	-0.0526539	-0.205939	-0.204084	-0.0062088	0.326204	-0.273994	-0.0833753	-0.105872
Geranyl diphosphate ; Geranyl-PP	C00341 ; HMDB01285	0.0597093	0.105388	-0.0515653	-0.276534	0.034229	0.0190699	0.225775	-0.0666035	-0.167718	-0.198158	-0.0614429	-0.238676	-0.0287863	-0.116355	-0.0667648	-0.114823	0.0900276	-0.212027	-0.248715	-0.0796259	-0.273429	-0.149979	0.139214	0.149092	-0.140101	0.13103	-0.0500333	-0.00161268	0.0768843	-0.308263	0.134537	0.266172	0.264559	0.0448324	0.244885	0.175056	0.153648	0.347814	-0.0891003	0.0208841	-0.100308	-0.220937	-0.215615	0.0229806	0.329349	-0.257947	-0.0896648	-0.127079
Valdecoxib	HMDB05033	0.129135	0.166831	-0.0789002	-0.250166	0.104058	0.0383414	0.266414	-0.0701514	-0.187393	-0.117282	-0.152962	-0.229242	-0.0611204	-0.119499	-0.0826496	-0.0350757	0.0774487	-0.152922	-0.232346	-0.0855121	-0.261173	-0.131514	0.147036	0.159574	-0.166146	0.126595	-0.0346322	0.0378979	0.0747878	-0.224968	0.093898	0.234806	0.228919	0.0347532	0.218921	0.189812	0.170742	0.243393	-0.0870845	0.0571694	-0.141512	-0.281412	-0.147963	-0.0674098	0.317012	-0.204245	-0.0944222	-0.157881
7,8-Dihydropteroic acid	HMDB01412	0.0103217	-0.13378	0.335618	-0.365696	-0.0316104	0.102734	0.129344	0.0995887	-0.0783808	-0.075881	-0.277558	-0.11991	0.00290299	-0.315458	-0.16918	0.134586	-0.0956374	-0.138215	0.0720103	-0.205225	-0.00596726	0.120071	-0.105959	-0.0603177	-0.186114	-0.255625	-0.364487	-0.0373357	-0.00314491	-0.137973	0.15281	0.0263688	0.0324167	0.143134	-0.239497	-0.162406	-0.292718	-0.062495	0.0500766	0.110152	0.182163	-0.29546	-0.00645109	0.00540279	0.166358	-0.0645916	0.179905	-0.126119
Ranitidine	HMDB01930	-0.111381	-0.230683	-0.104915	-0.0312804	0.0114776	-0.0115584	-0.0323312	-0.0453445	-0.0562562	-0.0806663	-0.00331394	0.277482	0.0938412	-0.0974785	-0.104834	-0.168526	-0.0291789	0.147026	-0.0419497	-0.035241	0.123586	0.177579	-0.0919013	-0.193421	0.0885874	0.19334	0.0982059	0.236341	-0.116635	0.0259458	-0.152684	-0.184853	-0.170709	0.129082	0.0111543	-0.146703	-0.0777565	0.21379	0.158989	-0.0562562	0.140641	0.113482	-0.0871325	-0.178064	-0.311349	0.0367767	0.240059	0.381346
4-oxo-Retinoic acid	HMDB06285	-0.0562152	-0.310315	0.314797	0.0875133	0.0247557	-0.076246	-0.0985786	0.271303	0.299613	-0.0760844	-0.252484	0.0783056	0.00137307	0.0426057	-0.0312576	0.024473	-0.0645345	-0.015225	0.378726	-0.22583	0.268315	0.0421614	-0.219248	-0.0695825	-0.129271	-0.138802	-0.184598	-0.165173	0.17648	0.199944	0.0860594	-0.103586	-0.100356	0.132098	-0.339068	-0.368388	-0.16174	-0.24469	0.24473	0.13763	0.0737825	0.0341653	0.188555	0.120992	0.0910267	0.0947017	0.266821	-0.174057
12,13-DHOME ; 12,13-hydroxyoctadec-9(Z)-enoate ; 9,10-DHOME ; 9,10-hydroxyoctadec-12(Z)-enoate ; Octadecanedioic acid	HMDB04705 ; C14829 ; HMDB04704 ; C14828 ; HMDB00782	-0.240042	0.0239478	-0.036607	0.275278	-0.0367683	0.147154	0.0920819	0.287131	-0.00935333	0.107644	-0.0065312	0.0310434	0.120948	0.324625	0.262055	0.106354	0.00862764	-0.132882	0.140139	-0.206338	0.320997	0.221416	-0.214643	-0.0883728	0.0239478	-0.0147557	-0.0222545	0.00467667	-0.0132237	0.223754	-0.108773	-0.149976	-0.178761	-0.185373	-0.0343493	-0.0749073	-0.0128205	-0.121109	0.113853	-0.0474117	-0.08418	0.23343	-0.029592	0.153846	0.158362	0.269231	0.203435	-0.0909531
(S)-3-Hydroxy-N-methylcoclaurine	HMDB06921	-0.0325736	-0.133366	0.0127708	-0.0105885	-0.114856	-0.124798	-0.169334	-0.0160848	0.138377	-0.169092	-0.1172	0.202312	0.0465569	-0.107097	-0.0732301	-0.0966702	-0.0633691	0.0588427	0.0143874	-0.0540739	0.0710477	0.111058	0.0944878	-0.0330586	0.222681	0.0970743	0.152037	0.0791305	0.113563	0.0531848	-0.132234	-0.149936	-0.138377	0.138458	-0.107016	-0.0884257	-0.315471	0.0084061	0.06248	0.0481734	0.110653	0.295749	0.0626416	-0.00105076	-0.127385	0.105238	0.242484	0.140236
Decanoylcarnitine ; decanoyl carnitine	HMDB00651 ;	-0.234559	0.110305	-0.0211256	0.293824	-0.00975649	0.245767	0.0541042	0.215368	-0.0735365	0.148121	0.0541042	0.0161264	0.19005	0.333333	0.159249	0.139252	-0.028705	-0.200613	0.0710369	-0.187308	0.342122	0.226254	-0.221174	-0.0551524	-0.0580552	0.0090308	-0.0290276	0.00564425	-0.0219319	0.252056	-0.103693	-0.152959	-0.175052	-0.274311	0.000161264	-0.0782938	-0.0883728	-0.0618449	0.114014	-0.079342	0.0129818	0.120948	-0.073214	0.0928076	0.0449927	0.320513	0.220851	0.0207225
Isorhamnetin	HMDB02655	0.13772	0.0340268	0.00878891	-0.2781	0.167473	-0.0417675	0.173601	0.00725689	-0.0982906	-0.263425	-0.195856	0.00612804	-0.0258829	-0.261974	-0.132882	-0.124012	-0.120626	0.0782132	-0.221819	0.16707	-0.168279	-0.219884	0.067086	-0.138123	-0.00604741	-0.0766812	-0.0584583	0.00290276	-0.16449	-0.0868408	0.115707	0.15312	0.170698	0.0484599	-0.11603	0.0139494	-0.129092	0.166989	0.0449121	-0.00306402	0.270924	0.0137075	-0.188599	-0.0353169	-0.0520077	-0.216981	0.00241896	0.182712
5-S-cysteinyldopa		0.090308	0.00395098	0.156265	-0.281809	-0.137317	-0.0246734	0.00580552	0.150056	-0.144412	-0.0309627	-0.282938	0.0812772	0.350185	-0.204725	-0.138123	0.39034	-0.288341	-0.301403	0.139736	-0.106999	0.22061	0.234156	-0.0412837	0.113369	-0.242138	-0.169166	-0.390824	0.250766	-0.246573	0.04975	-0.06378	-0.127641	-0.106434	-0.0642638	-0.265602	-0.0546686	-0.381229	0.0275762	-0.0868408	-0.212224	0.190614	-0.000161264	-0.0587808	0.0138687	0.148121	0.250443	0.145057	-0.191663
13-cis-oxo-retinoic acid ; 15-Deoxy-d-12,14-PGJ2 ; 15-deoxy-prostaglandin J2 ; 18-hydroxy-all-trans-retinoate ; 2-Methoxyestradiol-3-methylether ; 4 hydroxy retinoic acid ; 4-Hydroxyretinoic acid ; 4-oxo-retinoic acid ; 5,6-epoxy-13-cis-retinoate ; 5,8-epoxy-13-cis-retinoate ; 5-oxo-EPE ; 6b-Hydroxymethandienone ; 9-cis-4-oxo-13,14-dihydro-retinoate ; all-trans-18-Hydroxyretinoic acid ; all-trans…	; HMDB05079 ; C14717 ; C16679 ; HMDB00344 ; C16677 ; HMDB06254 ; C16678 ; ; ; ; HMDB05832 ; ; HMDB12452 ; HMDB12451 ; ;	-0.195856	-0.332366	0.0274149	0.30229	-0.108612	0.0520884	-0.236333	0.0915981	0.257297	0.164409	-0.0114498	0.0759555	0.202064	0.235768	-0.16328	0.166747	0.029592	0.034188	0.510805	-0.180535	0.292614	0.0368489	-0.252137	-0.0251572	-0.0876472	0.032656	-0.15433	-0.0795839	0.0289469	0.213111	-0.140139	-0.223109	-0.232785	-0.106434	-0.112321	-0.17215	-0.0338655	-0.196662	0.176262	-0.00306402	0.0785357	0.0833736	0.0509595	0.0291082	0.0845831	0.227463	0.200855	-0.0642638
(20S)-20-hydroxypregn-4-en-3-one ; 20a-Dihydroprogesterone ; 5a-Pregnane-3,20-dione ; 5alpha-Pregnane-3,20-dione ; Bolasterone ; Calusterone ; Ethyltestosterone ; HMDB06026 ; Pregnenolone ; pregnenolone	C04042 ; HMDB03069 ; HMDB03759 ; C03681 ; HMDB06048 ; HMDB04627 ; HMDB06002 ; HMDB06026 ; HMDB00253 ; C01953	-0.261329	-0.124577	0.128044	0.136833	-0.0516046	0.185454	-0.111837	0.229076	0.062248	-0.0480568	-0.0502338	-0.00935333	0.252379	0.102564	0.0387034	0.0743428	-0.0500726	-0.123528	0.161426	-0.142154	0.342122	0.129253	-0.179729	-0.0242703	-0.0809547	-0.00733753	-0.102887	-0.0818416	0.144332	0.261732	-0.119739	-0.173279	-0.172392	-0.159813	-0.179487	-0.182793	-0.310595	-0.136672	0.151427	-0.16707	0.113691	0.181584	-0.108128	0.0485406	0.0829705	0.283341	0.253588	0.05612
MG(0:0/15:0/0:0) ; MG(15:0/0:0/0:0)	HMDB11532 ; HMDB11563	-0.267618	0.180616	-0.0538623	0.237139	0.00564425	0.183277	0.177552	0.278503	-0.111917	0.111998	0.0295114	-0.00983712	0.0849057	0.322932	0.296565	0.0829705	0.0298339	-0.138365	0.0120142	-0.142719	0.235688	0.175778	-0.14667	-0.00790195	0.0214482	0.0285438	0.00306402	0.0143525	0.0384615	0.197388	-0.0854701	-0.0898242	-0.114014	-0.25254	-0.0135462	-0.0222545	-0.0522496	-0.0624093	0.0899855	-0.00362845	-0.0514433	0.22198	-0.0468473	0.135139	0.171908	0.226173	0.202225	-0.0573295
fructoseglycine ketone 3-phosphate		-0.0923257	0.0265285	-0.0534602	-0.0259238	0.0948656	-0.254883	-0.00552341	-0.00169331	0.152519	-0.169895	0.00697482	0.136916	-0.102808	-0.0201988	0.0974862	-0.326849	0.145383	0.240692	-0.200617	0.0459209	-0.116113	-0.237547	0.0474933	-0.144133	0.146552	0.131312	0.167315	0.00637007	0.0372125	0.0610398	-0.0641039	0.0493479	0.0838188	0.174814	-0.0770053	-0.0435826	0.0329792	0.10176	0.111557	0.0874473	-0.0550729	0.0803516	-0.0643861	0.104421	-0.10305	-0.298466	0.109581	0.229161
suberyl carnitine		0.0956662	-0.170379	0.222844	-0.0556604	-0.121717	-0.104646	0.0240683	0.168033	0.137695	-0.200596	-0.415916	0.0389137	0.203994	-0.167386	-0.0781915	0.0668652	-0.338574	-0.130414	0.257389	-0.110309	0.115244	0.0898818	0.00622943	-0.0891132	-0.232309	-0.154522	-0.215846	-0.00772611	0.129645	0.0593414	0.170945	0.0379429	0.0475297	0.193962	-0.240278	-0.0818321	-0.328987	-0.0950999	0.159943	0.0249986	0.18842	0.144854	0.0228952	0.193881	0.210425	0.268796	0.197602	-0.332991
Myricetin	HMDB02755	0.216417	0.237542	0.0116917	-0.379213	0.0823254	0.262619	0.387679	-0.0831318	-0.24875	0.148121	-0.298984	-0.109257	-0.0252379	-0.241332	0.00120948	0.18618	-0.224077	-0.149492	-0.0774069	0.167796	-0.188841	-0.0411224	0.0479761	0.15949	-0.148363	0.0176584	-0.2169	0.0509595	-0.0184648	-0.0811966	0.195856	0.124174	0.122077	-0.0553137	0.00290276	0.0130624	0.000241896	0.323738	0.14288	0.0939365	0.0362845	-0.182551	-0.0319303	-0.0994194	0.190695	0.0495888	0.099742	-0.103612
Tamarixetin	HMDB02937	0.0218601	0.0847786	0.177543	-0.161168	-0.0213761	0.183996	0.0679197	0.119706	-0.191659	0.118012	-0.255304	0.0664677	0.191014	-0.0585626	0.0770348	0.171009	-0.106235	-0.355328	0.0984109	-0.0292006	-0.0118577	0.168751	-0.0038719	0.0733242	-0.0492055	-0.212148	-0.2912	0.110833	-0.0172622	0.0361378	-0.0566266	0.0273453	0.0182302	-0.0309752	-0.145196	-0.0580786	-0.230298	0.0293619	0.106397	0.0471888	0.012503	-0.0688876	-0.0112931	0.0877632	0.268936	0.176172	0.275712	-0.346697
Ubiquinone Q2	HMDB06709	-0.186583	-0.329866	0.0520077	0.23085	-0.166909	-0.101516	-0.26399	0.145299	0.155298	0.0546686	-0.115385	0.0399129	0.314304	0.130543	-0.082648	0.204483	-0.037494	-0.0843412	0.440897	-0.23472	0.345831	0.137317	-0.244477	0.0724883	-0.166989	0.0559587	-0.14538	-0.00499919	0.130705	0.2806	-0.245364	-0.270037	-0.270521	-0.101597	-0.197146	-0.00967586	-0.277455	-0.18755	0.0476536	-0.0870827	0.0624093	0.204644	-0.0309627	0.111756	0.210289	0.380584	0.235285	-0.135059
12-HEPE ; 14,15-EpETE ; 15(R)-HEPE ; 15(S)-HEPE ; 15-HEPE ; 15-KETE ; 17,18-EpETE ; 18R-HEPE ; 5-HEPE ; 5-KETE ; 5-oxo-(6E,8Z,11Z,14Z)-eicosatetraenoic acid ; Leukotriene A4 ; Oxymesterone ; leukotriene A4(1-)	HMDB10202 ; HMDB10205 ; ; ; HMDB10209 ; HMDB10210 ; HMDB10212 ; C18177 ; ; HMDB10217 ; ; HMDB01337 ; HMDB06027 ; C00909	-0.279552	-0.169973	0.103612	0.213595	0.019513	0.123932	-0.117884	0.200774	0.115627	0.0611998	-0.0391872	-0.0191098	0.159007	0.203354	-0.0042735	0.0775681	-0.0158039	0.00628931	0.336962	-0.116191	0.279874	0.0333011	-0.290114	-0.0339461	-0.0940171	0.0635381	-0.092727	-0.0761974	0.0824867	0.241977	-0.130785	-0.158926	-0.157958	-0.0924045	-0.202225	-0.210047	-0.0926463	-0.128447	0.249395	-0.104741	0.00459603	0.112079	-0.0641026	0.0306402	0.0963554	0.164248	0.272456	0.0690211
3a-Hydroxy-5b-pregnane-20-one ; Alloepipregnanolone ; Allopregnanolone ; Epimetendiol ; Epipregnanolone ; allopregnanolone	HMDB06759 ; HMDB01455 ; HMDB01449 ; HMDB06012 ; HMDB01471 ; C13712	-0.234801	-0.124496	-0.055233	0.341638	-0.147073	0.0334623	-0.133769	0.267941	0.0824867	0.131995	0.0199161	0.177794	0.164651	0.30479	0.175778	0.132317	-0.0727302	0.0602322	0.263909	-0.197952	0.231092	0.0683761	-0.199806	-0.0970811	0.0597484	0.0382196	0.00217707	0.0532172	-0.286244	0.174246	-0.224722	-0.143606	-0.158039	-0.150298	-0.226012	-0.0380584	-0.118852	-0.0636188	0.0695856	0.0407192	0.0437833	0.143767	0.116513	0.0757136	0.0251572	0.197388	0.0958716	0.0696662
Brompheniramine	HMDB01941	0.303903	0.266328	0.0789389	-0.383245	0.209321	-0.102161	0.355749	0.0595065	-0.0486212	-0.0415256	-0.197226	-0.180616	-0.13135	-0.297452	-0.0468473	0.0178197	-0.0675697	0.00685373	-0.154652	0.290679	-0.353895	-0.267699	0.140542	0.0478149	-0.112482	-0.0487018	-0.168199	0.0118529	-0.131108	-0.120223	0.189808	0.191421	0.20158	0.044509	-0.147637	-0.0777294	0.015562	0.298178	0.00241896	0.131834	0.0961135	-0.215288	-0.0454765	-0.109257	0.0669247	-0.275923	-0.109498	0.00298339
Octanoylglucuronide ; Valproic acid glucuronide	HMDB10347 ; HMDB00901	-0.234881	-0.170456	0.115143	0.215046	0.129657	0.170456	-0.0716014	0.250685	-0.0469279	0.088776	-0.0666828	0.000564425	0.123851	0.217142	0.0798258	0.0880503	-0.0383809	-0.0557168	0.2602	-0.0998226	0.359619	0.141429	-0.373891	-0.0457991	-0.142074	-0.0208837	-0.0936946	0.00169328	0.0900661	0.336559	-0.0738591	-0.171263	-0.177391	-0.134978	-0.243912	-0.243993	-0.175536	-0.152234	0.298984	-0.11103	0.0644251	0.00685373	0.007015	-0.0616836	-0.0443477	0.234317	0.340832	0.131672
QH2	HMDB01304	-0.268747	-0.316965	0.152234	0.128366	0.0674085	0.0296726	-0.222948	0.230124	0.136591	-0.0574101	-0.203999	-0.0930495	0.124254	0.0209644	-0.0024996	-0.0445896	-0.110869	-0.0192711	0.196904	-0.0209644	0.275439	-0.099742	-0.416546	-0.177391	-0.168924	0.0845831	-0.0351556	-0.214804	0.0800677	0.357442	-0.122722	-0.165941	-0.15175	-0.0815997	-0.294307	-0.219158	-0.259797	-0.120545	0.177229	-0.0547492	0.0963554	0.0628931	-0.215852	0.0634575	-0.0557975	0.174811	0.210934	0.121351
11(R)-HETE ; 11,12-EET ; 11,12-EpETrE ; 11,12-Epoxyeicosatrienoic acid ; 12 hydroxy arachidonic acid ; 12-HETE ; 12-hydroxyeicosatetraenoate ; 13,14-dihydroxy-retinol ; 14,15-EET ; 14,15-epoxy-5,8,11-eicosatrienoic acid ; 14R,15S-EpETrE ; 15(R)-Hydroxy-(5Z,8Z,11Z,13E)-eicosatetraenoate ; 15(S)-HETE ; 16(R)-HETE ; 18 hydroxy arachidonic acid ; 18-Hydroxyarachidonic acid ; 19(S)-HETE ; 20-Hydroxyei…	HMDB04682 ; C14770 ; HMDB10409 ; HMDB04673 ; ; HMDB06111 ; ; ; C14771 ; HMDB04264 ; HMDB02283 ; ; HMDB03876 ; HMDB04680 ; ; HMDB06245 ; HMDB11136 ; HMDB05998 ; ; C04805 ; C14768 ; HMDB02190 ; HMDB11134 ; C14769 ; HMDB02232 ; HMDB04679 ; HMDB10222 ; HMDB02344 ; C14748	-0.185776	-0.136349	0.27173	0.0182229	0.204161	0.108692	-0.0727302	0.240526	-0.145299	0.00830511	-0.19384	-0.151911	0.101597	-0.00782132	0.000483793	-0.0308821	-0.145702	-0.0215288	0.0698274	0.0215288	0.102161	-0.0261248	-0.149169	-0.0829705	-0.132559	0.0752298	-0.0573295	-0.0267699	0.0783745	0.268263	-0.082648	-0.0284632	0.00120948	-0.13651	-0.313095	-0.236494	-0.267537	-0.121513	0.096678	-0.17223	-0.0681342	0.00491856	-0.00516046	0.0779713	-0.0702306	0.0694243	0.159007	0.0599097
3a,20b-Pregnanediol ; 7a,17-dimethyl-5b-Androstane-3a,17b-diol ; Pregnanediol	HMDB02156 ; HMDB06013 ; HMDB04025	-0.397355	-0.081761	0.117723	0.234801	-0.0420094	0.278584	-0.147557	0.215691	0.0794227	0.251169	-0.169005	-0.129495	0.14546	0.230285	0.194969	0.0938558	0.0946622	-0.123448	0.203838	-0.142235	0.29979	0.157475	-0.309144	-0.0466054	-0.0669247	0.0254798	-0.130785	-0.161345	0.120464	0.44775	-0.246654	-0.22061	-0.223351	-0.267537	-0.315997	-0.14667	-0.25133	-0.298178	0.0768424	-0.0784551	-0.194162	0.0628124	0.101919	0.0866796	0.169005	0.259071	0.184003	-0.0491856
Clopidogrel	HMDB05011	0.10458	0.109095	-0.250443	0.0695856	0.0116917	-0.115143	-0.00120948	-0.0878891	0.0718433	-0.0507176	0.018626	0.270924	-0.000967586	-0.0305596	-0.106676	0.0795839	0.000967586	0.199806	-0.166586	0.113853	0.216659	0.0730527	-0.0888566	-0.205693	0.169811	0.0237059	0.18626	0.216336	-0.185212	0.180858	-0.186341	-0.103935	-0.0786164	-0.00935333	0.0543461	-0.02169	0.020158	-0.113772	0.0392679	-0.126915	0.0944203	0.0979681	0.0457184	-0.0188679	-0.262861	0.0679729	0.12377	0.359216
2-Amino-4-oxo-4-alpha-hydroxy-6-(erythro-1',2',3'-trihydroxypropyl)-5,6,7,8-tetrahydroxypterin	HMDB12143	0.171827	0.155217	-0.324867	-0.0209644	-0.0177391	-0.211579	0.106273	-0.131108	0.107402	-0.0386228	0.00766005	0.229157	-0.0313659	-0.122238	-0.090308	0.121351	0.0820835	0.237865	-0.1582	0.167473	0.0457184	-0.0216094	0.0449927	-0.156023	0.149815	0.0602322	0.140945	0.174569	-0.178439	0.141751	-0.166828	-0.0607966	-0.0404773	-0.0356394	0.148605	0.0507983	0.135865	-0.0120142	0.0299952	-0.0478955	0.0649089	0.1224	0.000967586	-0.0065312	-0.0849057	0.0274956	0.0174165	0.191743
S-Glutaryldihydrolipoamide	C06157	0.170456	-0.00782132	-0.00967586	-0.28705	-0.00258023	-0.190292	0.169328	-0.148928	0.132801	-0.0893404	0.0108853	0.0916788	-0.047573	-0.334946	-0.10966	-0.122158	0.0791808	0.142638	-0.150056	0.230366	-0.22827	-0.184567	0.219965	-0.120061	-0.000725689	0.0391066	-0.0660377	0.0220932	-0.131672	-0.166344	0.0407999	0.036607	0.0716014	0.108853	0.105789	-0.00733753	0.224561	0.246089	0.026528	-0.0557168	0.0220126	-0.138445	-0.1428	0.0832124	0.0263667	-0.307854	-0.192711	0.0347525
dTMP	C00364	0.246654	0.17731	-0.0652314	-0.326399	-0.0712788	-0.0801484	0.112885	-0.279068	-0.0811159	-0.0114498	-0.0753104	-0.075633	-0.187308	-0.273746	-0.145783	0.122803	-0.0228995	0.0388647	-0.102161	0.0894211	-0.174085	-0.124819	-0.0158039	0.157958	-0.119497	0.0928076	0.0412837	0.0150782	-0.117965	-0.241413	0.0553137	0.174085	0.167715	0.141429	0.146267	0.129979	0.148524	0.199887	-0.00435414	0.187308	0.0499919	-0.189647	0.0395098	-0.10587	0.0680535	-0.143445	-0.11224	-0.00798258
D-Pantothenoyl-L-cysteine ; N-[(R)-pantothenoyl]-L-cysteinate	HMDB06834 ; C04079	-0.164086	-0.0913562	0.0801484	0.203838	0.107886	0.159652	0.00499919	0.23601	-0.0706338	0.148363	-0.0895017	0.0663603	0.20787	0.202145	0.0153201	0.201661	-0.0445896	-0.107886	0.286889	-0.148766	0.353411	0.189566	-0.305596	-0.000564425	-0.176907	-0.00403161	-0.132801	0.0810353	0.0507176	0.346718	-0.12369	-0.18747	-0.192308	-0.189163	-0.184648	-0.205854	-0.15812	-0.134494	0.264393	-0.123851	0.0407999	-0.0179003	0.0262055	-0.0402354	0.0135462	0.292533	0.340832	0.0711982
15(S)-Hydroxyeicosatrienoic acid ; 15-hydroxy-(8Z,11Z,13E)-eicosatrienoate	HMDB05045 ;	0.0505768	-0.0971203	0.273292	-0.0227474	0.255707	0.0507381	0.0796967	0.205372	0.0350085	0.0918771	-0.31435	-0.182625	-0.149875	-0.120674	0.139389	-0.129709	-0.0995402	0.0378317	0.14197	0.181012	0.169315	-0.0844559	-0.231346	-0.204243	-0.0627571	-0.0156489	0.0542873	-0.114302	0.135194	0.394773	0.0208922	0.0371058	0.0486408	-0.052432	-0.348149	-0.294103	0.027668	-0.251432	0.249657	-0.0534807	-0.172542	-0.145922	0.170686	0.0239574	-0.138743	-0.110027	0.17109	0.125998
Cytidine 2'-phosphate ; Cytidine monophosphate	HMDB11692 ; HMDB00095	0.0734559	0.0301564	0.213595	-0.244477	0.170295	-0.0687792	0.0242703	0.0389453	0.216497	-0.15183	-0.162393	-0.222142	-0.122642	-0.251411	0.0830511	-0.42735	0.0177391	0.0708757	-0.356878	0.31374	-0.288421	-0.427754	0.137478	-0.102564	0.0733753	0.0469279	0.080229	-0.345186	0.204403	-0.0651508	0.201097	0.224157	0.246412	0.153604	-0.0603129	-0.156426	-0.0920013	0.190937	0.0548299	0.0424931	-0.0288663	0.0362845	-0.222545	0.0828899	-0.0921626	-0.391066	-0.172392	0.23214
Linoleoyl ethanolamide	HMDB12252	-0.208031	0.110224	-0.0557975	0.211176	0.0544267	0.0967586	-0.00548299	0.18368	0.0556362	0.0314465	-0.0400742	-0.00298339	0.0587002	0.209886	0.11474	0.0593453	-0.0542654	0.0355588	-0.0285438	0.00749879	0.293582	0.120706	-0.240123	-0.0894211	0.0889373	-0.0111272	0.0824867	-0.0299145	0.0331398	0.261732	-0.152959	-0.0349944	-0.0423319	-0.130785	-0.135865	-0.0525722	-0.1811	-0.123367	0.199081	-0.129415	0.0845831	0.308821	-0.0782132	0.0941784	0.00959523	0.15175	0.217949	0.238913
Fructose 1,6-bisphosphate	HMDB01058	0.299998	0.231661	0.0116516	-0.372568	0.0064507	0.0768843	0.256657	-0.221824	-0.356482	0.108493	-0.0714415	-0.142157	-0.116959	-0.249924	-0.0462032	0.129377	0.00495898	0.0587417	-0.206826	-0.102042	-0.28371	0.0928901	0.111033	0.101236	-0.169573	0.0353982	-0.0614833	0.12091	0.05725	-0.305481	0.0512428	0.163445	0.156067	0.0769246	0.199528	0.205294	0.0799887	0.15264	-0.0797065	0.161792	-0.104179	-0.156107	0.0484609	-0.00713609	0.19344	-0.125668	0.000403169	-0.127764
Pseudouridine 5'-phosphate ; Uridine 2'-phosphate ; Uridine 5'-monophosphate	HMDB01271 ; HMDB11641 ; HMDB00288	0.137155	0.0824867	0.215933	-0.265522	0.260119	-0.0715207	0.0348331	0.0885341	0.180455	-0.136268	-0.235527	-0.297129	-0.196823	-0.261006	0.112482	-0.35841	0.141751	-0.0143525	-0.371553	0.245928	-0.283986	-0.473875	0.0805515	-0.0815191	-0.0120142	0.000886954	0.0829705	-0.362119	0.199887	-0.0374133	0.151347	0.247299	0.262216	0.141751	-0.126431	-0.254314	-0.0316078	0.153201	0.0270118	0.121432	-0.0528947	-0.121593	-0.151508	0.0322529	-0.102725	-0.458797	-0.17981	0.196017
DHAP(10:0)	HMDB11675	-0.162796	-0.104177	0.0999839	0.194404	0.0857926	0.142558	-0.052169	0.193517	-0.0875665	0.131511	-0.0515239	0.0543461	0.156023	0.225367	0.074746	0.175052	-0.0129818	-0.123045	0.261006	-0.224883	0.407354	0.269392	-0.357604	-0.0290276	-0.228028	-0.0246734	-0.129576	0.0941784	0.0944203	0.32011	-0.160216	-0.243509	-0.260119	-0.143767	-0.141268	-0.162393	-0.105144	-0.203516	0.232946	-0.105306	-0.0190292	0.0366876	0.0108047	-0.00564425	0.0218513	0.278503	0.328657	-0.00612804
Galactosylhydroxylysine	HMDB00600	0.0149169	-0.101355	0.130382	0.0790195	-0.00709563	0.121029	-0.0577326	0.159571	-0.0983712	0.242945	-0.136994	0.115062	0.365667	0.103774	-0.0345106	0.42735	-0.0224157	-0.281809	0.357846	-0.350911	0.514353	0.426947	-0.276407	0.0663603	-0.447347	-0.00846638	-0.310918	0.177229	-0.00854701	0.343009	-0.296081	-0.394211	-0.398484	-0.2602	-0.111111	-0.0994194	-0.157313	-0.237542	-0.0169328	-0.19134	-0.0024996	-0.0369295	0.0724883	0.000886954	0.119739	0.434204	0.24996	-0.203677
Citalopram ; Escitalopram	HMDB05038 ; HMDB05028	0.00870827	-0.0649089	0.135623	0.0373327	0.0623287	0.118932	0.0349944	0.187389	-0.226093	0.180052	-0.088776	-0.0341074	0.302935	0.0846638	-0.0649895	0.335591	-0.0733753	-0.201661	0.276246	-0.304628	0.365264	0.31503	-0.261248	0.0386228	-0.486776	0.0199968	-0.304467	0.188034	0.0353975	0.302129	-0.199242	-0.311321	-0.308095	-0.265602	-0.151185	-0.142074	-0.203112	-0.0468473	0.108934	-0.171263	0.0952266	-0.056765	-0.0364457	-0.0248347	0.0626512	0.352604	0.331721	-0.0783745
Urothion	HMDB02377	0.0129011	0.121755	0.000806322	0.00999839	0.155701	-0.0237865	0.186341	-0.0158039	0.194082	-0.26399	-0.113611	-0.0999032	-0.196017	-0.00838574	0.0884535	-0.415498	0.043622	0.157313	-0.375262	0.159732	-0.142719	-0.360184	0.0298339	-0.278262	0.162554	-0.0156426	0.201742	-0.275762	0.119336	-0.118691	0.277294	0.234478	0.241493	0.115304	0.109015	-0.0607966	0.142638	0.1199	0.141187	0.126592	-0.00233833	0.0205612	-0.236413	0.132317	-0.163683	-0.343009	-0.0618449	0.276246
HMDB00833 ; NeuNGc	HMDB00833 ; C03410	0.0489437	0.290921	-0.179084	0.0720851	-0.0968392	0.0118529	0.0501532	-0.151266	-0.391147	0.0962748	0.0391872	0.00306402	-0.150056	0.160135	0.065312	0.0882922	0.143767	-0.0990969	-0.201016	-0.274794	-0.21424	0.177955	0.149815	0.188276	-0.00378971	-0.100226	0.140058	0.119013	0.00717626	-0.286164	0.0346718	0.116352	0.104015	0.028705	0.254556	0.306644	0.0386228	0.0728108	-0.0945009	0.2423	-0.0557975	-0.0649089	0.10079	-0.0148363	0.144573	0.167473	0.0154814	-0.210531
HMDB02088	HMDB02088	-0.0703919	0.127963	-0.0423319	0.197307	-0.0564425	-0.0409611	-0.0175778	0.276165	0.0596678	-0.0889373	-0.00774069	0.082648	0.278745	0.264232	0.0712788	0.19771	-0.145219	-0.135785	0.0891792	-0.0819223	0.359458	0.261893	-0.15304	-0.0601516	0.000322529	-0.191179	-0.160619	0.155217	-0.0840187	0.200129	-0.0224157	-0.0886147	-0.102483	-0.133204	-0.163038	-0.0527334	-0.175214	-0.193437	0.00467667	-0.261651	0.0879697	0.419529	-0.0674085	0.155056	0.112401	0.229963	0.110144	0.0211256
cis-beta-D-Glucosyl-2-hydroxycinnamate	C05839	0.00346718	0.213595	-0.149734	0.210692	-0.010079	-0.109176	-0.137397	0.0545073	-0.102483	0.0886954	-0.0846638	0.0724883	-0.13393	0.252137	0.07015	0.120384	0.0428157	-0.135059	-0.0444283	-0.267296	0.223512	0.345025	-0.159168	-0.0648283	0.0543461	-0.251008	0.123609	0.164651	0.0112079	0.134011	-0.0853088	-0.140703	-0.157797	0.0479761	-0.0187873	0.10837	-0.000806322	-0.251169	-0.0211256	0.205612	-0.0283825	0.209563	0.100226	0.0378971	0.0283825	0.238591	0.191501	-0.133607
2-O-a-L-Fucopyranosyl-galactose ; 3-O-a-L-Fucopyranosyl-D-glucose	HMDB06590 ; HMDB06701	0.0439445	-0.155701	0.25891	-0.0285438	-0.000564425	-0.0323335	-0.153282	0.12498	0.0663603	0.155217	-0.110305	-0.0840993	0.101032	0.000645057	-0.00878891	0.192469	-0.00370908	-0.137558	0.287454	-0.31882	0.324706	0.247621	-0.249557	0.0240284	-0.439284	-0.0453153	-0.24875	-0.0464441	0.133769	0.219642	-0.164086	-0.311401	-0.299952	-0.0652314	-0.253911	-0.107563	-0.238913	-0.135139	0.0640219	-0.00217707	0.00209644	-0.0112885	0.0519271	0.0341074	0.188115	0.180616	0.258265	-0.198436
6,7-Dimethyl-8-(1-D-ribityl)lumazine	HMDB03826	-0.0171746	-0.170134	0.269311	-0.0324141	0.0262861	0.00346718	-0.10587	0.133043	0.0968392	0.135623	-0.193598	-0.0365264	0.112482	-0.0205612	-0.0158039	0.188921	0.0229802	-0.135946	0.315433	-0.29592	0.304306	0.213353	-0.237059	-0.0328173	-0.428802	-0.0621674	-0.273424	-0.0795033	0.116917	0.27673	-0.16449	-0.293259	-0.273746	-0.100548	-0.277858	-0.136752	-0.237865	-0.194404	0.121351	0.0114498	0.0387034	-0.0362845	0.0313659	0.0513627	0.202629	0.169731	0.278987	-0.172875
Acetaminophen glucuronide	HMDB10316	-0.0218513	0.213756	0.0580552	0.0158845	-0.0820835	-0.000483793	-0.000322529	-0.0292695	-0.16328	0.100629	-0.0932914	0.0509595	-0.0452346	0.0970005	0.0592646	0.17852	0.0112885	-0.250847	-0.0645864	-0.379294	0.131269	0.370747	-0.101919	-0.0539429	-0.194969	-0.222545	-0.0999032	0.0461216	-0.0435414	-0.0275762	-0.0435414	-0.142396	-0.135139	-0.0476536	-0.0337849	0.138929	-0.0779713	-0.0892598	0.0453153	0.143283	-0.0103209	0.00387034	0.0278181	0.176746	0.188841	0.22198	0.249798	-0.283583
2,3-Epoxyaflatoxin B1 ; aflatoxin B1 exo-8,9-epoxide	HMDB06558 ; C19586	-0.0222993	-0.0613331	-0.0449212	0.00173394	-0.00358885	-0.292713	-0.0618573	0.157184	0.181257	-0.173354	0.188838	0.198718	-0.0584701	0.0238719	0.259244	-0.379128	0.130691	0.182225	-0.153676	0.0753659	-0.195572	-0.232792	0.153917	-0.0501633	0.149885	0.132505	0.17791	0.0135086	-0.041292	-0.0880277	0.0261301	0.0660914	0.0819791	0.162144	-0.0601637	-0.0871003	-0.00278237	0.270293	0.108674	0.0805274	0.00229848	0.137788	-0.0189927	0.0141538	-0.104682	-0.290092	-0.013307	0.228356
7-Hydroxy-6-methyl-8-ribityl lumazine	HMDB04256	0.0269311	0.00911143	0.151911	-0.067731	-0.234801	0.0386228	-0.0106434	0.0358007	-0.0440252	0.254636	-0.128205	0.0485406	0.155943	-0.0211256	0.0388647	0.362925	-0.0230608	-0.293582	0.212143	-0.423803	0.296968	0.400984	-0.189163	0.0861958	-0.322771	-0.0874053	-0.253507	0.0682148	0.0243509	0.0699887	-0.168118	-0.317288	-0.316804	-0.0794227	-0.0870021	0.11095	-0.234962	-0.0819223	-0.0840187	0.0515239	-0.0594259	-0.0612804	0.0732946	0.213917	0.355265	0.29213	0.263425	-0.40558
12,13-epoxy-9-hydroperoxy-10E-octadecenoate		-0.166337	-0.0751643	0.147062	0.157789	0.0786322	0.0463728	0.0249607	0.32465	0.157708	-0.00487923	-0.172991	-0.0572604	0.178031	0.175854	0.0861728	0.130529	-0.134562	-0.0871406	0.253639	-0.256865	0.344449	0.142223	-0.249889	-0.067543	-0.162063	-0.0568168	-0.175289	-0.131255	0.133917	0.282028	-0.0290334	-0.176096	-0.176499	-0.0202024	-0.297915	-0.178233	-0.239929	-0.151498	0.151619	-0.0825437	0.00451631	0.144724	-0.00508085	0.0934715	0.172023	0.239123	0.319973	-0.128594
Docosahexaenoic acid ; cervonic acid, C22:6 n-3 ; docosahexaenoate	HMDB02183 ; C06429 ; C06429	-0.334301	-0.238429	0.093372	0.208918	0.133607	0.185857	-0.203838	0.202064	0.127238	0.126754	-0.0259636	-0.00548299	0.00838574	0.166989	0.232704	-0.0316078	0.0983712	0.16457	0.0884535	-0.0471698	0.274714	-0.0364457	-0.405499	-0.108612	-0.00145138	0.0894211	0.0562006	-0.194082	0.120061	0.400258	-0.143445	-0.232624	-0.23851	-0.188437	-0.27302	-0.149411	-0.237542	-0.14409	0.232946	-0.081761	-0.177633	0.024996	0.098855	0.0615223	-0.0702306	0.0289469	0.190211	0.190776
MG(0:0/16:1(9Z)/0:0) ; MG(16:1(9Z)/0:0/0:0)	HMDB11534 ; HMDB11565	-0.289953	-0.105144	0.107241	0.297694	0.0761168	0.17473	-0.0724077	0.216497	0.0503951	0.140381	-0.091195	0.0438639	0.0903886	0.248911	0.0875665	0.0774875	-0.0877278	-0.0137881	0.244154	-0.109095	0.396388	0.128286	-0.38905	-0.114095	-0.0336236	0.0188679	0.00161264	-0.059184	-0.0242703	0.350024	-0.120464	-0.161587	-0.172311	-0.107805	-0.218433	-0.184003	-0.183116	-0.162071	0.277858	-0.092727	0.0253991	0.0766812	0.028705	0.0689405	-0.0440252	0.227625	0.317368	0.12377
3',5'-cyclic AMP(1-) ; Adenosine 2',3'-cyclic phosphate ; Cyclic AMP	C00575 ; HMDB11616 ; HMDB00058	-0.0516852	0.101355	0.00943396	-0.00846638	0.193517	-0.0537816	0.0803096	0.00322529	0.116352	-0.0752298	0.117159	0.120626	0.0322529	0.0480568	0.136833	-0.281648	0.178278	0.136268	-0.200129	0.179648	-0.0104822	-0.118126	0.109015	-0.054588	0.144977	0.143445	0.101597	0.0570876	0.0429769	0.0609579	-0.0252379	0.0224964	0.04209	-0.00354781	0.0757942	-0.0832124	0.0732946	0.164006	0.0139494	-0.135381	-0.143364	0.0319303	-0.052169	0.0228995	-0.181503	-0.291969	0.0134656	0.265844
Dopamine glucuronide	HMDB10329	0.00645057	0.0791001	-0.00685373	-0.0303983	0.201097	-0.0710369	0.0599097	-0.0258829	0.140381	-0.0486212	0.14546	0.120868	-0.0113691	0.0149976	0.129657	-0.287373	0.225367	0.161909	-0.209079	0.199403	-0.0387034	-0.103854	0.171746	-0.033543	0.161909	0.155701	0.130543	0.0643445	0.0516852	0.0638607	-0.0641832	0.0137881	0.0316884	-0.0108047	0.116997	-0.0645057	0.102483	0.156184	-0.023464	-0.125786	-0.157555	0.0446702	-0.00403161	-0.00411224	-0.195533	-0.316804	-0.0416868	0.275117
4,8 dimethylnonanoyl carnitine	HMDB06202	-0.313256	-0.0601516	0.105709	0.324303	0.120787	0.213595	-0.0559587	0.279552	0.110385	0.173117	0.0269311	0.0466054	0.0655539	0.294065	0.248911	-0.105225	-0.00258023	0.0092727	0.0525722	-0.0241896	0.272375	0.0242703	-0.240929	-0.121271	0.0507983	0.0806322	0.0940977	-0.126351	0.111998	0.40558	-0.104499	-0.107886	-0.112804	-0.209079	-0.138204	-0.154007	-0.1811	-0.110305	0.252862	-0.0810353	-0.0768424	0.0977262	0.067086	0.161103	-0.0989357	0.100871	0.249798	0.192146
Dihydroceramide	HMDB06752	-0.199968	0.0222545	0.0915981	0.207225	0.152395	0.0223351	-0.0748266	0.240606	0.188276	0.00919207	0.072327	-0.0166909	-0.0152395	0.207628	0.168844	-0.17473	-0.0534591	0.0511208	-0.0496694	0.0711982	0.204403	-0.0524915	-0.192711	-0.152475	0.0840187	0.0500726	0.133124	-0.0982906	0.105547	0.319787	-0.0719239	-0.0308015	-0.0238671	-0.0690211	-0.123045	-0.167715	-0.104983	-0.0419287	0.16199	-0.106676	-0.0107241	0.238107	-0.04975	0.176423	-0.159974	-0.0457991	0.160458	0.281809
Furosemide	HMDB01933	0.202065	0.271033	-0.0330725	-0.176898	0.122288	0.0150843	0.26942	-0.096475	-0.289748	0.138098	-0.0261354	-0.123094	-0.186255	-0.0704203	0.0750988	-0.137695	-0.0801	-0.00419456	-0.196096	-0.00887312	-0.295717	0.0919577	0.187061	0.0530774	0.0204082	-0.0806647	-0.0287973	0.166089	0.0581592	-0.173671	0.329354	0.28515	0.281278	0.171251	0.0596112	0.0575139	0.0354118	0.24393	-0.00645317	0.287408	-0.0436396	-0.156328	0.101718	-0.169235	-0.0643704	-0.121642	0.0846979	-0.0208922
Inosine 2',3'-cyclic phosphate	HMDB11680	0.0632962	0.442106	-0.0760361	-0.0416062	0.164328	-0.0603129	0.191421	0.0285438	-0.246815	0.10966	0.0644251	0.179165	-0.0978874	0.097323	0.134656	-0.0281406	-0.0200774	0.109257	-0.252217	0.0620868	-0.0158039	0.0375746	0.0783745	0.0949847	0.097323	0.0270118	0.147073	0.298097	-0.253911	-0.039026	-0.0685373	0.118932	0.132882	0.0270118	0.0769231	0.191985	0.0331398	0.119174	-0.0262861	-0.0293501	-0.127641	-0.0589421	0.186905	-0.00540235	0.00274149	-0.162313	0.0915981	0.112079
Aflatoxin B1 dialcohol	HMDB11672	0.158926	0.0999839	-0.153685	-0.0320916	0.0511208	-0.0865989	0.0697468	-0.148766	-0.19513	0.168279	0.0560393	0.191582	-0.148686	0.0520077	0.0294307	0.110627	0.0257217	0.0791808	-0.0799871	-0.162474	-0.155943	0.094259	0.056765	0.00282213	-0.0781326	-0.0645057	0.0533785	0.129657	-0.168682	-0.213353	0.0717626	0.069263	0.0660377	0.080229	0.184406	0.238107	0.17731	0.0638607	-0.0110466	0.254314	-0.0339461	-0.146025	0.177794	0.012498	0.0490244	-0.0415256	0.0167715	-0.186422
Picrocrocin	HMDB05796	-0.167759	-0.157881	0.126111	0.0619267	-0.246941	0.0320519	-0.133691	0.191586	-0.0300361	0.0449937	-0.179491	0.0197956	0.194731	0.032576	0.0428165	0.156833	-0.0799484	-0.270809	0.125345	-0.260447	0.26214	0.275042	-0.228274	-0.0313262	-0.196182	-0.0508396	-0.116113	-0.0106033	0.0836172	0.0446711	-0.163324	-0.159332	-0.178443	-0.0176991	-0.117806	-0.0279396	-0.0281412	-0.289919	-0.0627734	0.104179	-0.0476949	0.0512831	0.0235047	0.277461	0.167839	0.335033	0.0652327	-0.337412
Carnosol	HMDB02121	-0.119497	-0.375907	0.0430576	0.108773	-0.351637	0.00443477	-0.302612	0.0695856	0.13014	-0.0382196	-0.0478955	0.0976455	0.334623	0.0444283	-0.0893404	0.191582	-0.0299145	-0.171343	0.345348	-0.310353	0.235123	0.171424	-0.162796	0.0112885	-0.213514	0.0487018	-0.150218	-0.0337849	0.0471698	0.0123367	-0.211418	-0.228592	-0.237704	-0.0809547	-0.0556362	0.00209644	-0.0829705	-0.169005	-0.0437833	0.0146751	0.0425738	0.126915	-0.0267699	0.183277	0.180455	0.366957	0.090308	-0.262055
11-deoxycorticosterone ; 11a-Hydroxyprogesterone ; 17-Hydroxyprogesterone ; 17alpha-hydroxyprogesterone ; Deoxycorticosterone	C03205 ; HMDB00920 ; HMDB00374 ; C01176 ; HMDB00016	-0.288018	-0.240123	0.162958	0.238268	0.132237	0.094904	-0.151266	0.221416	0.112724	0.0379777	-0.13643	-0.0282213	0.020158	0.149169	0.0177391	-0.0118529	-0.132237	-0.00620868	0.225689	-0.0399129	0.357765	0.0395098	-0.434849	-0.168924	-0.0799065	0.0333817	0.010966	-0.148041	0.0527334	0.376875	-0.078697	-0.161829	-0.158684	-0.0393485	-0.291001	-0.265119	-0.250363	-0.124657	0.277133	-0.0509595	0.122561	0.053056	-0.0364457	0.0260442	-0.112724	0.196259	0.287937	0.143041
9,12,13-TriHOME	HMDB04708	-0.162877	0.190695	-0.039671	0.184809	0.0116917	0.353653	0.149734	0.243751	-0.118207	0.221738	0.123045	-0.119739	0.208676	0.256491	0.322529	0.154007	0.000886954	-0.258426	-0.0769231	-0.137881	0.27423	0.236897	-0.135704	-0.0342687	-0.145299	-0.0843412	-0.136833	-0.0419287	0.046041	0.294791	-0.0795033	-0.151347	-0.177068	-0.361232	0.00830511	0.0312853	-0.154975	-0.0840187	-0.0736978	-0.0158039	0.0324948	-0.0270118	-0.0974843	-0.0166102	0.0134656	0.344944	0.103451	-0.0195936
Clupanodonic acid ; Docosapentaenoic acid ; clupanodonic acid ; docosa-4,7,10,13,16-pentaenoic acid	HMDB06528 ; HMDB01976 ; C16513 ;	-0.501451	-0.120384	0.0548299	0.245928	-0.101193	0.283503	-0.0957104	0.183035	0.151669	0.248911	0.0803903	0.0248347	0.0839381	0.209321	0.305354	-0.0449927	0.1607	0.0428157	0.0716014	-0.0133043	0.162796	0.0690211	-0.250443	-0.080229	0.0678923	0.231656	0.0761168	-0.25633	0.0790195	0.305031	-0.220448	-0.211337	-0.208595	-0.350185	-0.173198	-0.0697468	-0.143203	-0.090308	0.126109	0.02806	-0.147315	0.0395904	0.070795	0.174165	0.09184	0.175859	0.0898242	0.151588
MG(0:0/16:0/0:0) ; MG(16:0/0:0/0:0)	HMDB11533 ; HMDB11564	-0.450411	-0.153846	-0.0215288	0.314869	-0.0962748	0.249476	-0.200048	0.094904	0.181906	0.204644	0.117562	0.184648	0.00564425	0.262538	0.243267	-0.0849863	0.172875	0.156668	0.0214482	0.0130624	0.273585	0.0358007	-0.302612	-0.093372	0.2194	0.224319	0.220529	-0.175939	-0.00798258	0.300597	-0.212385	-0.253266	-0.259797	-0.283341	-0.0790195	-0.102725	-0.0728915	-0.0948234	0.157475	0.0224964	-0.115627	0.107966	0.139816	0.112966	-0.119658	0.14409	0.0751492	0.29842
dAMP(2-)	C00360	-0.0330592	0.0628124	0.00943396	0.0122561	0.16578	-0.0655539	0.0214482	0.0412837	0.129657	-0.10458	0.147718	0.173117	0.0312046	0.0431382	0.107241	-0.275601	0.183277	0.151508	-0.235768	0.175697	0.0392679	-0.085712	0.143041	-0.0611192	0.175859	0.129334	0.144654	0.0660377	0.00661184	0.0613611	-0.0568457	0.0020158	0.0211256	-0.059184	0.0830511	-0.115385	0.057652	0.0986938	0.00435414	-0.174569	-0.112643	0.07781	0.03572	0.0310434	-0.228753	-0.272537	-0.0393485	0.308902
3-hydroxydecanoylcarnitine		-0.27173	0.00790195	0.0162877	0.322448	0.0776488	0.260039	-0.143283	0.22327	-0.04975	0.102161	0.0484599	0.0861958	0.138929	0.317046	0.25899	0.0983712	0.0212869	-0.0884535	0.0569263	-0.135543	0.405902	0.157555	-0.277939	-0.0414449	0.00298339	-0.110708	0.0888566	-0.0797452	-0.0935333	0.31245	-0.127399	-0.162958	-0.1811	-0.292292	-0.0611192	0	-0.341638	-0.198113	0.0696662	-0.147396	0.0611998	0.0937752	0.0407192	-0.0486212	-0.145944	0.312127	0.219319	0.226415
4,8-dimethylnonanoyl carnitine		-0.437591	-0.0855507	0.0429769	0.260845	-0.0813578	0.26528	-0.0845025	0.237784	0.132075	0.199887	0.107321	0.0798258	0.106273	0.217546	0.290195	-0.058297	0.0906305	-0.0174165	0.0257217	-0.0191905	0.181584	0.0781326	-0.209644	-0.0796646	0.0799065	0.165699	0.0769231	-0.172392	0.105709	0.32269	-0.18755	-0.175859	-0.177552	-0.283422	-0.181826	-0.116675	-0.172553	-0.146509	0.0620061	0.073214	-0.0729721	0.0618449	0.0689405	0.12756	-0.0324948	0.221255	0.0478149	0.152637
2'-deoxyinosine 5'-phosphate(2-)	C06196	0.058297	0.157394	0.0379777	-0.120626	-0.117723	-0.00959523	-0.0101597	0.127157	-0.0657958	-0.0239478	0.0166102	0.20666	0.227141	-0.0318497	0.0921626	0.0473311	-0.138123	-0.0761974	-0.0511208	0.109176	0.168279	0.110144	0.0899855	0.187308	0.111272	-0.0287857	-0.0238671	0.332446	-0.140139	0.105547	-0.085712	0.00645057	0.0129818	0.0113691	-0.0832124	-0.0262861	-0.225528	0.0986938	-0.0260442	-0.262538	0.0687792	0.107483	0.102645	-0.0463635	-0.15046	-0.00266086	0.0769231	0.250363
11b-Hydroxyprogesterone ; 5(S),6(S)-epoxy-15(R)-HEPE ; 5,6-epoxy,18R-HEPE ; Carnosic acid	HMDB04031 ; ; ; HMDB02358	-0.097323	-0.33414	0.0633769	0.211337	-0.16715	-0.010966	-0.344299	0.0939365	0.252217	0.0595872	-0.0458797	-0.0323335	0.229157	0.149734	-0.103774	0.101758	0.0897436	-0.0924045	0.381471	-0.232221	0.344138	0.0520077	-0.203435	0.0916788	-0.100226	-0.0320916	-0.137397	-0.094259	0.233027	0.283422	-0.138526	-0.20658	-0.224157	-0.0901468	-0.0389453	-0.0727302	-0.119819	-0.213111	0.00717626	0.00645057	0.0504757	0.143122	-0.0395904	0.0534591	0.0765199	0.230769	0.117723	-0.09184
16-a-Hydroxypregnenolone ; 17-alpha,20-alpha-Dihydroxypregn-4-en-3-one ; 17a-Hydroxypregnenolone ; 17alpha-hydroxypregnenolone ; 21-Hydroxypregnenolone ; 3a,7a-Dihydroxy-5b-cholestanate	HMDB00315 ; HMDB11653 ; HMDB00363 ; C05138 ; HMDB04026 ; HMDB03851	-0.19892	-0.236736	0.264877	-0.0319303	0.228431	0.137397	-0.0553137	0.150298	-0.0845025	0.0306402	-0.332608	-0.108773	0.073214	-0.138929	0.0383809	0.0399129	0.00999839	0.0549105	0.194807	0.0383003	0.222464	-0.018626	-0.12885	0.121593	-0.156346	0.185615	0.0298339	-0.0858732	0.147476	0.338091	-0.201661	-0.0691018	-0.0551524	-0.106031	-0.261974	-0.198839	-0.312208	-0.0924851	0.176826	-0.122319	-0.0184648	-0.0847444	0.0943396	-0.119658	-0.0293501	0.146428	0.190695	0.0979681
Adrenic acid ; adrenic acid	HMDB02226 ; C16527	-0.382486	-0.0939384	0.0229403	0.362449	-0.205576	0.264277	-0.222348	0.0923257	0.147882	0.322011	0.0298345	0.0165702	0.286693	0.308787	0.180297	0.2417	0.106477	0.00455581	0.372004	-0.183522	0.3791	0.209446	-0.140666	0.185538	-0.049751	0.223597	-0.0443083	-0.10055	0.04834	0.395186	-0.321648	-0.416393	-0.409297	-0.374504	-0.272099	0.0480577	-0.262221	-0.251537	-0.119741	-0.136231	-0.187796	-0.00419296	0.259238	-0.0640232	0.144334	0.425424	0.0790614	-0.0131433
Selenocystine	HMDB04122	0.336236	0.288905	0.0154814	-0.488308	0.0272537	0.0667634	0.416949	-0.219723	-0.343251	-0.0292695	-0.153927	-0.116272	-0.0902274	-0.365989	-0.092727	0.00854701	-0.10208	-0.0876472	-0.201338	0.187067	-0.339945	-0.0315272	0.249637	0.187308	-0.145783	0.0047573	-0.129173	0.213514	0.0450734	-0.290034	0.185938	0.23093	0.228673	0.05612	0.139977	0.180052	0.153362	0.268908	-0.0220126	0.162716	0.0658765	-0.172956	-0.0613611	-0.0886954	0.0878891	-0.17602	-0.0228995	-0.0495081
HMDB00229 ; NMN	HMDB00229 ; C00455	0.0658765	-0.0286244	0.091195	-0.216175	0.0993388	0.0175778	0.0514433	-0.0465248	0.120868	-0.308257	-0.0185454	0.0461216	0.00298339	-0.225609	-0.0974843	-0.307612	-0.234075	0.0943396	-0.210692	0.339058	-0.161829	-0.354378	0.1174	-0.147879	0.100468	0.129173	0.0971617	-0.0643445	-0.0536204	-0.153846	0.242945	0.16199	0.186825	0.0666828	0.00435414	-0.15046	0.134172	0.175939	0.00112885	-0.108934	-0.0352363	0.029592	-0.179729	0.00112885	-0.279229	-0.246331	-0.204644	0.212627
1-(sn-Glycero-3-phospho)-1D-myo-inositol	HMDB11649	0.030479	-0.0790195	0.10329	-0.192146	0.0865989	-0.0129011	0.00790195	-0.0495081	0.152556	-0.329947	-0.0182229	0.0463635	0.00717626	-0.227786	-0.0853895	-0.336236	-0.203516	0.0834543	-0.199645	0.385825	-0.153362	-0.339461	0.104661	-0.163925	0.128044	0.125302	0.0953878	-0.079342	-0.0287857	-0.133527	0.227705	0.162796	0.188115	0.04209	-0.0126592	-0.18489	0.120868	0.138284	0.0284632	-0.120787	-0.0484599	0.0597484	-0.170618	0.0133849	-0.305435	-0.226012	-0.206499	0.23093
lipoyllysine		0.159249	-0.0277375	-0.0407999	-0.204161	0.0237865	0.0820835	0.154814	-0.0246734	-0.152717	0.156265	-0.0742622	-0.119174	0.113853	-0.1582	-0.0303983	0.229802	-0.00524109	-0.0682954	0.0247541	-0.189405	0.0448315	0.0930495	-0.0836155	0.032011	-0.466618	-0.0595872	-0.287857	0.074746	0.0736172	0.0589421	-0.0526528	-0.134091	-0.147799	-0.0985325	0.0416062	0.17223	0.114901	-0.0722464	-0.157878	0.15304	0.0289469	-0.254717	-0.0839381	-0.144493	0.140139	0.120545	-0.0611998	-0.264151
4-Chloromethandienone	HMDB04634	-0.133688	-0.0696662	0.0402354	0.0490244	-0.101113	0.134978	-0.0247541	0.132479	-0.0478955	0.178842	-0.183358	-0.0421706	0.272456	0.0825673	-0.0376552	0.366151	0.0704725	-0.129011	0.277133	-0.34825	0.394049	0.338091	-0.257942	0.104741	-0.33551	0.0795033	-0.239639	0.0610385	0.128447	0.27423	-0.331882	-0.328979	-0.339865	-0.192953	-0.0584583	0.0166102	-0.117965	-0.199726	0.0406386	-0.0208031	-0.0308015	0.0640219	-0.0595065	0.0409611	0.361958	0.394856	0.297936	-0.272053
12-Keto-leukotriene B4 ; 12-oxo-leukotriene B4 ; 15(R)-hydroperoxy-EPE ; 15(S)-hydroperoxy-EPE ; 15-Keto-13,14-dihydroprostaglandin A2 ; 15-deoxy-PGD2 ; 5(S),6(S)-epoxy-15(R)-hydroxyeicosatetraenoate ; 5(S),6(S)-epoxy-15(S)-hydroxy-7E,9E,11Z,13E-eicosatetraenoic acid anion ; 5,12-dihydroxy-6E-LTB5 ; 5-hydroperoxy-EPA ; 5-oxo-12(S)-hydroxy-eicosa-6E,8Z,10E,14Z-tetraenoate ; 5-oxo-6-trans-leukotrie…	HMDB04234 ; C05949 ; ; ; HMDB01244 ; ; ; ; ; ; ; ; ; HMDB04238 ; HMDB05073 ; C05953 ; HMDB04236 ; C05957 ; ; ; ; ;	-0.163199	-0.434446	0.154894	0.22964	-0.13006	0.0410418	-0.272053	0.134736	0.31253	-0.02806	0.011611	0.0159652	0.200613	0.174649	-0.0485406	0.0285438	0.0453153	-0.0587808	0.473311	-0.114901	0.325835	0.037494	-0.234317	-0.0303177	-0.0834543	-0.0312046	-0.175536	-0.110627	0.148363	0.204886	-0.0532172	-0.226738	-0.239397	-0.0691824	-0.163361	-0.269553	-0.0761974	-0.238913	0.0934527	-0.0727302	0.0367683	0.114901	-0.0498307	-0.00774069	-0.0254798	0.186018	0.0900661	0.00709563
Emopamil	HMDB12224	-0.186502	-0.377358	0.0691824	0.202306	-0.0162071	0.217868	-0.24875	0.1174	0.0416868	0.0205612	-0.0345106	0.0290276	0.241332	0.16199	-0.020158	0.102161	-0.0330592	0.00741816	0.361877	-0.149169	0.37752	0.0678116	-0.311966	-0.0170134	-0.14925	0.0672472	-0.0920819	-0.0398323	0.0877278	0.238026	-0.126673	-0.221013	-0.222061	-0.169489	-0.130624	-0.212708	-0.160055	-0.0924045	0.237945	-0.180455	0.0668441	0.0582164	-0.0407192	-0.113127	-0.0824867	0.281729	0.313901	0.130463
21-hydroxyallopregnanolone ; Tetrahydrodeoxycorticosterone	C13713 ; HMDB00879	-0.243187	-0.399049	0.199645	0.00499919	0.025641	0.081761	-0.275198	0.149815	0.0325754	-0.157636	-0.196097	-0.0641832	0.033543	-0.124093	-0.0751492	-0.168763	-0.00951459	0.0800677	0.139252	0.1174	0.151508	-0.161748	-0.155943	-0.00354781	0.150137	0.131511	0.0880503	-0.130866	0.00459603	0.212143	-0.0870021	-0.0682954	-0.0485406	-0.00507983	-0.257217	-0.206499	-0.266328	-0.10208	0.0570069	-0.0832124	0.111111	-0.0358813	0.0353975	-0.112321	-0.145299	0.00169328	0.109337	0.267296
Docosatrienoic acid	HMDB02823	-0.295194	-0.012498	0.0149169	0.0716014	-0.115627	0.27294	-0.191421	-0.0183841	0.113933	0.199	-0.0753104	0.0800677	0.0641832	0.0215288	0.046686	0.0176584	-0.00798258	0.16965	-0.0135462	0.112482	0.249315	0.0127399	-0.199806	-0.0130624	0.258749	0.118771	0.0953072	-0.0610385	-0.00991776	0.314627	-0.213272	-0.227221	-0.221013	-0.149089	-0.238349	-0.14417	-0.169086	-0.125786	0.111917	-0.128447	-0.122964	0.141026	0.161829	-0.046686	-0.138365	0.152314	0.0570069	0.333495
Nicotinate D-ribonucleotide	C01185	0.311482	0.184406	-0.0865989	-0.271408	0.116433	-0.147718	0.240526	-0.214078	-0.123528	0.00411224	0.0133043	0.0605547	-0.141832	-0.240123	-0.0814385	-0.0428157	-0.0354781	0.213433	-0.281809	0.181987	-0.229157	-0.159813	0.190695	0.05612	-0.0811159	0.147073	0.0818416	0.133124	-0.0869215	-0.209724	0.0936946	0.121835	0.141509	0.0842606	0.183841	0.230124	0.191743	0.189647	-0.094259	0.0686986	-0.0486212	-0.183277	0.0879697	-0.0391872	-0.0345912	-0.248347	-0.180213	0.0364457
Dihydroneopterin phosphate	HMDB06824	0.242058	0.0744235	0.0299952	-0.215368	0.193598	-0.0797452	0.150863	-0.114336	0.071682	-0.332124	-0.028705	0.0697468	-0.0365264	-0.239719	-0.148605	-0.240526	-0.167473	0.127157	-0.261893	0.392759	-0.268747	-0.415739	0.214482	-0.138526	0.0861958	-0.0145138	0.0860345	-0.0216094	-0.0537816	-0.263183	0.372924	0.242138	0.266086	0.0753911	0.104983	-0.10716	0.151266	0.19892	0.0142719	-0.0859539	0.013143	-0.0938558	-0.147799	-0.0104015	-0.28568	-0.298097	-0.23593	0.213675
S-Formylglutathione	HMDB01550	0.219723	0.0047573	0.078697	-0.268666	0.205693	-0.069263	0.0995807	-0.147637	0.0574101	-0.318578	0.00161264	0.119981	-0.0784551	-0.276326	-0.137558	-0.251734	-0.151105	0.162716	-0.278423	0.380503	-0.246896	-0.394775	0.184083	-0.136994	0.0783745	0.00572488	0.0936139	-0.0266892	-0.0529753	-0.296243	0.331882	0.181745	0.205531	0.119658	0.100871	-0.0897436	0.201661	0.162393	-0.0156426	-0.0869215	-0.0378165	-0.0891792	-0.129898	0.0268505	-0.286164	-0.350266	-0.267376	0.174811
Aspartylglycosamine	HMDB00489	0.255201	0.2398	-0.0020158	-0.308499	0.268989	-0.0703919	0.174649	-0.132075	-0.197549	-0.287937	-0.128286	-0.162796	-0.219319	-0.304548	-0.158926	-0.243993	-0.0553137	0.0557168	-0.362442	0.32648	-0.343412	-0.329705	0.260684	0.0355588	0.182712	0.0145138	0.191098	0.0437833	0.0022577	-0.226093	0.189082	0.328657	0.341235	0.201177	0.0981293	0.0103209	0.164973	0.162393	-0.100065	-0.0192711	-0.0328173	-0.131995	-0.0855507	-0.164812	-0.146509	-0.383083	-0.14546	0.174891
11-peroxy-5Z,8Z,12E,14Z-eicosatetraenoate ; 12-peroxy-5Z,8Z,10E,14Z-eicosatetraenoate ; 8-peroxy-5Z,9E,11Z,14Z-eicosatetraenoate ; 9-peroxy-5Z,7E,11Z,14Z-eicosatetraenoate	; ; ;	-0.128044	-0.366957	0.145541	0.209644	-0.0503951	0.0118529	-0.209079	0.157071	0.255201	0.0399935	-0.0773262	-0.019513	0.13909	0.134494	-0.0764393	-0.00709563	0.0905499	-0.0113691	0.431705	-0.111192	0.291001	0.0363651	-0.184567	0.0022577	-0.0683761	-0.00540235	-0.137075	-0.0659571	0.225367	0.309708	-0.0856313	-0.175294	-0.183922	-0.00975649	-0.174488	-0.251492	-0.0544267	-0.314304	0.0839381	0.0185454	0.0283825	0.0865989	0.0345912	-0.0454765	-0.0202387	0.12506	0.124738	0.00362845
Peonidin	HMDB05797	0.149089	-0.000806322	0.0249153	-0.212869	0.00241896	-0.145219	0.0930495	0.0128205	0.257055	-0.0262861	0.040558	-0.0215288	-0.115223	-0.168602	0.110869	-0.147637	0.0296726	0.0287857	-0.0928076	0.239074	-0.386712	-0.263667	0.166022	0.0113691	-0.0616836	0.060071	-0.103774	-0.111595	0.101597	-0.143364	0.0791001	0.0819223	0.0908724	0.189163	0.0281406	0.0774069	0.133607	0.222222	0.00838574	0.145541	-0.0724077	-0.090308	-0.100145	0.0796646	0.211498	-0.282454	-0.152959	-0.263748
S-Nitrosoglutathione	HMDB04645	0.185776	0.100306	0.0596678	-0.277213	0.0975649	-0.0599903	0.280761	0.16707	-0.0753104	-0.216578	-0.0941784	-0.0578133	-0.0790195	-0.203032	0.107321	-0.0727302	-0.178278	-0.0782132	-0.0686986	0.135059	-0.117723	-0.127883	0.0913562	0.0363651	0.0245928	-0.0553943	-0.0673279	0.189727	-0.0479761	-0.0260442	0.280761	0.179003	0.166586	0.184567	-0.0628931	-0.103693	-0.101838	0.253911	0.00620868	0.105306	0.132398	-0.0410418	-0.0684567	-0.154411	-0.0766005	-0.183761	0.0616836	0.035075
Berberine	HMDB03409	-0.298984	-0.216175	0.15183	0.18618	0.0953878	-0.0403967	-0.177713	0.292292	0.00782132	-0.0418481	-0.0961942	-0.0379777	0.00572488	0.135704	-0.0190292	0.0532172	0.0462022	-0.0426544	0.22956	-0.133285	0.256894	0.0986938	-0.271085	0.0476536	-0.106273	-0.0953878	-0.0399935	0.0197549	0.0915981	0.255362	-0.101435	-0.125867	-0.135462	-0.0300758	-0.356636	-0.300677	-0.183841	-0.201016	0.270118	-0.0790195	0.0529753	-0.0171746	0.0635381	-0.134414	-0.0212063	0.110789	0.216417	0.0641832
(5Z,9E,14Z)-(8xi,11R,12S)-11,12-epoxy-8-hydroxyicosa-5,9,14-trienoate ; 10,11-dihydro-12-oxo-LTB4 ; 11(R)-HPETE ; 11H-14,15-EETA ; 12(R)-HPETE ; 12(S)-HPETE ; 12(S)-HPETE(1-) ; 12(S)-Leukotriene B4 ; 12,20-DiHETE ; 12-Hydroperoxyeicosa-5,8,10,14-tetraenoate ; 12R-Hydroperoxyeicosatetraenoate ; 14,15-DiHETE ; 15(S)-HPETE ; 15(S)-HPETE(1-) ; 15H-11,12-EETA ; 17,18-DiHETE ; 20-hydroxy-5S-HETE ; 5(S)…	C04849 ; ; HMDB04696 ; HMDB04693 ; HMDB04692 ; HMDB04243 ; C05965 ; HMDB05089 ; ; C05965 ; C14812 ; ; HMDB04244 ; C05966 ; HMDB05050 ; HMDB10211 ; ; C05356 ; HMDB01193 ; ; HMDB11135 ; ; ; HMDB05088 ; HMDB05087 ; ; ; HMDB04699 ; HMDB10219 ; HMDB02236 ; ; HMDB04688 ; HMDB04690 ; HMDB01085 ; HMDB02656 ; HMDB02982 ; C02165 ; ; ; C00959	-0.252782	-0.20924	0.130866	0.22835	0.0999032	0.0808741	-0.0999032	0.257539	0.039026	0.0851476	-0.132721	-0.0627318	0.0920819	0.175778	0.013143	-0.00846638	-0.082648	0.0453959	0.273746	-0.0166909	0.294549	0.0438639	-0.283745	-0.0334623	-0.0569263	0.115546	0.0124174	-0.0416062	0.0930495	0.30358	-0.15054	-0.111837	-0.109257	-0.0881309	-0.2602	-0.211821	-0.179568	-0.159329	0.231898	-0.0678923	0.0158039	0.127318	-0.00645057	0.00709563	-0.00378971	0.198758	0.254959	0.159168
Famotidine	HMDB01919	-0.000806322	0.0345106	0.0338655	-0.253507	-0.0324948	-0.0842606	0.0912756	-0.110385	0.168602	-0.0611192	0.149411	0.094904	-0.152637	-0.138929	0.0735365	-0.194969	0.17989	0.122883	-0.173682	0.111192	-0.320593	-0.205128	0.187228	0.0574907	0.141671	0.05612	0.00274149	-0.0338655	0.0195936	-0.311966	0.0803903	0.137478	0.153282	0.222383	0.130543	0.0705531	0.166022	0.270198	0.046686	0.0185454	-0.158684	-0.122158	-0.017981	0.128608	0.201903	-0.447508	-0.0899049	-0.0535398
HMDB01132	HMDB01132	-0.108289	0.0334623	0	0.0524915	0.0291888	-0.0113691	-0.0483793	0.129173	0.0865183	-0.00322529	0.336236	0.091195	0.120384	0.215933	0.312611	-0.189969	0.220045	0.0624093	-0.140864	0.0721658	0.0228995	-0.0453959	0.0755523	0.130221	0.128931	0.116191	0.0549911	0.0315272	0.0914369	-0.103451	0.0379777	-0.0246734	-0.0315272	-0.144815	0.141509	-0.052169	0.013143	0.208112	0.046686	-0.262135	-0.264877	0.11611	0.0459603	0.0322529	-0.0108853	-0.179165	-0.0682954	0.198597
2,8-Dihydroxyquinoline-beta-D-glucuronide	HMDB11658	-0.00516046	-0.0378971	-0.0647476	-0.0612804	-0.138687	-0.0917594	0.0979681	-0.0137075	0.0498307	-0.00153201	0.147879	0.148041	-0.0337849	-0.0617642	0.155862	-0.0901468	0.183116	0.224722	0.0235446	0.106596	-0.297291	-0.288018	0.328092	0.191985	0.208999	0.267215	0.18497	0.100871	-0.189405	-0.194485	-0.0995001	0.185293	0.189566	0.074101	0.166667	0.0751492	0.10966	0.372843	0.0659571	0.110547	-0.00596678	-0.0926463	0.157797	0.0282213	0.00846638	-0.24109	-0.0726496	0.148847
S-(Hydroxymethyl)glutathione ; S-(hydroxymethyl)glutathione(1-)	HMDB04662 ; C14180	0.138526	0.120303	-0.0221738	-0.330914	-0.0851476	0.0456378	0.299065	-0.0309627	-0.21432	0.0563619	-0.0611192	0.0279794	-0.0994194	-0.273827	-0.0290276	0.177068	0.0308015	0.0820835	-0.0291082	0.0353975	-0.231817	-0.0378971	0.166505	0.185696	0.0292695	0.0807934	-0.0653927	0.159571	-0.216578	-0.258104	0.0045154	0.134575	0.127318	0.06378	0.107966	0.07781	0.133688	0.265038	0.0199968	0.195372	0.0976455	-0.209079	0.195372	-0.0912756	0.164893	-0.155943	-0.0151588	-0.0662796
Kyotorphin	HMDB05768	0.0541042	0.0483793	0.222222	-0.184728	0.117642	-0.0593453	0.0364457	0.168682	-0.207386	-0.107966	-0.434365	-0.0706338	-0.00991776	-0.185615	-0.137317	0.0854701	-0.10071	-0.231172	8.06322e-05	-0.191582	0.0449927	0.120142	-0.111514	-0.119174	-0.125867	-0.334704	-0.189486	0.0559587	-0.0550718	0.0656346	-0.0196742	0.0976455	0.109176	0.148363	-0.300516	-0.0649895	-0.106999	-0.19771	0.0749879	0.211337	0.145057	-0.19521	0.0699081	0.120868	0.130785	0.0453959	0.271408	-0.286002
Danazol	HMDB02835	-0.303661	-0.162958	0.289711	0.0782132	0.0796646	0.0546686	-0.188034	0.315191	-0.0277375	-0.1174	-0.185938	-0.108128	0.033543	0.00338655	-0.0149976	-0.0960329	-0.143848	-0.0647476	0.0493469	-0.00556362	0.154572	0.0212063	-0.192388	-0.14417	0.00419287	-0.0790195	0.0024996	-0.108208	0.0220126	0.164893	-0.0620061	0.00120948	0.0220932	-0.0604741	-0.374456	-0.259716	-0.336639	-0.188841	0.129415	-0.121916	0.0711176	0.108208	-0.0351556	0.115788	-0.0453959	0.100226	0.143445	0.0772456
Delphinidin	HMDB03074	0.0520077	0.154814	-0.17731	-0.161345	-0.15812	-0.0512014	0.185373	-0.119739	-0.0683761	-0.0792614	0.146186	0.0614417	-0.045154	-0.0767618	-0.0787776	0.0042735	-0.0767618	0.174004	-0.124496	0.117239	-0.369134	-0.0940977	0.200613	0.0202387	0.171988	0.00806322	-0.00282213	0.219239	-0.170134	-0.401468	0.0655539	0.216659	0.207547	0.12248	0.0912756	0.123851	0.251169	0.243348	0.0853895	0.0404773	-0.0090308	0.0720045	0.0045154	0.081761	0.101838	-0.186018	-0.155056	0.0407999
Imidazoleacetic acid ribotide	HMDB06032	-0.0901468	0.0355588	-0.2219	-0.0554749	-0.378649	-0.0786164	0.0175778	0.118932	0.047573	-0.113208	0.0441058	0.218755	0.177713	0.0814385	0.107321	0.177955	0.0883728	0.019513	0.171424	-0.197388	-0.0553943	-0.0303983	0.0320916	0.21553	0.204806	0.0449121	-0.0525722	0.261409	-0.241251	-0.198516	-0.140542	0.0908724	0.0689405	0.0949847	-0.0438639	0.0462829	-0.0946622	0.230044	0.103774	0.0649895	0.0320916	0.179407	0.115304	0.0162071	0.291888	0.00895017	0.155539	-0.0224157
AICAR	HMDB01517	0.118126	0.264151	-0.215046	-0.106757	-0.247863	0.187228	0.102806	0.0114498	-0.225931	0.164812	0.0328173	0.237381	0.347041	0.110708	0.0183841	0.501855	-0.0470085	-0.25641	0.115868	-0.284873	0.231253	0.34817	-0.0601516	0.26528	-0.124899	-0.12756	-0.278423	0.393082	-0.238107	-0.0509595	-0.0736978	-0.0952266	-0.129253	-0.141026	0.156104	0.0809547	-0.105144	0.127641	-0.007015	-0.114981	0.0385422	0.00935333	0.0559587	-0.143767	0.224722	0.353169	0.197146	-0.188841
HMDB01272	HMDB01272	-0.0391951	-0.176499	0.101294	-0.0050002	-0.00895197	-0.0493165	-0.0694383	0.0974233	-0.21771	0.0400016	-0.132465	-0.0438324	0.206339	0.000161297	-0.000927457	0.253115	-0.147466	-0.0925441	0.276221	-0.280616	0.286907	0.319287	-0.276664	0.0639139	-0.260454	0.0349611	-0.104722	0.181136	0.0756482	0.0970604	-0.18654	-0.164563	-0.167305	-0.0498407	-0.232509	-0.0175814	-0.145651	-0.104077	0.0635106	-0.13678	-0.152103	-0.00879068	0.0441953	-0.0324207	0.110448	0.341869	0.245978	-0.133715
omega-carboxy-trinor-leukotriene B4		0.0274956	-0.239074	0.105386	0.00991776	-0.067731	-0.152072	-0.046041	0.141671	0.0123367	0.124174	-0.206741	0.0150782	0.261248	-0.0299952	-0.119336	0.303741	-0.0916788	-0.116675	0.353008	-0.323819	0.297613	0.287373	-0.172633	0.0145944	-0.381471	0.0732946	-0.276971	0.134494	0.071682	0.318739	-0.259474	-0.231172	-0.235285	-0.0550718	-0.133607	-0.0531366	-0.229398	-0.156668	-0.0586196	0.0476536	0.0873246	0.150701	0.00548299	0.0940171	0.192791	0.330189	0.162071	-0.315191
Cetoleic acid ; Erucic acid	HMDB02884 ; HMDB02068	-0.144167	-0.0653686	-0.0878592	0.0632651	0.116377	0.0636696	-0.016059	0.228264	0.101815	-0.109096	-0.0395609	0.0207108	0.0834905	0.0389137	0.0626584	-0.187045	0.0101532	0.102947	-0.165606	0.0465994	0.102098	0.0533951	-0.0416239	-0.17224	0.274176	0.0259694	0.0430397	-0.0439701	0.130939	0.171228	-0.100925	0.0618898	0.0578852	0.0366889	-0.121838	-0.130939	0.0666225	-0.161439	0.0719216	-0.0622134	-0.0244323	0.323809	-0.0192546	0.00857558	0.0134297	0.0178388	0.0330888	0.180532
HMDB12268	HMDB12268	-0.0720851	0.0128205	0.0449121	-0.0945009	0	-0.206821	-0.0349137	0.0811159	0.0992582	-0.151427	-0.0264473	0.114981	-0.0244315	-0.067731	0.0133849	-0.266973	0.119255	0.134656	-0.140461	0.132075	-0.152475	-0.275198	0.176665	0.068618	0.256249	0.129576	0.153362	0.0750685	-0.0507983	-0.0398323	-0.0337042	0.148766	0.182471	0.118449	-0.0744235	-0.102403	-0.057652	0.183438	0.00661184	0.00258023	0.00717626	0.0340268	0.106434	0.0878084	-0.122722	-0.327528	-0.00645057	0.298903
5-Hydroxy-6-methoxyindole glucuronide ; 6-Hydroxy-5-methoxyindole glucuronide	HMDB10363 ; HMDB10362	0.0614417	0.276971	-0.166586	0.0919207	-0.0148363	0.139736	0.173117	-0.0370908	-0.281406	0.059184	0.247299	0.21553	-0.0337042	0.172392	0.0522496	0.219561	-0.00636994	-0.0550718	-0.110547	-0.062248	0.069263	0.0738591	-0.0470892	0.0384615	-0.0292695	-0.209563	0.0587808	0.204161	-0.249879	-0.219158	0.0487018	-0.124577	-0.146347	-0.178197	0.211095	0.215772	0.119094	0.106273	0.140784	-0.0745847	0.17981	-0.155298	-0.0368489	-0.0603129	0.0117723	0.137639	0.104177	0.146912
Topiramate	HMDB05034	0.106918	0.182551	-0.121432	0.10208	0.0508789	0.0684567	0.142477	0.0240284	-0.123367	-0.015562	0.174649	0.208353	-0.0119336	0.133446	-0.061603	0.26149	-0.0204806	-0.00693437	-0.036607	-0.046041	0.100065	-0.0415256	-0.123609	-0.080229	-0.154572	-0.254233	0.0230608	0.0983712	-0.208515	-0.151347	0.105709	-0.144493	-0.161022	-0.222867	0.129011	0.087244	0.106999	0.0433801	0.220368	-0.0865183	0.238913	-0.126834	-0.0464441	0.0305596	0.0348331	0.0999839	0.108289	0.104822
Docosanamide	HMDB00583	-0.058921	-0.0575883	-0.182296	0.0507633	0.0914305	0.0325095	0.0703094	0.133269	0.18064	-0.0356999	-0.134723	0.0698652	0.192957	0.0652614	0.0901382	-0.0392134	0.0716825	-0.00363461	-0.0245134	-0.0804056	0.126646	0.111421	-0.038123	-0.241661	-0.0403037	-0.0813748	-0.133754	0.0096519	0.0881998	0.213998	-0.130805	-0.0757614	-0.0906632	0.0297634	-0.0361845	-0.00767306	0.150109	-0.172119	0.0280269	0.00460384	-0.0434941	0.326832	-0.184921	0.0153461	0.118327	0.0847671	0.0136904	-0.0665941
3'-Ketolactose	HMDB01030	-0.223593	-0.0944203	0.115627	0.107966	0.0533785	-0.0159652	-0.0487018	0.241977	0.0470085	0.0670053	-0.0984519	0.00330592	0.0487825	0.125867	0.033543	0.196742	0.0151588	-0.0615223	0.253588	-0.193759	0.303016	0.180455	-0.314627	0.0447508	-0.252217	-0.0847444	-0.138284	0.065312	0.09184	0.25004	-0.160055	-0.191824	-0.20158	-0.0189486	-0.315514	-0.166264	-0.173843	-0.194888	0.270602	-0.0287857	0.0376552	0.00395098	-0.00298339	0.00419287	0.165699	0.15949	0.289953	-0.0504757
3-Hydroxyquinine	HMDB01091	0.0477075	-0.274459	0.27228	-0.00363255	0.172506	-0.159025	-0.0880692	0.179206	0.106636	0.0533581	-0.226994	0.0372942	0.0389086	-0.0512593	-0.183323	0.155796	0.0397159	0.059816	0.333064	-0.213917	0.219567	0.0699064	-0.206329	-0.00161447	-0.288021	0.0267194	-0.209961	-0.00661931	0.207782	0.291088	-0.0410882	-0.21989	-0.201082	0.0125928	-0.245803	-0.369148	-0.11608	-0.199225	0.133032	0.021311	-0.0477882	-0.0631256	0.237327	0.0154989	0.0527123	0.0192122	0.215289	-0.192525
Behenic acid ; behenate	C08281 ; C08281	-0.175735	-0.0954957	-0.112044	0.249435	0.102276	0.115031	-0.00871812	0.198418	0.108089	-0.0305941	0.0206652	0.000565063	-0.0142073	0.210446	0.0864547	0.012835	-0.202131	0.144414	0.14732	-0.0216339	0.309251	0.0703907	-0.303358	-0.180497	0.162173	0.0480304	0.0965451	0.00540846	0.122699	0.279061	-0.0329351	-0.0259122	-0.0445593	0.0952535	-0.0668389	-0.143526	0.0575557	-0.192525	0.226106	-0.0553762	-0.0180013	0.207459	0.047546	-0.0234905	-0.0694221	0.146755	0.223361	0.105909
6-(alpha-D-Glucosaminyl)-1D-myo-inositol ; Lactosamine	HMDB11668 ; HMDB06591	-0.161426	-0.0924851	0.164086	0.0292695	-0.131027	0.132721	0.109982	0.149976	0.0438639	0.322851	-0.105064	0.00564425	0.147799	0.0919207	0.0761168	0.317207	0.0594259	-0.164812	0.40179	-0.293824	0.197388	0.284793	-0.165538	0.116352	-0.2373	0.0370908	-0.295759	0.0262861	-0.0714401	0.130543	-0.212385	-0.298258	-0.313014	-0.077165	-0.166505	0.0126592	-0.106193	-0.00943396	0.0711176	0.0920013	-0.0319303	-0.134091	0.0516852	0.0899855	0.4005	0.217868	0.246331	-0.314949
dodecenoyl carnitine		-0.122485	-0.292824	0.323849	-0.0309853	0.027992	0.0737014	-0.128431	0.167426	0.316042	0.161642	-0.226929	-0.02961	0.0436465	-0.0599886	-0.0258481	0.129038	0.0501186	-0.0303786	0.452524	-0.122485	0.258643	0.146351	-0.314141	-0.0683619	-0.207836	-0.0581683	-0.270535	-0.192991	0.199099	0.339666	-0.0545682	-0.214713	-0.202861	0.0685642	-0.337562	-0.396499	-0.237446	-0.333315	0.184618	0.0394396	-0.0624157	-0.0773825	0.131668	-0.0228143	0.0739037	0.0986192	0.282104	-0.114112
3-b-Galactopyranosyl glucose ; Alpha-Lactose ; Cellobiose ; D-Maltose ; Epimelibiose ; Galactinol ; Isomaltose ; Kojibiose ; Lactose ; Lactulose ; Maltose ; Melibiose ; Sucrose ; Trehalose ; Turanose ; glucose-1,3-mannose oligosaccharide	HMDB06603 ; HMDB00186 ; HMDB00055 ; HMDB00163 ; HMDB06792 ; HMDB05826 ; C00252 ; HMDB11742 ; C00243 ; HMDB00740 ; C00208 ; HMDB00048 ; C00089 ; C01083 ; HMDB11740 ; C04147	-0.133688	-0.0283019	0.104499	0.15054	0.0609579	0.191259	-0.0365264	0.230205	-0.169811	0.154007	0.129173	-0.00491856	0.114095	0.248831	0.213353	0.0779713	-0.0424931	-0.120142	0.0777294	-0.191743	0.241171	0.188841	-0.16586	0.0270924	-0.109095	-0.0577326	-0.0347525	0.11603	0.131995	0.178681	-0.0483793	-0.0978068	-0.111595	-0.133366	-0.0904693	-0.176746	-0.150298	-0.00749879	0.241332	-0.094904	-0.0474117	0.0347525	0.0339461	0.0724883	-0.0729721	0.211176	0.310676	0.033543
[truncated: 1,455 more rows]
[truncated: 680 more columns]

## Sheet: TRmet_associations_p
Sheet 2: TR-metabolite associations: Spearman correlation p-value
[truncated: 2,182 more rows]
[truncated: 680 more columns]

## Sheet: TRpathway
Sheet 3: KEGG pathway enrichment of TR-associated metabolites
	Transcriptional regulator
[truncated: 320 more rows]
[truncated: 679 more columns]

## Sheet: GlcLac_Met
Sheet 4: Metabolite correlation with glucose uptake- and lactate secretion rates
[truncated: 2,182 more rows]

[truncated: 7 more sheets: GlcLac_KEGGpw, GlcLac_TRs, GlcLac_DrugSens, HIF1A_FC, HIF1A_pval, HIF1A_TRs, TRmet_invivo]
