# Supplementary material for: Metabolic profiling of cancer cells reveals genome-wide crosstalk between transcriptional regulators and metabolism
Source: Nat Commun. 2019 Apr 23;10:1841. doi: 10.1038/s41467-019-09695-9 (PMC6478870; doi:10.1038/s41467-019-09695-9)
Supplement: Supplementary file 5 — Supplementary Data 4 [file 41467_2019_9695_MOESM5_ESM.xlsx]

## Sheet: Legend
Legend
Sheet	Description
FDA-approved drugs	List of FDA-approved drugs and their Mode of Action, available from https://discover.nci.nih.gov/cellminer/
CellMiner MoA description	Definition of Modes of Action, available from https://discover.nci.nih.gov/cellminer/
Pvalue TR-drugs	p-value from regression model to evaluate associations between TR activity and drug sensitivity across 53 cell lines in the NCI-60 panel
Slope TR-drugs	Slope parameter from regression model to evaluate associations between TR activity and drug sensitivity across 53 cell lines in the NCI-60 panel
TR grouping (DAVID)	Grouping of TRs based on common functional associations, based on functional annotation to GO terms using the Functional Annotation Tool, DAVID Bioinformatics Resources 6.8, NIAID/NIH, https://david.ncifcrf.gov/summary.jsp
MoA Enrichment (pvalues)	Enrichment of Modes of Action among functionally related TRs

## Sheet: FDA-approved drugs
Drug_names	Mode of Action
Methotrexate	Df|DHFR
6-Mercaptopurine	Ds|IMPDH2|PPAT
6-Mercaptopurine	Ds|IMPDH2|PPAT
Nitrogen mustard	A7|AlkAg
Allopurinol	AM|XDH
Actinomycin D	Db
Chlorambucil	A7|AlkAg
Thiotepa	A7
Melphalan	A7|AlkAg
Triethylenemelamine	A7|AlkAg
Dromostanolone Propionate	Ho
Acrichine	Db|AP
Fluorouracil	Ds|Rs|TYMS
Nandrolone phenpropionate	Ho|NonCan:Ste
Testolactone	Ho
Mithramycin	Db|Rs
Pipobroman	A7|AlkAg
Cyclophosphamide	A7|AlkAg
Mitomycin	A2
Floxuridine	Ds|TYMS
Hydroxyurea	AM|Dr
Uracil mustard	A7|AlkAg
Dexamethasone Decadron	Ho
Dacarbazine	A7|Ho|AlkAg|anti-Ho
Dacarbazine	A7|Ho|AlkAg|anti-Ho
Vinblastine	Tu|Tu-frag
Acetalax	NonCan:Cath
Cytarabine	Ds
Vincristine	Tu|Tu-frag
Megestrol acetate	Ho|PGR
tfdu	TYMS
Procarbazine	A7|AlkAg
Lomustine	A6|AlkAg
Daunorubicin	T2
Daunorubicin	T2
Streptozocin	A7
Calusterone	Ho
Estramustine	A7|Tu|AlkAg
Vinblastine	Tu|Tu-frag
Fluphenazine	NonCan:Psy
Arsenic trioxide	Apo
Azacitidine	DNMT
Cladribine	Ds|ADA
Mithramycin	Db|Rs
Asparaginase	AM|Pi
Ifosfamide	A7|AlkAg
Acetalax	NonCan:Cath
Fludarabine	Ds|AM|Dr
Cisplatin	A7|AlkAg
Isotretinoin	Ho|RXR|Differentiator
Teniposide	T2
Doxorubicin	T2
Fludarabine	Ds|AM|Dr
Bleomycin	Db
Paclitaxel	Tu|Tu-stab
Decitabine	AM|DNMT
Mitomycin	A2
Bendamustine	A2|A6|AlkAg
Etoposide	T2
Homoharringtonine	Apo|Ang|Pi
Mithramycin	Db|Rs
Tegafur	Df
Parthenolide	Apo
Dexrazoxane	T2|NonCan:Cardioprotective
Tamoxifen	Ho|SERM
Pentostatin	Ds|AM|ADA
Rapamycin	PK:STK,MTOR
Carboplatin	A7|AlkAg
Valrubicin	T2
Idarubicin	T2
Epirubicin	T2
Oxaliplatin	A7
Mitoxantrone	T2
Cytarabine	Ds
Mitoxantrone	T2
Fludarabine	Ds|AM|Dr
Imiquimod	AM|TLR7
Carmustine	A7|AlkAg
Mithramycin	Db|Rs
Rapamycin	PK:STK,MTOR
Clofarabine	Ds
Vinorelbine	Tu|Tu-frag
Topotecan	T1
Gemcitabine	Ds
Acetalax	NonCan:Cath
Irinotecan	T1
Docetaxel	Tu|Tu-stab
Depsipeptide	HDAC
Simvastatin	AM
Raltitrexed	Ds|DHFR|TYMS
7-Ethyl-10-hydroxycamptothecin	T1
Bortezomib	PSM
Irofulven	Apo|AlkAg|RDI
Temsirolimus	PK:STK,MTOR
Denileukin Diftitox Ontak	IL
Pemetrexed	Df|AM|GARTF|DHFR
Vorinostat	HDAC
Estramustine	A7|Tu|AlkAg
Arsenic trioxide	Apo
Eribulin mesilate	Tu
Gefitinib	PK:YK,EGFR
Erlotinib	PK:YK,EGFR
Fulvestrant	Ho|SERM
Celecoxib	AM|PTGS2
Zoledronate	AM|NonCan:Anti-bone resorp
Belinostat	HDAC
Lapatinib	PK:YK,EGFR,ERBB2
Irinotecan	T1
Dasatinib	BCR-ABL|PK:YK,PDGFR,KIT
Everolimus	PK:STK,MTOR
Pazopanib	PK:YK,PDGFR,FGFR,KIT,VEGFR
Imatinib	BCR-ABL|PK:YK
Lapatinib	PK:YK,EGFR,ERBB2
Nelfinavir	PSM
Nilotinib	BCR-ABL|PK:YK
Olaparib	PARP|PARP1
Ixabepilone	Tu|Tu-stab
Raloxifene	Ho|SERM
Abiraterone	Ho|CYP17A1
Abiraterone	Ho|CYP17A1
Sunitinib	PK:YK,PDGFR,KIT,VEGFR
Afatinib	PK:YK,EGFR
Pazopanib	PK:YK,PDGFR,FGFR,KIT,VEGFR
Olaparib	PARP|PARP1
Depsipeptide	HDAC
Pralatrexate	Df|CTNNB1|DHFR
Vismodegib	SMO|PK:YK
Actinomycin D	Db
Mitomycin	A2
Lenvatinib	PK:YK,PDGFR,FGFR,VEGFR,RET
Nelarabine	Ds
Crizotinib	PK:YK,MET,ALK
Daunorubicin	T2
Digoxin	NonCan:CardG
Ethinyl estradiol	Ho
Fluorouracil	Ds|Rs|TYMS
Nitrogen mustard	A7|AlkAg
Melphalan	A7|AlkAg
6-Mercaptopurine	Ds|IMPDH2|PPAT
Tyrothricin	NonCan:Ant
Vinblastine	Tu|Tu-frag
Cabozantinib	PK:YK,MET,AXL,KIT,VEGFR,FLT3,RET
Axitinib	PK:YK,PDGFR,VEGFR
Etoposide	T2
Azacitidine	DNMT
Floxuridine	Ds|TYMS
Trametinib	PK:STK,MAP2K,MAP2K1,MAP2K2
Palbociclib	PK:STK,CDK,CDK4,CDK6
Carfilzomib	PSM
Homoharringtonine	Apo|Ang|Pi
Ixazomib citrate	PSM
Teniposide	T2
Ponatinib	BCR-ABL|PK:YK
Bleomycin	Db
Paclitaxel	Tu|Tu-stab
Rapamycin	PK:STK,MTOR
Teniposide	T2
Simvastatin	AM
Belinostat	HDAC
Doxorubicin	T2
Vincristine	Tu|Tu-frag
Pipamperone	NonCan:Psy
Epirubicin	T2
Idelalisib	PK:PIK3
Topotecan	T1
Arsenic trioxide	Apo
6-Mercaptopurine	Ds|IMPDH2|PPAT
Docetaxel	Tu|Tu-stab
Vorinostat	HDAC
Gefitinib	PK:YK,EGFR
Clofarabine	Ds
Dasatinib	BCR-ABL|PK:YK,PDGFR,KIT
Irinotecan	T1
Vinorelbine	Tu|Tu-frag
Vandetanib	PK:YK,PDGFR,EGFR,VEGFR,RET
Cabozantinib	PK:YK,MET,AXL,KIT,VEGFR,FLT3,RET
Panobinostat	HDAC
Sonidegib	SMO|Hg-Smo
Vemurafenib	PK:YK,BRAF
Ibrutinib	PK:YK,BTK
Alectinib	PK:YK,PIK3,ALK,MTOR
Dabrafenib	PK:BRAF
Bosutinib	STAT|BCR-ABL|STAT5A/B|PK:YK,LYN,SRC,HCK
ABT-199	BCL2
LDK-378	PK:ALK
LDK-378	PK:ALK
AZD-9291	PK:EGFR

## Sheet: CellMiner MoA description
Category	Category description	Abbreviations	Definitions of drug mechanism of action abbreviations
NonCan	Non-cancer drug with FDA approval	Ant	Antibiotic
NonCan	Non-cancer drug with FDA approval	anti-Bone resorp	anti-Bone resorption
NonCan	Non-cancer drug with FDA approval	Antihemorrhagic	Stops bleeding
NonCan	Non-cancer drug with FDA approval	CardG	Cardiac Glycoside
NonCan	Non-cancer drug with FDA approval	Cardioprotective	Helps prevent heart problems caused by doxorubicin.
NonCan	Non-cancer drug with FDA approval	Cath	Cathartic
NonCan	Non-cancer drug with FDA approval	Mal	Malaria
NonCan	Non-cancer drug with FDA approval	Psy	Antipsychotic
NonCan	Non-cancer drug with FDA approval	Ste	Steroid
PK	Protein kinase inhibitor	AKT	Akt inhibitor
PK	Protein kinase inhibitor	AKT1	AKT1 inhibitor
PK	Protein kinase inhibitor	AKT2	AKT2 inhibitor
PK	Protein kinase inhibitor	AKT3	AKT3 inhibitor
PK	Protein kinase inhibitor	ALK	ALK inhibitor
PK	Protein kinase inhibitor	ATM	ATM inhibitor
PK	Protein kinase inhibitor	ATR	ATR inhibitor
PK	Protein kinase inhibitor	AURK	Aurora kinase inhibitor
PK	Protein kinase inhibitor	AXL	Axl inhibitor
PK	Protein kinase inhibitor	BLK	BLK inhibitor
PK	Protein kinase inhibitor	BRAF	BRAF inhibitor
PK	Protein kinase inhibitor	BTK	BTK inhibitor
PK	Protein kinase inhibitor	CDC7	CDC7 inhibitor
PK	Protein kinase inhibitor	CDK	CDK inhibitor
PK	Protein kinase inhibitor	CDK1	CDK1 inhibitor
PK	Protein kinase inhibitor	CDK19	CDK19 inhibitor
PK	Protein kinase inhibitor	CDK2	CDK2 inhibitor
PK	Protein kinase inhibitor	CDK4	CDK4 inhibitor
PK	Protein kinase inhibitor	CDK5	CDK5 inhibitor
PK	Protein kinase inhibitor	CDK6	CDK6 inhibitor
PK	Protein kinase inhibitor	CDK7	CDK7 inhibitor
PK	Protein kinase inhibitor	CDK8	CDK8 inhibitor
PK	Protein kinase inhibitor	CDK9	CDK9 inhibitor
PK	Protein kinase inhibitor	CHEK	CHK inhibitor (CHEK1, CHEK2)
PK	Protein kinase inhibitor	CHEK1	CHEK1 inhibitor
PK	Protein kinase inhibitor	CHEK2	CHEK2 inhibitor
PK	Protein kinase inhibitor	CSF1R	CSF1R inhibitor
PK	Protein kinase inhibitor	EGFR	EGFR inhibitor.
PK	Protein kinase inhibitor	EIF2AK3	EIF2AK3 inhibitor
PK	Protein kinase inhibitor	EPHA4	EPHA4 inhibitor
PK	Protein kinase inhibitor	ERBB2	ERBB2 inhibitor
PK	Protein kinase inhibitor	ERK	ERK inhibitor
PK	Protein kinase inhibitor	FAK	FAK inhibitor
PK	Protein kinase inhibitor	FGFR	FGFR inhibitor
PK	Protein kinase inhibitor	FGFR1	FGFR1 inhibitor
PK	Protein kinase inhibitor	FGFR2	FGFR2 inhibitor
PK	Protein kinase inhibitor	FGFR3	FGFR3 inhibitor
PK	Protein kinase inhibitor	FGFR4	FGFR4 inhibitor
PK	Protein kinase inhibitor	FLT	Flt inhibitor (FLT1, FLT3, FLT4)
PK	Protein kinase inhibitor	FLT3	FLT3 inhibitor
PK	Protein kinase inhibitor	FYN	FYN inhibitor
PK	Protein kinase inhibitor	GSK3A	GSK3A inhibitor
PK	Protein kinase inhibitor	GSK3B	GSK3B inhibitor
PK	Protein kinase inhibitor	HCK	HCK inhibitor
PK	Protein kinase inhibitor	IGF1R	IGF1R inhibitor
PK	Protein kinase inhibitor	JAK	JAK inhibitor
PK	Protein kinase inhibitor	JAK1	JAK1 inhibitor
PK	Protein kinase inhibitor	JAK2	JAK2 inhibitor
PK	Protein kinase inhibitor	JAK3	JAK3 inhibitor
PK	Protein kinase inhibitor	KDR	KDR inhibitor
PK	Protein kinase inhibitor	KIT	c-Kit inhibitor
PK	Protein kinase inhibitor	LCK	LCK inhibitor
PK	Protein kinase inhibitor	LYN	LYN inhibitor
PK	Protein kinase inhibitor	MAP2K	MAP2K (MEK) inhibitor
PK	Protein kinase inhibitor	MAP2K1	MAP2K1 inhibitor
PK	Protein kinase inhibitor	MAP2K2	MAP2K2 inhibitor
PK	Protein kinase inhibitor	MAP3K	MAP3K (ERK1) inhibitor
PK	Protein kinase inhibitor	MAP3K5	MAP3K5 inhibitor
PK	Protein kinase inhibitor	MAPK1	MAPK1 inhibitor
PK	Protein kinase inhibitor	MAPK14	MAPK14 (p38) inhibitor
PK	Protein kinase inhibitor	MAPK8	MAPK8 (JNK) inhibitor
PK	Protein kinase inhibitor	MELK	MELK inhibitor
PK	Protein kinase inhibitor	MERTK	MERTK inhibitor
PK	Protein kinase inhibitor	MET	MET inhibitor
PK	Protein kinase inhibitor	MST1R	MST1R inhibitor
PK	Protein kinase inhibitor	MTOR	MTOR inhibitor
PK	Protein kinase inhibitor	NTRK	NTRK1, NTRK2 inhibitor
PK	Protein kinase inhibitor	PAK4	PAK4 inhibitor
PK	Protein kinase inhibitor	PBK	PBK inhibitor
PK	Protein kinase inhibitor	PDGFR	PDGFR inhibitor
PK	Protein kinase inhibitor	PDK1	PDK1 inhibitor
PK	Protein kinase inhibitor	PIK3	Phosphoinositide-3-Kinase
PK	Protein kinase inhibitor	PIM1	PIM1 inhibitor
PK	Protein kinase inhibitor	PIM2	PIM2 inhibitor
PK	Protein kinase inhibitor	PIM3	PIM3 inhibitor
PK	Protein kinase inhibitor	PLK1	PLK1 inhibitor
PK	Protein kinase inhibitor	PRKCA	PRKCA (PRK) inhibitor
PK	Protein kinase inhibitor	PRKDC	PRKDC inhibitor
PK	Protein kinase inhibitor	PTK	Protein tyrosine kinase (a gene name)
PK	Protein kinase inhibitor	RAF	RAF inhibitor
PK	Protein kinase inhibitor	RAF1	RAF1 inhibitor
PK	Protein kinase inhibitor	RET	RET inhibitor
PK	Protein kinase inhibitor	RON	RON inhibitor
PK	Protein kinase inhibitor	ROS1	ROS1 inhibitor
PK	Protein kinase inhibitor	SRC	SRC inhibitor
PK	Protein kinase inhibitor	STK	Serine threonine kinase
PK	Protein kinase inhibitor	SYK	SYK inhibitor
PK	Protein kinase inhibitor	TEK	TEK inhibitor
PK	Protein kinase inhibitor	TNKS	TNKS inhibitor
PK	Protein kinase inhibitor	TTK	TTK inhibitor
PK	Protein kinase inhibitor	VEGF	VEGF inhibitor
PK	Protein kinase inhibitor	VEGFR	VEGFR inhibitor
PK	Protein kinase inhibitor	WEE1	WEE1 inhibitor
PK	Protein kinase inhibitor	YES1	YES1 inhibitor
PK	Protein kinase inhibitor	YK	Tyrosine kinase inhibitor
-	-	A2	Alkylating at N-2 position of guanine
-	-	A6	Alkylating at O-6 of guanine
-	-	A7	Alkylating at N-7 position of guanine
-	-	Ab	Antibodies
-	-	ADA	Adenosine deaminase
-	-	AEMD	Altered energy metabolism drug
-	-	AGPAT2	AGPAT2 (LPAATB) inhibitor
-	-	AlkAg	Alkylating agent
-	-	AM	Antimetabolite
-	-	Ang	Angiogenesis inhibitor
-	-	anti-Ho	anti-Hormone
-	-	AO	Antioxidant
-	-	AP	Antiprotozoal
-	-	APH1	APH1A, APHiB gamma secretase inhibitors
-	-	Apo	Apoptosis inducer
-	-	AR	Androgen receptor
-	-	BAD	BAD inhibitor
-	-	BCL2	BCL2 inhibitor
-	-	BCR-ABL	BCR-ABL inhibitor
-	-	BIRC5	BIRC5 inhibitor
-	-	BRD	Bromodomain inhibiting
-	-	CASP	Caspase inhibitor
-	-	CC	Cell cycle
-	-	CCNT1	CCNT1 inhibitor
-	-	CD133	CD133 inhibitor
-	-	CDH16	CDH16 (KSP) inhibitor
-	-	CENP	CENP inhibitor
-	-	CK2	Casein kinase 2 inhibitor
-	-	CTNNB1	Beta catenin inhibior
-	-	CTSB	Capthepsin inhibitor
-	-	CXCR4	CXCR4 inhibitor
-	-	CYP17A1	CYP17A1 inhibitor
-	-	CYP19A1	CYP19A1 (aromatase) inhibitor
-	-	Db	DNA binder
-	-	DDI	DNA damage inducer
-	-	DDR	DNA damage repair
-	-	Df	Antifols (impairs the function of folic acids. This inhibits production of DNA, RNA, and proteins)
-	-	DHFR	DHFR inhibitor
-	-	Differentiator	Causes differentiation of progenitor cancer cells.
-	-	DNMT	DNA methylttransferase inhibitor
-	-	DOT1L	DOT1L inhibitor
-	-	Dr	Ribonucleotide reductase inhibitor
-	-	Ds	DNA synthesis inhibitor
-	-	EHMT1/2	EHMT1/2 inhibitor
-	-	EHMT2	EHMT2 inhibitor
-	-	EPAS1	EPAS1 inhibitor
-	-	ER	Selective Estrogen Receptor Modulators
-	-	ERG	ERG inhibitor
-	-	ETV	ETV1 inhibitor
-	-	EZH2	EZH2 inhibitor
-	-	F7	F7 inhibitor
-	-	FAS	FAS inhibitor
-	-	FASN	FASN inhibitor
-	-	FGF	FGF inhibitor
-	-	FRS	Free radical savenger
-	-	FT	Farnesel transferase inhibitor
-	-	FU-Antidote	5 fluorouracil antidote
-	-	GARTF	GARTF inhibitor
-	-	GEMIN2	GEMIN2 (SIP1) inhibitor
-	-	GLS	GLS inhibitor
-	-	GSTP1	GSTP1 inhibitor
-	-	GTPase	Ras, Raf and other GTPases
-	-	HDAC	Histone deacetylase
-	-	Hg-Smo	Hedgehog-Smoothen - B catenin
-	-	HIF1	HIF1 inhibitor
-	-	HK2	hexokinase II inhibitor
-	-	HMGCS1/2	HMGCS1/2 inhibitor
-	-	Ho	hormone
-	-	HPGD	HPGD inhibitor
-	-	HSP90	HSP90(AA1, AB1)
-	-	HYP	Hypoxia
-	-	IAP	XIAP, BIRC2,3,5,7,8
-	-	IDH1	IDH1 inhibitor
-	-	IDH2	IDH2 inhibitor
-	-	IDNARep	Inhibitor of DNA replication
-	-	IDO1	IDO1 inhibitor
-	-	IDUA	IDUA inhibitor
-	-	IL	Interleukin
-	-	IL6	IL6 inhibitor
-	-	IMPDH1	IMPDH1 inhibitor
-	-	IMPDH2	IMPDH2 inhibitor
-	-	INDO	Indoleamine 2,3-dioxygenase inhibitor
-	-	ITG	integrin affector
-	-	KDM1A	KDM1A inhibitor
-	-	KIF11	KIF11 (Eg5) inhibitor
-	-	Kinesin	Kinesin spindle protein inhibitor
-	-	KLF4	KLF4 inhibitor
-	-	KMT2A	KMT2A inhibitor
-	-	LDHA	LDHA inhibitor
-	-	MCL1	MCL1 inhibitor
-	-	MDM2	MDM2 inhibitor
-	-	MGLL	MGLL (MAGL) inhibitor
-	-	MGMT	MGMT inhibitor
-	-	Mito	Mitochondria; Warburg effect
-	-	MKNK1/2	MKNK1/2 inhibitor
-	-	MTF1	MTF1 inhibitor
-	-	MYC	c-Myc inhibitor
-	-	NAMPT	NAMPT inhibitor
-	-	NEDD8	NEDD8 (NAE) inhibitor
-	-	NFkB	Nuclear factor of kappa light polypeptide gene enhancer in B-cells
-	-	NOTCH	NOTCH inhibitor.
-	-	NR1H1/2	NR1H1/2 inhibitor
-	-	PARP	Poly(ADP-ribose)polymerase
-	-	PARP1	PARP1 inhibitor
-	-	PARP2	PARP2 inhibitor
-	-	Pase	Phosphatase inhibitor
-	-	PD	Phosphodiesterase inhibitor
-	-	PDE6D	PDE6D (PDE delta) inhibitor
-	-	PGR	PGR inhibitor
-	-	Pi	protein synthesis inhibitor
-	-	PI3KB	PI3KB inhibitor
-	-	PKM	PKM (PKM2) inhibitor
-	-	PORCN	porcupine inhibitor
-	-	PPARG	PPARG inhibitor
-	-	PPAT	PPAT inhibitor
-	-	PRMT5	PRMT5 inhibitor
-	-	PRMT6	PRMT6 inhibitor
-	-	Protein kinase A	PKA inhibitor
-	-	PSM	proteasome inhibitor
-	-	PTGS2	PTGS2 inhibitor
-	-	PYGL	PYGL inhibitor
-	-	RAD51	RAD51 inhibitor
-	-	RAS	RAS inhibitor
-	-	RASA1	RASA1 inhibitor
-	-	RDI	RNA damage inducer
-	-	RHO	RHO inhibitor
-	-	RNA polymerase I	RNA polymerase I inhibitor
-	-	RP	Radioprotectant
-	-	RPS6	RPS6 inhibitor
-	-	Rs	RNA synthesis inhibitor
-	-	RXR	Retinoic acid receptor
-	-	SERD	Selective estrogen receptor degrader
-	-	SERM	Selective estrogen receptor modulator
-	-	SETD8	SETD8 (N-Lysine Methyltransferase) inhibitor
-	-	SLC16A1	SLC16A1 inhibitor
-	-	SLC16A7	SLC16A7 inhibitor
-	-	SLC2A1	SLC2A1 inhibitor
-	-	SMO	SMO inhibitor
-	-	SMYD2	SMYD2 inhibitor
-	-	STAT	STAT(3,5) inhibitor
-	-	STAT3	STAT3 inhibitor
-	-	STAT5A/B	STAT5A/B inhibitor
-	-	T1	Topoisomerase 1 inhibitor
-	-	T2	Topoisomerase 2 inhibitor
-	-	TGFB1	TGFB1 inhibitor
-	-	TLR7	TLR7 inhibitor
-	-	TLR8	TLR8 inhibitor
-	-	Tu	Tubulin affecting
-	-	Tu-frag	Tubulin fragmenter
-	-	Tu-stab	Tubulin stabilizer
-	-	TXNRD	TXNRD (1,2,3) inhibitor
-	-	TYMS	TYMS inhibitor
-	-	UB-activating	Ubiquitin-activating enzyme
-	-	VCP	VCP inhibitor
-	-	WDR5	WDR5 inhibitor
-	-	Wnt	Wingless-type MMTV integration site family (WNT) inhibitor
-	-	XDH	XDH inhibitor
-	-	XPO1	XPO1 inhibitor
-	-	YWHA	YWHA antagonist

## Sheet: Pvalue TR-drugs
Drugs TR	AATF	ABL1	AES	AHR	AIP	AIRE	ANKRD1	APBB1	APC	APEX1	AR	ARID1A	ARID3A	ARNT	ARNTL	ARNTL2	ARX	ASCL1	ASH1L	ASXL1	ATF1	ATF2	ATF3	ATF4	ATF5	ATF6	ATF7	ATM	ATOH1	BACH1	BACH2	BARD1	BARX2	BCL11A	BCL11B	BCL3	BCL6	BDP1	BHLHE41	BIN1	BPTF	BRCA1	BRD7	BRIP1	BTAF1	BTF3	BTG2	CBFA2T3	CBFB
Methotrexate	0.147447	0.872538	0.38424	0.829399	0.140463	0.0981676	0.349637	0.309079	0.173041	0.129277	0.118431	0.612473	0.0140544	0.031122	0.0304464	0.519179	0.608069	0.00767051	0.501724	0.211051	0.598034	0.0361193	0.759964	0.616853	0.100304	0.595735	0.711848	0.76953	0.233899	0.992744	0.337574	0.0540219	0.0490416	0.00537899	0.689143	0.883993	0.518123	0.446167	0.493362	0.261121	0.877533	0.311231	9.07639e-07	0.820568	0.142784	0.0345635	0.309734	0.537478	0.00676818
6-Mercaptopurine	0.581908	0.49675	0.0235608	0.00704477	0.377711	0.478038	0.692943	0.139549	0.705243	0.175711	0.166334	0.415494	0.954604	0.0654187	0.144079	0.786537	0.971469	0.622701	0.132914	0.491357	0.924709	0.011636	0.223407	0.454055	0.106748	0.0130839	0.430158	0.373413	0.0015884	0.132046	0.165424	0.0210339	0.0231107	0.577778	0.196743	0.872275	0.416815	0.246835	0.57045	0.313108	0.0696387	0.615687	0.105756	0.969883	0.793171	0.488489	0.620916	0.725069	0.550521
6-Mercaptopurine	0.568417	0.703284	0.281514	0.0216309	0.801757	0.698141	0.766685	0.0338523	0.223193	0.0124188	0.212878	0.300603	0.950433	0.0703725	0.388642	0.477078	0.78037	0.296733	0.999057	0.999074	0.202336	0.0792	0.701863	0.6941	0.315799	0.136878	0.0991587	0.8814	0.00055537	0.000567736	0.375494	0.00277776	0.00312989	0.113089	0.215909	0.441338	0.181728	0.975254	0.261493	0.273494	0.0550707	0.533948	0.0581391	0.645225	0.991507	0.526773	0.882617	0.431136	0.126411
Nitrogen mustard	0.776807	0.0162387	0.0820818	0.758631	0.0797977	0.0498252	0.443251	0.138736	0.768467	0.00714874	0.0175157	0.240459	0.0190473	0.273351	0.240386	0.0469293	0.284424	0.0880991	0.837808	0.876276	0.0926735	4.5844e-07	0.389989	0.85415	0.310071	0.2546	0.21392	0.183669	0.517237	0.712128	0.000441371	0.000439857	0.000416299	0.199445	0.17937	0.0499546	0.0957729	0.835819	0.162645	0.737114	0.217221	0.0226998	0.0034624	0.195233	0.0358869	0.000232998	0.0855038	0.0931979	0.236476
Allopurinol	0.871315	0.802142	0.640886	0.115062	0.832634	0.389803	0.943193	0.195836	0.0440293	0.937212	0.29002	0.121569	0.349563	0.047031	0.334654	0.614878	0.855022	0.822804	0.823499	0.218929	0.74437	0.515803	0.116876	0.281228	0.0974805	0.141272	0.170448	0.334399	0.0108804	0.00202795	0.661781	0.18065	0.191466	0.689918	0.297768	0.169997	0.174476	0.468318	0.66981	0.535223	0.373424	0.393593	0.122891	0.916038	0.648566	0.81553	0.581057	0.232198	0.667969
Actinomycin D	0.979408	0.123774	0.142256	0.0770106	0.945742	0.813017	0.94071	0.368032	0.366409	0.470784	0.271988	0.49534	0.815723	0.0653833	0.583713	0.416651	0.109785	0.330562	0.407917	0.920973	0.0133436	0.00148066	0.82855	0.292579	0.619239	0.425607	0.102318	0.539999	0.463364	0.396769	0.870384	0.723688	0.705865	0.0712307	0.259207	0.455432	0.0147589	0.290257	0.221881	0.578522	0.136406	0.0995011	0.0706938	0.794171	0.138219	0.108043	0.807294	0.227764	0.080309
Chlorambucil	0.40061	0.330266	0.0548855	0.917209	0.019338	0.0388576	0.463612	0.0096385	0.664037	0.0317545	0.0225893	0.493983	0.225542	0.392738	0.123443	0.0187559	0.911842	0.307348	0.610247	0.266654	0.0315088	5.0707e-07	0.448816	0.939945	0.00473052	0.0249929	0.40213	0.426817	0.146608	0.553075	9.24809e-05	4.76511e-05	4.9063e-05	0.0537074	0.00214574	0.00252194	0.0531429	0.305455	0.101007	0.89275	0.21329	0.165469	8.83568e-06	0.633745	0.044084	5.80361e-05	0.0918229	0.230065	0.0748702
Thiotepa	0.258399	0.624918	0.770805	0.773524	0.0389197	0.00201214	0.0557413	0.098372	0.516404	0.177825	0.100669	0.857202	0.264381	0.654212	0.30214	0.95814	0.648986	0.649868	0.405959	0.553881	0.317899	0.000140722	0.774083	0.411648	0.0119035	0.397507	0.160762	0.423944	0.127501	0.295032	0.0533832	0.00622827	0.00618706	0.306801	0.0293665	0.058182	0.085146	0.352857	0.0700012	0.645984	0.706395	0.351252	7.12111e-06	0.697034	0.0121767	0.0112848	0.169364	0.212407	0.318416
Melphalan	0.82598	0.148513	0.105833	0.828995	0.137883	0.0896023	0.20563	0.0448019	0.930431	0.333162	0.0171959	0.290061	0.0432987	0.278631	0.185154	0.446643	0.551957	0.157494	0.395265	0.181393	0.0175919	2.19192e-06	0.248024	0.416905	0.0308989	0.221343	0.280236	0.154572	0.169615	0.929041	0.012931	0.000787336	0.000754953	0.161628	0.00356366	0.00576651	0.000801763	0.555291	0.139362	0.854573	0.119863	0.0302731	0.000272081	0.460287	0.0437675	0.0021943	0.173462	0.156924	0.182171
Triethylenemelamine	0.254837	0.46679	0.614238	0.994108	0.0228835	0.0063859	0.106227	0.125603	0.882101	0.172523	0.171504	0.841446	0.299421	0.509638	0.249575	0.990588	0.591904	0.6363	0.373034	0.373053	0.295844	0.000105692	0.543615	0.533597	0.105757	0.511744	0.200801	0.431271	0.0699107	0.462492	0.036953	0.00254694	0.00239966	0.574864	0.0316287	0.0245594	0.18525	0.525057	0.152207	0.496109	0.64038	0.106816	6.49038e-06	0.690158	0.0131706	0.0139509	0.165342	0.14126	0.611801
Dromostanolone Propionate	0.4026	0.303918	0.0381392	0.104961	0.0516771	0.490229	0.0459014	0.341616	0.851303	0.599318	0.0127807	0.490727	0.134684	0.0635853	0.395822	0.658105	0.303042	0.936626	0.174926	0.893478	0.410323	0.635886	0.848378	0.507769	0.0818976	0.450705	0.0611277	0.521544	0.542359	0.924121	0.229061	0.425198	0.437532	0.135865	0.407553	0.152788	0.165428	0.249343	0.930095	0.746992	0.0728451	0.0361699	0.491573	0.0209318	0.230526	0.320564	0.780184	0.53694	0.117261
Acrichine	0.753198	0.158114	0.000657254	0.0385825	0.937794	0.716423	0.603924	0.110182	0.487748	0.75582	0.0695882	0.630761	0.183282	0.0121098	0.930489	0.541382	0.840279	0.422297	0.174071	0.559807	0.0687323	0.0785446	0.323721	0.1889	0.753914	0.0988368	0.00105357	0.265684	0.530271	0.978638	0.11736	0.466498	0.431846	0.0193308	0.123207	0.0627058	0.083324	0.586755	0.597907	0.994433	0.0109605	0.00565952	0.000239101	0.95061	0.979855	0.0087755	0.91314	0.105444	0.0239884
Fluorouracil	0.0259767	0.707184	0.169405	0.818781	0.118049	0.289212	0.483331	0.0772083	0.188942	0.115521	0.196242	0.656111	0.215549	0.296002	0.463399	0.191727	0.99393	0.539212	0.336249	0.919061	0.319614	0.000330985	0.629877	0.747357	0.399687	0.644102	0.484272	0.713992	0.434305	0.240999	0.30643	0.00384605	0.00360296	0.039546	0.217159	0.742256	0.546003	0.0647721	0.00333512	0.905839	0.670867	0.244105	6.00481e-08	0.117281	0.115045	0.00154127	0.0891221	0.978808	0.0434496
Nandrolone phenpropionate	0.555258	0.631388	0.739909	0.888313	0.979665	0.216721	0.417145	0.368645	0.156489	0.951823	0.596296	0.489566	0.584462	0.244026	0.661753	0.770024	0.740016	0.998641	0.722005	0.112282	0.365935	0.751986	0.524178	0.77188	0.861026	0.724668	0.777	0.85912	0.5533	0.754032	0.556034	0.725399	0.678946	0.445282	0.305003	0.877988	0.961507	0.959215	0.931897	0.0873903	0.911578	0.175397	0.704964	0.137744	0.246793	0.472566	0.90602	0.519512	0.553737
Testolactone	0.704317	0.341743	0.370714	0.393305	0.951044	0.292999	0.62326	0.82002	0.17615	0.524197	0.2056	0.868859	0.73727	0.569689	0.849768	0.300544	0.955106	0.389391	0.246398	0.241306	0.065288	0.756996	0.870371	0.909446	0.0284292	0.237146	0.873658	0.887707	0.618657	0.883054	0.907437	0.318019	0.300108	0.705736	0.948513	0.967594	0.685603	0.0581003	0.217349	0.785867	0.164493	0.364901	0.918217	0.367719	0.548654	0.203288	0.276709	0.349939	0.761035
Mithramycin	0.294908	0.0302159	0.455573	0.484528	0.0150165	0.542316	0.974858	0.729042	0.451512	0.590235	0.894248	0.809556	0.186993	0.404	0.83898	0.896263	0.232911	0.241453	0.0989511	0.801784	0.97454	0.562761	0.747158	0.514137	0.442708	0.109005	0.284782	0.406554	0.161998	0.132216	0.00518607	0.00157627	0.00181838	0.219609	0.902719	0.710919	0.169431	0.648662	0.193864	0.596531	0.0151631	0.712286	0.0475827	0.624503	0.0798293	0.14431	0.892596	0.953788	0.230478
Pipobroman	0.087852	0.208155	0.342429	0.364156	0.179402	0.000621358	0.0497094	0.1266	0.038779	0.377898	0.0980199	0.424372	0.147169	0.116997	0.418506	0.414393	0.512218	0.7494	0.705028	0.462911	0.284895	0.0030781	0.993827	0.766174	0.301484	0.260555	0.962035	0.832419	0.964847	0.0558421	0.0428115	0.167023	0.160212	0.277095	0.0178784	0.0598463	0.0822381	0.364294	0.104058	0.903055	0.693043	0.525701	0.00316817	0.993662	0.146721	0.0111882	0.085735	0.745143	0.282475
Cyclophosphamide	0.38024	0.729947	0.54631	0.417042	0.939816	0.421721	0.970312	0.270985	0.774663	0.202333	0.218166	0.159605	0.265269	0.468466	0.398508	0.131307	0.430419	0.831558	0.404234	0.649743	0.327014	0.900745	0.618775	0.920721	0.847176	0.811276	0.517418	0.244453	0.0306611	0.443717	0.137401	0.990027	0.99413	0.520704	0.653374	0.0912566	0.50903	0.636573	0.204504	0.592688	0.890387	0.706452	0.257807	0.902058	0.494714	0.965972	0.804846	0.502469	0.815506
Mitomycin	0.199466	0.331946	0.125464	0.417349	0.304308	0.0541184	0.0478158	0.100534	0.354418	0.400929	0.662124	0.94563	0.493662	0.452164	0.976535	0.35752	0.296982	0.75315	0.326163	0.202983	0.229218	0.000624318	0.732915	0.0716141	0.00123954	0.99578	0.243328	0.152571	0.792409	0.0823295	0.420049	0.0623769	0.0591277	0.530388	0.102513	0.0597945	0.0216538	0.34896	0.065859	0.56034	0.774709	0.323053	1.69842e-06	0.537006	0.0242571	0.00641133	0.405336	0.0746862	0.548669
Floxuridine	0.00133349	0.0654055	0.25823	0.0915859	0.150812	0.0213218	0.715107	0.0692745	0.598182	0.33047	0.0476032	0.628891	0.879441	0.0558273	0.870967	0.441461	0.233703	0.980337	0.419198	0.488221	0.322286	0.120028	0.103929	0.221616	0.735108	0.537695	0.986163	0.224982	0.410068	0.351152	0.245357	0.0571942	0.0640437	0.100657	0.00385616	0.507612	0.565579	0.10427	0.00854649	0.179713	0.715763	0.562448	3.36601e-08	0.317877	0.764256	0.145903	0.0567206	0.514713	0.110599
Hydroxyurea	0.0212489	0.312125	0.227067	0.799694	0.0028967	0.00797359	0.0402592	0.712009	0.649931	0.253106	0.152823	0.376872	0.800862	0.128472	0.00772563	0.488118	0.389117	0.727984	0.539643	0.311378	0.931395	0.00674458	0.703957	0.745502	0.762296	0.0517745	0.765187	0.784599	0.0135806	0.791494	0.0621369	0.0555023	0.0515966	0.230702	0.111805	0.376258	0.365408	0.188879	0.0868711	0.0323729	0.310949	0.358834	0.0104269	0.247329	0.00964048	0.220484	0.036648	0.342294	0.258654
Uracil mustard	0.634744	0.159989	0.0850329	0.820306	0.104141	0.0208118	0.132376	0.11969	0.455942	0.220245	0.0823111	0.648922	0.174003	0.258196	0.0892479	0.602883	0.689875	0.638075	0.299374	0.293666	0.0962249	2.69989e-05	0.509716	0.344353	0.095041	0.426032	0.366991	0.727328	0.114724	0.853946	0.00519337	0.0024065	0.00226544	0.490092	0.0245762	0.0134698	0.0137309	0.178628	0.0766661	0.466237	0.269429	0.103581	3.62737e-05	0.556169	0.0207609	0.00418629	0.0417886	0.166962	0.547667
Dexamethasone Decadron	0.793923	0.885105	0.506299	0.952854	0.762563	0.75419	0.78362	0.718699	0.943626	0.0905817	0.618701	0.392612	0.974535	0.866046	0.586069	0.289115	0.853522	0.785112	0.561849	0.999364	0.896126	0.750247	0.888408	0.493614	0.944505	0.307005	0.524942	0.642871	0.967417	0.00617117	0.900109	0.955357	0.929879	0.469943	0.74786	0.181587	0.955273	0.931373	0.823116	0.88949	0.172052	0.491486	0.766606	0.205712	0.829996	0.907641	0.889994	0.512899	0.497003
Dacarbazine	0.517998	0.825165	0.510568	0.478685	0.887028	0.73109	0.613484	0.640449	0.5379	0.0816658	0.570563	0.156093	0.47215	0.813571	0.710613	0.460255	0.815906	0.476582	0.650376	0.505454	0.258349	0.171049	0.346686	0.942403	0.842325	0.228795	0.889776	0.285497	0.143054	0.171899	0.485699	0.674777	0.687141	0.432491	0.689181	0.823649	0.891849	0.628803	0.502874	0.307429	0.368371	0.869206	0.32226	0.570313	0.120711	0.362159	0.202863	0.679359	0.454669
Dacarbazine	0.522812	0.775707	0.308136	0.40633	0.166301	0.156298	0.210207	0.0740326	0.247974	0.616406	0.378865	0.235828	0.315103	0.26465	0.269421	0.0194392	0.369816	0.326624	0.950203	0.720042	0.362188	0.10988	0.713636	0.822056	0.287911	0.127198	0.0483279	0.477793	0.0021154	0.100854	0.837102	0.56675	0.554282	0.32567	0.321002	0.221136	0.6329	0.605771	0.931387	0.212902	0.0103051	0.848441	0.530559	0.442627	0.407512	0.0933945	0.854609	0.993146	0.329278
Vinblastine	0.99429	0.0367833	0.07736	0.817134	0.38144	0.897505	0.106742	0.473763	0.0337672	0.582872	0.0350765	0.804076	0.590424	0.671928	0.478014	0.939293	0.220537	0.351243	0.00959942	0.153989	0.597934	0.11202	0.874678	0.556097	0.770431	0.488688	0.40396	0.421535	0.476871	0.420415	0.44706	0.119088	0.122793	0.376754	0.0196297	0.159931	0.0489047	0.269525	0.698371	0.770202	0.521032	0.400468	0.736311	0.324955	0.150921	0.795396	0.487278	0.121188	0.354557
Acetalax	0.822513	0.507123	0.893568	0.55889	0.0698609	0.873089	0.948238	0.190981	0.380227	0.612562	0.878803	0.0181582	0.0287799	0.241407	0.457192	0.498897	0.531147	0.0824182	0.000965762	0.0598341	0.00248715	0.631336	0.72218	0.69889	0.292227	0.775974	0.371599	0.0897379	0.747248	0.369878	0.392087	0.298838	0.305961	0.0905053	0.253367	0.391402	0.915525	0.893279	0.195116	0.0332927	0.102961	0.678335	0.0965031	0.803314	0.694795	0.387059	0.0806518	0.840817	0.0907654
Cytarabine	0.116765	0.530208	0.412456	0.100513	0.0995374	0.042981	0.564369	0.76808	0.626644	0.052155	0.255497	0.326883	0.0286759	0.0141207	0.33857	0.127013	0.46284	0.00997682	0.0688713	0.27321	0.928206	0.00649356	0.289965	0.613462	0.0483216	0.829277	0.816109	0.044017	0.11991	0.692235	0.122475	0.0241817	0.0234829	0.0272397	0.139117	0.108441	0.26088	0.963649	0.814276	0.338378	0.581466	0.28986	2.91237e-08	0.653233	0.0378153	0.00917556	0.616764	0.536746	0.0279838
Vincristine	0.453412	0.354868	0.265785	0.384133	0.983615	0.455577	0.669412	0.236504	0.979372	0.3153	0.104014	0.477285	0.72813	0.658728	0.84382	0.972326	0.155206	0.20964	0.544197	0.000303646	0.0869257	0.332122	0.4462	0.0584335	0.100851	0.842239	0.754412	0.519054	0.587197	0.14895	0.826811	0.738142	0.736446	0.480073	0.145033	0.296314	0.598423	0.454376	0.99151	0.668745	0.993324	0.269368	0.619967	0.143874	0.413163	0.430238	0.953486	0.76864	0.476858
Megestrol acetate	0.998144	0.186096	0.452063	0.867869	0.692728	0.384798	0.543034	0.741584	0.916094	0.327858	0.621125	0.23764	0.500466	0.939652	0.591192	0.976212	0.141625	0.600949	0.0282581	0.772186	0.693081	0.559082	0.828065	0.761786	0.140938	0.573671	0.289712	0.178511	0.366375	0.901695	0.24505	0.436403	0.432894	0.311981	0.0872145	0.482951	0.736137	0.265547	0.843075	0.888248	0.442575	0.749592	0.76985	0.339372	0.880826	0.740748	0.391683	0.0654662	0.319887
tfdu	0.218209	0.521556	0.627198	0.331433	0.0117417	0.21107	0.799506	0.227797	0.87353	0.597918	0.0925046	0.634962	0.368118	0.200421	0.626289	0.802837	0.762703	0.19414	0.952737	0.734143	0.0749917	6.32938e-05	0.618125	0.168758	0.109169	0.896758	0.191774	0.188022	0.77243	0.191226	0.100751	0.000164456	0.00016017	0.0429569	0.0999844	0.104139	0.984132	0.513717	0.122744	0.918593	0.912599	0.21271	1.43975e-08	0.957316	0.0355636	0.00655139	0.257912	0.419332	0.0541463
Procarbazine	0.261951	0.361962	0.443734	0.310845	0.681805	0.969336	0.072774	0.672015	0.246556	0.930673	0.507239	0.254887	0.671305	0.543978	0.826309	0.101136	0.565801	0.964319	0.113191	0.97128	0.09574	0.593181	0.928082	0.691727	0.096888	0.374546	0.524253	0.76649	0.332081	0.815895	0.993365	0.263808	0.255915	0.184745	0.678946	0.673512	0.83198	0.946683	0.87194	0.418036	0.678006	0.53929	0.958966	0.567365	0.598296	0.540244	0.69538	0.536393	0.200127
Lomustine	0.144906	0.170925	0.433299	0.0681533	0.413936	0.454862	0.96331	0.481958	0.891034	0.311813	0.022583	0.359267	0.448843	0.0374622	0.0699298	0.758629	0.77788	0.795143	0.435195	0.353847	0.0426377	0.086997	0.994117	0.685798	0.401529	0.026132	0.23839	0.601286	0.301061	0.46004	0.0879503	0.0223793	0.0238923	0.00350354	0.316849	0.180673	0.258572	0.184694	0.550976	0.430973	0.0132116	0.258585	0.0748578	0.845638	0.565531	0.393891	0.854596	0.408396	0.00414257
Daunorubicin	0.427851	0.101681	0.158318	0.0538514	0.696192	0.679018	0.718613	0.678336	0.843393	0.461061	0.210337	0.937657	0.965045	0.0472933	0.618749	0.155159	0.0577529	0.24008	0.0141835	0.901676	0.150672	0.0066082	0.89816	0.0286162	0.823828	0.620138	0.237171	0.17045	0.566018	0.346796	0.825547	0.799231	0.796452	0.397787	0.750973	0.0778196	0.0318931	0.838978	0.245437	0.643046	0.0784004	0.0311802	0.0120348	0.0868104	0.890019	0.0685806	0.85086	0.834537	0.422329
Daunorubicin	0.913463	0.121624	0.675258	0.34807	0.726478	0.206134	0.656906	0.574468	0.18672	0.220896	0.176676	0.767744	0.503647	0.515129	0.194371	0.341582	0.045961	0.16578	0.0622313	0.289965	0.239446	0.148988	0.769661	0.0142568	0.810268	0.60542	0.972198	0.206929	0.510936	0.780236	0.468751	0.527562	0.544663	0.235114	0.814993	0.31814	0.106598	0.806411	0.175614	0.542202	0.0458844	0.0955213	0.072068	0.0272451	0.598968	0.191661	0.664231	0.952275	0.254516
Streptozocin	0.38158	0.62563	0.568351	0.785516	0.887918	0.57003	0.00914733	0.905435	0.175189	0.344551	0.547843	0.829876	0.271892	0.968492	0.459771	0.705477	0.707591	0.193855	0.356087	0.347041	0.303567	0.0987859	0.846345	0.281115	0.512151	0.697661	0.467917	0.0455252	0.549632	0.471057	0.338151	0.926413	0.899644	0.306352	0.124632	0.407985	0.36311	0.192132	0.388795	0.470694	0.931255	0.83112	0.752155	0.227656	0.899219	0.216431	0.388175	0.901456	0.281932
Calusterone	0.590487	0.933975	0.880564	0.999157	0.319926	0.706995	0.165102	0.20128	0.160278	0.297472	0.30057	0.607129	0.826446	0.492954	0.961202	0.509407	0.235844	0.884802	0.717763	0.15641	0.95205	0.868469	0.598533	0.731332	0.00701362	0.345705	0.383006	0.125359	0.117194	0.671432	0.328031	0.3803	0.360147	0.387471	0.389143	0.81122	0.85389	0.379609	0.637833	0.283085	0.0561858	0.0437396	0.123211	0.00210077	0.514206	0.197776	0.485079	0.954253	0.429687
Estramustine	0.0300576	0.950416	0.0281318	0.710338	0.223226	0.505126	0.235079	0.556311	0.21946	0.662661	0.142033	0.663794	0.551082	0.853387	0.996403	0.383217	0.00717736	0.656242	0.860237	0.083895	0.75624	0.431898	0.616717	0.53163	0.226709	0.00053756	0.700622	0.459686	0.975174	0.26385	0.955933	0.22676	0.260828	0.0794437	0.393604	0.279102	0.0781751	0.0471366	0.46255	0.296862	0.106216	0.864203	0.00327563	0.632643	0.311009	0.0442882	0.730758	0.875911	0.0743118
Vinblastine	0.664347	0.267375	0.448724	0.659192	0.0723792	0.301769	0.178049	0.0137898	0.112962	0.645467	0.819709	0.267964	0.706459	0.766981	0.0190277	0.625663	0.16553	0.136064	0.841095	0.695339	0.0165771	0.0244015	0.789147	0.241816	0.494653	0.926018	0.733621	0.92751	0.938793	0.684225	0.197945	0.461969	0.465148	0.0697908	0.102666	0.0742984	0.133592	0.576538	0.147208	0.9426	0.705127	0.425787	0.599923	0.256858	0.0469057	0.152418	0.965511	0.639916	0.0704654
Fluphenazine	0.175333	0.00260077	0.699565	0.998938	0.805035	0.43817	0.07745	0.817035	0.369896	0.118105	0.882199	0.980529	0.0534471	0.483846	0.657773	0.290204	0.816822	0.751944	0.61258	0.407803	0.707393	0.314712	0.266436	0.351198	0.387689	0.923293	0.634597	0.472885	0.803274	0.453858	0.560657	0.456202	0.466848	0.123279	0.804965	0.750905	0.391093	0.119572	0.474736	0.947358	0.266972	0.773589	0.492996	0.00287055	0.989236	0.0704295	0.620758	0.46663	0.125602
Arsenic trioxide	0.337953	0.0352243	0.252319	0.0156582	0.226063	0.023167	0.55522	0.837554	0.863872	0.665523	0.0235606	0.121313	0.649224	0.00535605	0.563002	0.242522	0.190454	0.825031	0.0625965	0.91941	0.0752235	0.165605	0.708073	0.393736	0.245367	0.221206	0.00898251	0.136375	0.065808	0.634367	0.625024	0.520558	0.527693	0.262547	0.178893	0.373857	0.164069	0.0176641	0.769506	0.124514	0.299043	0.151172	0.160469	0.65528	0.0246037	0.817318	0.496442	0.0941569	0.295958
Azacitidine	0.225858	0.893483	0.786466	0.27254	0.888884	0.559275	0.971377	0.00823185	0.738369	0.397678	0.36205	0.641258	0.238778	0.313493	0.429068	0.585703	0.716624	0.0446679	0.20205	0.895599	0.192202	0.956502	0.29583	0.411621	0.999009	0.384155	0.107298	0.855873	0.044187	0.488489	0.327907	0.608295	0.595578	0.494998	0.227349	0.862988	0.58874	0.110585	0.00335378	0.1607	0.749664	0.825879	0.0155742	0.371465	0.325224	0.531984	0.0115099	0.144671	0.540183
Cladribine	0.543173	0.327353	0.702229	0.720696	0.131345	0.471334	0.802927	0.620112	0.0677914	0.944143	0.868014	0.945508	0.139052	0.378292	0.107945	0.0592787	0.180343	0.000423688	0.387658	0.761729	0.689773	0.115803	0.909055	0.167643	0.435304	0.0861248	0.288024	0.0833511	0.512801	0.394761	0.320772	0.141626	0.13941	0.658793	0.682953	0.818972	0.144105	0.0974233	0.166011	0.173583	0.373721	0.924799	1.07168e-06	0.217479	0.0206931	0.202648	0.0367106	0.482641	0.696608
Mithramycin	0.756702	0.316592	0.0212082	0.00756515	0.930191	0.913103	0.746245	0.830727	0.351047	0.793643	0.536175	0.622369	0.601759	0.0264846	0.978963	0.728242	0.058594	0.0404067	0.194788	0.925507	0.0421969	0.0768861	0.425055	0.0666925	0.380417	0.166591	0.193919	0.224906	0.394415	0.377721	0.76749	0.922108	0.931079	0.520442	0.594452	0.189075	0.527236	0.341303	0.0392781	0.952501	0.272065	0.0674141	0.1725	0.173138	0.920905	0.0147558	0.0697781	0.294365	0.599087
Asparaginase	0.547883	0.0721237	0.968666	0.551485	0.149212	0.576366	0.0113217	0.2113	0.0469533	0.501739	0.234527	0.24758	0.290831	0.297823	0.419636	0.089992	0.463221	0.0116271	0.006036	0.327531	0.496911	0.00276397	0.0729668	0.740336	0.769141	0.484598	0.3082	0.695006	0.241669	0.12683	0.771765	0.990402	0.95879	0.285796	0.0353409	0.819716	0.174582	0.752784	0.327774	0.04616	0.0018464	0.813896	0.0985075	0.403281	0.0805046	0.874865	0.677983	0.331873	0.348347
Ifosfamide	0.222522	0.822646	0.0308133	0.00228321	0.355762	0.841127	0.95589	0.980147	0.854034	0.338125	0.465962	0.379207	0.806936	0.00316005	0.104482	0.256707	0.236804	0.908515	0.298299	0.782919	0.0132192	0.301182	0.365656	0.00425778	0.97479	0.182011	0.0177135	0.202654	0.614275	0.153661	0.379788	0.0729896	0.0889292	0.00578012	0.20238	0.914236	0.145542	0.590546	0.20131	0.857274	0.475443	0.424038	0.0198024	0.165183	0.762676	0.166972	0.110572	0.37115	0.0064213
Acetalax	0.790695	0.414027	0.957023	0.566698	0.106238	0.982095	0.943587	0.285425	0.398898	0.620812	0.645469	0.0265223	0.0152894	0.212122	0.501432	0.909199	0.394023	0.241653	0.000347304	0.0590956	0.00337744	0.729634	0.736754	0.683227	0.11496	0.566921	0.413032	0.156185	0.649561	0.75577	0.872086	0.351306	0.361874	0.749369	0.142014	0.498006	0.834737	0.865286	0.233446	0.0984906	0.124982	0.685507	0.259269	0.635095	0.767871	0.737645	0.114686	0.439067	0.69088
Fludarabine	0.479158	0.0541505	0.380937	0.233305	0.996532	0.26034	0.0251688	0.149843	0.571446	0.125651	0.89922	0.971494	0.0847308	0.922772	0.974966	0.584824	0.0424009	0.0432618	0.975365	0.385478	0.247286	0.0953298	0.668236	0.99754	0.134549	0.667926	0.165753	0.296615	0.21768	0.56788	0.476078	0.0279158	0.0326406	0.184683	0.0762616	0.456617	0.0669025	0.448436	0.80107	0.542535	0.9406	0.764998	3.11255e-06	0.48872	0.38964	0.0397382	0.277449	0.636574	0.207507
Cisplatin	0.475274	0.489571	0.256518	0.664686	0.809353	0.00853642	0.176197	0.0382282	0.173232	0.109893	0.00324725	0.972041	0.191672	0.0440081	0.10094	0.935065	0.662962	0.137251	0.261298	0.783862	0.4395	0.107292	0.779317	0.40993	0.00587568	0.00963401	0.189493	0.904588	0.596117	0.664844	0.402404	0.304964	0.304134	0.0326207	0.0195851	0.0250087	0.0154549	0.442567	0.452136	0.709441	0.0025897	0.686072	0.00109322	0.409173	0.816087	0.280919	0.799001	0.610305	0.0411149
Isotretinoin	0.359928	0.306474	0.3851	0.137118	0.113092	0.97769	0.805702	0.0784965	0.020908	0.544796	0.734019	0.00769386	0.160839	0.231271	0.642605	0.727572	0.813164	0.197976	0.207365	0.825193	0.0191591	0.252615	0.107129	0.583806	0.000921859	0.96284	0.390027	0.0204766	0.0954639	0.921148	0.902857	0.0121405	0.0124771	0.994826	0.0293055	0.217488	0.0169243	0.411609	0.377346	0.807151	0.0770728	0.110248	0.876693	0.17152	0.687225	0.473887	0.495902	0.712887	0.994523
Teniposide	0.653021	0.0161959	0.0194797	0.515562	0.637832	0.277867	0.50089	0.125445	0.927124	0.235596	0.483261	0.942752	0.937617	0.649211	0.869701	0.720333	0.0792296	0.0225253	0.032412	0.620704	0.37231	0.000697368	0.71257	0.015224	0.288543	0.765453	0.792055	0.345528	0.440881	0.254271	0.543743	0.277788	0.27646	0.999327	0.0858419	0.120199	0.000997245	0.540373	0.0354716	0.483697	0.380253	0.0174226	0.000973109	0.220667	0.187525	0.0107683	0.299318	0.252895	0.963514
Doxorubicin	0.206796	0.153607	0.173988	0.032811	0.355788	0.715504	0.635371	0.444668	0.688156	0.832914	0.189706	0.50162	0.4703	0.165427	0.680684	0.703814	0.0318825	0.0196914	0.071777	0.299311	0.111381	0.00356292	0.751876	0.0324535	0.215414	0.580374	0.384568	0.0550191	0.101476	0.0626875	0.833482	0.880041	0.901676	0.618849	0.981338	0.119163	0.360336	0.817584	0.0807003	0.686853	0.231722	0.0428521	0.0767966	0.22506	0.924043	0.0520718	0.80016	0.96084	0.604992
Fludarabine	0.678409	0.390517	0.793438	0.8317	0.0681659	0.824698	0.413575	0.513809	0.00280269	0.75231	0.210527	0.37996	0.0309276	0.622606	0.550136	0.0434688	0.137645	0.0176152	0.60105	0.942261	0.298304	0.0598788	0.286204	0.357141	0.774679	0.304187	0.0234083	0.11942	0.316446	0.489966	0.659807	0.05655	0.0591199	0.609648	0.280158	0.949448	0.31497	0.726877	0.659016	0.233789	0.223297	0.0955592	7.1646e-06	0.0481955	0.10607	0.178772	0.963187	0.435299	0.758581
Bleomycin	0.0663437	0.798099	0.0434765	0.9995	0.0922161	0.333388	0.886172	0.0764981	0.0661905	0.830486	0.00621748	0.218618	0.168503	0.126664	0.0779724	0.12448	0.559293	0.0362403	0.0323425	0.305501	0.922538	0.632105	0.994409	0.554545	0.712883	0.61848	0.407939	0.627403	0.000743564	0.957929	0.17093	0.437155	0.431128	0.724048	0.239998	0.0102682	0.211892	0.434303	0.0120541	0.120112	0.348832	0.319971	0.0184657	0.0794739	0.0446529	0.939742	0.0777391	0.674703	0.649243
Paclitaxel	0.99115	0.125786	0.654812	0.232296	0.0961592	0.671124	0.458093	0.767021	0.000556214	0.977394	0.537122	0.917603	0.486971	0.261551	0.133149	0.882683	0.0600717	0.486851	0.022714	0.945833	0.883631	0.0491101	0.358622	0.784284	0.70459	0.789706	0.453086	0.536194	0.595089	0.0328138	0.300031	0.148437	0.153089	0.546748	0.132788	0.390078	0.111469	0.0424714	0.232244	0.744729	0.51326	0.596369	0.155854	0.885286	0.143217	0.601106	0.644888	0.176439	0.526088
Decitabine	0.654838	0.0802988	0.590347	0.867833	0.919166	0.110513	0.578081	0.458332	0.0890179	0.300928	0.708314	0.321816	0.295753	0.928734	0.34905	0.256881	0.740124	0.775462	0.446559	0.530425	0.685542	0.405095	0.851685	0.318964	0.206094	0.924739	0.819995	0.833243	0.651796	0.608927	0.153287	0.946665	0.949469	0.542213	0.364076	0.524162	0.806546	0.533723	0.624432	0.342567	0.629923	0.353255	0.207994	0.493134	0.781689	0.150304	0.224042	0.916352	0.502853
Mitomycin	0.275498	0.453489	0.0746676	0.0904804	0.759414	0.298929	0.846091	0.0630946	0.470513	0.208897	0.262594	0.858566	0.678426	0.0462012	0.929967	0.440542	0.155388	0.174664	0.94174	0.359764	0.0429866	9.74631e-05	0.0963999	0.15677	0.028764	0.407769	0.983866	0.580579	0.971123	0.265066	0.176153	0.127251	0.121496	0.582009	0.127653	0.109801	0.00501188	0.464381	0.0222842	0.949778	0.0930469	0.232818	6.73724e-05	0.5387	0.274339	0.00151816	0.0610114	0.271888	0.646527
Bendamustine	0.138849	0.131827	0.576451	0.765728	0.456242	0.70416	0.829166	0.772812	0.914283	0.621527	0.591784	0.437087	0.498827	0.873321	0.12047	0.4861	0.0264008	0.0350458	0.57168	0.2976	0.866346	0.0604383	0.041247	0.305596	0.13907	0.990474	0.723452	0.050162	0.811033	0.223024	0.230523	0.862804	0.844669	0.010865	0.847613	0.181901	0.0302118	0.284852	0.0819521	0.231767	0.360347	0.642495	0.533575	0.384873	0.998257	0.141007	0.412502	0.336848	0.0137111
Etoposide	0.261192	0.139016	0.00982053	0.183807	0.261306	0.361762	0.465581	0.203678	0.317167	0.527467	0.148495	0.884506	0.721207	0.204784	0.664125	0.593742	0.166859	0.237117	0.00123473	0.449903	0.614791	0.00134122	0.940354	0.00969019	0.193328	0.830379	0.771263	0.039803	0.92754	0.0264693	0.462482	0.204568	0.205958	0.752431	0.0228906	0.0376016	0.00422264	0.256539	0.0821955	0.100887	0.721724	0.0231269	5.0064e-06	0.160942	0.186508	0.00118428	0.281761	0.30402	0.74366
Homoharringtonine	0.437631	0.00529102	0.287073	0.229604	0.127743	0.940894	0.444741	0.410788	0.00768688	0.982155	0.413676	0.300057	0.321147	0.328568	0.208638	0.914165	0.00563947	0.00578807	0.00183091	0.328066	0.95213	0.0520564	0.706303	0.237347	0.035804	0.917892	0.059901	0.661145	0.0255958	0.0652224	0.464861	0.0921822	0.0847857	0.583863	0.384401	0.57014	0.250278	0.476538	0.0916891	0.718596	0.343677	0.172738	0.804685	0.649915	0.00137052	0.112623	0.625654	0.144443	0.588748
Mithramycin	0.557062	0.166005	0.330319	0.511603	0.117352	0.626408	0.849232	0.480056	0.458822	0.995575	0.9773	0.932204	0.146789	0.542047	0.307219	0.208288	0.355638	0.0507855	0.090465	0.868868	0.991231	0.900997	0.864136	0.632945	0.200336	0.707927	0.0221269	0.49215	0.55704	0.165145	0.0295671	0.00964734	0.0103805	0.553773	0.572751	0.642114	0.120043	0.123047	0.0620688	0.958135	0.0483575	0.769261	0.198062	0.703654	0.0415706	0.428433	0.752081	0.218518	0.559358
Tegafur	0.835173	0.939242	0.116769	0.866625	0.853823	0.882986	0.244977	0.00338767	0.0361387	0.160636	0.0724952	0.181298	0.905289	0.863548	0.041402	0.0027081	0.843234	0.301541	0.930899	0.816658	0.590727	0.000139714	0.289916	0.421112	0.0320441	0.20935	0.0886566	0.0244118	0.89997	0.0819873	0.654544	0.0591853	0.0584861	0.1506	0.00570046	0.179069	0.987274	0.000850933	0.00621832	0.623853	0.253292	0.550051	0.00551735	0.158806	0.601965	0.118264	0.0696392	0.403122	0.176721
Parthenolide	0.920982	0.594376	0.549559	0.901021	0.613608	0.686937	0.543986	0.334137	0.724037	0.210695	0.256072	0.372855	0.631838	0.206869	0.465519	0.899021	0.291893	0.338221	0.392847	0.732985	0.0461433	0.28903	0.681503	0.583026	0.959205	0.106053	0.812248	0.395487	0.824458	0.432384	0.0390256	0.120914	0.114602	0.18206	0.184849	0.624001	0.681063	0.653397	0.980813	0.690474	0.269291	0.974992	0.986279	0.198205	0.598138	0.608978	0.301668	0.416602	0.222172
Dexrazoxane	0.23596	0.0601253	0.710406	0.178559	0.680042	0.358411	0.685541	0.230852	0.14094	0.410343	0.548324	0.828017	0.482412	0.121614	0.48294	0.160337	0.0419868	0.550322	0.918967	0.847099	0.0580931	0.00724605	0.283264	0.620212	0.123609	0.761709	0.967242	0.910337	0.814544	0.977916	0.0738696	0.0571859	0.0619697	0.194868	0.873504	0.0932973	0.744441	0.404148	0.606884	0.00648295	0.979216	0.0134357	0.00678241	0.32757	0.0479823	0.000609472	0.489449	0.144057	0.19643
Tamoxifen	0.837167	0.496395	0.158082	0.409903	0.63063	0.744375	0.484951	0.644758	0.373469	0.034946	0.390924	0.153758	0.736367	0.102009	0.22785	0.00323173	0.697992	0.0270506	0.0439525	0.546757	0.388783	0.0947079	0.168521	0.116221	0.365961	0.441704	0.346016	0.331625	0.853451	0.340857	0.0308405	0.0155755	0.0164713	0.0724627	0.793939	0.598686	0.217795	0.539037	0.737817	0.483901	0.618711	0.00387499	0.526487	0.00412634	0.472762	0.00343335	0.864332	0.86872	0.0702154
Pentostatin	0.792445	0.722547	0.579548	0.626023	0.2469	0.83699	0.389923	0.899102	0.699637	0.348009	0.282862	0.173974	0.308477	0.894173	0.725453	0.27389	0.916172	0.520891	0.880597	0.56472	0.240715	0.124673	0.538599	0.75489	0.939061	0.719775	0.950579	0.348248	0.258014	0.377836	0.894144	0.867557	0.863109	0.166483	0.725718	0.948563	0.575687	0.598443	0.631644	0.321285	0.421264	0.766034	0.448322	0.61839	0.119094	0.263317	0.320872	0.187412	0.171389
Rapamycin	0.489759	0.578014	0.725057	0.443161	0.141379	0.123232	0.642416	0.479943	0.09803	0.00389313	0.571362	0.656264	0.51586	0.841511	0.408685	0.173138	0.951628	0.139912	0.122867	0.993273	0.436386	0.801369	0.496479	0.18535	0.196115	0.397573	0.332251	0.873139	0.246452	0.63128	0.278983	0.539152	0.52459	0.983288	0.44295	0.0797111	0.00864526	0.593994	0.960577	0.53712	0.00912821	0.0216314	0.422311	0.015708	0.671882	0.577574	0.13772	0.874642	0.999201
Carboplatin	0.748325	0.123683	0.0166507	0.377491	0.551143	0.00261346	0.0255931	0.161031	0.14879	0.0118909	0.000436396	0.108477	0.0806893	0.0247903	0.0660913	0.467396	0.204925	0.00372154	0.623512	0.414941	0.219574	0.190279	0.731789	0.334896	0.320697	0.00524524	0.151992	0.114537	0.840572	0.6922	0.46235	0.708937	0.716708	0.0153589	0.00159428	0.0277536	0.0190903	0.342029	0.367171	0.188135	0.0251686	0.902972	0.483439	0.573532	0.354386	0.519281	0.68603	0.24847	0.0208547
Valrubicin	0.0225174	0.616038	0.146398	0.0228386	0.00699016	0.440116	0.698682	0.441995	0.581239	0.670819	0.27802	0.610718	0.102882	0.140578	0.298793	0.00841611	0.0568767	0.658976	0.0112331	0.973719	0.0870023	0.0150702	0.0545092	4.4998e-05	0.177689	0.126478	0.501161	0.000181999	0.855571	0.0560285	0.832627	0.0827645	0.0850781	0.662351	0.47386	0.0378665	0.0247795	0.482071	0.164528	0.304222	0.765707	0.0885921	5.52824e-05	0.00379574	0.14265	0.0250822	0.629577	0.604726	0.672419
Idarubicin	0.0346712	0.494177	0.268325	0.383701	0.0399428	0.149684	0.755152	0.618928	0.703587	0.37464	0.147569	0.966034	0.633132	0.0566522	0.0449449	0.39072	0.0694735	0.369043	0.209406	0.914265	0.285706	0.0754164	0.944353	0.176995	0.283605	0.984397	0.685495	0.128464	0.69399	0.269611	0.504995	0.173372	0.171211	0.259903	0.725476	0.0262058	0.610767	0.453981	0.165494	0.699669	0.221834	0.0255834	4.07157e-05	0.279342	0.0329653	0.0202378	0.662371	0.0633089	0.286383
Epirubicin	0.316128	0.459589	0.0773099	0.00599203	0.125378	0.759547	0.865787	0.518511	0.42211	0.761434	0.608526	0.551814	0.151149	0.0190806	0.554254	0.132562	0.0714665	0.0812377	0.0511284	0.854609	0.0152519	0.00268215	0.848119	0.00626566	0.300591	0.791178	0.0783815	0.21661	0.85203	0.167563	0.933825	0.216675	0.232886	0.314002	0.0231401	0.00440995	0.00713998	0.823971	0.96805	0.927451	0.183227	0.129465	0.0148441	0.0317524	0.997452	0.00910955	0.749877	0.920605	0.326233
Oxaliplatin	0.0714374	0.165413	0.00618276	2.78731e-05	0.607919	0.414202	0.828097	0.431954	0.127233	0.802721	0.109989	0.654672	0.45711	8.20162e-06	0.178465	0.003065	0.246734	0.230559	0.0203484	0.697582	0.856829	0.241503	0.10697	0.00636441	0.511114	0.281326	0.000727211	0.0238662	0.236208	0.254855	0.779633	0.804467	0.80193	0.0998934	0.438198	0.661504	0.0718462	0.950094	0.857151	0.192878	0.15039	0.491076	0.000184248	0.870361	0.0441597	0.0234679	0.892768	0.351546	0.119873
Mitoxantrone	0.17158	0.605621	0.634879	0.368575	0.51274	0.0681805	0.822015	0.0342351	0.312082	0.625863	0.0600887	0.733066	0.396386	0.314509	0.361185	0.212707	0.905932	0.345385	0.0127905	0.461125	0.487387	0.030382	0.5831	0.00688418	0.569158	0.460398	0.466447	0.0449728	0.631124	0.136711	0.46928	0.412592	0.410646	0.234543	0.193632	0.808125	0.0137163	0.293152	0.0354609	0.317783	0.113412	0.433765	0.00128111	0.0537974	0.599197	0.421063	0.590433	0.930525	0.235046
Cytarabine	0.31813	0.525581	0.742746	0.865168	0.0616232	0.0335692	0.44304	0.235405	0.285841	0.271707	0.660798	0.670406	0.47872	0.508978	0.33007	0.74533	0.624364	0.290467	0.800372	0.210671	0.321733	0.030059	0.456755	0.620208	0.1097	0.685259	0.14417	0.0633105	0.22214	0.873214	0.183802	0.00098584	0.00117063	0.45838	0.243288	0.0355218	0.457125	0.937804	0.924667	0.380217	0.522275	0.401365	1.2825e-08	0.423434	0.00459913	0.00936282	0.766892	0.056417	0.485761
Mitoxantrone	0.546539	0.201957	0.268347	0.126079	0.972215	0.247223	0.948515	0.089908	0.122904	0.916956	0.328745	0.993316	0.489097	0.218829	0.979194	0.121155	0.71781	0.314079	0.0283723	0.897332	0.138105	0.0091584	0.561246	0.0040532	0.294997	0.370398	0.691365	0.0502633	0.756696	0.104436	0.881089	0.403162	0.409344	0.692107	0.185259	0.654834	0.00635166	0.291334	0.032505	0.769626	0.324482	0.155008	0.000337138	0.060287	0.377755	0.198312	0.5674	0.599426	0.695251
Fludarabine	0.554365	0.514968	0.772579	0.828615	0.530909	0.556086	0.150445	0.439157	0.040293	0.680278	0.400433	0.948228	0.0614283	0.491197	0.474541	0.00118349	0.103936	0.00268139	0.318313	0.664021	0.213596	0.248833	0.0811325	0.720849	0.501436	0.37239	0.456894	0.631819	0.030428	0.852986	0.779962	0.156696	0.161618	0.937957	0.13711	0.436525	0.500704	0.510812	0.550138	0.429447	0.531817	0.148939	6.86256e-05	0.0598218	0.252136	0.740292	0.924693	0.912651	0.918289
Imiquimod	0.494555	0.182507	0.36924	0.394324	0.927017	0.972888	0.529756	0.367154	0.594755	0.972687	0.0135473	0.675542	0.752226	0.145815	0.255276	0.0499765	0.436922	0.919152	0.0185164	0.112398	0.982576	0.826023	0.184653	0.998472	0.485812	0.863145	0.0126382	0.662567	0.0410717	0.466364	0.323596	0.693341	0.719185	0.91034	0.131593	0.318519	0.979407	0.858464	0.55128	0.0790624	0.0654834	0.15735	0.844878	0.285016	0.546743	0.0951228	0.558517	0.256029	0.913369
Carmustine	0.121341	0.0601339	0.0169606	0.0748617	0.463935	0.18394	0.820743	0.291952	0.566201	0.254175	2.16176e-05	0.594534	0.788938	0.00916367	0.15877	0.0920767	0.767286	0.0575923	0.000581307	0.879236	0.678178	0.314017	0.816156	0.120234	0.975513	0.0133638	0.0115621	0.700214	0.988728	0.842047	0.150613	0.961225	0.98325	0.0019451	0.0456717	0.324306	0.0820795	0.160174	0.19715	0.436743	0.0113251	0.123361	0.147507	0.396049	0.459357	0.587762	0.667006	0.174023	0.00239236
Mithramycin	0.727358	0.0460743	0.270483	0.200371	0.24893	0.67316	0.959956	0.488054	0.572387	0.644599	0.88867	0.511524	0.227238	0.554943	0.193495	0.240025	0.159685	0.0590197	0.0785952	0.615706	0.558484	0.591867	0.780012	0.239076	0.0857062	0.596437	0.080896	0.877983	0.21069	0.12762	0.0179671	0.0202949	0.020883	0.733757	0.370727	0.655593	0.0288516	0.351068	0.131747	0.706729	0.0781244	0.792899	0.143591	0.418406	0.015187	0.694602	0.765046	0.312213	0.767659
Rapamycin	0.455856	0.617067	0.120673	0.141757	0.228765	0.103467	0.252064	0.934593	0.000842375	0.00391535	0.986379	0.169106	0.748588	0.7193	0.82453	0.212646	0.638484	0.0677555	0.329008	0.89965	0.198665	0.505262	0.414236	0.0490042	0.234062	0.878018	0.958808	0.822783	0.604083	0.414307	0.861803	0.369117	0.366729	0.628503	0.943393	0.0615886	0.0153401	0.749755	0.740233	0.818506	0.246854	0.0394173	0.626004	0.000606496	0.127798	0.703368	0.435103	0.556698	0.648322
Clofarabine	0.0831251	0.0967493	0.286166	0.246808	0.0215939	0.190978	0.839001	0.770362	0.143793	0.627999	0.441703	0.226966	0.459046	0.114721	0.72237	0.25848	0.196166	0.0268122	0.494084	0.200428	0.671338	0.0521624	0.707797	0.127405	0.789689	0.00810039	0.0133645	9.808e-05	0.631382	0.179612	0.752642	0.053821	0.0563829	0.665177	0.79636	0.36309	0.271753	0.549004	0.717524	0.377433	0.023673	0.680935	5.24443e-05	0.0774813	0.000458253	0.122957	0.611567	0.161161	0.6635
Vinorelbine	0.388946	0.000455602	0.402984	0.507256	0.0494104	0.882629	0.194326	0.900459	0.00608179	0.630823	0.477284	0.949801	0.889972	0.489877	0.0112236	0.447015	0.0177122	0.91404	0.108614	0.933787	0.367394	0.269052	0.523206	0.291886	0.753744	0.0740014	0.993492	0.282638	0.0112309	0.688096	0.0524563	0.0900301	0.0932473	0.545308	0.550099	0.851952	0.039208	0.160797	0.260196	0.415091	0.382156	0.974199	0.769017	0.744001	0.0919444	0.563397	0.873293	0.263117	0.58014
Topotecan	0.449774	0.8821	0.521517	0.317746	0.0507822	0.393128	0.92709	0.30651	0.0426455	0.799002	0.28933	0.543127	0.93587	0.335457	0.0808883	0.632696	0.229435	0.262688	0.46986	0.804194	0.0407272	0.00159655	0.336765	0.0537444	0.767431	0.393171	0.16082	0.23029	0.913601	0.657558	0.371915	0.00273481	0.00251517	0.73166	0.430775	0.184908	0.227701	0.244574	0.041908	0.220878	0.683591	0.186416	2.4184e-06	0.0774443	0.207096	0.0723884	0.127868	0.418082	0.789062
Gemcitabine	0.327357	0.627223	0.625022	0.859299	0.0472036	0.182353	0.123587	0.667202	0.768927	0.434015	0.550267	0.50722	0.196224	0.764706	0.0924912	0.639258	0.545281	0.0582623	0.314502	0.757503	0.667847	0.00308418	0.600227	0.439571	0.0979448	0.987862	0.632195	0.108904	0.0601315	0.920223	0.102772	0.0342825	0.0309708	0.171194	0.169096	0.0830908	0.859231	0.144443	0.230668	0.405256	0.926083	0.240028	4.12444e-08	0.655762	0.0146555	0.0199421	0.541902	0.606537	0.195817
Acetalax	0.728111	0.373452	0.771194	0.827184	0.0542901	0.764794	0.676054	0.113035	0.14694	0.342594	0.547451	0.0273041	0.0605849	0.524329	0.0257738	0.307084	0.0905911	0.371763	0.014705	0.146832	0.000376732	0.626861	0.48089	0.334136	0.494277	0.839415	0.227522	0.0800046	0.455758	0.574023	0.715858	0.176083	0.186147	0.95073	0.010076	0.323007	0.69755	0.337666	0.308338	0.0102212	0.150915	0.20822	0.101289	0.39555	0.74474	0.876374	0.145576	0.339432	0.987947
Irinotecan	0.213211	0.916656	0.921062	0.321686	0.185732	0.0754797	0.484957	0.43646	0.669078	0.664048	0.157388	0.570623	0.613145	0.246181	0.373624	0.551936	0.577748	0.919331	0.516993	0.743175	0.0575236	0.00783848	0.255568	0.0846384	0.160023	0.938264	0.46533	0.0941311	0.989156	0.605545	0.258331	0.048566	0.0499259	0.46113	0.197855	0.898911	0.254238	0.254973	0.025795	0.255895	0.562797	0.848048	0.000291212	0.274319	0.30242	0.133804	0.0793886	0.25856	0.500067
Docetaxel	0.87966	0.261973	0.708363	0.96158	0.125183	0.192576	0.0695391	0.663362	0.000357835	0.642125	0.0737035	0.538297	0.185919	0.745847	0.635621	0.0844623	0.0529947	0.198734	0.733547	0.0578043	0.0313449	0.000403074	0.864098	0.77971	0.963201	0.332428	0.726119	0.0297426	0.889237	0.281778	0.228902	0.361389	0.321151	0.417055	0.027064	0.808443	0.129304	0.111718	0.807569	0.718546	0.144725	0.326794	0.135786	0.662887	0.939779	0.124531	0.446147	0.659956	0.396719
Depsipeptide	0.623133	0.0345075	0.529354	0.91312	0.43467	0.168339	0.727717	0.980426	0.112654	0.692041	0.944562	0.597259	0.189056	0.818978	0.0531319	0.625924	0.0965184	0.554562	0.0363197	0.595123	0.719606	0.318332	0.678775	0.98106	0.198701	0.294185	0.341648	0.653617	0.228536	0.100001	0.094657	0.0300898	0.0333488	0.297648	0.975533	0.951101	0.248703	0.518162	0.611458	0.717291	0.926261	0.46616	0.430273	0.868991	0.130515	0.842528	0.406099	0.507211	0.30795
Simvastatin	0.349083	0.973365	0.10924	0.656469	0.00115753	0.228737	0.207372	0.0557505	0.128028	0.164647	0.104756	0.649134	0.00664129	0.67457	0.0266597	0.176827	0.319136	0.00845497	0.00401549	0.932826	0.926494	0.65392	0.702612	0.164414	0.238316	0.504556	0.393404	0.039225	0.162499	0.951214	0.343987	0.33761	0.352345	0.667739	0.572424	0.689031	0.624955	0.707663	0.0688717	0.193385	0.396272	0.91424	0.78275	0.0159581	0.454229	0.955825	0.0876252	0.314927	0.665371
Raltitrexed	0.590072	0.194812	0.27441	0.652053	0.316463	0.0821834	0.0203679	0.925656	0.944487	0.300332	0.771987	0.945893	0.605639	0.452086	0.0981919	0.2615	0.93583	0.5859	0.0180611	0.737987	0.670932	0.323303	0.259372	0.106237	0.709986	0.741192	0.318815	0.180681	0.107323	0.192366	0.617784	0.981272	0.98913	0.468971	0.0148676	0.498344	0.0071865	0.616046	0.507686	0.204632	0.620422	0.12518	0.00504927	0.218677	0.184545	0.243597	0.394531	0.610081	0.445943
7-Ethyl-10-hydroxycamptothecin	0.764568	0.372172	0.403683	0.389527	0.0528093	0.824452	0.717797	0.142565	0.0161028	0.860622	0.171575	0.438462	0.9855	0.613991	0.0850681	0.492253	0.488716	0.692313	0.768954	0.304524	0.0912857	0.00124848	0.0782674	0.0891322	0.937802	0.962772	0.249679	0.196789	0.893911	0.656263	0.475695	0.000696494	0.00069106	0.580621	0.262601	0.372437	0.417179	0.217882	0.054883	0.16553	0.990589	0.103729	5.46576e-05	0.181151	0.576358	0.0326283	0.0880227	0.88972	0.621893
Bortezomib	0.168242	0.970989	0.44555	0.39236	0.379242	0.255888	0.38882	0.827423	0.307553	0.632501	0.0619887	0.486894	0.0844135	0.544904	0.534166	0.292437	0.0029213	0.0264891	0.242423	0.590767	0.292482	0.900405	0.891011	0.92708	0.187299	0.10351	0.0634224	0.936106	0.241838	0.614647	0.337929	0.243957	0.222088	0.181497	0.0453751	0.949959	0.834011	0.0756677	0.193956	0.261063	0.480912	0.394469	0.138606	0.46369	0.00285608	0.822009	0.85626	0.435069	0.202919
Irofulven	0.762851	0.468862	0.436045	0.844612	0.429462	0.786981	0.0904141	0.094885	0.286284	0.743484	0.484004	0.706004	0.425286	0.770705	0.392332	0.00415661	0.877887	0.230386	0.66268	0.626942	0.813872	0.247594	0.518394	0.267696	0.605214	0.55671	0.918282	0.732446	0.886656	0.00568909	0.896055	0.923193	0.897235	0.658505	0.0302358	0.0260625	0.762969	0.240795	0.18306	0.233063	0.958003	0.739348	0.561915	0.224648	0.235628	0.390559	0.76887	0.545364	0.591109
Temsirolimus	0.667088	0.593123	0.0503111	0.148094	0.0274917	0.630466	0.265222	0.0274883	0.112581	0.307627	0.767352	0.252743	0.368283	0.97249	0.271125	0.0827935	0.243755	0.0924216	0.152631	0.899305	0.916498	0.711535	0.893066	0.0270716	0.632855	0.153928	0.617888	0.8925	0.234762	0.817532	0.42245	0.784665	0.798501	0.459518	0.00208211	0.0311211	0.241773	0.0459999	0.30845	0.343577	0.409057	0.918857	0.0580768	0.0544552	0.373572	0.599323	0.545813	0.535129	0.491222
Denileukin Diftitox Ontak	0.565583	0.342273	0.376938	0.772191	0.450796	0.276242	0.904399	0.962903	0.738229	0.640551	0.976408	0.650432	0.566421	0.55756	0.243439	0.309184	0.722127	0.328221	0.770536	0.543614	0.863512	0.710108	0.227629	0.107013	0.430705	0.657233	0.503976	0.720171	0.312945	0.865263	0.370773	0.97714	0.956113	0.668112	0.810184	0.0310659	0.170543	0.695299	0.123312	0.556649	0.933934	0.0952575	0.559912	0.993299	0.220834	0.123974	0.090944	0.568774	0.697338
Pemetrexed	0.00300137	0.161043	0.487846	0.362253	0.612178	0.046058	0.354281	0.41838	0.347598	0.0207075	0.415416	0.259231	0.458445	0.511585	0.342307	0.453993	0.175835	0.593547	0.919599	0.838824	0.56272	0.001014	0.627363	0.962828	0.408727	0.00316614	0.723707	0.164704	0.193787	0.299314	0.0711697	0.0175133	0.0180919	0.0123305	0.47062	0.492484	0.1689	0.306369	0.190592	0.466044	0.256888	0.951303	0.0251874	0.487273	0.523653	0.125731	0.903663	0.743841	0.0116724
Vorinostat	0.216393	0.870889	0.662691	0.165965	0.00251848	0.311404	0.66307	0.470377	0.501657	0.340586	0.457242	0.478233	0.0937111	0.40311	0.352088	0.000440131	0.259302	0.393973	0.326094	0.70803	0.0132603	0.0806474	0.388914	0.211837	0.882095	0.473693	0.289918	0.161549	0.921946	0.262014	0.00903478	0.00289616	0.00260298	0.370579	0.419439	0.00143436	0.99802	0.97126	0.30827	0.888136	0.298634	0.168018	0.0421141	0.702205	0.000461787	0.0674775	0.716649	0.187895	0.442913
Estramustine	0.02936	0.302772	0.264241	0.0240157	0.20407	0.883077	0.833059	0.890265	0.0016629	0.308241	0.535487	0.769141	0.25456	0.00284514	0.0527112	0.0249524	0.00276485	0.705701	0.0273363	0.461906	0.864134	0.275926	0.00719477	0.535399	0.80651	0.122478	0.40181	0.449814	0.162208	0.96049	0.176129	0.685191	0.735921	0.850399	0.299108	0.501782	0.749138	0.753976	0.344987	0.529354	0.0195577	0.770515	0.720322	0.771575	0.284351	0.00785884	0.904633	0.605262	0.759868
Arsenic trioxide	0.418219	0.0341909	0.69658	0.0567528	0.164689	0.0359742	0.625586	0.365646	0.931463	0.506968	0.347198	0.0225367	0.799478	0.0251619	0.816155	0.559641	0.216534	0.867108	0.585853	0.80402	0.0832899	0.175712	0.538847	0.731188	0.131149	0.189172	0.140265	0.031384	0.492426	0.191834	0.500286	0.832228	0.831214	0.184295	0.0650148	0.887702	0.472393	0.12292	0.569155	0.131038	0.316613	0.150503	0.823146	0.913187	0.0249794	0.824436	0.879628	0.363526	0.211966
Eribulin mesilate	0.579774	0.916257	0.486759	0.419102	0.0096332	0.611544	0.624617	0.471344	0.069808	0.882603	0.494063	0.704643	0.0168861	0.403389	0.0657481	0.496451	0.205622	0.462119	0.166679	0.47027	0.895122	0.251355	0.745443	0.751662	0.455932	0.703044	0.872677	0.835143	0.666631	0.354552	0.0331003	0.0752527	0.0694142	0.232231	0.993268	0.0311139	0.975735	0.102045	0.0584669	0.694879	0.714852	0.941421	0.315102	0.903376	0.01732	0.255881	0.833167	0.0210448	0.198158
Gefitinib	0.785445	0.194258	0.8678	0.0428278	0.624099	0.418748	0.90586	0.137728	0.96044	0.35828	0.299269	0.474912	0.0827586	0.0912469	0.488055	0.0039626	0.437364	0.28297	0.0309951	0.679381	0.85129	0.963229	0.851364	0.19167	0.237375	0.815852	0.00185103	0.00544069	0.184053	0.502085	0.822564	0.889605	0.883925	0.498479	0.0415772	0.766408	0.673601	0.865489	0.325778	0.113329	0.416127	0.167247	0.868337	0.864214	0.0383641	0.502789	0.608551	0.0349699	0.54925
Erlotinib	0.284833	0.136762	0.442557	0.0460642	0.599156	0.440948	0.916103	0.356375	0.0518354	0.197439	0.283224	0.586477	0.148522	0.246762	0.394161	0.00756444	0.900639	0.84507	0.0750071	0.210574	0.938086	0.0256788	0.525105	0.838636	0.851176	0.209737	0.00130447	0.435692	0.824277	0.385318	0.836345	0.999494	0.986071	0.683104	0.026865	0.213362	0.979471	0.738918	0.824063	0.75413	0.761572	0.107385	0.2357	0.596222	0.14403	0.0575297	0.746592	0.0222668	0.724244
Fulvestrant	0.744974	0.13783	0.696438	0.697053	0.000428012	0.614574	0.249361	0.321204	0.1253	0.83894	0.626586	0.321426	0.399109	0.658447	0.670449	0.135779	0.980103	0.131706	0.0191656	0.987026	0.002517	0.0196108	0.889764	0.244308	0.432856	0.462374	0.0475183	0.614436	0.774378	0.095865	0.00567819	4.73905e-08	3.85547e-08	0.173492	0.610818	0.612627	0.570897	0.554587	0.526947	0.633683	0.952101	0.421431	0.0118397	0.188883	0.10897	0.0214432	0.714555	0.0755702	0.194458
Celecoxib	0.146073	0.0275254	0.677823	0.725836	0.690201	0.203525	0.424664	0.642029	0.739906	0.91702	0.44186	0.0241091	0.479469	0.975795	0.938116	0.668733	0.610014	0.152977	0.0982755	0.211652	0.590817	0.479903	0.230029	0.41746	0.504857	0.539902	0.841851	0.978236	0.6929	0.630809	0.567274	0.345829	0.365092	0.684534	0.814442	0.425554	0.743544	0.805922	0.210327	0.0618049	0.844944	0.30959	0.633262	0.627394	0.813853	0.48384	0.644449	0.495408	0.673747
Zoledronate	0.994846	0.852082	0.958953	0.133366	0.0783732	0.837668	0.451821	0.385576	0.207938	0.88801	0.796448	0.472671	0.119775	0.371711	0.194842	0.530223	0.0913728	0.0211136	0.0267069	0.6862	0.631886	0.067787	0.77854	0.487108	0.607329	0.888568	0.144775	0.99151	0.742308	0.466616	0.680411	0.107153	0.0972019	0.79584	0.0529209	0.689229	0.265215	0.0187204	0.0336541	0.436114	0.836061	0.101057	0.567558	0.671559	0.590358	0.171436	0.141257	0.0868539	0.84347
Belinostat	0.14238	0.475433	0.978059	0.488716	0.136293	0.437502	0.309969	0.620546	0.417431	0.0225057	0.658319	0.332224	0.202012	0.638719	0.966319	0.717774	0.328776	0.908869	0.752438	0.931429	0.29733	0.22893	0.671102	0.365113	0.970383	0.933961	0.44362	0.0587176	0.0972027	0.0175475	0.0689759	0.00300541	0.00352368	0.0434514	0.368877	0.474219	0.92999	0.0948051	0.481843	0.597336	0.561767	0.223387	0.0195927	0.295577	0.0124795	0.0551136	0.71045	0.367674	0.0490639
Lapatinib	0.512661	0.587397	0.382407	0.00257241	0.374522	0.267888	0.248192	0.629996	0.548692	0.0538778	0.987729	0.513687	0.0032945	0.0214247	0.283125	0.000217576	0.221299	0.950401	0.00267587	0.00907835	0.520753	0.405811	0.775262	0.651898	0.229689	0.0589116	0.000158179	0.0210866	0.256224	0.058885	0.218208	0.0570284	0.0579164	0.229284	0.536744	0.10855	0.725275	0.730919	0.274224	0.652653	0.781955	0.688338	0.258442	0.699046	0.115146	0.821349	0.812105	0.0788554	0.247465
Irinotecan	0.75436	0.4868	0.913554	0.481284	0.0534295	0.513622	0.850259	0.904413	0.591733	0.87143	0.363866	0.541404	0.241353	0.324832	0.718497	0.0443997	0.871032	0.462992	0.952393	0.569948	0.0265823	0.000224024	0.656569	0.506788	0.655192	0.899079	0.698466	0.538302	0.139174	0.618187	0.135581	0.0213655	0.0219739	0.935033	0.0693096	0.446287	0.181668	0.0237983	0.140034	0.894957	0.723354	0.332142	1.05368e-05	0.14456	0.10763	0.0370687	0.0496825	0.946091	0.964194
Dasatinib	0.944768	0.097702	4.80527e-05	0.0939531	0.0801905	0.329738	0.769357	0.194504	0.116928	0.155351	0.852941	0.000262975	0.0398184	0.40464	0.620546	0.348869	0.615074	0.639108	0.381854	0.665394	0.185429	0.059993	0.160486	0.527459	0.294794	0.0596876	0.160516	0.980019	0.00469635	0.113208	0.0493125	0.00448576	0.00547548	0.308027	0.0420743	0.00307591	0.426835	0.55604	0.314893	0.749099	0.382664	0.453662	0.0715964	0.115855	0.942372	0.000102576	0.560898	0.720975	0.319429
Everolimus	0.536882	0.287628	0.154282	0.0997643	0.247318	0.720633	0.517288	0.348875	0.471915	0.150271	0.863645	0.409168	0.527271	0.191966	0.151508	0.773945	0.342859	0.265615	0.0353077	0.408562	0.718206	0.0240017	0.955337	0.371069	0.562148	0.866183	0.827662	0.535543	0.114883	0.150184	0.0288243	0.236313	0.23729	0.237372	0.0653678	0.0811496	0.00305178	0.678326	0.552098	0.832856	0.00641196	0.892038	0.0347084	0.869004	0.634628	0.271085	0.201516	0.99498	0.19165
Pazopanib	0.330428	0.726965	0.0718026	0.237634	0.462688	0.516038	0.155284	0.0544778	0.728041	0.0782187	0.0545682	0.489422	3.18182e-05	0.186609	0.0645421	0.0143099	0.584925	0.167679	0.00133771	0.902308	0.897906	0.911823	0.0653504	0.185011	0.00614517	0.791815	0.0300137	0.29438	0.206218	0.614141	0.563893	0.556029	0.562748	0.116763	0.325553	0.253543	0.274403	0.40048	0.0024678	0.643962	0.0409613	0.903347	0.278919	0.120216	0.206295	0.197928	0.324349	0.137997	0.131445
Imatinib	0.941701	0.40402	0.726554	0.414645	0.930696	0.520111	0.717212	0.542461	0.654959	0.675698	0.895015	0.0440149	0.0650654	0.860969	0.995897	0.609713	0.463768	0.569833	0.0815608	6.88012e-05	0.508024	0.554785	0.859223	0.445754	0.607028	0.512586	0.629879	0.853202	0.78321	0.686357	0.806411	0.414038	0.444409	0.949828	0.251894	0.192508	0.380387	0.913303	0.601836	0.518826	0.820347	0.74177	0.291823	0.480697	0.804554	0.824841	0.783057	0.822702	0.901349
Lapatinib	0.163161	0.854721	0.285507	0.00543823	0.424889	0.803909	0.965249	0.335613	0.0411884	0.144996	0.529939	0.668976	0.102921	0.0253724	0.521694	0.000398691	0.780698	0.915418	0.0149708	0.131824	0.908539	0.745576	0.955703	0.816481	0.108484	0.33351	1.95184e-06	0.228922	0.701308	0.050372	0.150747	0.0833069	0.0848956	0.583358	0.0988979	0.675065	0.638447	0.217052	0.239333	0.537836	0.622577	0.473653	0.746649	0.672494	0.0276918	0.280494	0.687937	0.0141384	0.553064
Nelfinavir	0.0308983	0.364315	0.696901	0.562945	0.0497951	0.27213	0.720238	0.616648	0.447567	0.00360854	0.00333233	0.0543379	0.768484	0.104483	0.103727	0.764869	0.88201	0.432637	0.899576	0.413719	0.465821	0.45724	0.95119	0.273016	0.183514	0.0166465	0.18488	0.121023	0.806689	0.436087	0.720421	0.653788	0.655602	0.030872	0.144953	0.746708	0.986978	0.74067	0.56746	0.819429	0.462746	0.537865	0.558837	0.142068	0.137677	0.573519	0.830237	0.0164354	0.0252274
Nilotinib	0.153432	0.857887	0.509703	0.301595	0.790884	0.378848	0.00218182	0.955643	0.0342188	0.993704	0.626889	0.268524	0.91476	0.519914	0.382858	0.027103	0.237684	0.529692	0.338118	0.870515	0.658128	0.93261	0.0728055	0.307267	0.850653	0.352685	0.678163	0.343015	0.133699	0.195527	0.449265	0.969855	0.967275	0.304061	0.71139	0.0472342	0.799353	0.960002	0.12427	0.42441	0.158397	0.525194	0.720807	0.285166	0.420884	0.537131	0.185277	0.925804	0.301944
Olaparib	0.776852	0.242046	0.278368	0.80315	0.068002	0.354955	0.926673	0.784694	0.366181	0.0840872	0.223077	0.744639	0.305814	0.535116	0.410465	0.0743586	0.0183773	0.00375387	0.0413128	0.21781	0.622591	0.275294	0.239582	0.033223	0.118024	0.666078	0.00244647	0.663559	0.529934	0.498974	0.0217443	0.0550295	0.0505236	0.0101781	0.133266	0.619918	0.00967178	0.827356	0.447835	0.369364	0.171253	0.0799394	0.575764	0.570797	0.635003	0.242204	0.338617	0.481161	0.0182221
Ixabepilone	0.0118325	0.845007	0.62316	0.460588	0.211349	0.668758	0.900033	0.696579	0.0203716	0.830336	0.0134039	0.252239	0.476374	0.377153	0.869068	0.942277	0.258805	0.325462	0.155706	0.768792	0.544122	0.0468384	0.715744	0.36669	0.59345	0.0694494	0.482081	0.654402	0.850899	0.182113	0.818697	0.636582	0.64486	0.0184537	0.465198	0.624614	0.225905	0.182702	0.450027	0.398673	0.605812	0.190831	0.0114162	0.723856	0.322446	0.228999	0.956143	0.182773	0.013432
Raloxifene	0.910251	0.723606	0.53206	0.326234	0.0933181	0.220901	0.644914	0.534829	0.607012	0.867523	0.510564	0.705472	0.960417	0.432442	0.792696	0.973524	0.613744	0.329545	0.906293	0.698851	0.213558	0.679159	0.974038	0.987398	0.701973	0.68197	0.547404	0.611204	0.97494	0.04567	0.0172032	0.00134946	0.00129949	0.0975863	0.921567	0.996422	0.82124	0.277299	0.620776	0.979501	0.949868	0.319588	0.0273318	0.219602	0.726228	0.439328	0.106055	0.502834	0.0899975
Abiraterone	0.017725	0.00282306	0.602661	0.0872337	0.0406009	0.869766	0.0557659	0.641883	0.0449016	0.558824	0.265223	0.368391	0.331457	0.0374594	0.610594	0.256623	0.859626	0.23223	0.0491441	0.466827	0.571087	0.0668704	0.0890011	0.619227	0.166644	0.0212628	0.440981	0.0295148	0.30254	0.0315627	0.786553	0.707472	0.68912	0.546845	0.00340602	0.501058	0.0166893	0.20361	0.492152	0.855187	0.542841	0.444417	0.160198	0.400642	0.0736074	0.0939494	0.326088	0.190718	0.50495
Abiraterone	0.558195	0.564435	0.932811	0.0184084	0.625905	0.131312	0.101663	0.589631	0.785198	0.235909	0.41782	0.877037	0.346103	0.0380681	0.758259	0.248192	0.566585	0.059594	0.00755074	0.661412	0.584883	0.447715	0.729252	0.637969	0.0284776	0.612529	0.266877	0.372997	0.0582281	0.5572	0.879358	0.610957	0.639443	0.602192	0.0743553	0.81823	0.016435	0.413641	0.186341	0.788244	0.950351	0.419356	0.746596	0.215511	0.623996	0.261507	0.992829	0.11415	0.670936
Sunitinib	0.578953	0.824348	0.786763	0.130219	0.345293	0.505309	0.845564	0.502554	0.0858627	0.318649	0.0457461	0.598242	0.574779	0.771547	0.121299	0.728285	0.400251	0.0999934	0.170324	0.999509	0.48409	0.312264	0.748258	0.792083	0.684573	0.855079	0.877294	0.311984	0.719171	0.653877	0.64394	0.3426	0.366959	0.438142	0.789992	0.659087	0.287984	0.471859	0.123778	0.36118	0.956715	0.157724	0.767722	0.282144	0.68093	0.84372	0.0733574	0.00157679	0.403679
Afatinib	0.091689	0.673993	0.00243192	0.0273826	0.260506	0.453352	0.712827	0.191878	0.117969	0.101085	0.043615	0.320722	0.695598	0.00866204	0.892746	0.0458626	0.421671	0.5409	0.0258053	0.161928	0.688931	0.190625	0.702291	0.899863	0.864159	0.697826	0.000528253	0.693361	0.627093	0.469196	0.785145	0.840362	0.850112	0.629615	0.016103	0.0319366	0.147036	0.837651	0.763783	0.84526	0.506948	0.0914278	0.140498	0.90109	0.149441	0.0514992	0.143056	0.00853041	0.649303
Pazopanib	0.200494	0.295199	0.113471	0.260956	0.759023	0.288833	0.500091	0.423217	0.464191	0.105366	0.677032	0.335713	0.000182138	0.147364	0.337126	0.0955551	0.788324	0.428601	0.00325706	0.358227	0.686356	0.258099	0.128995	0.270662	0.072819	0.610139	0.0601596	0.245032	0.944043	0.337011	0.382883	0.101637	0.100274	0.0677745	0.622887	0.52875	0.241911	0.605902	0.0740972	0.460954	0.146331	0.115428	0.20912	0.0922237	0.846916	0.0213663	0.924999	0.499476	0.0924004
Olaparib	0.82431	0.453764	0.563223	0.635161	0.753009	0.423386	0.0242021	0.849505	0.84813	0.723609	0.146259	0.695875	0.984664	0.957952	0.778733	0.110686	0.87765	0.392481	0.237188	0.322918	0.315445	0.736649	0.154819	0.44523	0.127431	0.65784	0.121151	0.487171	0.604044	0.600221	0.694128	0.428299	0.407806	0.347698	0.779366	0.858603	0.986401	0.769014	0.473752	0.868518	0.0641835	0.249175	0.604359	0.364831	0.645835	0.907804	0.467904	0.199769	0.406607
Depsipeptide	0.352336	0.157844	0.992904	0.933587	0.071787	0.481972	0.764617	0.780676	0.326121	0.826731	0.894068	0.748115	0.384233	0.855874	0.190517	0.664859	0.181387	0.228372	0.123652	0.991962	0.364248	0.713587	0.398323	0.99151	0.188639	0.339828	0.298485	0.646996	0.305736	0.0818301	0.0328356	0.00431101	0.00448461	0.311736	0.790199	0.731409	0.698769	0.580262	0.410288	0.860524	0.165201	0.972582	0.039969	0.589379	0.0479452	0.340292	0.504812	0.708076	0.32309
Pralatrexate	0.447481	0.134049	0.710238	0.740114	0.506113	0.0759259	0.872494	0.901517	0.576193	0.765553	0.286358	0.995026	0.851265	0.992548	0.837778	0.643914	0.449772	0.391895	0.545943	0.446164	0.574305	0.321872	0.588349	0.256171	0.26524	0.613401	0.181897	0.444716	0.47563	0.469903	0.511294	0.0231188	0.025023	0.364921	0.931497	0.519398	0.379113	0.974009	0.336718	0.986211	0.635901	0.559149	0.00522203	0.601222	0.462931	0.606993	0.692946	0.636122	0.378146
Vismodegib	0.734372	0.37927	0.107256	0.759535	0.884523	0.677236	0.756084	0.357965	0.993668	0.109115	0.00759078	0.308792	0.159388	0.696386	0.468256	0.16748	0.0584036	0.0812216	0.186854	0.904149	0.932164	0.766933	0.958884	0.123677	0.164966	0.406488	0.0489695	0.326304	0.145417	0.96063	0.298647	0.347617	0.353025	0.66638	0.0148401	0.647398	0.00890382	0.688039	0.0890464	0.43704	0.796014	0.0239666	0.193107	0.623068	0.328854	0.412515	0.475313	0.260966	0.688567
Actinomycin D	0.295876	0.0604081	0.465046	0.61298	0.0946171	0.625446	0.619952	0.935578	0.24317	0.895478	0.807479	0.952386	0.487893	0.642762	0.597526	0.850982	0.192505	0.365579	0.0814176	0.893728	0.892684	0.921503	0.775104	0.945059	0.232518	0.326325	0.101644	0.434321	0.272801	0.19309	0.0496078	0.00308483	0.00340843	0.701496	0.890194	0.697959	0.432008	0.583072	0.329975	0.713809	0.0835251	0.872389	0.0514613	0.946979	0.0212661	0.755213	0.94391	0.444966	0.706487
Mitomycin	0.143183	0.462323	0.0359945	0.412843	0.0987579	0.0882798	0.0749486	0.131389	0.677848	0.272116	0.358059	0.549415	0.437559	0.465772	0.609786	0.0367311	0.166469	0.678878	0.927315	0.859311	0.221996	0.000758106	0.320159	0.0270955	0.00112009	0.774101	0.0486449	0.174503	0.220158	0.0522072	0.181529	0.0301959	0.0286022	0.494203	0.389992	0.0234471	0.15593	0.571806	0.0423499	0.528492	0.852497	0.415318	2.13326e-07	0.541604	0.00978875	0.00173196	0.238362	0.0331953	0.508574
Lenvatinib	0.23313	0.32352	0.426092	0.0753193	0.0704931	0.192112	0.400245	0.187926	0.183076	0.272583	0.0990163	0.242344	0.309961	0.668313	0.247314	0.323798	0.242316	0.13075	0.253897	0.163634	0.427596	0.713906	0.0344337	0.259894	0.028239	0.830737	0.145391	0.555937	0.074707	0.643812	0.888898	0.714318	0.709013	0.904609	0.535652	0.493159	0.173149	0.229314	0.0241958	0.988849	0.755499	0.674864	0.0438039	0.896255	0.0524586	0.831152	0.250204	0.0253742	0.894657
Nelarabine	0.0230813	0.0520251	0.370662	0.591194	0.712887	0.263077	0.694012	0.598827	0.000531736	0.177053	0.415129	0.777808	0.0369788	0.398548	0.670174	0.204327	0.121059	0.210953	0.689176	0.814568	0.0352728	0.000271949	0.0666442	0.00904323	0.608473	0.341063	0.636781	0.00382591	0.457858	0.0113416	0.0256072	0.0281105	0.476168	0.0945685	0.0729502	0.0172968	0.773844	0.231704	0.278332	0.126346	0.0639144	0.738828	0.124136	0.306384	0.185515	0.192307	0.555126	0.236637	0.124726
Crizotinib	0.688625	0.491356	0.884799	0.577909	0.107723	0.506124	0.741573	0.977919	0.560875	0.920668	0.127511	0.649461	0.81807	0.482416	0.623703	0.988297	0.0614086	0.154413	0.0441645	0.911617	0.358196	0.0129615	0.970484	0.448014	0.10423	0.506588	0.988224	0.831555	0.464758	0.228527	0.520178	0.372619	0.36707	0.508258	0.268253	0.774272	0.664221	0.103908	0.368321	0.778606	0.820652	0.000474213	0.362992	0.623756	0.828617	0.0463754	0.913631	0.0749516	0.39975
Daunorubicin	0.29371	0.473615	0.209072	0.0441517	0.270916	0.665725	0.118825	0.278568	0.137731	0.54363	0.0634915	0.519556	0.968468	0.0679929	0.917149	0.583796	0.220699	0.0265679	0.0480559	0.599904	0.146302	0.00927121	0.717354	0.112626	0.539325	0.604463	0.374334	0.169499	0.536567	0.210729	0.277607	0.340389	0.355216	0.302996	0.954187	0.101231	0.554864	0.938713	0.156979	0.950996	0.0389684	0.0109127	0.0133293	0.124276	0.887274	0.0596077	0.659448	0.943424	0.32618
Digoxin	0.479773	0.155023	0.34824	0.753609	0.790524	0.411513	0.186152	0.506293	0.0226949	0.192805	0.0277365	0.0220565	0.00194871	0.131628	0.456653	0.0825401	0.282203	0.799767	0.890798	0.759256	0.139793	0.0130839	0.136037	0.731679	0.00352437	0.0649891	0.798504	0.00492946	0.435142	0.101114	0.169289	0.299994	0.317002	0.0065764	0.00842031	0.065936	0.0615305	0.214316	0.308507	0.615091	0.478584	0.815057	0.0168681	0.94721	0.923788	0.301519	0.393175	0.648921	0.00699871
Ethinyl estradiol	0.823867	0.12828	0.723988	0.167074	0.846011	0.630357	0.201241	0.858558	0.0572534	0.47737	0.177174	0.0300257	0.482758	0.0616848	0.488724	0.513262	0.0258181	0.323705	0.0058108	0.098444	0.384834	0.350003	0.125589	0.354833	0.0610026	0.192168	0.519838	0.0375553	0.646704	0.77932	0.320959	0.826427	0.787814	0.675475	0.00289748	0.212074	0.184362	0.0904704	0.447259	0.657051	0.260178	0.209291	0.857954	0.294038	0.367712	0.370792	0.718699	0.131115	0.555331
Fluorouracil	0.0635381	0.278167	0.82276	0.486765	0.160598	0.22432	0.326239	0.0310758	0.279734	0.35831	0.307191	0.248313	0.746892	0.85172	0.427215	0.0565995	0.374437	0.114105	0.020672	0.238301	0.490352	0.000887159	0.475045	0.830213	0.394649	0.808273	0.0548182	0.638873	0.598887	0.0112801	0.688205	0.0256506	0.0256967	0.969423	0.317362	0.722653	0.946069	0.002441	3.78811e-05	0.904913	0.218663	0.473593	1.61766e-06	0.254234	0.158617	0.0177727	0.0018044	0.711746	0.961988
Nitrogen mustard	0.786799	0.403775	0.0471822	0.242911	0.0650689	0.296908	0.601953	0.285666	0.608538	0.0195906	0.0210157	0.294396	0.0849864	0.00733249	0.245166	0.02064	0.105931	0.419703	0.067063	0.844088	0.0145996	8.38531e-07	0.812816	0.586655	0.116134	0.673833	0.231986	0.416689	0.566128	0.577839	0.0023163	5.11347e-05	4.73094e-05	0.0658917	0.46974	0.022156	0.520867	0.746722	0.099453	0.510148	0.289055	0.0112088	0.000193565	0.219386	0.0205941	7.27821e-06	0.0503644	0.0631807	0.0860621
Melphalan	0.757418	0.522216	0.177903	0.586117	0.132127	0.117306	0.478149	0.112214	0.243205	0.780594	0.000294248	0.533378	0.118166	0.0562242	0.14473	0.573416	0.964263	0.453	0.71997	0.720701	0.00230869	4.19376e-05	0.789109	0.281416	0.00548481	0.24008	0.279042	0.442505	0.195429	0.354418	0.010253	0.00656086	0.00614752	0.0851519	0.10028	0.133787	0.0151668	0.990962	0.148227	0.282342	0.117637	0.118312	0.000358855	0.608059	0.0837369	0.129815	0.709399	0.428531	0.100491
6-Mercaptopurine	0.881207	0.887434	0.0282887	0.0117918	0.3594	0.457737	0.911085	0.346598	0.851141	0.455057	0.187498	0.36207	0.447088	0.0511226	0.0822293	0.560906	0.951208	0.762909	0.13273	0.759157	0.850224	0.245891	0.688181	0.446875	0.523023	0.031295	0.714001	0.971917	0.0201838	0.202916	0.233465	0.0773749	0.0839927	0.697212	0.722393	0.714322	0.951934	0.271493	0.777837	0.294621	0.162506	0.774185	0.689017	0.527814	0.802586	0.980133	0.512813	0.687472	0.739556
Tyrothricin	0.35578	0.60021	0.114637	0.489217	0.545057	0.391763	0.341055	0.607431	0.944566	0.5024	0.503277	0.0778615	0.152196	0.530416	0.0114639	0.815699	0.223431	0.282355	0.38784	0.460654	0.385823	0.00436727	0.04139	0.963325	0.11304	0.751265	0.777322	0.634901	0.391187	0.87527	0.576374	0.116538	0.129373	0.831595	0.0441532	0.620928	0.15355	0.212436	0.49326	0.924669	0.797132	0.00738908	0.311969	0.226886	0.582165	0.010391	0.679132	0.3791	0.879896
Vinblastine	0.136154	0.00150292	0.164294	0.921888	0.93657	0.353642	0.344064	0.838204	0.0285394	0.907064	0.356587	0.636725	0.269931	0.705559	0.0360421	0.749583	0.0358521	0.0473462	0.0605911	0.729174	0.248644	0.00825535	0.952467	0.694719	0.269512	0.423116	0.840667	0.0971769	0.0815652	0.351394	0.180723	0.399055	0.418424	0.903999	0.130154	0.723328	0.0629077	0.13412	0.943878	0.491515	0.953627	0.481566	0.731998	0.935101	0.0214771	0.107642	0.739323	0.0927458	0.882316
Cabozantinib	0.102727	0.591709	0.26242	0.191225	0.0599666	0.508438	0.457607	0.732282	0.541067	0.0223759	0.0185472	0.727695	0.767092	0.955769	0.270588	0.54562	0.330065	0.114711	0.015616	0.857711	0.540017	0.658089	0.460454	0.886715	0.00260762	0.179445	0.302075	0.575209	0.236312	0.639007	0.0708367	0.156221	0.172747	0.512684	0.33164	0.792697	0.190923	0.906256	0.37773	0.0727976	0.321287	0.0181501	0.100346	0.134188	0.787462	0.873718	0.375815	0.0329225	0.597307
Axitinib	0.00602995	0.239265	0.557262	0.0420919	0.00145921	0.204042	0.488272	0.0799499	0.975566	0.00496501	0.0350103	0.0209208	0.038367	0.184755	0.236397	0.168171	0.352022	0.0034672	0.667637	0.183282	0.0113437	0.0140455	0.00680494	0.0583972	0.00239176	0.149829	0.049544	0.679206	0.979796	0.539644	0.744117	0.372882	0.386735	0.825236	0.048021	0.479854	0.744396	0.960814	0.00244928	0.922665	0.424711	0.0897726	0.808615	0.417052	0.19322	0.246459	0.169561	0.0109822	0.734839
Etoposide	0.0908926	0.582886	0.00938912	0.00444175	0.019467	0.774142	0.420386	0.159321	0.147417	0.456769	0.0147375	0.0636483	0.80345	0.0568951	0.941216	0.74683	0.0436014	0.00807909	0.210434	0.377208	0.051026	0.000299493	0.569696	0.0019972	0.529645	0.729044	0.963934	0.0245582	0.0994176	0.081725	0.265249	0.0130945	0.0142788	0.303458	0.446765	0.0205939	0.20851	0.744011	0.0751485	0.687971	0.835351	0.000974174	6.02385e-05	0.0968006	0.432394	0.000561014	0.92398	0.973985	0.301559
Azacitidine	0.767861	0.868106	0.800935	0.961732	0.316042	0.178293	0.597153	0.000956983	0.299748	0.575417	0.90637	0.945237	0.277069	0.840463	0.570415	0.0980225	0.576786	0.0889101	0.599826	0.821485	0.273574	0.642284	0.315968	0.059252	0.904498	0.967672	0.602492	0.88698	0.028058	0.597717	0.723971	0.641367	0.634378	0.617721	0.00720467	0.48848	0.0171568	0.186806	0.00350978	0.0787891	0.778208	0.888803	0.00250762	0.51153	0.360704	0.833511	0.030288	0.0478925	0.598357
Floxuridine	0.0069116	0.275949	0.21008	0.0348125	0.0186114	0.105849	0.859202	0.106022	0.228947	0.343576	0.0212083	0.489161	0.374868	0.0625549	0.909652	0.406061	0.816823	0.805508	0.904804	0.457914	0.505266	0.00111568	0.396585	0.027768	0.668879	0.778796	0.0972241	0.0200064	0.999112	0.0470519	0.39566	0.00533972	0.00632528	0.285307	0.0265695	0.6745	0.486688	0.86055	0.0195644	0.168731	0.522942	0.463804	6.99497e-08	0.0821283	0.170562	0.0280721	0.102583	0.393631	0.288345
Trametinib	0.880823	0.689282	0.0113566	0.851172	0.486986	0.133227	0.0834976	0.00114472	0.586854	0.268112	0.470259	0.00162951	0.340559	0.641586	0.172001	0.792505	0.816408	0.742587	0.723725	0.427732	0.0984934	0.0272256	0.930556	0.183742	0.48819	0.0997811	0.279933	0.158604	0.765802	0.317683	0.365394	0.00805841	0.00962624	0.307473	4.55589e-05	0.0417821	0.0165505	0.520755	0.28245	0.194543	0.288137	0.475852	0.000988726	0.564897	0.596185	0.358992	0.0972002	0.474459	0.303443
Palbociclib	0.650504	0.398272	0.737723	0.47603	0.855513	0.609817	0.0392366	0.761587	0.857797	0.154391	0.896189	0.25949	0.571853	0.926424	0.273795	0.899649	0.874112	0.159463	0.726183	0.900413	0.122395	0.570366	0.451992	0.69065	0.772234	0.523575	0.248255	0.225277	0.66981	0.020759	0.000611678	0.177789	0.175131	0.242086	0.237519	0.592538	0.882724	0.0203232	0.567605	0.856757	0.101607	0.0958046	0.422449	0.801925	0.127052	0.593022	0.78775	0.392038	0.249026
Carfilzomib	0.560695	0.179713	0.241564	0.985317	0.0798307	0.78709	0.503379	0.248871	0.023122	0.311308	0.422954	0.778429	0.140183	0.694199	0.306184	0.0796823	0.0216777	0.423156	0.0156153	0.820645	0.50776	0.284038	0.903192	0.397565	0.650379	0.632264	0.129453	0.857228	0.882782	0.451286	0.00986421	0.0277104	0.0242914	0.882031	0.277017	0.0113243	0.251923	0.44754	0.0946823	0.863118	0.15405	0.75636	0.440462	0.978987	4.01466e-05	0.933978	0.815795	0.129515	0.935095
Homoharringtonine	0.284022	0.146484	0.0842936	0.151925	0.961236	0.868331	0.465907	0.116432	0.0747749	0.455488	0.361978	0.227461	0.223182	0.34945	0.127865	0.441138	0.137271	0.019878	0.123211	0.601421	0.273607	0.00546532	0.275418	0.251686	0.253256	0.60737	0.176172	0.591709	0.00542219	0.0477352	0.900484	0.35947	0.34849	0.587268	0.254404	0.426391	0.260965	0.488442	0.114341	0.997104	0.291478	0.391563	0.288551	0.691321	0.0128759	0.045632	0.911196	0.155461	0.575812
Ixazomib citrate	0.226314	0.795241	0.936826	0.0765593	0.763535	0.362647	0.113928	0.12186	0.222782	0.929862	0.00499699	0.744297	0.00969473	0.119834	0.384721	0.200559	0.358544	0.0487792	0.417407	0.72864	0.446945	0.791453	0.576947	0.796318	0.323102	0.0742439	0.0170634	0.854407	0.636972	0.70746	0.996575	0.835723	0.788425	0.812973	0.909153	0.410075	0.849148	0.318732	0.107853	0.254517	0.246804	0.663476	0.323005	0.877078	0.0049225	0.687675	0.58421	0.377952	0.769153
Teniposide	0.365837	0.458317	0.112756	0.209688	0.202961	0.431118	0.527536	0.0494309	0.938022	0.279152	0.152824	0.347233	0.686504	0.6717	0.956511	0.354755	0.226423	0.0263913	0.0436666	0.629982	0.392572	0.000465915	0.477124	0.0334225	0.393796	0.69927	0.755193	0.093257	0.168756	0.113402	0.0818098	0.111371	0.121251	0.407848	0.372802	0.239881	0.152601	0.177341	0.00725565	0.288103	0.394668	0.0565535	0.000169166	0.421417	0.991237	0.000874823	0.327485	0.89125	0.406982
Ponatinib	0.293634	0.889756	0.00991925	0.0498218	0.739322	0.413843	0.613687	0.618062	0.396842	0.766299	0.555036	0.0164659	0.0203837	0.294755	0.0458573	0.00169712	0.592001	0.18303	0.0300171	0.109254	0.254909	0.21222	0.448969	0.250146	0.0298269	0.337329	0.820419	0.0216003	0.00586045	0.113208	0.295629	0.042967	0.0434146	0.220809	0.0623443	0.117261	0.113011	0.275476	0.512126	0.293142	0.454592	0.633264	0.0440501	0.55912	0.226292	0.101708	0.732092	0.155394	0.253999
Bleomycin	0.131658	0.519702	0.201518	0.63327	0.0697843	0.183145	0.470115	0.0209437	0.18953	0.932307	0.000188925	0.814727	0.872208	0.0450035	0.101786	0.963685	0.687952	0.0222873	0.16084	0.964154	0.264499	0.0537648	0.977829	0.556034	0.95327	0.766231	0.782122	0.997822	0.070375	0.565499	0.0562913	0.0967398	0.0955053	0.193339	0.0957303	0.0200091	0.42317	0.511792	0.0127223	0.918405	0.129232	0.121991	0.0012678	0.462259	0.207267	0.267381	0.219715	0.472358	0.227268
Paclitaxel	0.183509	0.215206	0.751982	0.105992	0.278217	0.86651	0.499676	0.103434	0.00817651	0.262758	0.249113	0.808501	0.851571	0.0146294	0.00235146	0.811255	0.0577351	0.992915	0.0776265	0.924774	0.769696	0.0170021	0.310761	0.673971	0.919364	0.975461	0.851543	0.320944	0.356418	0.162078	0.0361113	0.715908	0.700404	0.856606	0.0647906	0.0926784	0.0605426	0.0772778	0.0810904	0.636054	0.448846	0.633518	0.209311	0.817347	0.0390406	0.526327	0.534454	0.146861	0.777216
Rapamycin	0.0091706	0.0844741	0.593532	0.944095	0.22566	0.603958	0.223329	0.254563	0.0441517	0.00076202	0.845697	0.384438	0.0301936	0.312244	0.615679	0.89453	0.591595	0.0123428	0.502946	0.0201056	0.0895059	0.313295	0.00284542	0.00812779	0.0276691	0.32347	0.608663	0.022356	0.449275	0.285888	0.361372	0.824562	0.815146	0.522248	0.54714	0.775879	0.0852806	0.504798	0.0685376	0.537887	0.287272	0.67618	0.694945	0.040373	0.444963	0.52866	0.350845	0.605205	0.550986
Teniposide	0.479046	0.625119	0.402236	0.0397234	0.100943	0.572969	0.617165	0.224896	0.0765252	0.717132	0.103275	0.53095	0.582678	0.173081	0.590527	0.795455	0.130343	0.110464	0.265086	0.386289	0.124982	0.000393798	0.759115	0.0166058	0.795679	0.19409	0.556906	0.0300852	0.398644	0.254113	0.989057	0.133516	0.141652	0.271869	0.856951	0.658399	0.277267	0.770515	0.0490101	0.726587	0.251139	0.097452	0.01213	0.175627	0.768787	0.00541259	0.705047	0.386137	0.27665
Simvastatin	0.00808648	0.826137	0.656401	0.0804796	0.154386	0.211507	0.16156	0.150788	0.2064	0.872084	0.0637508	0.397962	0.489797	0.0680491	0.522391	0.000288195	0.532596	0.251904	0.260744	0.551682	0.8711	0.910842	0.0800969	0.132456	0.00467953	0.248045	0.0475701	0.0850868	0.213634	0.580903	0.916895	0.338941	0.338693	0.847442	0.495956	0.120918	0.382122	0.547778	0.278009	0.740147	0.294564	0.676871	0.76329	0.0583319	0.378348	0.242315	0.542315	0.0707692	0.897863
Belinostat	0.34585	0.30625	0.108489	0.936475	0.000740341	0.680067	0.125012	0.416948	0.257385	0.00680861	0.974416	0.79977	0.142642	0.889138	0.912104	0.403825	0.0590814	0.774441	0.855764	0.904079	0.781782	0.021658	0.0627259	0.239452	0.0941463	0.283113	0.961878	0.930557	0.0298101	0.0782201	0.0306486	0.00554955	0.00549655	0.928709	0.346901	0.0465058	0.462481	0.254615	0.369647	0.213735	0.367654	0.00133975	0.17905	0.204662	0.00654259	0.0164964	0.867328	0.187411	0.899325
Doxorubicin	0.259683	0.389638	0.0743235	0.0203977	0.766366	0.623585	0.45204	0.353942	0.552408	0.7551	0.230099	0.47788	0.405567	0.0932078	0.655066	0.196043	0.0998559	0.0300461	0.0469594	0.545461	0.444362	0.0156204	0.760569	0.04069	0.310805	0.652795	0.135339	0.0850846	0.150611	0.016574	0.984967	0.838674	0.820898	0.894482	0.906475	0.249457	0.296922	0.546133	0.0623501	0.849322	0.119587	0.0494081	0.0364152	0.200244	0.639097	0.118424	0.888667	0.861548	0.894417
Vincristine	0.352635	0.44651	0.154338	0.0236957	0.873154	0.514176	0.688853	0.0205474	0.547746	0.831392	0.0100422	0.105947	0.113924	0.205925	0.440249	0.928211	0.0557471	0.0499524	0.159022	0.997955	0.991732	0.188144	0.784827	0.209079	0.494189	0.865287	0.0953238	0.782501	0.12075	0.424828	0.896115	0.870175	0.849935	0.995745	0.0867496	0.25519	0.30769	0.673821	0.222788	0.464873	0.659126	0.0464288	0.979312	0.912105	0.00538413	0.0373112	0.911286	0.132595	0.990855
Pipamperone	0.60924	0.988938	0.986458	0.530513	0.108247	0.999325	0.812673	0.402091	0.540503	0.723469	0.0666918	0.365228	0.390209	0.457969	0.322142	0.215751	0.128387	0.159468	0.152318	0.404835	0.832819	0.0334508	0.736352	0.755122	0.454644	0.00247141	0.193128	0.575238	0.710074	0.479547	0.527132	0.264514	0.243899	0.134315	0.359912	0.207817	0.58383	0.00281548	0.0472136	0.668206	0.841978	0.482374	0.825918	0.915196	0.0128014	0.844823	0.677023	0.00243191	0.121427
Epirubicin	0.0902374	0.717486	0.100421	0.00947746	0.250087	0.5572	0.51153	0.160375	0.552434	0.799574	0.0239401	0.281013	0.479802	0.109833	0.527628	0.575841	0.0469691	0.00603646	0.121718	0.178405	0.150417	0.000807173	0.326636	0.0100697	0.507844	0.94993	0.295431	0.0272074	0.0379739	0.00948909	0.833731	0.654416	0.691705	0.40519	0.775061	0.273397	0.416477	0.250129	0.0344375	0.719443	0.366295	0.0447269	0.00351815	0.17287	0.609888	0.0163517	0.935246	0.485471	0.411757
Idelalisib	0.199991	0.823797	0.0900431	0.967779	0.220106	0.701432	0.757015	0.11934	0.157138	0.0711323	0.0992731	0.681211	0.78943	0.88551	0.858841	0.653366	0.0859629	0.171211	0.686055	0.587381	0.191293	0.111347	0.229616	0.462467	0.00609859	0.601655	0.503948	0.36907	0.702966	0.708799	0.537774	0.377535	0.394935	0.898842	0.130113	0.57766	0.0196953	0.0985155	0.215488	0.4861	0.53038	0.330785	0.190176	0.0851164	0.580653	0.13454	0.369703	0.0631626	0.969265
Topotecan	0.363669	0.480824	0.316515	0.285817	0.0396608	0.740607	0.940088	0.333579	0.0487518	0.454257	0.420547	0.427691	0.673286	0.479808	0.0889529	0.283686	0.288592	0.561734	0.14036	0.636266	0.0479596	0.00375257	0.0725001	0.0347248	0.914345	0.860574	0.508108	0.114125	0.455148	0.36882	0.265754	0.00350503	0.00339478	0.820483	0.357184	0.248895	0.0998068	0.142533	0.0251577	0.057688	0.847859	0.257524	2.67803e-06	0.0307046	0.372902	0.0678169	0.0870709	0.822339	0.865325
Arsenic trioxide	0.0828338	0.426793	0.33971	0.00723562	0.518154	0.0707939	0.448175	0.457696	0.339278	0.99452	0.0372554	0.317016	0.41744	0.0127914	0.735677	0.406905	0.0560743	0.245508	0.484259	0.724414	0.174833	0.0802973	0.0895067	0.817376	0.0128868	0.0328166	0.0126268	0.586451	0.0319255	0.83407	0.772092	0.745397	0.72847	0.759214	0.805839	0.973661	0.70374	0.0425539	0.390218	0.406787	0.762335	0.193619	0.805256	0.554223	0.13253	0.747914	0.694695	0.0859406	0.778926
6-Mercaptopurine	0.460102	0.608783	0.122831	0.00255083	0.406251	0.173653	0.694075	0.439189	0.0611067	0.672692	0.547773	0.0263913	0.0395217	0.019194	0.403554	0.0931582	0.509459	0.979036	0.319531	0.211148	0.755705	0.290547	0.395841	0.630648	0.241433	0.871247	0.197343	0.0148414	0.000676922	0.12765	0.612841	0.146052	0.15147	0.385112	0.922734	0.0426345	0.337244	0.0903388	0.0474415	0.0979314	0.858026	0.832519	0.0267588	0.507084	0.74175	0.442274	0.583965	0.864995	0.415538
Docetaxel	0.199341	0.412655	0.0552601	0.0705339	0.0059934	0.955805	0.310442	0.299151	0.46647	0.371274	0.380531	0.274331	0.173518	0.0337833	0.0679998	0.041387	0.180002	0.850187	0.0778445	0.875545	0.257998	0.479979	0.779502	0.0469528	0.965317	0.568087	0.741973	0.205371	0.0167787	0.426893	0.0162847	0.15772	0.15326	0.758556	0.805379	0.000123897	0.456842	0.389839	0.0242342	0.886762	0.722758	0.926576	0.733862	0.846665	0.122734	0.0280919	0.971179	0.188698	0.853104
Vorinostat	0.279579	0.60678	0.118115	0.729606	0.000155759	0.502395	0.0985261	0.62115	0.000848723	0.930408	0.963535	0.63859	0.285261	0.925807	0.29755	0.679506	0.989375	0.255525	0.8649	0.576837	0.421095	0.0692747	0.376394	0.280282	0.0674285	0.641916	0.865406	0.394103	0.236793	0.394972	0.00332672	0.0028489	0.0027158	0.629906	0.314527	0.0132729	0.294251	0.522788	0.854103	0.333234	0.520137	0.0106701	0.0239257	0.0728819	0.000123744	0.237994	0.541645	0.494135	0.575698
Gefitinib	0.883352	0.880645	0.478787	0.0878157	0.844789	0.142609	0.590062	0.0299455	0.0728993	0.0995552	0.00788052	0.639966	0.0338218	0.126477	0.921389	0.854923	0.0241233	0.0364864	0.389882	0.0864355	0.327977	0.672281	0.821858	0.826357	0.668318	0.634087	0.00396537	0.243227	0.387454	0.989751	0.266885	0.817749	0.825753	0.979341	0.215407	0.109917	0.355924	0.430335	0.76603	0.586523	0.466075	0.0184742	0.166753	0.436792	0.0310048	0.0926252	0.389333	0.165201	0.986507
Clofarabine	0.249144	0.0917697	0.553183	0.94776	0.170367	0.263287	0.67583	0.77934	0.14281	0.711117	0.990746	0.65787	0.927936	0.905192	0.858415	0.0122149	0.0638462	0.00374879	0.477674	0.649655	0.929324	0.0169599	0.421122	0.0726243	0.71417	0.182866	0.256334	0.0025401	0.830365	0.0693076	0.515313	0.0662595	0.0701392	0.858318	0.214855	0.193582	0.829408	0.236405	0.223104	0.226122	0.270153	0.811191	3.41964e-06	0.29444	0.0586063	0.386319	0.238213	0.976753	0.870169
Dasatinib	0.805821	0.0491927	0.000703365	0.0672214	0.0325409	0.524339	0.944437	0.183351	0.295618	0.124411	0.560261	0.000696938	0.0905172	0.680458	0.786404	0.152009	0.174675	0.838222	0.0536589	0.30743	0.0503635	0.100288	0.187408	0.486563	0.304314	0.0632765	0.484079	0.89981	0.0102324	0.313516	0.118133	0.00280984	0.00341991	0.462283	0.054264	0.00124388	0.453877	0.30768	0.329647	0.766516	0.293438	0.51149	0.289994	0.200979	0.875748	0.000299509	0.378943	0.608862	0.481051
Irinotecan	0.324787	0.339344	0.013889	0.277906	0.0134132	0.382015	0.990253	0.13296	0.0265838	0.980765	0.133055	0.333217	0.988528	0.387284	0.117258	0.393154	0.481097	0.868821	0.743808	0.51969	0.112039	0.00787486	0.081175	0.0324773	0.809092	0.765863	0.531632	0.247375	0.549872	0.366267	0.142851	0.00325216	0.00329998	0.687335	0.218572	0.121596	0.165211	0.102581	0.0160458	0.039516	0.95253	0.292561	3.7484e-06	0.0263332	0.198459	0.0387476	0.0140164	0.647271	0.756169
Vinorelbine	0.933244	0.0242106	0.20639	0.813357	0.604008	0.918204	0.701958	0.0505791	0.139062	0.915224	0.531686	0.0738001	0.707198	0.517919	0.00858494	0.0466021	0.0426637	0.185336	0.8584	0.568998	0.138188	0.0394264	0.885186	0.152784	0.801545	0.677036	0.814805	0.451465	0.371587	0.876488	0.910406	0.301253	0.30804	0.130904	0.29833	0.759624	0.0900124	0.312292	0.0467652	0.85484	0.209185	0.119315	0.17303	0.36632	0.0795268	0.00953273	0.860516	0.121164	0.132229
Vandetanib	0.698254	0.225107	0.144499	0.14348	0.60011	0.942543	0.865442	0.0389887	0.0191161	0.844331	0.161731	0.471849	0.377537	0.475844	0.734673	0.00477833	0.588024	0.157924	0.034528	0.804734	0.617874	0.168895	0.416732	0.0679051	0.747391	0.0731488	0.00277577	0.257305	0.65032	0.505873	0.265314	0.368444	0.39171	0.198076	0.000130221	0.407433	0.00281864	0.444727	0.604923	0.0211664	0.905496	0.334717	0.0316001	0.643654	0.033189	0.00287599	0.812079	0.0118296	0.17848
Cabozantinib	0.448326	0.978568	0.454135	0.214775	0.893319	0.996029	0.579459	0.736104	0.775792	0.097956	0.0506354	0.807754	0.294558	0.590395	0.377371	0.116046	0.541323	0.0996396	0.00557965	0.174763	0.822243	0.748097	0.150083	0.290478	0.0160881	0.338028	0.30517	0.880563	0.214382	0.911094	0.492948	0.116964	0.118516	0.265372	0.777126	0.782543	0.834054	0.369754	0.0340407	0.68399	0.900634	0.0830979	0.667937	0.302698	0.974944	0.681636	0.545085	0.00323417	0.34998
Panobinostat	0.814449	0.308535	0.210733	0.153725	0.644334	0.260838	0.591841	0.860396	0.197435	0.609072	0.460528	0.49898	0.268366	0.443952	0.112706	0.374569	0.360278	0.24782	0.713951	0.325681	0.92233	0.450507	0.0222913	0.319177	0.336004	0.626237	0.775365	0.945675	0.230451	0.424072	0.691503	0.916476	0.882116	0.852743	0.588548	0.472942	0.636671	0.114753	0.0848244	0.475418	0.721565	0.0301188	0.2961	0.154212	0.107936	0.607589	0.0114943	0.0725467	0.881224
Sonidegib	0.065717	0.463825	0.651043	0.0398345	0.218762	0.164926	0.0244636	0.261149	0.227279	0.00733428	0.230716	0.313394	0.00478518	0.0803012	0.877917	0.0168507	0.013538	0.729892	0.906262	0.00969062	0.983587	0.400975	0.236031	0.0237684	2.5229e-05	0.651705	0.0600468	0.0584109	0.905265	0.379889	0.39676	0.254739	0.280144	0.120709	0.124698	0.429054	0.691671	0.304062	0.891559	0.332593	0.0155525	0.0697538	0.826317	0.620876	0.656112	0.342014	0.812537	0.25324	0.100794
Vemurafenib	0.192385	0.329657	0.847519	0.350287	0.469811	0.322908	0.00417273	0.487404	0.755901	0.797226	0.43254	0.462282	0.649921	0.244923	0.187514	0.218963	0.129727	0.637178	0.477504	0.481832	0.438123	0.548628	0.591988	0.105256	0.825731	0.0231499	0.0188299	0.5568	0.664164	0.283608	0.854032	0.7811	0.763007	0.405984	0.135393	0.487795	0.424956	0.442382	0.237788	0.158184	0.0531582	0.641401	0.740764	0.152411	0.0606039	0.662645	0.629122	0.153297	0.423234
Ibrutinib	0.533289	0.448635	0.0141093	0.055401	0.140822	0.343192	0.7971	0.488081	0.0322234	0.143035	0.827399	0.882332	0.612413	0.0217474	0.867895	0.0358564	0.10843	0.979623	0.164268	0.055429	0.998075	0.890759	0.393042	0.240611	0.793643	0.864911	1.11651e-06	0.228217	0.0188745	0.416266	0.753831	0.197044	0.213488	0.89591	0.0848728	0.505862	0.254735	0.92992	0.726201	0.592389	0.904701	0.574425	0.734099	0.266951	0.129373	0.464097	0.393366	0.0282166	0.865792
Alectinib	0.498517	0.400656	0.581408	0.938698	0.786933	0.169343	0.571341	0.608045	0.905248	0.918451	0.386556	0.534978	0.848539	0.956896	0.208359	0.00857993	0.929635	0.428564	0.0135384	0.774289	0.0755672	0.288674	0.969953	0.251664	0.00352972	0.543995	0.0183884	0.609633	0.99203	0.0450847	0.868974	0.164527	0.16526	0.950333	0.663154	0.520269	0.504907	0.981624	0.348337	0.0562263	0.610103	0.00716183	0.867164	0.115618	0.729941	0.458971	0.884191	0.00144598	0.825694
Dabrafenib	0.57795	0.471792	0.073445	0.995484	0.495808	0.567914	0.0685571	0.167851	0.21809	0.427902	0.41583	0.572178	0.247772	0.993505	0.665878	0.601367	0.570321	0.863066	0.448996	0.846914	0.940594	0.590108	0.407872	0.459178	0.753722	0.109218	0.0419968	0.745545	0.123762	0.617647	0.892074	0.545119	0.551057	0.246028	0.0189665	0.302217	0.00915314	0.121284	0.407483	0.167723	0.959132	0.666405	0.0361909	0.326462	0.0936636	0.270333	0.247798	0.00828724	0.229811
Bosutinib	0.640326	0.104005	0.0431761	0.00140457	0.840876	0.373192	0.727579	0.248876	0.491445	0.142141	0.611189	0.575074	0.106691	0.178229	0.323053	0.00510463	0.592605	0.519349	0.8247	0.833429	0.971414	0.981141	0.369426	0.326533	0.981529	0.10634	0.000183559	0.115476	0.86132	0.689025	0.611524	0.66341	0.713563	0.447814	0.0177706	0.175027	0.0145343	0.361017	0.526516	0.96224	0.621497	0.627423	0.555801	0.422019	0.18058	0.15788	0.420633	0.805287	0.451428
ABT-199	0.0112087	0.877433	0.00759885	0.118281	0.568186	0.733304	0.528664	0.741511	0.856416	0.521655	0.0896098	0.904416	0.031947	0.489935	0.113888	0.725474	0.642207	0.00453821	0.772758	0.743805	0.498747	0.889469	0.309576	0.57487	0.0200251	0.184033	0.11927	0.540009	0.852082	0.285103	0.869373	0.182946	0.179319	0.708059	0.948995	0.205118	0.23502	0.944525	0.189231	0.506401	0.987608	0.913977	0.000640832	0.0645507	0.58492	0.950009	0.980872	0.579948	0.769131
LDK-378	0.787588	0.514033	0.250511	0.902836	0.835237	0.937013	0.931507	0.311566	0.768449	0.391557	0.257995	0.109537	0.858085	0.697657	0.44123	0.58383	0.543461	0.0227871	0.921061	0.756901	0.396093	0.133173	0.986861	0.616191	0.348036	0.256012	0.229732	0.740974	0.857482	0.041609	0.141925	0.311612	0.307989	0.991988	0.00813043	0.559788	0.108351	0.13759	0.738585	0.445208	0.562662	0.640468	0.51559	0.981763	0.116115	0.205007	0.641587	0.206812	0.993086
LDK-378	0.303179	0.33765	0.594957	0.705571	0.658457	0.927117	0.579105	0.32751	0.838787	0.550806	0.891033	0.0268136	0.736951	0.896717	0.547691	0.311617	0.322603	0.606836	0.241524	0.437426	0.742853	0.844211	0.176351	0.315744	0.995079	0.965496	0.458145	0.547734	0.149338	0.234478	0.111339	0.430949	0.416915	0.765816	0.00414192	0.88034	0.707115	0.145327	0.611884	0.839417	0.761149	0.0178114	0.394008	0.703873	0.0143916	0.22774	0.0350748	0.496593	0.719524
AZD-9291	0.502703	0.820173	0.286317	0.0401356	0.762595	0.520824	0.963466	0.841688	0.015756	0.0288562	0.176192	0.637907	0.790208	0.0176836	0.631004	0.000394684	0.880196	0.842818	0.009174	0.417829	0.723962	0.637326	0.977764	0.952503	0.309012	0.751762	1.11916e-06	0.910711	0.765408	0.392461	0.126008	0.0415294	0.0427711	0.593952	0.0557887	0.262362	0.438423	0.255129	0.895187	0.644852	0.966318	0.263767	0.83624	0.780501	0.0260216	0.332504	0.457198	0.00630976	0.605045
[truncated: 680 more columns]

## Sheet: Slope TR-drug
Drugs TR	AATF	ABL1	AES	AHR	AIP	AIRE	ANKRD1	APBB1	APC	APEX1	AR	ARID1A	ARID3A	ARNT	ARNTL	ARNTL2	ARX	ASCL1	ASH1L	ASXL1	ATF1	ATF2	ATF3	ATF4	ATF5	ATF6	ATF7	ATM	ATOH1	BACH1	BACH2	BARD1	BARX2	BCL11A	BCL11B	BCL3	BCL6	BDP1	BHLHE41	BIN1	BPTF	BRCA1	BRD7	BRIP1	BTAF1	BTF3	BTG2	CBFA2T3	CBFB
Methotrexate	0.631098	0.0783337	0.230072	-0.0648024	0.456522	-0.608884	-0.313213	-0.3367	0.554818	-0.485566	-0.610306	0.166881	-0.937632	-0.719875	-0.666796	0.166096	0.141141	0.661959	0.231565	0.681669	-0.120592	-0.664775	-0.127661	0.14821	0.69789	-0.22167	0.150865	0.100585	-0.469036	0.00423946	0.462184	0.836043	0.857699	8.92707	-0.171825	-0.0578593	-0.296431	-0.695387	-0.385081	-0.586222	0.100649	-0.385698	1.6922	-0.0804244	-0.45755	-0.909703	-0.389603	0.176955	8.82418
6-Mercaptopurine	-0.439132	-0.385178	-0.125894	0.528191	0.00293805	-0.229766	0.0491528	0.531666	0.0748926	-0.384699	-0.381751	0.184361	-0.0474824	0.471839	-0.158457	0.0855804	0.00614309	0.167245	0.517336	0.131927	0.130924	-0.525437	-0.388488	-0.102593	0.722057	-0.472473	0.364004	-0.157783	-0.773648	-0.402658	0.51845	0.771411	0.765888	2.92913	-0.504112	-0.0520879	-0.45883	-0.343917	-0.203004	-0.557446	0.405628	-0.272187	0.782398	0.183667	0.0410159	-0.412849	0.0939181	0.103997	3.01145
6-Mercaptopurine	-0.479204	-0.301768	-0.204746	0.550071	0.106041	-0.197591	0.0276862	0.806225	-0.319433	-0.873296	-0.41378	0.239962	0.0223125	0.508628	-0.0953303	-0.203243	-0.0117074	-0.252746	-0.0154639	-0.0788762	-0.269647	-0.52305	-0.453797	-0.094264	0.405431	-0.529144	0.738307	-0.315814	-0.93165	-0.843499	0.474081	1.19294	1.18492	4.63408	-0.495638	0.0900997	-0.512264	-0.0997798	-0.381385	-0.442192	0.509634	-0.162223	0.691949	0.210217	-0.0345361	-0.197767	0.0191465	0.314672	4.54765
Nitrogen mustard	-0.121064	-1.09852	0.418804	0.0442433	0.486075	-0.668471	-0.226025	0.364333	-0.290287	-0.721556	-0.918909	-0.278753	-0.776302	-0.348765	-0.335355	-0.380198	0.231346	-0.329129	-0.0531769	-0.121608	-0.497485	-1.40411	-0.240224	0.053703	0.634409	-0.319627	0.61537	-0.541145	-0.14006	0.033555	1.46799	1.32417	1.33123	4.39371	-0.366277	-0.5098	-0.618849	-0.102816	-0.567337	0.15161	0.3209	-0.758494	0.907773	0.349462	-0.559457	-1.48919	-0.479982	0.433432	4.15197
Allopurinol	-0.0552679	-0.123716	-0.130917	0.396874	-0.0579939	-0.336816	0.0212853	0.460681	-0.703681	-0.0324315	-0.368468	0.430964	0.296188	0.616087	-0.254311	0.0843212	-0.107884	0.0434269	0.0424754	-0.601764	-0.10717	-0.239057	0.493676	0.291211	0.643185	-0.505684	0.651812	0.440194	-0.757651	-0.854826	0.256319	0.570682	0.558034	-0.977977	-0.399863	0.403048	-0.532568	-0.343119	-0.203043	-0.344033	0.272943	0.359334	0.564125	0.0571152	0.139759	0.0936001	-0.226054	0.32944	-1.10146
Actinomycin D	0.13509	-0.777497	0.358497	-0.432103	0.460083	-0.0159496	-0.00150315	0.20079	0.239477	-0.196174	-0.405919	-0.304494	-0.348306	-0.645888	-0.144637	0.0134809	0.282201	0.0355366	0.0394281	0.113412	-0.83328	-1.27933	0.119307	0.265247	0.0824663	-0.412951	-0.479005	-0.209864	0.0955666	0.0159372	0.949784	1.06573	1.07746	8.20099	-0.445453	-0.269424	-0.876341	-0.271847	-0.292068	0.372321	0.232353	-0.557756	1.10405	0.00886132	0.325691	-1.15906	0.0530236	-0.2794	7.99554
Chlorambucil	0.374354	-0.602868	0.325511	0.0716168	0.605233	-0.525254	-0.22523	0.504713	0.0197912	-0.401352	-0.528376	-0.061292	-0.328078	-0.146065	-0.297523	-0.348606	0.00322237	-0.139171	0.101064	0.361603	-0.496683	-1.12959	-0.169392	-0.00102447	1.21242	-0.515214	0.377923	-0.21338	-0.328372	-0.193955	1.25712	1.12183	1.121	4.04558	-0.643696	-0.599447	-0.53037	-0.306872	-0.54629	-0.0726565	0.259187	-0.355855	1.12374	0.258709	-0.459264	-1.19487	-0.356344	0.265649	3.75217
Thiotepa	0.284801	-0.153841	-0.163471	0.0794343	0.48229	-0.836829	-0.456736	0.268268	-0.108175	-0.286503	-0.46443	0.145529	-0.263298	-0.0955542	-0.287816	0.0683275	0.0376502	0.189824	0.208145	0.155853	-0.19584	-0.93994	-0.073239	0.217036	0.943899	-0.0579867	0.82275	0.405313	-0.392317	0.0544866	0.631745	0.931486	0.927138	2.76175	-0.425211	-0.272284	-0.573141	-0.340418	-0.667382	-0.21786	0.0830228	-0.0380295	1.23281	-0.184217	-0.582658	-0.707257	-0.344778	0.337448	2.69042
Melphalan	-0.00888686	-0.613029	0.294991	-0.0587301	0.388507	-0.427363	-0.310704	0.395365	-0.177621	-0.21205	-0.616339	-0.187585	-0.507567	-0.246646	-0.286652	-0.0975318	0.136597	-0.265561	0.207878	0.48544	-0.556762	-1.10615	-0.252484	0.216747	0.681777	-0.269903	0.429939	-0.429145	-0.303627	-0.0387674	0.876678	1.04998	1.05361	3.37571	-0.636311	-0.603799	-0.996928	-0.170993	-0.542604	0.0457272	0.333185	-0.655451	0.970141	-0.20726	-0.445405	-0.995296	-0.296656	0.328715	3.28113
Triethylenemelamine	0.372728	-0.18184	-0.0466287	-0.0274682	0.629001	-0.78053	-0.394851	0.297314	-0.398666	-0.323615	-0.412368	0.128923	-0.293895	-0.178329	-0.308967	0.0084955	0.0405765	0.224575	0.190923	0.268107	-0.31565	-1.00473	-0.173811	0.145493	0.588738	-0.029455	0.800536	0.409211	-0.428974	-0.0964963	0.7875	1.1128	1.11299	2.15947	-0.451429	-0.445609	-0.419705	-0.237064	-0.474052	-0.278462	0.0828265	-0.349882	1.27519	-0.229098	-0.626146	-0.818383	-0.322608	0.441989	2.03018
Dromostanolone Propionate	0.44791	-0.150146	0.444457	-0.503245	0.470613	-0.130556	0.108722	-0.275634	0.126949	0.00292977	-0.476802	-0.356542	-0.412158	-0.554308	-0.209364	-0.0892416	0.386272	0.0131831	0.112533	0.355093	-0.459538	-0.154229	-0.0715383	0.13392	-0.318592	-0.263858	-0.671372	-0.342605	-0.0448334	-0.00471466	0.404645	0.459918	0.45871	4.82038	-0.321206	-0.490117	-0.707237	0.318055	-0.00698283	0.134984	0.304418	-0.720778	0.242234	-0.503135	-0.280177	-0.485415	0.0211033	0.0751061	4.96431
Acrichine	0.0905893	-0.673923	0.849274	-0.422196	0.0254998	0.130628	0.186406	0.466404	0.201799	-0.0892838	-0.649443	-0.0251632	-0.494601	-0.665047	-0.0220128	0.177626	0.0808427	-0.107746	0.397244	0.1948	-0.468374	-0.494769	0.373768	0.415705	0.0957974	-0.433228	-1.47021	-0.525626	-0.159361	-0.149331	0.634344	0.362492	0.380597	6.43046	-0.404059	-0.468243	-0.668714	-0.243701	-0.148994	0.077643	0.600594	-1.02187	1.18079	0.00530772	0.10836	-0.95928	0.112243	-0.451041	6.31494
Fluorouracil	0.955453	0.154628	0.258772	-0.103029	0.456866	-0.954206	-0.18792	0.445658	0.466712	-0.558422	-0.378392	-0.106583	-0.644877	-0.390189	0.116605	-0.254283	0.0644504	-0.149995	-0.310199	-0.0726983	-0.18716	-1.10057	0.132623	0.116039	0.182245	-0.0976725	0.298335	0.35034	-0.284036	0.46569	0.20112	1.16031	1.17076	6.56825	-0.322598	-0.0131475	-0.158322	-1.7738	-1.57156	-0.0426056	-0.0249138	-0.344282	1.76138	0.325094	-0.477217	-1.27304	-0.641948	0.0594344	6.64665
Nandrolone phenpropionate	0.536368	0.0576451	0.22681	-0.236816	0.153865	-0.337428	0.0251265	0.130473	0.203335	-0.186184	-0.17928	-0.0847913	0.196259	-0.540888	-0.0369693	-0.0725252	0.0589671	-0.141041	-0.196367	-1.01623	-0.357766	-0.113122	0.325313	0.0518664	0.2673	-0.0493527	0.0306148	0.264207	0.166051	0.0312085	0.303854	0.28332	0.26446	3.27524	-0.228428	-0.0390442	-0.0406688	0.0517043	-0.519175	0.318693	-0.14013	0.151057	0.405277	-0.261387	-0.296257	-0.339789	-0.20879	0.00538534	1.83301
Testolactone	0.0619236	0.00306903	-0.0170436	-0.0587706	-0.105778	-0.0544563	-0.0677879	-0.0769587	-0.0139019	-0.125462	0.00405164	-0.102277	-0.0638356	-0.071924	0.0327765	-0.0023197	0.0971382	-0.0627672	-0.110343	-0.0504741	0.155175	0.0497153	-0.100992	-0.0160984	-0.169246	-0.076036	0.0130061	-0.184919	0.122748	0.0931495	-0.152551	-0.105397	-0.111752	-0.597074	0.0446025	-0.0206641	-0.0171029	-0.125664	-0.0648801	-0.0233737	0.0385108	-0.0645054	-0.102944	-0.0251271	-0.0070598	0.197945	-0.0752473	0.0384869	-0.54576
Mithramycin	0.0252213	0.0593931	0.0404051	-0.0137889	0.0178436	-0.0334093	0.0418758	0.0596924	-0.0020705	0.0427196	0.0142264	-0.0125107	0.092184	0.000962265	0.0226541	0.00120291	-0.00346122	-0.0504458	-0.019536	0.060678	-0.0664977	0.0163921	0.0560284	0.00779824	-0.0398874	-0.00987791	-0.0371657	0.00418182	-0.0182687	0.0209118	-0.00623061	0.0358319	0.0356068	0.179327	-0.0266062	0.0287369	-0.061936	-0.0016675	-0.0804313	-0.0402386	-0.0173057	0.0300351	-0.0576137	0.035068	0.0311884	0.0144096	-0.0450578	-0.0345948	0.170173
Pipobroman	0.174613	-0.284215	-0.2505	-0.0289392	0.163805	-0.484201	-0.274063	0.142178	0.446319	-0.047886	-0.30423	0.00775079	-0.301745	-0.213968	-0.178472	-0.0906349	0.0127011	0.231237	-0.028447	0.0659173	-0.13673	-0.612631	-0.0261748	-0.0238538	0.463752	-0.0813013	0.377173	0.0665247	0.0237345	0.107803	0.460178	0.386792	0.383551	2.29546	-0.284901	-0.00975077	-0.216051	-0.132618	-0.25156	-0.0458686	-0.0016385	0.165482	0.653359	0.284536	-0.0935539	-0.710126	-0.225415	0.0530755	2.29321
Cyclophosphamide	4.82988e-17	4.36559e-17	-3.25078e-18	-8.86311e-18	6.75171e-17	3.79365e-18	1.16467e-17	5.31521e-18	5.20071e-17	-2.21337e-17	9.65874e-18	8.37838e-18	-3.69663e-17	-1.99995e-20	-5.91414e-17	8.09853e-18	2.98554e-17	2.27786e-17	1.62018e-17	-4.21042e-17	7.36736e-17	1.48365e-19	8.33259e-18	1.31583e-17	2.90516e-18	-2.20597e-18	-3.46624e-17	3.88669e-17	9.86113e-18	5.07332e-17	1.31806e-17	7.45976e-17	1.00575e-18	3.99879e-16	3.98064e-17	-1.19746e-17	-5.73709e-17	-3.28681e-17	1.35822e-17	-6.94149e-17	1.38118e-18	2.00615e-17	3.38012e-17	-5.63622e-18	4.92578e-18	-5.74682e-17	2.05498e-17	-8.63817e-18	5.04548e-16
Mitomycin	0.442106	-0.664572	0.329914	-0.219724	0.236993	-0.608581	-0.618348	0.347385	0.166089	-0.222727	-0.109621	0.0917045	-0.228903	-0.238465	-0.040155	-0.154556	0.262753	0.119981	0.419131	0.624039	-0.283766	-0.99132	0.0970437	0.587181	1.27956	0.172796	0.652769	0.720738	-0.0792921	0.520472	0.087356	0.708709	0.715531	1.63677	-0.407754	-0.4388	-1.28061	-0.406274	-0.852869	-0.270588	0.130253	-0.243932	1.82238	-0.461404	-0.690499	-1.01031	-0.256703	0.630534	1.58276
Floxuridine	1.13094	0.690807	0.157502	-0.349985	0.43414	-0.733927	-0.225997	0.230704	0.129683	-0.151487	-0.515855	-0.0906619	-0.326613	-0.528617	0.0540407	0.161718	-0.262583	0.257257	-0.1738	0.868794	-0.230679	-0.530987	0.111178	0.00511175	0.187951	-0.288058	-0.00309238	0.0564989	-0.295036	0.347976	0.328682	0.654299	0.64066	4.39879	-0.897825	0.175702	-0.233893	-0.787078	-0.844188	-0.35504	-0.0418155	0.301242	1.68841	-0.32056	-0.195951	-0.438793	-0.532554	0.0186305	4.45916
Hydroxyurea	0.686121	0.302192	0.2621	-0.0283638	0.630618	-0.649432	-0.409415	0.109406	0.00873378	-0.218466	-0.355548	0.188474	-0.0309023	-0.326833	-0.472267	0.0801464	-0.135129	0.130549	0.17323	0.35143	0.0237173	-0.602306	-0.0717667	-0.0722083	-0.0663124	-0.417762	-0.125028	0.0590352	-0.509503	0.0599506	0.633918	0.590052	0.599358	2.83467	-0.370692	-0.191769	-0.255439	-0.432415	-0.571037	-0.672953	0.218452	-0.286747	0.791605	-0.214652	-0.539299	-0.471599	-0.444933	0.171271	2.75836
Uracil mustard	0.161145	-0.621098	0.346911	-0.0036374	0.446089	-0.6677	-0.386074	0.37677	-0.369061	-0.291075	-0.505433	-0.0574111	-0.393368	-0.245071	-0.391906	-0.114404	0.0737283	-0.0336565	0.282602	0.39906	-0.45269	-1.07957	-0.183003	0.210449	1.12255	-0.207782	0.471395	-0.0866959	-0.390765	-0.0331887	1.1841	1.06105	1.06482	2.1069	-0.57287	-0.599127	-0.816943	-0.557313	-0.663851	-0.268797	0.266102	-0.52356	1.29267	-0.134378	-0.613967	-1.09013	-0.498391	0.38546	1.9009
Dexamethasone Decadron	2.05432e-18	2.08017e-17	6.10261e-18	4.76148e-18	1.88868e-17	2.74604e-19	8.13471e-18	-7.37777e-18	3.02596e-17	1.33373e-17	-3.11604e-18	-2.38509e-17	-1.22689e-17	8.69023e-18	-3.2915e-17	2.3647e-32	3.72425e-18	1.34898e-17	4.95719e-17	2.16364e-18	-2.35414e-17	-4.29102e-18	1.91406e-17	1.12146e-17	-5.65688e-32	-4.07674e-17	-4.75186e-17	1.16408e-17	3.32366e-17	2.76943e-17	1.43261e-17	6.15058e-18	7.11332e-18	-3.98801e-31	-2.90193e-32	3.20719e-17	-2.48215e-32	-1.26748e-17	1.92749e-17	-4.87802e-17	8.91278e-19	-3.02148e-32	1.58483e-17	2.02468e-17	-5.02434e-32	-1.51915e-17	8.84123e-18	-9.85261e-18	-2.90477e-31
Dacarbazine	-0.219771	0.0282007	0.124298	0.0610488	0.320075	-0.0641665	0.090516	0.101189	-0.0233723	-0.141538	-0.159978	-0.0526399	-0.0978843	0.040235	-0.0201598	-0.081771	-0.0850303	-0.0246516	-0.044231	-0.0526443	-0.113337	-0.0485176	-0.049777	-0.111729	-0.220898	-0.217251	-0.0609195	-0.259656	-0.124815	-0.174769	0.534028	0.410395	0.414299	1.82698	-0.137177	-0.159165	0.159432	-0.195516	-0.0768144	-0.066535	-0.139877	-0.00585197	0.152664	0.0729161	0.0403694	-0.158369	-0.205177	-0.318657	1.82938
Dacarbazine	-0.0653907	0.109036	-0.186502	-0.135773	-0.361682	0.308577	0.275763	0.393366	-0.365308	-0.0859409	-0.233465	0.234373	0.287965	-0.26582	-0.207889	0.362746	-0.159835	-0.192528	0.0511149	-0.246505	0.203416	0.422596	-0.0710724	0.0276616	0.315782	-0.295953	-0.749832	-0.193647	-0.676911	-0.336213	-0.0652541	-0.172217	-0.182035	-2.59446	-0.221609	-0.243881	-0.0957905	-0.24311	-0.196983	-0.405156	0.556539	-0.0124418	0.246318	-0.225903	0.172468	0.54054	-0.08208	-0.00210551	-2.64242
Vinblastine	-0.0996092	-0.426733	0.0832828	0.0322456	0.117183	0.0395919	-0.141271	0.161365	0.236316	0.132384	-0.168632	-0.291316	-0.109629	0.0564327	0.135737	-0.183421	0.174436	-0.00328303	0.175194	0.283112	-0.367014	-0.373015	-0.223119	-0.036999	0.141951	-0.186683	0.0555035	-0.320203	-0.0294463	-0.132082	0.0170385	0.628719	0.620742	3.55054	-0.300415	-0.0711793	-0.28317	0.089864	0.139868	0.214695	-0.0151734	-0.284805	-0.105109	0.0191238	0.108007	-0.242997	0.340713	-0.049853	3.68284
Acetalax	-0.183278	-0.163774	-0.0910164	0.169908	-0.417782	-0.0375295	0.236875	0.221355	0.0408178	-0.0526342	-0.0180034	-0.322651	-0.647515	0.179968	0.0609184	-0.252091	-0.147929	-0.276672	-0.331381	-0.108426	-0.293654	-0.0835918	0.193577	-0.0792302	-0.196443	-0.312089	-0.0219414	-0.587736	0.0719796	-0.24023	0.555354	-0.285337	-0.281334	2.6254	-0.231296	0.469552	0.00888159	-0.364226	-0.229589	0.631531	0.461669	0.208057	-0.685539	0.242582	0.507326	-0.000685601	-0.321386	-0.157887	2.51832
Cytarabine	0.599636	-0.411772	0.207855	-0.383548	0.429375	-0.68789	-0.267549	0.0428878	0.177103	-0.552144	-0.347512	0.325276	-0.734785	-0.714227	-0.281202	0.358573	-0.184654	0.599241	0.622596	0.542468	0.0727408	-0.74784	-0.366323	0.173789	0.724283	-0.0342384	-0.164329	0.94972	-0.493927	0.160755	0.665934	0.874751	0.883459	6.36248	-0.449575	-0.460261	-0.468618	-0.0343301	0.0920891	-0.48174	0.199894	-0.379788	1.75006	-0.191572	-0.660422	-1.00278	0.158928	0.222424	6.47227
Vincristine	-0.0264226	0.0188844	0.0318295	0.00835953	-0.0262812	-0.0241156	-0.0132387	0.0275658	-0.0031796	0.00259038	-0.0310438	-0.0149404	0.0207066	-0.00604719	-0.00493797	-0.00386596	0.00766289	-0.0406161	0.00836781	-0.112048	-0.0142553	-0.042205	0.00354418	0.0137148	-0.00410482	0.00148867	-0.00982642	-0.0572449	-0.0135728	0.0205394	0.0445035	0.00413611	0.00345998	-0.0459497	-0.0245357	-0.00516142	0.0328665	-0.0399946	-0.0560105	0.0162752	0.0174145	-0.0199926	-0.0160419	-0.00966988	-0.0111664	-0.0427397	-0.0752528	0.0374117	-0.0798235
Megestrol acetate	0.0273353	-0.396067	0.303512	0.0947928	0.0745773	0.358312	-0.0725721	0.101655	-0.0938937	0.306559	-0.11688	-0.298977	-0.0360519	0.124989	0.107503	0.0115347	-0.302325	-0.45124	0.456368	-0.0821114	0.0665882	-0.121247	-0.0788023	0.1181	-0.509723	-0.391331	-0.447936	-0.400427	0.163105	0.0440173	0.545351	-0.370957	-0.372941	0.984222	-0.586705	-0.19213	-0.297824	-0.483373	-0.330293	-0.205773	-0.140157	-0.211593	-0.0354622	-0.211511	-0.042537	0.118401	-0.166382	-0.416501	0.948876
tfdu	0.536464	0.227358	0.132339	-0.294337	0.746629	-0.464038	-0.0873318	0.341337	0.035723	-0.17493	-0.653981	-0.114125	-0.283446	-0.455814	-0.194491	-0.0135923	0.111353	0.292146	0.0649769	-0.219268	-0.464026	-1.30773	0.188183	0.531074	0.607381	0.152941	0.598189	0.733792	0.0624737	0.517637	0.705415	1.63636	1.64141	6.14516	-0.570865	-0.527779	-0.025894	-0.419895	-0.963146	0.0165686	0.00373316	-0.477657	1.98031	-0.0905168	-0.691131	-1.16106	-0.539887	0.26707	5.92813
Procarbazine	0.0178422	0.0110147	-0.00469177	-0.0081428	0.0127905	0.015668	0.0198793	5.06852e-17	1.81769e-17	0.0320443	0.00287972	-0.0344182	0.000778329	-0.0116251	0.0059767	0.0143066	1.74594e-17	0.0129733	-0.00491184	3.11874e-17	7.40334e-17	6.69771e-17	-2.06021e-17	-0.00718117	-0.0388248	0.000975788	-0.0201016	-0.00870059	0.0048361	0.0159773	-0.000205037	7.54435e-18	6.61497e-17	-0.101694	-0.0136859	-0.00282131	0.0105675	0.00654492	0.00597178	0.00289233	-0.0170667	-0.0162711	0.00760942	0.0215428	-5.2685e-17	-5.47617e-17	0.0147708	-0.0275515	-0.0908049
Lomustine	0.00431447	-0.402826	0.00624501	-0.139042	0.131949	0.0740839	-0.0585352	0.167803	-0.0279449	-0.0227675	-0.525672	-0.18023	-0.261687	-0.1911	-0.224859	0.0584831	0.166731	-0.0167569	0.0524856	-0.373023	-0.336098	-0.269909	-0.142835	0.104166	-0.111119	-0.467439	-0.271697	-0.410388	0.191233	-0.170623	0.527842	0.748929	0.738519	2.76989	-0.112915	-0.291802	-0.095743	-0.337201	-0.122129	0.405557	0.463097	-0.42319	0.540386	0.221655	0.23328	-0.220004	0.0217432	-0.15047	2.70293
Daunorubicin	0.445418	-0.678765	0.333378	-0.429203	0.654177	-0.218464	0.0409775	-0.0277892	-0.344033	-0.186999	-0.42817	-0.00808927	-0.343974	-0.590724	-0.247315	0.253499	0.435213	-0.0842601	0.614228	0.0800708	-0.619351	-1.13203	0.0359399	0.567742	0.0527374	0.0452448	-0.160938	0.675061	0.0191484	0.148217	0.997378	1.01088	1.00974	4.56578	-0.206762	-0.720826	-0.747522	-0.0270029	-0.291282	-0.196546	0.276241	-0.905596	1.53141	-0.616488	-0.391713	-1.28222	0.0113699	0.194604	4.39487
Daunorubicin	-2.8764e-05	-0.790394	0.113125	-0.233668	0.72696	-0.63683	0.12891	0.156769	-0.720309	-0.385815	-0.555964	-0.151286	-0.550666	-0.217134	-0.593714	0.181557	0.565373	-0.281228	0.523821	-0.602107	-0.490786	-0.692352	0.09508	0.755336	-0.0127516	0.0930895	0.206235	0.682904	0.168162	-0.180814	1.4477	1.36121	1.34459	5.29052	0.0110288	-0.475509	-0.642349	-0.0712997	-0.608842	-0.293115	0.581443	-0.834517	1.34407	-0.784475	-0.0284868	-0.948026	-0.160491	0.0535781	5.17141
Streptozocin	-0.00504692	-0.00840818	-0.0044521	-0.00188005	-0.0101831	0.00275894	0.000854653	-0.000446126	-0.00102589	-0.00149225	0.00177461	-0.000574532	0.000684535	-0.00344585	0.00156091	0.000538778	0.000294037	-0.00167138	0.00100617	0.00777715	0.00340436	0.00178577	-0.00417945	0.000566061	0.00527995	0.0010069	0.00344738	0.00178053	0.00537047	0.00261618	-0.0139412	-0.0100277	-0.0101211	-0.0108001	0.00362878	0.00288971	-0.00288308	-9.96386e-05	0.00103804	0.00392005	0.00378556	0.000810186	-0.00524822	0.00480137	0.00164115	0.00949859	0.00322709	0.00171348	-0.0118105
Calusterone	0.126948	0.0958856	0.092642	-0.243834	0.372473	0.120339	-0.138156	0.00842937	-0.441527	0.330862	-0.529215	-0.334839	0.167152	-0.38682	-0.295071	-0.00080367	0.23105	-0.203247	-0.354403	0.0830031	-0.130551	-0.00587068	-0.243104	-0.103611	-0.484232	-0.0990164	-0.110242	-0.726816	-0.0949146	0.148436	-0.438107	-0.100454	-0.100238	-1.22932	-0.270781	-0.303479	-0.099796	-0.0315106	-0.345902	0.546914	0.100154	-0.330206	-0.271806	-0.355145	-0.222433	0.544335	-0.189071	-0.0320433	-1.12415
Estramustine	1.04271	-0.0465972	0.535387	-0.120804	0.507557	-0.0780387	-0.343082	0.180656	0.337048	0.278049	-0.35968	-0.0590317	-0.0938997	-0.127582	-0.0648335	-0.178833	0.42473	-0.0231121	0.172558	-0.644558	-0.17333	-0.328804	0.31553	0.296212	0.327352	-0.866849	-0.106393	0.514351	0.122889	-0.0979507	0.151894	0.462824	0.445525	3.38151	-0.299785	-0.51185	-0.581734	-0.557175	-0.186673	-0.355819	-0.307623	-0.178495	0.996203	0.0431992	-0.112957	-0.700227	0.155262	-0.00499741	3.43441
Vinblastine	-0.226737	-0.703243	0.22787	-0.0929711	-0.750691	-0.406099	-0.492297	0.815971	0.709646	0.15582	0.106133	-0.410007	0.123028	0.161914	0.7326	-0.172214	0.412328	-0.405028	-0.0840252	-0.280181	-0.879715	-0.901794	0.13618	0.369703	0.39744	0.0206795	0.206502	0.00498232	0.0153404	0.129973	-0.790356	0.751734	0.739853	6.67757	-0.628346	0.662353	-0.692988	-0.316547	-1.64717	0.0595462	-0.313388	-0.329426	0.35023	0.45175	0.733657	-0.889475	-0.0791323	-0.204709	6.76266
Fluphenazine	4.2791e-17	-2.5197e-17	-7.70656e-17	1.76446e-17	1.44596e-17	2.53235e-17	-2.34164e-17	-1.97245e-17	-8.45933e-18	6.65189e-18	1.50508e-18	-3.67417e-17	2.96385e-17	-7.95915e-18	1.76128e-17	-6.46427e-18	-3.54857e-17	1.90386e-17	3.97662e-17	-8.01231e-18	-6.87159e-18	-4.68758e-17	6.12737e-17	4.41248e-17	-4.619e-17	-2.36894e-17	-5.75604e-17	5.6037e-17	2.96644e-17	1.43354e-17	-4.37162e-17	-2.39396e-17	-2.29686e-17	-4.33001e-16	8.32361e-18	1.78563e-17	8.87127e-18	-1.86851e-17	1.36956e-17	-5.16115e-18	-1.0078e-17	-2.994e-17	5.3593e-18	5.10685e-18	1.59883e-17	1.33107e-17	3.74925e-17	2.49333e-18	-4.18901e-16
Arsenic trioxide	-0.384038	-1.02604	0.285377	-0.56894	-0.38262	0.748926	0.153813	-0.0704831	0.0373963	0.156837	-0.848751	-0.42361	-0.155568	-0.819907	-0.198162	0.25309	0.369642	0.0151016	0.592176	-0.0856752	-0.480243	-0.372008	0.113473	0.228638	-0.462646	-0.435533	-1.15127	-0.658445	0.513552	-0.133996	-0.239511	-0.315303	-0.310985	3.19337	-0.439129	-0.240756	-0.736369	-0.99234	0.114346	0.694962	0.380091	-0.528932	0.445831	-0.147207	0.661503	-0.0452688	0.247962	-0.505988	3.05976
Azacitidine	-0.0539544	-0.125106	-0.306818	-0.0978404	-0.128469	-0.126382	-0.182603	0.35356	0.249618	-0.0284553	0.0383335	0.155358	0.147197	-0.13609	-0.189712	0.138124	-0.030052	-0.235205	-0.309992	-0.257584	-0.296435	0.0839087	-0.0893738	-0.00544458	-0.044712	-0.168892	-0.512406	-0.485069	-0.605524	-0.341244	0.067273	-0.00323418	0.00315271	1.52963	-0.339115	0.0502976	-0.103106	-0.870319	-1.04884	-0.17497	0.0652145	0.177015	0.56212	0.222201	0.236725	0.145599	-0.679263	-0.176198	1.41221
Cladribine	0.298487	0.511778	0.111764	-0.123664	0.487372	-0.28748	0.1504	-0.178038	-0.672976	-0.0387236	-0.0638477	0.0157217	-0.543147	-0.338277	-0.477262	0.443457	-0.368586	0.871998	0.32326	0.227817	0.163172	-0.507129	0.0194288	0.394725	0.300526	0.659424	0.505717	0.950062	-0.235858	0.272115	0.525107	0.668588	0.675121	1.28787	-0.097119	0.0593239	0.658411	-0.734874	-0.721501	-0.732331	-0.263777	0.0606499	1.7312	-0.429335	-0.895741	-0.567337	-0.716765	0.305856	1.1432
Mithramycin	0.196044	-0.654002	0.732097	-0.826922	0.0779508	-0.000464319	0.13013	0.0649201	-0.465237	0.0243425	-0.372636	-0.166516	0.112078	-0.948329	-0.192187	0.0948294	0.54311	-0.533976	0.443957	-0.0630784	-0.93678	-0.879323	0.327875	0.633517	-0.304953	0.54218	-0.604111	0.706416	0.318495	0.199332	0.668791	0.348969	0.355958	3.46041	0.146707	-0.52186	0.245863	-0.41514	-1.17528	0.039669	0.458309	-0.790207	1.10837	-0.43428	-0.0465677	-1.84463	-0.667305	0.342164	2.92592
Asparaginase	-0.162521	-0.846951	-0.119539	-0.052894	0.240708	0.168348	-0.542314	0.00315019	0.419491	0.338291	0.272856	0.177584	0.270044	0.171557	0.353853	0.249854	-0.163609	0.322744	0.359519	0.391044	0.0769041	-0.616782	-0.218518	0.203718	0.317208	0.131857	0.346607	0.232697	-0.0898359	0.160603	-0.247537	0.0744662	0.0834717	-1.28874	-0.469942	0.0706485	-0.441972	0.0123958	0.282833	-0.426057	-0.608754	0.125403	0.298663	-0.057908	-0.160554	-0.132442	0.1765	0.111433	-1.03947
Ifosfamide	0.554662	-0.0481305	0.479415	-0.40363	-0.151608	-0.643728	-0.0223891	0.210836	0.119738	-0.214519	-0.216957	-0.133421	0.0721479	-0.56708	-0.276643	0.228556	-0.0889317	0.00908083	0.212684	-0.0495734	-0.366801	-0.0386957	0.11879	0.4429	-0.273834	-0.34949	-0.707993	0.548592	-0.179348	-0.122078	0.310989	0.761681	0.732836	7.42369	-0.649682	0.241953	-0.714374	-0.328342	-0.846734	-0.352859	0.236557	0.0181108	0.786226	-0.0918297	0.0652475	-0.417925	-0.492284	-0.276471	7.65743
Acetalax	-0.11503	-0.254793	-0.13491	0.0489592	-0.386305	-0.0764762	0.265446	-0.0700875	-0.041275	-0.0913224	-0.1642	-0.32687	-0.434269	-0.0168857	0.0465322	-0.0633504	0.102935	-0.19869	-0.220996	-0.0445801	-0.114142	0.102159	0.00191976	-0.0596682	-0.37426	0.0643579	-0.0883615	-0.385968	0.00773745	-0.148914	-0.211688	0.204227	0.199873	-0.18361	0.0419857	0.323147	0.156596	0.0365603	-0.159199	0.481112	0.427065	-0.0672483	-0.491674	0.23017	0.466447	0.203439	-0.112474	-0.296069	-0.0457103
Fludarabine	0.414101	1.04318	-0.274405	0.368326	-0.154919	-0.440224	0.872037	0.452368	0.217018	-0.476822	-0.0698897	0.0574302	-0.614513	0.0500186	-0.0145943	0.193229	-0.545298	0.561317	0.15271	-0.549542	0.421291	-0.463707	-0.189545	0.0222598	0.521587	0.204811	0.620429	1.0768	-0.448382	0.217494	0.306517	1.00564	0.976922	4.49066	-0.589982	0.265365	0.755988	-0.251225	0.136642	-0.365059	0.0737577	-0.135934	1.77538	0.258938	-0.3666	-0.823779	-0.302999	0.143266	4.41581
Cisplatin	0.288663	-0.273393	0.234371	-0.116562	-0.0733661	-0.791381	-0.388818	0.492398	0.355064	-0.402485	-0.849999	0.0163164	-0.385066	-0.543356	-0.41161	0.0287188	0.086446	-0.297942	0.263887	0.08019	-0.187114	-0.392362	0.0920904	0.203068	0.88383	-0.680245	-0.487935	0.0837693	-0.110862	0.0382132	0.277125	0.352929	0.353836	5.7766	-0.587668	-0.559693	-0.835735	-0.302016	-0.301469	0.127255	0.760949	-0.061119	0.923809	0.208116	-0.0408849	-0.337974	0.0977119	-0.123193	5.59136
Isotretinoin	-0.147039	0.276831	0.126013	-0.240332	0.0642588	-0.0424187	-0.121478	0.333551	-0.320764	0.119758	-0.325337	-0.320449	-0.12893	-0.299089	-0.0970311	0.118335	-0.164634	-0.194653	-0.032727	-0.0531106	-0.237425	-0.10417	-0.31925	-0.125345	-0.835789	-0.288318	-0.408767	-0.530329	-0.309175	0.0952264	-0.00701201	0.258173	0.245607	1.49464	-0.565532	-0.241393	-0.766109	-0.347269	-0.261994	0.0152902	0.294829	-0.243641	0.00355985	-0.29666	-0.000556653	0.0328709	-0.0471508	-0.151874	1.6196
Teniposide	-0.178545	-0.902012	0.416346	-0.156295	0.357067	-0.230953	-0.15258	0.301345	-0.755594	-0.246841	-0.163181	0.0282514	-0.0192733	-0.147617	-0.0238614	0.0893243	0.293686	-0.403686	0.4619	0.142001	-0.294024	-0.945211	-0.0902535	0.515077	0.311443	0.156958	0.275319	0.419427	-0.245815	0.199681	0.490247	0.986768	0.986777	0.401978	-0.385585	-0.331011	-1.0714	-0.179771	-0.771439	-0.310421	0.187263	-0.692311	1.28162	-0.49448	-0.717971	-1.12315	-0.245231	0.315874	0.481121
Doxorubicin	0.759378	-0.333477	0.342309	-0.529102	1.05139	-0.189848	0.0658502	0.179239	-0.676121	-0.0526928	-0.530542	-0.238788	-0.135305	-0.412021	0.0942263	-0.0234143	0.4259	-0.44225	0.24881	-0.60737	-0.881472	-1.35212	0.235106	0.652689	-0.61005	0.00880468	0.0475172	1.08902	0.346184	0.390293	1.26534	1.26129	1.24168	4.27822	-0.13307	-0.682933	-0.198805	-0.0297052	-0.610982	0.170378	-0.150918	-0.923015	1.39948	-0.430833	-0.426903	-1.53257	-0.00515628	0.00380628	4.30128
Fludarabine	0.137216	0.235507	0.0894716	-0.0392631	0.41353	-0.0950697	0.260798	0.177451	-0.78664	-0.342934	-0.453407	-0.209749	-0.422845	-0.157053	-0.118083	0.360003	-0.283146	0.466855	0.302669	-0.437607	0.284048	-0.538556	-0.167957	0.216859	-0.0320855	0.481976	0.777675	0.599563	-0.136634	0.208022	-0.356218	0.349551	0.343624	2.25464	-0.210517	0.0104496	0.314746	0.0296812	0.0317352	-0.460239	-0.202179	-0.488724	1.28917	-0.490034	-0.247153	-0.459573	0.0111741	0.17633	0.722839
Bleomycin	0.788621	-0.176271	0.563319	0.0559626	0.499983	-0.473686	-0.0129027	0.510966	-0.550417	0.139715	-0.910837	0.34633	0.424382	-0.418799	-0.441683	0.270079	-0.149869	-0.423628	0.607872	0.488747	-0.0216677	-0.130856	-0.00178006	0.0945132	-0.113751	-0.125185	-0.314067	0.160255	-0.959961	0.00739448	0.577158	0.300616	0.304824	-0.835251	-0.386842	-0.775314	-0.45375	-0.295881	-1.09552	-0.599793	0.241721	-0.373191	0.79682	-0.52326	-0.65544	-0.0440167	-0.509568	0.141855	-1.1157
Paclitaxel	0.224792	-0.664162	0.0212074	0.248294	-0.322735	-0.121128	-0.264691	0.498471	1.05658	0.0281874	-0.29853	-0.217772	-0.179549	0.334753	0.477514	-0.215801	0.33406	-0.0618715	0.473582	-0.0152086	-0.298875	-0.775561	0.062823	0.180402	0.360836	-0.35488	0.0066727	-0.115332	0.146252	0.15543	0.209664	0.223447	0.213647	5.77409	-0.603763	0.289446	-0.460334	-0.559751	-0.46833	0.169151	-0.448287	-0.0609056	0.865554	0.265579	0.584265	-0.812701	0.0849613	-0.527979	5.94382
Decitabine	-0.00542392	-0.000184144	-0.0028034	0.00438106	-0.00484964	0.00215154	2.46434e-05	-0.00193071	0.00540658	-0.00177144	0.00290284	0.00177818	-0.00347479	0.00571085	0.00303318	-0.00252448	-0.0022607	0.000596212	-0.0014843	0.00052863	-0.00383339	0.0018068	0.000672452	0.000274134	0.00559042	0.00254498	0.0011906	-0.00254316	-0.00396803	-0.00333828	0.00340954	0.00180754	0.00215637	0.0196168	-5.84568e-05	0.00669593	-0.00202919	-0.00657495	-0.00894694	0.00501985	0.000158191	0.00429269	-0.00486981	-0.000438787	-0.00264604	0.00541339	-0.00210195	0.00016447	0.0208948
Mitomycin	0.371637	-0.531901	0.493459	-0.506592	0.11967	-0.368678	-0.0488035	0.50137	0.40947	-0.275967	-0.434151	-0.00312425	-0.336575	-0.774684	0.0190458	-0.190651	0.47494	-0.293119	0.077224	0.54221	-0.697459	-1.60636	0.475478	0.399679	0.941759	-0.201505	0.0108888	0.111904	0.0445402	0.80592	0.784375	0.860068	0.875311	2.25921	-0.551116	-0.560394	-1.23484	-0.401185	-1.18786	0.292519	0.59516	-0.49997	2.0202	-0.289046	-0.410619	-1.87765	-0.695796	0.4726	1.94158
Bendamustine	0.339153	-0.572047	0.115931	-0.0161854	0.124347	0.0627946	-0.0150235	0.0175077	-0.0278595	-0.0971214	-0.174626	0.142572	0.149726	-0.035527	0.255055	0.0882564	0.353441	-0.304665	0.136143	-0.319561	-0.0443363	-0.392799	0.431894	0.163469	-0.358534	0.0540612	-0.0721872	0.550095	-0.0697656	0.234798	-0.344153	-0.00932189	-0.0147426	-5.06999	-0.107214	0.22359	-0.585622	-0.321578	-0.530461	-0.346714	-0.154499	-0.118772	0.185242	-0.178129	-0.0257839	-0.404045	-0.245528	0.197154	-5.03744
Etoposide	0.288969	-0.48233	0.455424	-0.206471	0.261418	-0.193245	-0.212618	0.273005	0.138557	-0.100135	-0.194662	0.0464659	0.077202	-0.243682	-0.0999104	0.0720506	0.163934	-0.13564	0.697501	0.261604	-0.268948	-0.695985	0.192275	0.494076	0.473131	0.00719663	0.0847844	0.733603	0.0251537	0.429564	0.180764	0.436938	0.442994	0.939335	-0.46567	-0.383709	-1.00007	-0.390884	-0.604489	-0.591204	-0.107308	-0.474115	1.13975	-0.402327	-0.401022	-0.928453	-0.254467	0.287697	0.953756
Homoharringtonine	0.709834	-0.969431	0.271025	-0.268366	0.0872898	-0.0841208	0.369195	0.276877	0.888391	-0.0185748	-0.308381	-0.409965	0.059973	-0.27573	0.428703	-0.170467	0.594921	-0.581233	0.608806	-0.557761	-0.368534	-1.11934	0.277625	0.23661	-0.86878	-0.392892	-0.610318	0.399209	0.561658	0.395368	0.795347	0.41453	0.391246	4.33332	-0.50072	-0.322044	-0.190895	-0.221459	-0.619322	0.00841698	-0.306461	-0.745091	0.744484	0.271573	0.675782	-1.56623	0.0939841	-0.537245	4.28344
Mithramycin	0.00679726	0.236399	0.257564	-0.140854	0.22255	0.0293103	-0.0329554	0.420695	0.0598549	0.15862	-0.0684382	-0.181221	0.175992	-0.24832	0.0348114	0.0488165	-0.112724	-0.11948	0.0768206	0.13185	-0.243709	-0.363658	0.0474156	-0.0695429	-0.108555	-0.221284	-0.602068	-0.240084	-0.0511762	0.118249	0.0472001	0.129812	0.135515	1.67437	-0.408998	-0.0437226	-0.457737	-0.331513	-0.274507	0.0115439	0.054963	-0.0904671	0.107191	0.0184133	0.122815	-0.174387	-0.0835905	-0.240111	1.70686
Tegafur	0.117735	-0.620135	0.179537	0.0414645	0.0295451	-0.813669	-0.443609	0.490543	0.561477	-0.501032	-0.538615	-0.425729	-0.367887	-0.133418	0.232263	-0.60103	0.316411	0.0376679	-0.0342339	-0.0621247	0.269287	-0.995582	-0.629494	-0.17232	0.910619	-0.395176	0.857495	-0.669662	0.0201319	0.500761	-0.0208266	0.748103	0.734861	6.60789	-0.699823	-0.568351	0.123477	-0.763702	-0.452859	0.402388	-0.0802573	-0.232258	0.89716	0.0354975	-0.381657	-0.416767	-0.206985	0.292442	6.73145
Parthenolide	-0.267679	-0.136553	0.0936247	-0.0575933	-0.619251	-0.232332	0.537761	0.127915	0.205989	-0.253159	-0.195342	-0.072629	-0.0653937	-0.402546	0.0250242	0.0363183	-0.243074	-0.101179	-0.184959	0.05374	-0.483828	-0.22512	-0.0880785	-0.0920709	0.111099	0.0501248	-0.30849	-0.0829637	-0.205018	-0.0532196	0.755851	0.521775	0.528209	9.52742	-0.376187	0.16661	-0.425564	0.537688	-0.0516462	0.0354891	-0.0194473	0.190334	0.139737	0.470249	0.214794	-0.306891	-0.0415619	-0.443483	9.62656
Dexrazoxane	0.240275	-0.623679	0.0619888	-0.283066	0.0334215	-0.00957522	0.0739053	0.0586512	0.0375612	-0.0386613	-0.0763224	0.0490375	-0.117286	-0.325796	-0.261616	-0.0779344	0.36292	0.191164	0.0967008	-0.158187	-0.156788	-0.176606	-0.0972288	0.00759096	0.103489	-0.101362	-0.255241	0.192663	0.0498973	-0.211023	0.156781	0.356001	0.355437	2.62596	0.121683	-0.243858	-0.0807281	0.0107029	0.0531248	0.212426	0.0776408	-0.352331	0.717506	0.0169978	-0.118921	-0.739417	-0.0643655	0.274971	2.63065
Tamoxifen	0.157523	0.146212	0.28904	-0.100415	0.0665961	0.0716253	0.243369	0.222103	0.482617	-0.144165	-0.114221	-0.0688886	0.638936	-0.379838	0.119465	-0.420528	0.176141	-0.56939	-0.490113	0.0495484	-0.250103	-0.406141	-0.141834	-0.497519	-0.674399	-0.290853	-0.724198	-0.299154	-0.157757	-0.120477	0.616071	0.855154	0.838061	0.975443	0.051819	-0.283146	0.462295	0.0137571	-0.841612	0.00691804	0.081267	-0.794486	0.450775	0.92946	-0.424216	-0.920587	-0.296569	-0.243374	1.03386
Pentostatin	-4.96972e-17	-3.34162e-17	6.17405e-17	8.07414e-18	-1.01035e-17	7.01961e-18	-1.09652e-16	5.58187e-19	-4.19617e-17	4.8344e-18	-6.96991e-18	-7.99943e-18	1.96123e-17	-2.07218e-18	1.50291e-17	-6.62415e-19	-1.63619e-17	3.9403e-17	-6.71121e-18	0.0250058	-5.40558e-17	-5.80896e-17	2.1701e-17	-6.68884e-18	1.811e-17	1.68168e-17	-3.64086e-17	-1.24584e-17	-1.97458e-17	-2.00188e-17	4.0715e-17	1.99913e-17	1.63619e-17	-3.27772e-16	-2.56265e-17	-1.37448e-17	3.66513e-17	1.5955e-17	-5.14638e-18	4.96622e-17	7.10512e-18	-1.46913e-17	2.9958e-18	5.90384e-19	-2.65861e-18	9.91067e-17	2.74237e-17	1.14458e-17	-3.44403e-16
Rapamycin	0.287695	0.299359	0.0707426	-0.173246	0.438228	0.554681	0.134047	0.222366	-0.578638	0.8895	-0.192366	-0.0983313	0.255302	-0.0266449	-0.230032	0.306273	0.0212974	-0.360686	0.455544	0.100275	-0.206804	-0.0441377	0.237315	0.35935	-0.491089	-0.283773	-0.446675	-0.0569743	-0.375787	-0.154763	-0.538093	0.251734	0.260525	-0.261276	-0.219783	-0.529113	-1.09976	-0.257569	0.00242515	0.287201	0.808878	-0.827033	0.268743	-0.75374	-0.114575	0.292371	0.514093	0.0513918	-0.200742
Carboplatin	0.0495169	-0.593632	0.512349	-0.177083	-0.173067	-0.824607	-0.543797	0.330945	0.412091	-0.590494	-0.920507	-0.355423	-0.483298	-0.546329	-0.392947	-0.118269	0.257781	-0.533613	0.103154	-0.360896	-0.277718	-0.303454	-0.0794878	0.239384	0.307077	-0.695877	-0.515809	-0.580188	0.0573812	0.0373993	0.227017	-0.134123	-0.131885	5.88739	-0.83098	-0.510808	-0.767396	-0.313811	-0.345212	0.473075	0.513989	0.0775649	0.173548	0.26479	0.269017	-0.24145	-0.109377	-0.273697	5.70164
Valrubicin	0.820899	-0.544128	0.316631	-0.549219	0.93822	-0.157038	0.0938609	0.0636118	-0.473051	0.0860192	-0.31886	0.17133	0.511934	-0.460543	-0.265685	0.56671	0.479114	-0.0487614	0.788353	-0.0580272	-0.54467	-0.735958	0.661445	1.00104	-0.518821	0.591053	-0.175277	1.6689	0.0749687	0.45223	-0.462126	1.02308	1.01964	-0.578941	-0.121739	-0.550828	-0.866833	0.288278	-0.554014	-0.414129	0.0470543	-0.722838	1.47664	-1.04948	-0.566519	-0.906675	-0.0766532	0.212345	-0.536265
Idarubicin	0.784269	-0.383628	0.204485	-0.239117	0.846301	-0.38073	-0.119667	-0.00204242	-0.435343	-0.203011	-0.461839	0.0745836	-0.124451	-0.576268	-0.584494	-0.147158	0.468928	-0.174261	0.414736	-0.113861	-0.346295	-0.463482	0.0398415	0.393252	0.293608	0.0992921	0.269186	0.687617	0.0989081	0.229488	-0.105254	0.519066	0.529593	3.09975	0.202638	-0.592775	-0.265694	-0.328139	-0.653929	-0.262465	0.453157	-0.733637	1.72393	-0.51461	-0.689453	-0.85154	-0.161143	0.537402	2.93092
Epirubicin	0.447767	-0.459375	0.460418	-0.781956	0.679963	-0.0877052	0.186228	0.0620989	0.182004	-0.0966831	-0.161406	-0.177787	-1.10549	-0.842301	-0.194261	0.304883	0.634937	-0.33627	0.618102	-0.0217269	-0.975156	-1.13627	0.242719	0.715232	-0.432437	0.131376	-0.771768	0.799339	0.0682979	0.361376	0.280731	1.10867	1.10781	4.55142	-0.680127	-0.965341	-1.10962	0.113047	-0.0138931	-0.00146662	0.444101	-0.851649	1.00682	-0.70934	-0.0444742	-1.66856	0.000415625	0.111119	4.44696
Oxaliplatin	0.796145	-1.0238	0.713192	-1.14279	-0.234875	-0.419494	0.0720035	0.200422	0.718179	-0.0746816	-0.552975	0.189612	0.25974	-1.56332	-0.405492	0.754926	0.330581	0.408218	0.84092	0.29204	-0.0698956	-0.419121	0.591899	0.834184	-0.334324	-0.378838	-1.63258	1.09055	0.38858	0.383755	0.115203	-0.317435	-0.329976	6.2363	-0.27249	-0.105629	-0.805972	-0.0493127	-0.0533394	-0.620671	0.556715	-0.255737	1.65189	0.0652665	0.700658	-1.10302	-0.0530103	-0.333109	6.13136
Mitoxantrone	0.327808	-0.444183	-0.0235618	-0.0402399	0.294768	-0.668991	-0.202091	0.521474	-0.23811	-0.0433094	-0.490581	0.139134	0.136379	-0.19704	-0.249767	0.266721	-0.0185933	-0.0755385	0.813707	0.352646	-0.243372	-0.734281	-0.0589591	0.658327	0.311158	0.291102	0.648429	0.813435	-0.178468	0.471432	-0.538557	0.544458	0.547352	3.62818	-0.419218	0.0950836	-0.990763	-0.54571	-0.831014	-0.215745	0.502658	-0.20749	1.70194	-0.685524	-0.422517	-0.177357	-0.152843	0.365468	3.73806
Cytarabine	0.429954	0.258949	0.0857992	-0.057592	0.584012	-0.825602	-0.273691	0.374156	-0.390434	-0.347333	-0.155377	0.149046	-0.261269	-0.226564	-0.306649	0.105438	0.171408	0.275598	-0.0439352	-0.734429	-0.267685	-0.683018	-0.323707	0.167431	0.623623	0.204977	0.663104	0.918937	-0.455016	0.0850039	0.595865	1.4171	1.39871	1.98349	-0.40697	-0.712391	-0.366968	0.0470658	-0.0383269	-0.462988	-0.18863	-0.326872	1.96317	-0.354269	-0.955062	-1.12236	-0.13248	0.610777	1.87082
Mitoxantrone	0.246919	-0.730451	0.259358	-0.377242	0.0454907	-0.356241	0.0309737	0.424062	-1.44486	0.0354232	-0.313242	0.0159663	0.259856	-0.431236	-0.026746	0.325733	0.0652776	-0.245987	0.713491	0.0454626	-0.442829	-0.797297	0.187485	0.824521	0.405319	0.304204	0.184005	0.886843	0.0844375	0.571499	0.243645	1.19536	1.23635	1.02736	-0.391779	-0.180544	-0.980181	-0.387316	-0.954724	-0.167145	0.254089	-0.496637	1.65562	-0.615656	-0.523988	-0.634818	-0.213566	0.19905	1.01051
Fludarabine	-0.236885	0.196222	-0.0996045	-0.0372517	-0.0238592	0.162929	0.449629	0.188145	-0.516088	-0.0930939	-0.356721	0.0631374	-0.463044	-0.20421	-0.137557	0.594585	-0.324288	0.599468	0.379893	0.195033	0.332305	-0.295962	-0.477583	0.0257991	0.150163	0.312484	0.294894	0.25256	-0.563917	0.103935	-0.221865	0.346466	0.344515	-1.15703	-0.359226	-0.227448	0.217778	-0.0581928	0.267489	-0.291268	-0.119616	-0.410249	1.12599	-0.481848	-0.339708	0.0527571	0.00675132	0.0568685	-1.20243
Imiquimod	-0.16962	-0.459108	-0.171918	-0.16658	-0.0130918	0.0093435	0.154312	-0.21128	-0.0934154	-0.00708287	-0.663443	0.0993873	0.0581073	-0.35992	-0.210951	0.255882	-0.282099	-0.0125119	0.494121	0.638968	-0.057581	-0.101105	-0.303372	-0.0383768	-0.153034	0.0504687	-0.805198	-0.212418	-0.48925	-0.165299	0.357369	-0.12012	-0.107299	-0.206853	-0.352682	-0.239431	0.00650763	0.0392723	-0.191394	0.62182	0.381114	-0.406189	-0.0623842	-0.186944	-0.155484	0.462006	0.136544	-0.206662	-0.245615
Carmustine	0.106844	-0.565753	0.234402	-0.0457472	-0.319935	-0.132239	0.0108336	0.152684	0.228003	-0.0793729	-0.709615	0.049338	0.0202132	-0.266955	-0.164181	0.273595	-0.0102371	-0.168522	0.535095	0.0203386	-0.0722159	-0.140388	0.0390865	0.220866	0.136964	-0.34386	-0.615528	-0.213928	-0.121906	-0.0773217	0.341117	-0.0797204	-0.0831466	4.80725	-0.287127	-0.0109934	-0.303057	-0.273607	-0.3346	0.249478	0.362482	-0.3741	0.388001	0.225765	0.268715	-0.00545925	-0.100573	-0.3382	4.74905
Mithramycin	0.395467	0.356733	0.29672	-0.38558	0.445682	-0.0429671	0.0154939	0.295023	-0.155406	0.212876	-0.221633	-0.388316	0.00632858	-0.261079	0.172008	0.0878434	0.000103985	-0.223885	0.0358448	-0.116934	-0.453386	-0.423555	0.233594	0.247336	-0.37228	-0.287335	-0.406094	0.153844	0.106607	0.137166	0.0726058	0.370612	0.359895	3.70907	-0.580982	-0.0369229	-0.686375	-0.154785	-0.311223	0.120998	-0.0182038	-0.201597	0.176613	-0.138018	0.301316	-0.366778	0.0262493	-0.308819	3.78507
Rapamycin	0.394348	0.374324	0.446156	-0.434075	0.424707	0.701312	0.419188	0.0331459	-1.31665	1.07089	-0.00165185	-0.446556	-0.0868974	-0.131955	0.0637813	0.386477	0.131644	-0.520779	0.337766	0.207011	-0.406143	-0.218892	0.333963	0.625804	-0.53705	-0.0540024	-0.0255321	0.177824	-0.186853	-0.283124	-0.118605	0.488785	0.490692	-2.06291	0.0449679	-0.66388	-1.16242	0.156891	-0.207626	0.0952719	0.461657	-0.846463	0.19599	-1.18813	-0.563999	0.282207	0.373746	0.177293	-2.00727
Clofarabine	0.815005	0.82801	-0.275194	0.286754	0.864925	-0.504801	0.0816589	-0.0420424	-0.509858	-0.168193	0.24564	0.355074	-0.295103	0.4887	0.144661	0.264399	-0.336534	0.564362	0.26854	-0.715525	0.155665	-0.840922	0.115173	0.419591	-0.183596	1.03759	1.26218	1.93154	-0.141221	0.522197	0.0353944	0.97405	0.968401	-1.25985	0.063093	0.296917	0.432581	-0.286906	-0.190134	-0.489958	-0.748852	0.138237	1.51851	-0.619152	-1.23387	-0.702157	-0.189689	0.454124	-1.27025
Vinorelbine	-0.0701374	-0.11715	0.00605517	0.0523043	-0.064389	0.0308359	-0.082232	0.0135909	0.263094	0.0492077	0.199247	-0.0548583	-0.00521071	0.110645	0.150576	-0.16818	0.081803	-0.0889618	-0.152491	0.00320523	-0.106207	0.0415247	0.0648766	-0.00414759	0.166446	-0.0559163	-6.11411e-05	-0.0596302	0.0287634	-0.0604367	0.14808	0.0691843	0.0716041	-0.377579	-0.0123462	-0.131406	-0.211175	0.0709315	-0.0563446	0.0239845	-0.0293055	0.0277978	-0.107645	0.080688	-0.0762608	0.0438385	0.0679685	-0.0187664	-0.345465
Topotecan	0.352995	0.100222	0.0947747	-0.19344	0.559865	-0.31558	0.0526886	0.345235	-0.680376	0.0435965	-0.3147	-0.100623	0.0571907	-0.222944	-0.456404	0.102867	0.290053	0.221626	0.313351	0.0995262	-0.521275	-0.883499	0.280613	0.602719	0.312977	0.2229	0.641391	0.719337	0.00469151	0.145417	0.542743	1.28573	1.28956	1.10317	-0.228807	-0.358803	-0.435783	-0.40079	-0.974443	-0.598078	0.212788	-0.374928	1.57407	-0.677514	-0.444975	-0.6608	-0.446839	0.325058	0.891057
Gemcitabine	0.404285	0.212932	0.0973024	0.0604625	0.522015	-0.471068	-0.472641	0.10681	-0.0643133	-0.262052	-0.167193	0.243668	-0.355986	-0.0570734	-0.44441	0.0990355	-0.140767	0.412279	0.404758	0.148333	-0.0381182	-0.826211	-0.168432	0.252022	0.69987	0.00746079	0.153156	0.816917	-0.569167	-0.00063085	0.838449	0.84131	0.856448	4.45435	-0.364307	-0.496915	0.0769842	-0.581469	-0.65997	-0.404547	0.0268504	-0.372144	1.72054	-0.159973	-0.79771	-0.898043	-0.20796	0.160914	4.29044
Acetalax	-0.124589	0.427458	-0.0709647	0.15535	-0.405277	-0.164532	0.115358	0.237103	0.13974	0.339573	-0.498527	-0.498145	-0.580487	0.254989	0.571091	-0.15369	-0.605454	-0.172323	-0.713047	-0.89263	-0.781548	0.322758	0.159592	-0.0455701	-0.179919	0.0234597	-0.475049	-0.398009	-0.238756	0.089709	-0.252006	-0.408983	-0.409538	-1.22949	-0.685918	0.568548	-0.26344	-0.693004	-0.218229	1.7618	0.297081	0.196758	-0.58606	0.134764	0.45386	0.29323	-0.0605156	-0.250072	-1.22811
Irinotecan	0.451323	-0.00201735	0.0124674	-0.245631	0.352661	-0.611331	-0.228173	0.217013	-0.131097	-0.114586	-0.474942	0.152835	0.189941	-0.351278	-0.249765	0.150698	0.1503	0.0079661	0.21553	0.163628	-0.481827	-0.764344	0.348545	0.477426	0.49842	-0.00353209	0.275159	0.710465	-0.0129934	0.179382	0.473047	0.745384	0.741815	1.76241	-0.401584	-0.0294313	-0.462928	-0.503767	-1.07847	-0.509669	0.183446	0.0799734	1.19415	-0.348073	-0.269548	-0.577323	-0.585557	0.311414	1.59751
Docetaxel	0.101709	-0.559268	0.275599	-0.0898114	0.387184	0.178552	-0.846206	0.188317	1.56479	-0.261301	-0.804274	-0.220241	-0.896435	0.17103	0.456134	-0.388799	0.370778	0.256298	-0.0359052	2.34847	-0.66666	-1.12351	0.298999	0.435448	0.25463	-0.512023	0.194729	-1.10707	-0.245917	0.293123	-0.824691	0.744584	0.770651	4.70003	-0.964724	0.171458	-0.851634	-0.543429	-0.850257	0.0966189	-0.255384	-0.403742	0.942267	0.00451969	0.114469	-0.85799	-0.474847	-0.216985	4.75098
Depsipeptide	0.260998	-0.216473	-0.0459876	-0.0681261	0.209868	0.336718	0.0778879	-0.046609	0.167376	0.34939	0.0586372	-0.0325895	0.192662	-0.0248676	0.185446	0.020228	0.0360413	0.195339	0.192113	0.364005	-0.017772	-0.321303	-0.0587436	-0.0996472	-0.0881246	0.127738	0.0736733	0.122493	0.112897	0.131712	-0.20404	0.0202026	0.0288518	-0.121281	0.0797753	-0.00786483	0.0665944	0.116882	0.228259	-0.0493431	-0.33547	-0.1845	0.0637536	0.099259	0.0404218	-0.320269	0.294715	-0.0291579	-0.0887699
Simvastatin	0.438107	-0.0315029	-0.468293	0.116998	1.48148	-0.456433	0.556476	-0.589123	-0.568153	0.474674	-0.680098	0.160889	-1.1603	0.156786	-0.644692	0.356109	0.277873	0.69867	1.00893	-0.126751	-0.0288811	-0.151918	-0.160202	0.429427	-0.628731	0.259609	0.420191	1.07923	-0.489434	0.0311356	-0.596434	-0.838377	-0.82594	1.55995	0.179783	0.137058	-0.250728	0.167881	1.10356	0.622633	0.337465	-0.0186434	-0.12032	-0.883455	-0.267476	0.0325968	0.737553	0.343762	1.5994
Raltitrexed	0.329711	-0.933374	0.332685	-0.150509	0.388016	-0.83021	-0.962147	0.0119131	-0.0285333	0.373938	-0.120013	0.0270824	-0.206025	-0.294033	-0.605658	0.273006	0.0322119	-0.161134	0.827708	0.181173	-0.155081	-0.402828	-0.428603	0.477479	0.144928	0.136238	-0.508314	0.874077	-0.585086	0.435523	-0.330084	0.00420086	0.0230268	2.77995	-0.938958	-0.24912	-1.41456	-0.204803	-0.358884	-0.738998	0.182413	-0.645271	1.14444	-0.465811	-0.555316	-0.656594	0.364611	0.201258	2.94193
7-Ethyl-10-hydroxycamptothecin	0.2778	0.452006	0.0642454	-0.0409349	0.526146	-0.202076	0.167977	0.612759	-0.818911	-0.00165183	-0.281629	-0.132837	0.028156	0.0898079	-0.355115	0.374349	0.101823	0.0423566	0.405061	-0.617322	-0.211521	-0.875695	0.439679	0.664998	0.00341072	0.0118476	0.581198	0.840212	-0.0972404	0.210013	0.173041	1.45307	1.44365	1.0072	-0.419496	-0.225402	-0.261452	-0.448552	-0.741553	-0.689965	0.0940655	-0.187559	1.30683	-0.693823	-0.242737	-0.682702	-0.287873	0.158577	0.874698
Bortezomib	0.549503	0.461425	-0.238773	0.227727	0.69902	0.364083	0.186163	0.065434	-0.327955	0.223595	-0.156693	0.0327737	0.378864	0.204607	-0.156094	0.0355027	0.312476	-0.208117	-0.108916	-0.281638	-0.0816172	-0.20905	0.529435	-0.232402	-0.228339	-0.652676	-0.22565	-0.41796	0.25896	-0.0652275	0.377258	0.0795658	0.0744412	-3.56068	0.680328	0.102471	0.192662	-0.656313	-0.422014	-0.556195	-0.123522	0.222644	-0.237757	0.0471302	0.644771	0.0757938	-0.115349	-0.246703	-3.64463
Irofulven	0.22341	-0.20565	-0.244657	0.0316191	0.221351	0.0617084	-0.167683	0.195666	0.329557	-0.164956	-0.217254	-0.0213124	-0.000179925	0.0346427	0.143389	-0.370468	0.100601	-0.0772602	-0.108218	0.127478	0.0656747	-0.328049	-0.153564	-0.218676	-0.00664485	-0.0244936	0.0434945	-0.205193	0.018912	0.569122	-0.112179	0.0149307	0.0207951	-0.0578893	-0.313781	-0.469536	0.311047	-0.385939	-0.38386	0.375335	-0.0201996	-0.328927	0.0559169	0.363572	-0.232822	-0.314682	-0.183796	0.26047	-0.164709
Temsirolimus	0.194573	0.357017	0.588235	-0.405972	0.842743	0.191916	-0.496054	0.889054	-0.716967	0.378971	-0.0898659	-0.328453	0.457559	0.0223762	-0.331489	0.423111	-0.351365	-0.43732	0.50702	1.71042	0.0801876	0.124432	0.0190779	0.64393	0.202563	-0.483349	-0.245323	0.0535801	-0.396422	-0.065564	-0.471207	0.140472	0.1348	2.56476	-1.19812	-0.776741	-0.607029	-1.1731	-0.581456	-0.558716	0.265237	-0.0261005	0.771581	-0.707715	0.309338	0.370292	-0.225021	0.233897	2.36721
Denileukin Diftitox Ontak	1.87636e-17	-2.74983e-17	-1.08156e-17	6.71759e-17	1.61967e-17	3.44834e-17	9.46041e-18	-8.53079e-18	2.0549e-17	9.71902e-18	3.01294e-17	-5.13682e-18	7.63538e-18	3.92456e-18	1.01892e-17	1.81463e-18	3.39483e-17	5.09396e-17	2.74938e-17	-9.17042e-18	-1.65933e-17	-1.28184e-17	9.07258e-17	1.73952e-17	-5.20709e-17	2.65794e-17	-2.58828e-17	4.05918e-17	4.63789e-17	-2.93606e-17	-8.66861e-17	1.09843e-17	1.10007e-17	-7.47211e-17	1.73697e-17	3.7539e-17	-5.43336e-18	2.85494e-18	6.40688e-17	2.40574e-17	-1.75917e-17	-4.52187e-17	-1.37925e-17	-2.35059e-18	2.15965e-17	-4.06267e-17	5.87556e-17	-3.82263e-17	-5.766e-17
Pemetrexed	1.49665	0.967356	-0.295476	-0.278604	-0.0274344	-1.1067	-0.766904	0.144495	0.36721	-0.750715	-0.38625	0.439472	-0.346709	-0.233543	0.252817	0.282967	-0.386518	-0.127659	0.0797122	-0.139403	-0.0937748	-1.25249	0.138591	0.0442881	0.276554	-1.08918	-0.251175	0.816688	-0.506446	0.350914	1.05204	1.21711	1.21467	10.3867	-0.247533	0.312831	-0.736946	-0.631906	-0.803494	-0.375328	0.443227	0.0287605	0.944693	0.127909	-0.228746	-0.766766	0.0933559	-0.116309	10.745
Vorinostat	0.438898	-0.102418	0.0438464	0.323846	0.829455	0.284877	0.127645	-0.162232	-0.204211	-0.211004	0.251756	-0.145958	-0.498281	0.284761	-0.207871	-0.665257	0.383273	0.224347	-0.280952	0.233217	-0.651812	-0.432943	-0.140409	-0.216838	0.130173	-0.176244	0.449977	-0.538823	0.0124799	-0.34518	1.03409	1.19915	1.21263	2.37014	0.274568	-0.856729	0.0846693	-0.017906	0.249175	0.0599466	-0.237086	-0.464564	0.664894	-0.156069	-0.96855	-0.555884	0.0329522	0.33082	2.03009
Estramustine	0.887749	-0.515743	0.317764	0.780534	0.39917	-0.0982439	0.0731707	0.119169	1.16274	0.330128	-0.434727	-0.137677	0.393586	1.04211	0.520023	-0.576422	0.854133	-0.0759605	0.717959	-0.388585	0.0421289	-0.372132	0.955978	0.176448	-0.0273582	-0.518761	0.473668	0.204277	0.498331	-0.0198294	0.800128	0.247006	0.215306	0.812804	0.298958	0.213084	0.100476	0.0730904	-0.552797	-0.271355	-0.717588	-0.129383	-0.0844318	0.100168	0.455712	-1.22061	-0.0585243	-0.25523	1.17249
Arsenic trioxide	-0.437391	-0.839817	0.10228	-0.48582	-0.466904	0.747299	0.245874	0.165455	-0.0911007	0.302595	-0.324565	-0.480156	0.0544693	-0.625207	0.092656	0.199957	0.33352	-0.109669	0.201547	0.0818596	-0.436992	-0.242679	-0.125879	-0.00290826	-0.548662	-0.145656	-1.00702	-0.770985	0.0427444	-0.393348	-0.430958	-0.134761	-0.137321	1.3532	-0.530074	0.0586709	-0.715252	-0.482267	-0.22949	0.684566	0.230533	-0.447802	-0.175692	-0.203301	0.612152	0.140787	0.095069	-0.22661	1.14703
Eribulin mesilate	0.386478	0.808327	-0.173209	0.219955	-0.702086	-0.284894	-0.0412055	0.246139	0.364644	0.0404723	-0.176773	-0.135516	0.556976	0.343841	0.528266	-0.0175672	0.414231	-0.085148	0.07314	-0.324257	-0.752875	-0.855677	0.191001	-0.0745768	-0.786412	-0.0806914	0.313476	0.101711	0.0227227	0.02001	-0.925117	0.952084	0.941431	5.49371	-0.0419363	0.632184	0.122148	-0.556994	-0.817645	0.290405	-0.441898	-0.0989484	-0.0131938	0.0389273	0.689118	-0.15237	-0.0648696	-0.604725	5.86222
Gefitinib	0.551905	-0.746461	0.0472783	0.366964	0.050348	-0.303054	-0.238923	-0.0157048	-0.142532	-0.278916	0.0449941	0.11138	-0.0880617	0.584071	0.0120302	-0.301155	0.395869	-0.178589	-0.188749	-0.163262	0.254518	0.182248	0.0783149	0.0289368	0.100685	-0.227541	1.02059	-0.563461	-0.024715	-0.345993	0.262464	0.0574689	0.0476211	-1.90908	0.472284	-0.0993416	-0.754794	0.153949	-0.169499	-0.16048	0.113586	0.00767535	0.0405731	-0.087205	-0.362555	0.0172591	-0.147142	0.432761	-1.3424
Erlotinib	-0.348398	-0.70992	-0.143043	0.419915	-0.129316	-0.265322	0.0954207	-0.191536	-0.718432	-0.421672	0.223544	0.121565	-0.451141	0.28906	-0.277037	-0.500866	0.0142553	-0.0436888	-0.486615	-0.610593	0.0458639	0.647346	-0.265471	-0.00964881	-0.0223397	0.356716	1.30866	-0.281434	-0.0786517	-0.220331	-0.054078	0.0424947	0.0484297	1.13911	0.628115	0.309907	-0.0355793	0.148508	0.0456256	0.0174296	0.154976	0.595666	-0.379348	0.109411	-0.412762	0.743455	-0.0950126	0.613999	0.97183
Fulvestrant	-7.29694e-17	-4.78963e-17	-3.17675e-17	5.74557e-17	-2.79768e-17	2.96235e-17	-2.42436e-17	1.41956e-17	1.14343e-16	-1.60422e-17	2.74711e-17	1.36689e-17	-1.27284e-17	1.71465e-17	6.25666e-17	8.38271e-17	-1.8549e-17	7.4607e-17	7.4908e-17	-2.79627e-17	-3.58966e-17	-1.48869e-17	-1.10001e-18	3.18988e-17	-1.26368e-17	-5.551e-18	-2.72449e-17	2.72092e-18	3.00967e-17	-1.33062e-17	-7.77172e-17	3.42528e-17	3.22765e-17	6.11241e-16	-4.24322e-17	-8.18727e-18	-3.61533e-17	-3.45039e-17	4.03744e-17	4.9591e-17	-3.75151e-17	-5.60347e-17	1.91939e-17	1.58924e-17	4.563e-17	-2.90117e-17	5.75713e-17	3.06481e-17	6.46346e-16
Celecoxib	0.398793	0.343104	0.0705782	-0.274257	0.231061	-0.131676	0.10646	-0.0114575	0.0538093	0.228233	-0.294207	-0.198592	-0.122748	-0.232509	0.0351692	0.0452016	0.137252	-0.0525296	-0.132017	-0.122165	-0.0494472	-0.0616373	0.116504	-0.00026596	-0.44974	-0.0575325	-0.197086	0.0557333	0.0115967	0.104169	-0.130667	0.069715	0.0642853	0.690521	-0.0009397	-0.0125775	0.141397	0.0489618	-0.0654013	0.253104	-0.0399154	-0.275296	-0.0971041	-0.0658483	0.0440161	-0.135762	-0.0712261	-0.150741	0.824006
Zoledronate	-0.0752536	-0.0176737	-0.0606175	0.388635	-0.452337	-0.143248	-0.0195025	-0.0284131	0.444973	0.0122451	-0.0213608	0.257864	0.549107	0.260806	0.093883	-0.0692331	-0.308892	-0.430926	0.46229	0.0724613	0.0268122	0.498693	0.211043	-0.203131	-0.14489	-0.0460748	-0.548051	-0.0253857	-0.0250555	0.116472	0.307772	-0.595766	-0.615231	1.00493	-0.463035	0.0618987	-0.269602	-1.30286	-1.36324	-0.328304	-0.219818	0.42802	0.180113	-0.0721302	0.0696427	0.211339	-0.847952	-0.429275	0.755489
Belinostat	0.316737	-0.428982	0.118244	0.0796479	0.732688	0.040157	0.449077	0.0232546	-0.189564	-0.837549	-0.0401413	0.23006	-0.619416	0.0752064	-0.0741771	-0.0742088	0.195183	0.0168098	-0.0272425	-0.0256487	-0.336852	-0.6108	-0.347473	0.0193928	-0.0179018	-0.456169	0.0467354	0.42753	-0.807878	-0.803936	1.28204	1.34127	1.3318	6.69439	0.03032	-0.124095	-0.222254	0.834846	-0.211332	-0.295217	-0.0762929	-0.733032	0.849	-0.205801	-0.648279	-1.02099	0.103393	0.177885	6.62283
Lapatinib	0.148569	-0.0696156	0.0101565	0.692032	0.303345	-0.387306	-0.0903952	-0.184228	0.225865	-0.947344	-0.800863	-0.11522	-1.17942	0.619867	-0.551654	-0.812136	0.356766	-0.156132	-0.996064	-1.49004	-0.235053	-0.418172	-0.422581	-0.396342	0.463384	-0.88206	2.05195	-1.19789	0.180712	-0.640085	0.839946	0.714871	0.706083	5.56291	0.348427	-0.679437	0.452217	0.0467831	0.262636	0.724696	0.213958	-0.401741	0.552222	0.325795	-0.59148	-0.732321	-0.172166	0.413673	5.39095
Irinotecan	-0.122179	0.410297	-0.035799	-0.186432	0.651496	-0.272619	-0.0595643	-0.0224631	-0.195882	0.0489682	-0.365178	0.197608	-0.453006	-0.339207	-0.115201	0.486048	0.0427756	0.175121	0.0531399	-0.332743	-0.658732	-1.2816	0.162167	0.235106	0.191441	-0.0573985	-0.212529	0.34422	-0.514127	0.176304	0.838035	1.07041	1.0658	0.266152	-0.640865	-0.257103	-0.572211	-1.32834	-0.885646	0.0771226	-0.0871177	-0.38067	1.65735	-0.533903	-0.575285	-0.961599	-0.735073	0.0363191	0.129191
Dasatinib	-0.00842614	-0.811259	-1.0841	0.475565	-0.567448	0.39035	-0.149474	-0.368459	-0.631135	-0.424951	-0.0644709	1.08127	0.730996	0.364916	-0.134176	0.183983	-0.131714	-0.128338	0.23155	0.349637	0.447367	0.669452	-0.488553	-0.166529	-0.325395	0.594822	0.796879	0.0242891	-0.881829	-0.479309	-0.962287	-1.23755	-1.21441	-3.55696	0.699124	0.990641	0.328959	-0.333345	-0.964774	0.143271	0.262097	0.332759	-0.649468	-0.528525	-0.0304816	1.66399	0.190297	0.178463	-3.58895
Everolimus	-0.180241	-0.294731	-0.411461	0.42818	-0.252168	0.11773	0.1485	-0.307877	-0.259287	0.516769	0.0480617	0.307109	0.242664	0.49643	-0.273654	0.162811	0.287942	-0.265485	0.539471	0.325585	0.327892	0.694072	-0.0806685	0.178871	-0.363583	-0.005343	-0.0890073	0.296832	-0.521233	-0.394971	-0.916824	-0.389635	-0.397274	2.45383	0.598699	0.562009	-0.988626	0.0946102	-0.245423	-0.198948	0.673156	-0.129079	-0.706954	-0.081689	0.132281	0.458532	0.401461	-0.0315173	2.86032
Pazopanib	0.342073	-0.593785	-0.427943	0.255105	0.0310966	-0.104498	0.667347	0.625397	-0.161441	0.444396	-0.655269	-0.0696144	1.56596	0.444075	-0.52381	0.536177	-0.270685	-0.3029	1.05526	0.107203	0.0839724	0.114665	1.02805	0.53005	-1.01498	0.260105	-1.9239	0.781385	-0.363447	0.0428752	-0.312789	-0.272058	-0.26398	-4.02782	-0.326897	0.495001	-0.502151	-0.0506671	-1.6105	-0.289402	0.675887	-0.31261	-0.325955	-0.454386	0.5019	0.50351	-0.150279	-0.521211	-3.85754
Imatinib	0.181108	-0.0930758	0.131283	0.00497553	0.103421	-0.0824114	0.0506671	0.212936	0.0109513	0.0887689	-0.379213	-0.0606226	0.252981	-0.0436587	0.0427685	0.0033192	-0.109819	-0.252001	0.211634	-0.0597414	-0.00537193	-0.0453209	0.113281	0.0640622	-0.21964	-0.0149606	-0.249919	0.0837701	0.0785495	0.147113	0.0375414	-0.0272473	-0.025361	0.708427	-0.181982	-0.0685058	0.105533	-0.0766589	-0.184618	0.131491	0.0225392	-0.0827325	0.0366939	0.0751465	0.018275	0.0156539	0.00791208	-0.226651	0.652483
Lapatinib	-0.0631181	-0.0743096	0.140132	0.159816	0.460359	-0.0747166	0.0421234	-0.147081	-0.798931	-0.573566	-0.752247	-0.10782	-0.63647	-0.259395	-0.554562	-0.655127	0.0737691	-0.0794238	-0.640908	-0.517606	-0.0493848	-0.229846	-0.119854	-0.120894	0.0534197	-0.47994	2.2078	-0.771775	-0.0679403	-0.618991	0.875643	0.614016	0.619979	2.59648	0.297106	-0.476045	0.191704	0.458087	0.305486	-0.209838	0.343391	-0.560218	0.35616	-0.0241494	-0.384363	-0.0489881	-0.0568003	0.2744	2.76729
Nelfinavir	0.902083	0.757485	0.124509	-0.227952	0.540228	-0.415978	0.194585	0.0846998	0.257318	0.851505	-1.05284	-0.436675	0.211515	-0.628138	-0.457326	0.0062881	0.091073	0.141565	-0.00570177	0.343579	-0.194685	-0.100994	0.132421	-0.250994	-0.569174	-0.756482	-0.971691	-0.637276	-0.177987	0.167471	0.154302	0.154596	0.151518	5.8973	-0.453518	0.0774592	-0.167333	-0.130911	-0.40683	0.0103384	0.200588	-0.214427	0.270814	0.408484	0.411501	-0.281128	-0.169385	-0.634972	6.32778
Nilotinib	0.329674	-0.219301	0.191579	-0.09049	0.0777395	-0.336451	-0.539924	0.0160836	0.45815	-0.0647801	-0.389318	-0.0962666	0.0887534	-0.0917524	0.21907	-0.214339	0.130314	-0.149367	-0.0278531	-0.180106	0.271531	0.0447508	-0.376337	-0.166156	-0.351037	-0.209304	-0.195439	-0.185247	0.204911	0.298281	-0.189122	-0.113197	-0.118247	1.86586	-0.0471191	-0.421483	0.156641	0.0700075	0.541231	0.224813	-0.214248	-0.290135	-0.0635592	0.167337	-0.252441	-0.146007	0.336952	-0.101316	2.02669
Olaparib	0.313893	-0.446972	0.0228626	-0.147449	-0.900593	-0.412344	0.393129	0.114181	0.404675	0.211512	-0.146403	-0.29878	0.26508	-0.25673	0.462932	0.376349	0.572127	-0.824634	0.653167	-0.598275	0.00964226	0.338013	0.515853	0.629534	-1.02971	0.0623609	-2.17422	0.592471	-0.00806659	0.205001	-1.15711	-1.26896	-1.3376	-8.53024	-0.4085	-0.0943794	-0.593787	-0.298913	-0.626687	0.815562	0.519154	-0.624413	0.0141335	-0.21137	0.224936	0.535859	0.127563	-0.484118	-7.97641
Ixabepilone	1.35854	-0.104049	0.186562	-0.266956	0.477138	-0.177263	-0.0289005	0.156589	1.03396	-0.0727525	-1.21211	-0.44223	-0.306035	-0.396112	0.0441073	-0.015107	0.363636	0.281027	0.588819	0.579249	0.243338	-0.768632	-0.180539	0.311856	-0.324435	-0.743785	-0.560199	-0.274316	-0.0835906	0.481424	-0.149249	0.222438	0.217625	9.05548	-0.360091	0.171413	0.594303	-0.714856	-0.449332	-0.571993	0.195088	-0.682396	1.13928	0.13137	0.432769	-0.708711	0.0682813	-0.494315	9.55728
Raloxifene	-0.163242	-0.565031	-0.117127	0.154278	-0.145624	-0.219569	0.100417	-0.0509993	-0.0374361	0.101437	-0.202788	-0.0801385	0.314405	0.165106	-0.140545	0.152115	0.09449	-0.0790685	0.339519	-0.193381	0.0974248	0.390739	-0.00307177	0.242987	-0.666198	0.281394	-0.266295	0.162113	-0.0921887	-0.222541	0.0581629	0.0757372	0.0739864	0.621743	0.00833942	0.165722	-0.0223954	0.312713	-0.0729426	-0.0937985	0.094263	-0.286702	0.0330373	0.108633	0.265831	0.258135	0.210575	-0.30303	0.808923
Abiraterone	-1.28777	-1.81015	-0.164848	0.559642	1.10431	0.0764136	-0.905291	0.181156	-0.893895	-0.208928	-0.4722	-0.37115	-0.424222	0.83402	0.203862	0.321842	-0.0607884	-0.395167	0.866714	-0.465061	0.270844	-0.744329	-0.749961	0.186463	-0.806289	-1.10248	0.443417	-1.17962	-0.444255	-1.00227	-0.209226	0.364995	0.391698	2.33656	-1.14713	-0.267964	-1.19319	-0.698337	0.43116	-0.138781	0.234724	-0.418267	-0.737312	-0.415699	0.911839	1.0678	0.447321	-0.547753	2.68239
Abiraterone	-0.768552	-0.420096	0.08605	0.684832	-0.0855794	-0.516998	-0.648086	0.361167	0.221008	0.385768	-0.562537	-0.206309	0.36508	0.74937	0.0972509	0.277211	0.157533	-0.573149	0.954254	-0.270144	0.204913	0.209643	-0.302546	0.013563	-1.09841	-0.775333	-0.829855	-1.07765	-0.84377	-0.212988	0.0210702	0.313105	0.296662	-1.70812	-0.975713	-0.577277	-1.30376	-0.40135	-0.506402	0.144917	0.0998495	-0.524296	-0.0185082	-0.449982	-0.0809072	0.495699	0.0162228	-0.591794	-1.35109
Sunitinib	0.0219625	-0.284769	0.108891	0.147726	-0.325287	-0.0787653	0.179528	0.372923	0.424911	-0.0757924	-0.655856	0.00409164	0.832176	-0.192598	-0.12497	-0.0551387	-0.130415	-0.270088	0.239969	0.251421	0.332109	-0.11361	-0.0401566	-0.0680227	-0.228289	-0.0779527	-0.121154	-0.276624	-0.0448547	0.104718	0.139409	-0.0842317	-0.0612717	-1.0674	-0.125601	-0.172666	0.075922	-0.453527	-0.497107	-0.458471	0.070411	-0.257162	0.585165	0.323732	0.0466131	0.0794702	-0.187653	-0.348649	-1.32435
Afatinib	-0.861887	-0.153012	-0.40569	-0.0112017	-0.227528	0.0366206	0.363322	-0.309723	-0.654463	-0.750828	0.53868	0.143791	0.0823222	0.120947	0.0852559	-0.318332	0.502731	0.0117224	-0.769728	-0.326385	0.0167011	0.712623	0.245588	-0.0787764	-0.589635	0.526771	0.621264	0.364722	-0.0558214	-0.325169	-0.54529	-0.045323	-0.0488616	-1.81971	0.65451	0.472337	0.657666	-0.0190064	-0.438153	-0.170868	-0.286593	0.701889	-0.40175	0.248026	0.258063	0.647361	-0.56528	0.0353882	-1.75831
Pazopanib	0.860425	-0.19477	0.00493019	0.181382	-0.402877	0.236209	0.183249	0.487632	0.239532	0.389365	-0.130555	7.89283e-05	1.00232	0.17056	0.0272097	-0.0421143	-0.223728	-0.164315	0.461553	-0.781224	0.0147738	0.127723	1.12255	0.395416	-0.114632	0.160274	-2.23034	0.75023	0.403149	0.259743	0.0166926	-0.329438	-0.32668	-0.939476	-0.226517	0.0984099	-0.160226	-0.338853	-0.789155	0.00783283	0.0812884	0.310962	0.176352	-0.107509	-0.00223719	0.189516	-0.334809	-0.150562	-1.00136
Olaparib	0.428141	0.105096	0.0475415	-0.228523	0.00889933	-0.158972	0.208942	0.00344126	0.321132	0.161406	-0.14939	-0.216013	0.0999016	-0.283881	-0.121278	0.0740733	0.174121	-0.189847	-0.0106214	-0.155803	-0.171522	0.0367159	0.482741	0.193599	-0.255497	-0.109962	-0.74486	0.084983	0.219301	0.163976	-0.091723	-0.116534	-0.122451	-1.57825	-0.288197	-0.0678579	-0.31041	-0.0408953	-0.460892	0.200527	0.384847	-0.16868	0.16472	-0.0816345	0.144519	-0.13604	-0.22013	-0.180357	-1.47231
Depsipeptide	1.47316e-17	6.54036e-18	-8.8431e-17	1.72278e-17	1.24769e-17	-1.43569e-17	1.33744e-17	1.65159e-18	-6.27494e-17	1.55078e-17	-7.17367e-19	1.20964e-17	2.98885e-17	1.12929e-17	-5.78331e-17	-3.82912e-17	2.09691e-17	-1.73704e-17	-1.89106e-17	6.14938e-17	4.24605e-17	-1.64138e-17	-1.58192e-17	4.62639e-18	-1.0404e-17	6.99244e-17	1.14036e-17	2.13973e-17	-7.45929e-18	-1.32622e-17	-1.85131e-18	1.777e-17	1.73368e-17	1.48872e-16	-4.95144e-17	-1.85654e-17	1.63537e-18	1.51326e-17	2.53368e-17	7.5139e-18	1.14738e-17	-3.19337e-18	-4.06236e-17	-6.68142e-19	-3.91957e-17	3.13825e-17	1.87689e-17	1.61293e-17	1.5726e-16
Pralatrexate	0.0159328	0.00334413	-0.000144295	-0.0108314	0.0351359	0.0188624	0.00043635	-0.00890273	-0.00610849	0.036278	-0.0221091	0.00819115	-0.00545671	-0.0244105	-0.0237932	0.00606456	-0.0162647	0.0101804	-0.00951739	0.0215916	-0.00126524	-0.0186442	-0.00880979	-0.0149518	-0.0355715	0.00609229	-0.0181932	-0.0513437	-0.012842	0.000625911	0.0108331	-0.0186735	-0.0152476	-0.253016	-0.00386865	-0.0162866	0.0152356	-0.00447503	0.0157094	-0.140304	-0.00755223	-0.00417973	0.00966284	-0.00161368	-0.0192762	0.0110925	-0.00851489	-0.000312978	-0.261275
Vismodegib	-0.183773	-0.435907	0.621526	0.0805512	0.193049	-0.382619	0.298737	0.276357	0.108309	0.226757	-0.753091	-0.290294	0.064532	-0.0899204	-0.11421	0.133048	0.455709	-0.247353	-0.0771134	0.0616999	-0.382901	-0.336303	0.577436	0.515986	-0.507041	-0.180335	-0.736034	-0.838035	-0.397274	-0.114453	0.992372	0.778897	0.782591	-0.184833	-0.780454	-0.075842	-1.34386	0.136404	-1.20833	-0.391072	0.0950415	-0.792426	0.711871	-0.00747313	0.0304011	-0.665592	-1.12725	-0.149812	-0.173924
Actinomycin D	1.96533e-17	-9.25554e-17	-1.33206e-17	-4.36999e-17	-3.48769e-17	1.99083e-17	1.14932e-16	-8.86477e-17	9.25147e-17	9.96011e-18	1.71888e-17	1.66976e-17	-2.86123e-17	-1.53669e-18	2.67061e-18	1.21648e-17	-2.25725e-17	7.85356e-18	7.55939e-17	-9.2432e-17	3.23012e-17	5.72434e-17	-2.01054e-17	-8.94858e-17	-2.9202e-17	8.03185e-17	-4.24021e-17	-1.46645e-18	-2.1679e-17	-5.09407e-18	-1.12289e-16	-1.78525e-16	-1.7986e-16	3.96185e-16	9.39833e-18	-6.63249e-17	-9.40792e-17	-1.47346e-16	-1.03807e-16	-2.22326e-17	-5.84047e-17	6.95991e-18	-2.72316e-17	-6.49097e-17	6.21188e-18	-6.63439e-17	7.8326e-17	3.6106e-17	4.46881e-16
Mitomycin	0.620946	-0.602947	0.573561	-0.262738	0.485471	-0.577932	-0.662935	0.350588	0.101897	-0.337498	-0.325004	-0.155182	-0.285942	-0.312535	-0.191348	-0.448706	0.454435	0.108356	0.118887	-0.0998549	-0.299556	-1.07616	0.354375	0.81298	1.3184	0.222381	1.04302	0.673631	0.410513	0.709747	0.523917	0.918659	0.937991	1.43214	-0.248443	-0.712631	-0.72214	-0.290123	-1.12303	-0.330282	-0.0173417	-0.266631	2.30104	-0.445176	-0.872272	-1.29692	-0.50361	0.838278	1.39387
Lenvatinib	0.691254	-0.101776	0.156639	-0.780561	0.616527	-0.0403635	0.225048	0.20745	-0.810874	-0.225366	-0.627298	-0.730096	-0.437469	-0.44516	-0.547365	0.221673	-0.287394	-0.251042	0.183759	-0.633131	0.000221162	0.124906	0.661641	0.353735	-0.926124	-0.180545	-0.771206	0.677634	0.719628	0.0711534	0.125311	-0.131654	-0.144093	3.62995	-0.0916851	-0.305843	0.632896	-0.289504	-0.0788059	-0.0143871	0.0904817	-0.0291817	-0.835497	-0.18743	0.437786	0.166663	-0.0291025	-0.660171	3.88484
Nelarabine	-3.33415e-18	-1.60322e-17	2.60255e-17	-1.41801e-17	3.1956e-18	2.14937e-17	4.86777e-17	9.5625e-19	1.31149e-17	9.46762e-18	-2.0313e-18	1.3525e-17	-1.50624e-17	-2.26238e-17	-5.77257e-18	3.6887e-18	-1.79256e-17	-3.97835e-17	6.2442e-19	-1.2887e-17	-1.06759e-18	5.15045e-18	-1.27122e-18	8.59467e-19	3.08071e-18	2.21691e-18	-2.9129e-17	-3.08893e-18	2.13493e-18	3.23642e-18	-8.55943e-17	-1.67711e-17	-9.61715e-18	-7.7793e-17	8.98739e-18	-8.73926e-19	-1.07071e-17	-3.08134e-17	-6.0702e-18	-7.31597e-18	2.40013e-18	3.07125e-18	4.4281e-18	2.10148e-18	-4.99735e-20	-1.74147e-18	3.40909e-18	4.50851e-18	1.39656e-16
Crizotinib	0.390825	-0.907184	-0.0143679	-0.0538082	0.342825	0.0610523	0.115574	0.0568166	0.0286427	0.200602	-0.53006	0.219481	0.426757	0.168516	0.241573	0.120209	0.46685	-0.240078	0.650206	0.146314	0.0328537	-0.493878	-0.0666536	0.233874	-0.686784	0.209241	-0.210024	0.462285	-0.159244	0.00613708	0.164775	0.0302112	0.0240385	-2.24044	0.320643	-0.0207102	-0.0625169	0.475361	-0.354907	0.115495	-0.0496545	-0.832011	-0.123889	-0.279917	-0.0831114	-0.486417	0.354053	-0.0723579	-1.96947
Daunorubicin	0.477173	-0.550139	0.326481	-0.412245	0.948956	-0.291857	0.404163	0.215236	-0.768286	-0.160361	-0.699372	-0.238533	-0.471974	-0.517579	-0.265493	-0.0384471	0.218201	-0.335678	1.14169	-0.278316	-0.874495	-1.15504	-0.101246	0.503882	-0.0196884	0.175642	0.0183387	0.692868	0.118005	0.200491	1.5232	1.4307	1.4163	6.4089	-0.0778807	-0.614892	-0.155722	0.155942	-0.494997	0.278493	0.524008	-0.992652	1.76652	-0.473284	-0.486577	-1.31426	0.089375	0.177982	6.31045
Digoxin	-0.151401	-0.889481	-0.361473	0.0772157	-0.0802707	-0.441694	-0.571402	0.187356	1.03004	-0.575946	-0.928028	-0.656616	-1.19222	-0.386889	-0.27101	-0.322814	0.347932	-0.023037	0.23251	0.106723	-0.244359	-0.84472	-0.712344	-0.0695673	1.16145	-0.679279	0.0175406	-1.37727	0.229598	0.525722	0.759432	0.386153	0.368185	7.98177	-0.882729	-0.600669	-0.759314	-0.618838	-0.534189	0.176151	0.158901	0.0261546	1.05261	0.0689845	0.0999646	-0.466379	-0.273446	-0.203833	8.10698
Ethinyl estradiol	-0.259851	-0.901714	0.285187	0.269988	0.103797	-0.0626147	-0.776717	0.24547	0.616564	0.443638	-0.814382	-0.955379	-0.286973	0.47278	0.265536	-0.0405795	0.617217	-0.408276	0.896794	-0.640666	-0.0672078	-0.514499	-0.490503	0.39121	-0.496528	-0.51217	-0.318952	-1.36752	-0.0610068	0.263657	-0.461708	0.00941997	-0.0100088	1.28612	-1.49983	-0.659941	-0.823616	-0.8812	-0.600998	0.389787	-0.272624	-0.618397	0.156687	-0.509244	0.177997	0.341233	-0.174784	-0.412685	1.8526
Fluorouracil	0.914697	0.693888	-0.00952713	0.23373	0.52016	-0.672579	-0.335643	0.730032	0.370706	-0.339145	-0.416441	-0.344819	-0.169612	0.0920318	0.233531	-0.456579	0.27192	-0.436774	-0.80965	-0.806936	-0.188456	-1.16635	0.246635	-0.0956172	0.385502	-0.0676138	1.10879	-0.201952	-0.221968	0.829645	0.154686	1.07357	1.07348	0.101807	-0.303624	-0.0497979	0.0817148	-1.54001	-2.25983	-0.0324118	-0.411939	-0.26848	1.8933	0.365524	-0.580729	-1.10982	-1.14755	0.15637	0.164669
Nitrogen mustard	-0.0816046	-0.394214	0.532323	-0.292013	0.548948	-0.363431	0.135099	0.300805	-0.27865	-0.675844	-0.912418	-0.277069	-0.624593	-0.840318	-0.296955	-0.453863	0.343801	-0.193981	-0.539247	-0.0924015	-0.668615	-1.39982	-0.132142	-0.0943366	1.08176	-0.0887127	0.564416	-0.368506	-0.151133	0.152796	1.28504	1.55222	1.56173	5.93963	-0.231929	-0.638958	-0.240319	0.130975	-0.740363	0.307785	0.307249	-0.806904	1.17705	0.311862	-0.67002	-1.70119	-0.604402	0.482976	5.6764
Melphalan	0.0939673	-0.385471	0.35239	-0.172219	0.42542	-0.513161	-0.189998	0.428977	-0.819073	-0.124763	-1.3229	-0.142024	-0.495909	-0.616853	-0.450969	-0.136283	0.00393984	-0.256273	-0.0985076	-0.294595	-0.843853	-1.27892	0.11216	0.350188	1.19638	-0.35546	0.57602	-0.326472	-0.384589	0.243249	1.29469	1.10756	1.11667	6.01435	-0.461815	-0.418457	-0.938688	0.0149275	-0.717956	0.50705	0.492418	-0.539223	1.1984	-0.267291	-0.526971	-0.567653	-0.123779	0.254164	5.81375
6-Mercaptopurine	-0.217163	-0.132541	-0.102332	0.563033	-0.0742784	-0.339464	0.24607	0.420077	-0.173317	-0.225673	-0.565576	0.265821	0.210828	0.575192	-0.327965	0.265607	0.160131	0.131538	0.797783	-0.412692	0.298942	-0.106736	-0.182592	0.141984	0.418125	-0.321215	0.227885	0.701427	-0.692805	-0.428707	0.285337	0.649231	0.63787	0.811958	-0.206678	0.0317003	-0.258019	-0.312538	-0.103087	-0.716436	0.364081	-0.267606	0.597172	-0.124214	0.0975999	-0.175019	0.260545	0.197612	0.924298
Tyrothricin	-0.320502	-0.533797	0.47595	-0.211565	0.298007	0.184731	0.409432	0.0726272	-0.0533226	0.145053	0.0250008	-0.580863	-0.804693	0.0969522	0.542333	-0.152939	0.345317	-0.151907	0.243323	0.475667	-0.345997	-0.911122	-0.524864	0.0818587	-0.352736	0.199636	0.0751658	-0.172086	-0.170878	-0.0966259	0.280477	0.78859	0.766394	1.85335	-0.56554	-0.119639	-0.510207	0.738703	0.623453	0.361256	-0.101586	-0.989272	-0.301425	-0.25182	-0.133967	-1.24672	0.133921	0.301214	2.05999
Vinblastine	2.40435e-17	-3.43459e-17	-8.26123e-17	-4.79508e-17	-6.26896e-18	-1.41083e-17	1.10999e-16	-2.94463e-17	5.48837e-17	-9.89381e-18	-3.70045e-17	2.28676e-17	-5.13371e-17	-1.15412e-17	3.3574e-17	2.62598e-17	5.20689e-17	-9.27379e-18	-4.3085e-17	3.11707e-18	2.37084e-17	1.9408e-17	0.0135186	-1.87645e-17	1.38197e-17	2.68037e-17	5.26613e-17	1.8105e-17	1.49737e-17	2.34911e-17	-1.95354e-17	0.0205655	0.0207312	5.24113e-16	4.91827e-17	2.45175e-17	-3.94165e-17	0.0254065	-1.86131e-17	8.59726e-18	1.28251e-16	0.0120979	3.27064e-17	-1.28428e-17	-2.7054e-17	-8.00892e-17	-3.82614e-18	2.62274e-17	5.59054e-16
Cabozantinib	0.907391	0.243635	-0.319352	0.302097	0.693045	0.427995	0.383195	-0.0372922	0.158398	0.934571	-0.991878	0.0141194	0.308581	-0.0327864	-0.250854	0.202116	0.256841	-0.380167	0.863654	-0.029655	-0.102784	-0.0553419	0.244195	0.0353904	-1.38928	0.486001	-0.620268	-0.158021	-0.420314	0.283593	-1.0067	-0.782636	-0.760525	-3.44573	0.323818	0.0858822	0.558588	-0.133337	-0.463445	0.987127	0.383939	-0.920656	-0.518201	-0.571614	0.0766409	0.183114	0.650712	-0.645147	-3.19959
Axitinib	1.32627	0.671222	0.259685	-0.633795	1.00588	0.464647	0.287409	0.929647	-0.0194814	0.984662	-1.12634	-1.01569	0.897966	-0.520236	-0.566051	0.284843	0.161725	-0.703795	0.0579439	-0.551369	-0.87344	-0.857504	1.01009	0.458051	-1.08667	-0.451136	-0.991987	-1.26733	-0.082277	0.214427	0.30278	0.510776	0.503378	1.78796	-0.977656	-0.297574	-0.258169	-0.0934485	-1.48794	0.0847293	0.353093	-0.821592	0.365616	-0.189514	0.48744	-0.548002	-0.766011	-0.738221	2.07075
Etoposide	0.410472	-0.368088	0.564936	-0.400495	0.893827	-0.0936768	0.116918	0.267948	-0.479749	-0.161711	-0.358083	-0.367326	-0.291398	-0.341354	0.0877362	-0.121582	0.469454	-0.465676	0.275053	-0.597864	-0.775693	-1.0413	0.271123	0.7408	-0.223325	0.175963	0.219594	0.883594	0.470985	0.470084	0.47713	1.47675	1.47861	2.83702	-0.179115	-0.595743	-0.497624	-0.181439	-0.723516	-0.0398672	-0.00963326	-1.0196	1.4505	-0.472248	-0.351974	-1.17494	-0.0162026	0.055059	2.91643
Azacitidine	-0.0127056	-0.0713103	-0.156468	0.0296321	-0.372038	-0.537343	-0.312555	1.118	0.396177	0.280247	0.0340938	0.0135932	0.407976	0.162267	0.210814	0.411699	-0.184811	-0.453776	-0.22292	0.116314	-0.369377	-0.126999	0.333004	0.569339	0.0426828	0.0337007	-0.135169	-0.0149789	-0.77963	0.116646	-0.372624	0.178988	0.181868	1.64706	-0.980877	0.366207	-1.13107	-0.763769	-1.63401	-1.13626	0.0377284	0.234285	1.18496	0.207783	0.338817	0.0176874	-0.879915	-0.611351	1.77279
Floxuridine	1.1886	0.557033	0.33123	-0.54812	0.797012	-0.659855	-0.193534	0.678687	-0.389585	-0.243802	-0.871567	-0.21014	0.300714	-0.656505	0.00499986	0.185197	0.052276	0.0250107	-0.107064	-0.49973	-0.238931	-1.15817	0.284645	0.633549	0.223669	0.121226	1.11179	1.10414	-0.0143139	0.680247	0.384345	1.26531	1.24643	3.27577	-0.813705	-0.13347	-0.342755	-0.395586	-1.30352	-0.671432	-0.253668	-0.207784	2.02398	-0.623447	-0.706017	-1.00349	-0.667693	0.44629	3.34338
Trametinib	0.184049	0.174368	-0.519563	0.0456137	-0.198762	0.333233	0.432447	-0.757729	0.315227	-0.27324	0.277691	0.77824	0.576218	0.131766	0.224214	-0.0607437	-0.0730402	0.0155603	0.00230868	-0.993455	0.316352	0.520155	0.400854	-0.246926	-0.462571	0.412322	-0.54284	0.638589	0.167589	-0.205619	-0.342755	-0.882253	-0.864281	-2.5829	1.02896	0.425464	0.818766	0.207708	0.393419	0.62361	-0.128771	0.473134	-0.848646	0.177049	-0.103543	0.305386	0.401803	-0.176958	-2.63596
Palbociclib	0.123756	0.196202	-0.0674875	0.147219	-0.425966	-0.188579	0.539688	-0.192491	0.00122303	-0.3523	0.104525	0.300077	0.270012	-0.0353306	-0.278054	0.0587469	-0.00238677	-0.40949	-0.0167435	0.102909	-0.283941	0.388514	0.2514	0.174984	-0.294175	0.0457714	-0.572578	0.458437	-0.155542	-0.501605	1.25743	-0.210819	-0.210125	0.988827	0.356647	-0.029499	-0.0529013	0.767352	-0.406162	-0.000513621	0.449969	-0.490619	-0.104934	-0.137537	-0.305326	0.00106917	-0.15318	-0.218118	0.978379
Carfilzomib	0.109022	0.561608	-0.38007	0.0215607	-0.058735	-0.00700507	0.228087	0.417923	0.738534	0.405762	-0.46966	-0.00152073	0.272634	0.114233	0.0107891	0.333338	0.3682	0.0870769	0.483747	-0.0843409	-0.0303694	-0.737362	0.265428	0.186811	0.159196	-0.513883	-0.370825	0.310215	-0.200361	-0.110764	-0.697778	-0.0465049	-0.0779061	2.73426	-0.574273	0.842961	-0.300781	-0.0975873	-0.499934	-0.243362	0.0751273	0.262944	0.294065	0.126021	1.03433	-0.739506	0.0516984	-0.490901	2.97822
Homoharringtonine	1.1291	0.807358	0.476477	-0.386235	0.844507	-0.150289	0.289165	0.606081	0.311826	0.297875	-0.31657	-0.430793	0.718638	-0.381701	0.452819	-0.21282	0.152922	-0.584313	-0.0628488	-0.525417	-0.703043	-1.44444	0.917118	0.379102	-0.826797	-0.590173	-0.437191	0.629212	0.596767	0.664846	1.23933	1.19327	1.18307	3.84633	-0.532334	-0.440059	-0.21187	-0.217274	-0.758982	-0.375667	0.0622207	-0.565858	1.37936	0.171571	0.443202	-1.79352	-0.186263	-0.418669	3.87853
Ixazomib citrate	0.25951	0.144157	-0.175097	-0.0482008	-0.013483	0.341689	0.411532	0.498605	-0.322472	-0.0724652	-0.335136	0.185597	0.90299	-0.0611741	-0.136907	0.117946	-0.135425	-0.258445	-0.0788888	-0.291647	-0.0426516	0.0524045	0.758152	-0.060626	-0.176696	-0.587749	-0.784853	-0.101433	0.142387	-0.259881	0.10482	-0.159283	-0.166748	-0.726027	0.112761	0.616531	0.0460973	-0.466236	-0.836345	-0.546979	0.345331	0.745787	-0.493903	0.217857	0.736271	0.228656	-0.220749	-0.302889	-1.01415
Teniposide	0.0400238	-0.362134	0.302371	-0.0379189	0.825083	-0.289791	0.0279399	0.485391	0.0231349	-0.235068	0.0352511	-0.175398	-0.172096	0.20245	0.062353	-0.320068	0.231429	-0.445411	0.596452	-0.379576	-0.508796	-1.33586	0.292332	0.536213	0.441048	-0.105339	0.322587	0.662977	0.386181	0.620133	1.71184	1.45382	1.44253	2.55319	-0.279993	-0.297837	-0.567151	-0.675415	-1.26131	-0.383287	0.155202	-0.507352	1.89204	-0.290483	-0.31742	-1.72835	-0.388085	0.107103	2.602
Ponatinib	0.548146	-0.441995	-0.696794	0.418012	0.102714	-0.177537	0.22613	0.19083	-0.391863	0.0758039	-0.3877	0.928156	1.10836	0.256044	-0.612448	0.736512	-0.141225	-0.337454	0.669815	-0.935927	0.474323	0.452503	0.256413	0.273638	-0.924045	0.254909	-0.207492	1.27659	-0.872039	-0.425672	-0.491542	-0.954075	-0.957427	-4.78031	0.607005	0.488764	0.553707	0.387513	-0.419309	-0.546494	0.280353	0.178975	-0.695996	-0.172576	0.373395	0.773354	0.340006	-0.449785	-4.7591
Bleomycin	0.637533	-0.292134	0.355087	-0.0545112	0.57617	-0.549162	0.16168	0.780361	-0.506437	0.0239058	-1.18361	-0.0704849	-0.0787389	-0.527849	-0.423712	-0.0152138	-0.102028	-0.615952	0.368761	-0.0267881	-0.285047	-0.527624	-0.0229516	0.125355	-0.0232222	-0.135147	-0.0460834	-0.0257471	-0.55448	0.151871	0.849337	0.618143	0.62219	3.32034	-0.552808	-0.742548	-0.322315	-0.289014	-1.16751	-0.0169981	0.439236	-0.675802	1.05075	-0.236915	-0.653914	-0.402662	-0.350879	-0.148058	3.10428
Paclitaxel	-0.397209	-1.0335	-0.00162884	0.130977	0.00951658	0.337435	-0.29279	0.403762	0.601341	0.112832	0.20121	-0.332562	-0.113763	0.4737	0.661572	-0.109744	0.458083	0.0277054	0.600186	0.0209384	-0.224966	-0.869854	-0.443359	0.134267	0.116377	-0.0556674	0.139294	-0.370503	0.167373	0.206532	0.0477245	0.394304	0.391448	1.40609	-0.65977	-0.171333	-0.765707	-0.470212	-0.320277	-0.202108	-0.582908	-0.385482	0.696308	-0.0297202	0.622928	-0.863063	0.228752	-0.131719	1.67858
Rapamycin	1.23161	0.97784	0.148265	0.0542449	0.417748	0.17714	0.427601	0.394523	-0.740101	1.11125	-0.0725641	-0.271771	0.836224	0.397914	-0.152619	-0.0277117	-0.144743	-0.624775	0.209257	-1.33134	-0.506273	0.32303	1.08318	0.78693	-0.905709	0.351675	-0.256799	1.15222	0.25472	0.309685	-0.50261	0.119969	0.12527	-2.30864	0.2081	0.136546	-0.855424	-0.373054	-0.996958	0.327012	0.356401	-0.147173	0.177321	-0.665485	-0.234189	0.312685	0.337563	-0.178329	-2.20751
Teniposide	0.151129	-0.149396	0.169572	-0.295201	1.06674	-0.239772	-0.00633298	0.293774	-0.630019	-0.0653676	-0.339699	-0.108672	-0.057192	-0.273461	-0.101045	-0.0613357	0.284862	-0.200471	0.0588295	-0.498974	-0.865179	-1.38633	0.2544	0.594012	0.250678	0.527546	0.798032	0.848178	0.172072	0.284989	0.736577	1.54605	1.54016	4.07092	-0.119732	-0.108142	-0.468892	-0.132303	-0.866905	-0.0521039	0.225472	-0.531602	1.51933	-0.47348	-0.61424	-1.63354	-0.197735	0.409643	4.08057
Simvastatin	1.46341	-0.0626859	0.173243	-0.656448	0.509983	-0.509402	0.382656	-0.470257	-0.440711	0.0630474	-0.760181	0.183824	-0.296661	-0.79374	-0.256399	0.847805	-0.180478	0.333445	0.309155	-0.29831	-0.3282	-0.105941	0.683337	0.488	-1.32182	-0.4261	-1.02241	0.867424	-0.374105	-0.138535	-0.0154148	-0.498819	-0.492374	0.0854715	-0.451055	0.502378	-0.595115	0.168843	0.609002	0.24753	0.389621	-0.0683348	0.174613	-0.653805	0.411907	0.544942	0.208337	-0.54247	0.225818
Belinostat	0.600003	-0.671086	0.433783	0.0226505	1.18281	0.0959476	0.503871	-0.190935	-0.421527	-0.968073	-0.0153508	-0.0178441	-0.564322	0.138971	-0.122437	-0.184108	0.605195	0.0654968	0.07488	0.0292156	0.147568	-0.846677	-0.612828	-0.219976	-0.632272	-0.544272	-0.0940633	-0.00447406	-0.696851	-0.62326	1.25382	1.34472	1.34634	1.34437	0.356794	-0.669098	0.234098	0.380859	-0.307546	-0.726595	-0.324999	-1.2436	0.917182	-0.364026	-0.923272	-1.29329	-0.293096	0.309599	1.56981
Doxorubicin	0.693653	0.0192001	0.492078	-0.55512	0.771517	-0.326382	0.155323	0.216273	-0.708095	0.124824	-0.47381	-0.251951	-0.15371	-0.49126	0.0592294	0.162822	0.218749	-0.325324	0.296205	-0.320176	-0.594462	-1.19147	0.379084	0.643447	-0.241055	-0.0218998	-0.213731	0.97163	0.304062	0.515904	1.18791	1.06426	1.05026	3.71449	-0.175794	-0.520482	-0.28306	-0.165163	-0.648758	-0.106796	-0.0205185	-0.870149	1.68558	-0.394424	-0.260311	-1.37944	-0.169613	-0.0322984	3.66198
Vincristine	-0.00270246	-0.00828264	0.0230314	-0.00401666	0.0930258	-0.0267344	-0.0608893	0.272147	-0.0564965	-0.0451866	-0.0443754	-0.254163	-0.0134173	0.0379129	0.044327	-0.0327314	0.0827854	0.00534228	-0.0637063	-0.0881922	-0.00138507	-0.0476886	-0.025147	-0.0137778	-0.0175223	-0.0131237	0.101188	0.0139253	0.0301514	0.00567455	-0.0234057	0.0938535	0.0913892	-0.115947	-0.346096	-0.0509761	0.0450079	0.0191677	0.048566	0.00295171	-0.102543	-0.0146632	-0.0945682	-0.00600744	-0.0370047	-0.00470219	0.0187544	0.0478227	-0.104567
Pipamperone	-0.180402	0.0181625	0.00193113	0.124995	-0.282762	0.11333	0.181366	0.241313	-0.0603611	0.153276	-0.56533	-0.527033	0.224066	0.304131	0.229766	0.246384	0.583197	-0.331519	0.533462	-0.412121	-0.476012	-1.00279	0.2344	0.270215	-0.430585	-0.882271	-0.545732	-0.261179	0.220457	0.117216	-0.162237	-1.35188	-1.38757	3.77358	-0.186513	0.352204	-0.20469	-1.10456	-0.950247	0.281435	0.0174912	-0.508139	0.0950339	-0.0561876	0.766447	-0.191812	-0.198729	-0.839098	3.95575
Epirubicin	0.836218	-0.101729	0.410064	-0.607415	0.920755	-0.308729	0.147356	0.408093	-0.30564	0.115236	-0.817165	-0.322982	0.0961581	-0.459437	0.167114	0.0568354	0.498094	-0.617773	0.417807	-0.839436	-0.66122	-1.40263	0.538445	0.786403	-0.183009	-0.066472	-0.27045	1.1284	0.614372	0.736258	0.614867	1.05681	1.0149	4.0821	-0.136767	-0.371987	-0.314672	-0.50131	-0.982494	0.241263	0.100364	-0.771518	1.89039	-0.430409	-0.0124903	-1.49131	-0.0784357	-0.18293	4.04236
Idelalisib	0.580707	0.00626707	0.366466	0.0782033	0.539542	0.0233808	-0.127482	-0.508911	-0.427079	0.419276	-0.552571	-0.0883179	0.0434514	0.0988053	-0.135182	-0.0891404	0.430623	-0.212249	0.111606	-0.234237	-0.368741	0.376854	0.467374	0.257334	-1.01169	-0.181398	-0.0928256	-0.535628	0.157731	0.0940317	-0.39084	-0.238089	-0.225392	1.97014	0.671257	0.29822	-1.20129	-0.0198048	-0.418987	0.00979104	0.231012	-0.134633	-0.557702	-0.577702	0.130471	0.485655	0.308058	-0.47093	2.23148
Topotecan	0.508815	0.432851	0.280917	-0.281804	0.734456	-0.193831	0.0525029	0.448194	-0.796002	0.250366	-0.308478	-0.235325	0.238244	-0.214609	-0.512286	0.339048	0.301874	0.12016	0.832468	-0.30221	-0.613761	-0.979956	0.681136	0.979866	-0.0385883	0.041364	0.313842	0.985982	0.235723	0.334482	0.63364	1.48811	1.49146	0.534909	-0.382948	-0.397982	-0.791654	-0.724856	-1.23046	-1.1536	0.105824	-0.426931	1.84581	-1.01779	-0.339556	-0.804856	-0.580815	0.111235	0.337162
Arsenic trioxide	0.705833	-0.427789	0.349188	-0.727991	0.130408	0.665712	0.276264	-0.14121	-0.339057	0.0798189	-1.05157	-0.335337	0.295342	-0.869583	-0.041526	0.154546	0.62959	-0.280816	0.254519	-0.131141	-0.531433	-0.605293	0.585361	0.0407734	-1.01531	-0.6731	-1.26043	-0.146535	0.741014	-0.110463	-0.10705	-0.0848368	-0.0924033	1.67874	-0.0702329	-0.101557	-0.391255	-1.02773	-0.446855	0.494771	0.160119	-0.537339	0.173058	-0.178666	0.522986	-0.163832	0.0840056	-0.543204	1.44268
6-Mercaptopurine	0.385299	0.295	-0.528821	1.02552	0.374486	-0.602578	-0.177192	0.432022	-0.827628	-0.185599	-0.26657	0.789114	0.945808	1.00698	-0.290993	0.449086	0.213352	-0.0121485	0.356844	-0.897789	-0.102791	-0.399152	0.372328	0.135813	-0.57498	-0.118371	0.735351	1.92864	-1.38939	-0.579744	-0.281431	0.793589	0.78482	-3.66426	0.0182268	0.769683	-0.484483	-0.982503	-1.20081	-0.986774	-0.0806846	-0.076871	0.946786	-0.258863	-0.127554	0.419501	-0.203427	-0.0256788	-3.49167
Docetaxel	-0.228557	-0.725705	-0.202984	0.165991	-0.261949	0.0993863	-0.0233866	0.130226	0.193473	0.531558	0.172129	0.00406975	0.246888	0.096618	0.494986	-0.0411117	-0.0990244	0.0116382	-0.00297072	0.10307	-0.0379833	-0.560109	-0.0141803	-0.0573551	0.123738	0.0375783	0.0327629	-0.144781	0.0857983	0.0522035	0.00742825	0.0230041	0.0239742	-0.430032	-0.114729	0.155714	-0.399227	-0.10286	-0.201646	-0.0942308	-0.0722917	0.144087	0.170124	0.230452	0.39968	0.0714082	-0.0548217	-0.461163	-0.386313
Vorinostat	0.589873	0.269177	0.471858	0.0676861	1.33796	0.29105	0.587151	-0.160256	-1.33708	-0.000238795	0.00665505	-0.186423	-0.403571	-0.00506206	-0.372309	-0.114003	0.0179621	0.301412	0.123637	0.415503	-0.267775	-0.619809	-0.364685	-0.327315	-0.822293	-0.201464	-0.167937	-0.474914	-0.378954	-0.255328	1.56879	1.48207	1.49373	-1.73291	0.378859	-0.914171	0.429385	-0.372996	0.0796647	-0.524225	-0.195615	-1.12475	0.891331	-0.698385	-1.39008	-0.530135	-0.206891	0.274733	-2.07202
Gefitinib	0.867218	0.0782577	0.0107933	0.094493	0.178297	-0.578376	0.013702	-0.485789	-0.913107	-0.724395	0.476175	-0.033058	-0.500488	0.148701	-0.102202	0.0176188	-0.548113	0.250294	-0.128196	-0.742095	0.41488	0.000199956	0.310047	0.373823	0.0624061	0.0978143	0.916958	1.08005	0.573588	0.0333869	0.744216	0.10271	0.0979401	0.89264	0.318936	0.358528	0.316772	-0.283721	-0.196408	-0.708398	-0.263848	0.406235	0.889511	-0.310227	-0.511958	0.409766	-0.332984	0.226394	0.827426
Clofarabine	0.537244	0.928592	-0.169105	-0.0439422	0.45063	-0.477901	0.204698	0.112647	-0.546598	0.101863	-0.0207087	0.149818	0.00813574	0.00917946	-0.0232905	0.601517	-0.543807	0.747006	0.280881	-0.252424	0.0478813	-0.819224	0.293241	0.57844	0.136564	0.538062	0.551239	1.60605	-0.0634767	0.649513	0.279281	0.877717	0.866534	0.609655	-0.434935	0.455338	0.0945802	-0.557058	-0.70848	-0.635779	-0.361492	0.125538	1.70501	-0.387297	-0.702156	-0.364921	-0.427617	-0.00688262	0.590571
Dasatinib	0.0780088	-1.01448	-0.930828	0.506656	-0.709375	0.284249	-0.0909863	-0.410622	-0.423078	-0.461447	-0.210822	0.984334	0.698822	0.189382	-0.0507493	0.304052	-0.385748	0.0587957	0.59081	0.609761	0.655441	0.585597	-0.51422	-0.199394	-0.356047	0.605697	0.421521	0.064485	-0.818757	-0.30021	-0.799166	-1.26713	-1.24819	-2.70595	0.671817	1.08705	0.315649	-0.524273	-0.572831	0.159194	0.287223	0.266643	-0.382874	-0.439366	-0.100215	1.58735	0.296887	-0.115543	-2.67414
Irinotecan	0.459221	0.543503	0.643762	-0.247337	0.784979	-0.358712	0.054551	0.552445	-0.845872	-0.0176149	-0.515613	-0.2587	0.0382815	-0.232289	-0.448841	0.233024	0.185558	0.00438804	0.156818	-0.413928	-0.438367	-0.828201	0.612468	0.781789	-0.0566838	-0.129071	0.324191	0.688605	0.160337	0.303898	0.802179	1.34334	1.33837	0.997961	-0.421416	-0.473079	-0.569968	-0.764058	-1.26374	-1.08601	0.0488765	-0.369758	1.67729	-0.856834	-0.480924	-0.873019	-0.845336	0.223033	0.692589
Vinorelbine	0.0067577	-1.75382	0.330755	0.0220667	0.078609	0.0515609	0.11785	0.182257	0.679574	0.33799	0.0743175	-0.299876	0.329573	0.192071	0.49608	-0.180983	0.205358	-0.176461	-0.119862	-0.228114	-0.30424	-0.17248	0.0708831	0.0841867	-0.104446	-0.0531087	0.144794	-0.126948	-0.0037358	-0.15774	0.450161	0.422989	0.413324	0.112937	-0.138724	-0.280736	-0.247837	-0.0303909	-0.319762	-0.130178	-0.61789	-0.135148	0.140336	-0.113024	0.0139254	-0.378375	-0.155428	0.0348906	0.138463
Vandetanib	0.253625	-1.04068	-0.383445	0.099116	-0.0407732	-0.0112696	-0.0553978	-0.616887	-1.10817	-0.345961	0.548524	0.22343	-0.21701	0.0778633	0.0618105	-0.603546	0.241831	0.282313	-0.688079	-0.124587	0.267084	0.43745	-0.323613	-0.369046	0.0826789	0.570262	1.34616	-0.156299	0.168599	-0.199233	-0.531191	-0.31265	-0.294436	-3.52803	1.33586	0.291225	1.35561	0.6811	0.271962	1.16558	0.0491052	0.299559	-0.873394	0.0804151	-0.719238	1.31014	0.148767	0.840373	-3.76995
Cabozantinib	1.00354	0.167064	-0.00331672	-0.14926	0.0571558	0.229333	0.151476	0.0912405	0.166974	0.595616	-0.516647	0.166901	0.56092	-0.230299	-0.119747	0.193894	0.0991168	-0.132992	0.446726	0.105474	-0.15197	-0.185188	0.464289	0.229792	-0.415253	0.156571	-0.334965	0.639904	-0.0550025	0.290836	-0.104312	-0.303982	-0.306317	-3.51975	0.125278	0.0469247	0.0753863	0.0471722	-0.630871	0.331874	-0.101213	-0.0777215	0.0371799	-0.346747	-0.0263183	-0.0681545	0.127554	-0.223959	-3.35679
Panobinostat	0.227368	-0.63173	0.373742	-0.142765	0.0992546	0.253097	0.0549424	0.0886741	-0.334842	0.0592662	0.185678	-0.0690935	1.2615	-0.028553	0.216318	-0.159501	0.180867	-0.205996	0.00590993	0.575259	0.0791177	0.211056	-0.167737	0.128475	-0.077758	-0.182103	-0.241356	-0.0927159	0.0164432	0.0969755	-0.100851	-0.148521	-0.137032	-0.671066	0.149766	0.036653	-0.568164	0.200426	-0.177024	-0.513317	0.0724769	-0.248821	0.200126	-0.136566	-0.249669	0.173525	0.36778	0.0383659	-0.529781
Sonidegib	1.01414	-0.420757	0.128116	-0.612791	0.306075	-0.595208	0.775165	-0.414901	-0.338349	-0.907104	-0.57211	-0.309571	-1.09235	-0.713943	-0.0860911	0.87329	0.732169	-0.102265	0.169097	-1.50148	0.131914	0.353089	0.447116	0.677569	-1.78641	0.0449271	-1.16737	1.10685	0.0557852	-0.246312	-0.609717	0.382337	0.341285	7.66951	0.490227	0.261869	0.107171	0.433661	-0.0595961	0.525788	0.811508	-0.782067	0.0848333	-0.181689	0.242102	-0.358656	-0.0094046	-0.832314	8.10106
Vemurafenib	0.420945	-0.308175	0.353075	-0.0627825	0.192664	-0.116228	-0.124065	0.0645594	0.0893855	-0.0540447	-0.236983	-0.0491194	-0.0715066	-0.0692077	0.120621	-0.0799805	-0.00321119	-0.254045	0.16816	-0.135192	-0.00899581	-0.0952842	0.0898475	0.10978	-0.299121	-0.130574	-0.154812	0.105001	-0.0149669	0.079567	0.180797	-0.0406577	-0.0393422	0.173532	-0.242582	-0.273435	-0.408258	0.0230959	0.0105648	-0.0256817	-0.0558953	-0.269108	0.0934791	-0.188645	-0.17195	-0.263872	0.155631	-0.14964	0.327218
Ibrutinib	0.705694	0.20781	-0.309328	0.0978416	0.395259	-0.314923	0.261979	-0.36522	-0.716339	-0.532039	0.179771	0.346776	0.0739829	0.213765	-0.321749	-0.230027	0.18841	-0.182663	-0.391508	-0.825064	-0.0802341	0.192573	0.596986	0.249409	-0.607979	0.151675	0.980799	1.10316	0.46804	-0.380741	0.273685	0.16473	0.150499	-1.2213	0.62598	0.188407	0.574166	-0.00164238	-0.472108	-0.0674118	0.0724295	0.401992	0.00973065	-0.321786	-0.384	0.0842054	-0.358691	0.302364	-1.19387
Alectinib	0.556278	-0.297803	-0.0782034	-0.108867	-0.125733	0.49246	0.0677088	-0.0716016	0.0632424	0.124977	0.337129	-0.102585	0.169493	-0.080894	-0.156791	0.397597	-0.0110819	-0.114961	0.494813	0.0189329	0.398128	0.255206	-0.0157165	0.199906	-0.817791	-0.185756	-0.814874	0.222153	0.0804283	-0.292633	-0.0263254	-0.410516	-0.410941	-0.869613	0.0522487	-0.158771	0.0686694	-0.146282	-0.247593	-0.716568	0.0736798	-0.599931	0.246785	-0.413774	0.0931764	0.260347	0.137959	-0.575985	-0.675609
Dabrafenib	0.033861	-0.038429	0.0179986	-0.0669594	0.0582244	0.0182928	0.0045305	0.0268303	0.0355033	0.0142744	-0.115039	-0.10008	-0.0534182	-0.130835	-0.036822	-0.0727044	0.0437667	0.0611739	-0.0629802	-0.0434288	-0.105495	-0.184249	-0.0525039	-0.111651	0.0154381	-0.0347084	0.0552935	-0.223807	0.0380872	0.041624	0.116664	0.132642	0.131654	-0.0452415	-0.00767074	-0.0730671	-0.00372897	-0.0651741	0.00919463	0.176815	0.00674891	-0.0165768	0.0191274	0.0342157	0.00262957	-0.195432	-0.0376507	0.0755204	-0.0757982
Bosutinib	-0.155488	-0.722287	-0.496979	0.712081	0.0299617	-0.276426	-0.0787948	-0.343115	-0.229076	-0.432191	-0.254883	0.315539	-0.384711	0.411643	-0.253731	-0.459011	-0.221685	0.0963	0.227507	-0.0975958	0.10227	0.0601079	-0.402912	-0.199689	-0.0826982	0.674804	1.40188	-0.544811	-0.041191	-0.0831013	0.238177	-0.173431	-0.152457	1.10812	0.686694	0.388488	0.838557	-0.242491	-0.3213	-0.311299	-0.124882	0.293951	-0.265922	0.0991212	-0.370871	0.563497	-0.196892	0.0983487	1.1972
ABT-199	0.744862	-0.0806094	0.379409	-0.172033	0.048535	0.210819	0.0972728	0.0787801	0.220657	-0.0347632	-0.302638	-0.0146263	0.540918	-0.0675792	0.380289	-0.099512	0.1459	-0.43576	-0.0143665	-0.0926484	0.223112	-0.02213	0.166133	-0.193417	-0.532114	-0.236665	-0.418199	-0.512966	0.0154928	0.254286	-0.196457	-0.454666	-0.456461	-2.28839	-0.0052909	0.337607	-0.225122	0.0467189	-0.386925	0.245285	-0.370435	-0.110236	-0.76376	-0.076917	0.279383	-0.00119234	0.00368661	-0.123654	-2.12093
LDK-378	0.150144	-0.195412	-0.0328032	-0.133085	-0.138472	0.182214	0.0635207	-0.161357	0.0101738	0.0588588	0.217821	0.0919072	0.0855643	0.00327801	0.0336391	0.0346529	0.148201	0.123118	0.0680862	-0.126255	0.0740628	0.176538	-0.00939455	0.0777275	-0.173013	0.116383	-0.232533	0.239183	0.112409	-0.0817714	0.0898136	-0.0879717	-0.0921207	-1.29244	0.355532	-0.0868602	-0.000329697	0.087797	0.0858855	-0.182546	-0.0692484	-0.0848194	0.0913028	0.0164114	0.00698094	-0.0946209	0.0971511	0.038395	-1.34912
LDK-378	0.306144	-0.743165	-0.149303	-0.0208151	-0.299081	0.113926	0.0170431	-0.470261	0.226684	-0.0290414	0.101824	0.512885	0.39319	-0.0782992	0.101142	0.292839	0.363758	0.0166188	0.426994	0.622037	0.305019	0.280039	-0.288632	0.00562184	-0.248107	0.25712	-0.538311	0.299952	-0.391594	-0.175893	-0.0818722	-0.456406	-0.455221	-1.5193	0.732533	0.14457	-0.163407	0.393559	-0.0649025	-0.028644	0.0999659	-0.493901	-0.111104	-0.22784	-0.404098	-0.000306032	0.346403	0.12233	-1.3575
AZD-9291	-0.193425	-0.0695454	-0.0165214	-0.0629119	0.136736	-0.181176	0.174467	-0.3807	-0.766847	-0.65653	0.187836	0.203055	-0.272165	-0.263198	-0.0846436	-0.569505	0.00908228	0.0323733	-0.666264	-0.176057	0.170936	0.0416829	-0.428708	-0.299991	-0.325588	0.228163	0.959442	-0.192684	-0.223641	-0.251783	0.496085	0.401102	0.406293	0.112833	0.518345	0.125102	0.496719	0.241854	0.011711	-0.061289	0.0287832	-0.0772248	-0.188192	0.143738	-0.524193	0.146293	-0.348285	0.559938	0.0131031
[truncated: 680 more columns]

## Sheet: TR grouping (DAVID)
Annotation Cluster 1	Enrichment Score: Infinity
Category	Term	Count	%	PValue	Genes	List Total	Pop Hits	Pop Total	Fold Enrichment	Bonferroni	Benjamini	FDR
GOTERM_BP_FAT	GO:0019438~aromatic compound biosynthetic process	716	98.6226	0	XRCC5, MEF2C, MEF2A, SLC2A4RG, XRCC6, RORC, MED23, RORA, REST, MXI1, CTNNB1, CITED2, PGR, FLI1, FOXF1, FOXF2, PHOX2A, PHOX2B, RREB1, RXRA, ZHX2, MECP2, ZHX3, HNF4G, PROX1, MSX1, HNF4A, MED15, JUN, FOXG1, ZNF239, SHOX, ZNF383, TGIF1, EIF2AK2, MYBBP1A, ZNF382, ZNF76, CRTC1, NFKBIA, MYBL1, MYBL2, FOXH1, ARX, HEXIM1, ZNF224, LYL1, PIR, DNMT3L, ARNTL2, VEZF1, TCF4, TCF3, DNMT3A, UTF1, TCF7, ESRRA, KLF…	725	4424	16650	3.71684	0	0	0
GOTERM_BP_FAT	GO:0018130~heterocycle biosynthetic process	716	98.6226	0	XRCC5, MEF2C, MEF2A, SLC2A4RG, XRCC6, RORC, MED23, RORA, REST, MXI1, CTNNB1, CITED2, PGR, FLI1, FOXF1, FOXF2, PHOX2A, PHOX2B, RREB1, RXRA, ZHX2, MECP2, ZHX3, HNF4G, PROX1, MSX1, HNF4A, MED15, JUN, FOXG1, ZNF239, SHOX, ZNF383, TGIF1, EIF2AK2, MYBBP1A, ZNF382, ZNF76, CRTC1, NFKBIA, MYBL1, MYBL2, FOXH1, ARX, HEXIM1, ZNF224, LYL1, PIR, DNMT3L, ARNTL2, VEZF1, TCF4, TCF3, DNMT3A, UTF1, TCF7, ESRRA, KLF…	725	4411	16650	3.7278	0	0	0
GOTERM_BP_FAT	GO:0034654~nucleobase-containing compound biosynthetic process	716	98.6226	0	XRCC5, MEF2C, MEF2A, SLC2A4RG, XRCC6, RORC, MED23, RORA, REST, MXI1, CTNNB1, CITED2, PGR, FLI1, FOXF1, FOXF2, PHOX2A, PHOX2B, RREB1, RXRA, ZHX2, MECP2, ZHX3, HNF4G, PROX1, MSX1, HNF4A, MED15, JUN, FOXG1, ZNF239, SHOX, ZNF383, TGIF1, EIF2AK2, MYBBP1A, ZNF382, ZNF76, CRTC1, NFKBIA, MYBL1, MYBL2, FOXH1, ARX, HEXIM1, ZNF224, LYL1, PIR, DNMT3L, ARNTL2, VEZF1, TCF4, TCF3, DNMT3A, UTF1, TCF7, ESRRA, KLF…	725	4357	16650	3.774	0	0	0
Annotation Cluster 2	Enrichment Score: 23.11516344128223
Category	Term	Count	%	PValue	Genes	List Total	Pop Hits	Pop Total	Fold Enrichment	Bonferroni	Benjamini	FDR
GOTERM_BP_FAT	GO:0016573~histone acetylation	44	6.06061	1.58468e-24	ING4, MYOD1, SUPT3H, HNF1A, SPI1, HCFC1, TRIM16, TRRAP, ATF2, PCGF2, SIN3A, SMARCB1, GATA3, BRD7, PER1, TWIST1, TAF1, CTBP1, KAT2B, TAF5, LDB1, CREBBP, MECP2, SMAD4, LEF1, ISL1, FOXP3, SNAI2, KAT5, SIRT1, PPARGC1A, BRCA1, HDAC5, NCOA1, TAF12, NCOA2, EP300, NCOA3, DR1, IRF4, SRCAP, APBB1, CLOCK, KAT6A	725	145	16650	6.96885	1.07837e-20	7.92923e-23	3.11357e-21
GOTERM_BP_FAT	GO:0018393~internal peptidyl-lysine acetylation	44	6.06061	7.14322e-24	ING4, MYOD1, SUPT3H, HNF1A, SPI1, HCFC1, TRIM16, TRRAP, ATF2, PCGF2, SIN3A, SMARCB1, GATA3, BRD7, PER1, TWIST1, TAF1, CTBP1, KAT2B, TAF5, LDB1, CREBBP, MECP2, SMAD4, LEF1, ISL1, FOXP3, SNAI2, KAT5, SIRT1, PPARGC1A, BRCA1, HDAC5, NCOA1, TAF12, NCOA2, EP300, NCOA3, DR1, IRF4, SRCAP, APBB1, CLOCK, KAT6A	725	150	16650	6.73655	4.86096e-20	3.44749e-22	1.4035e-20
GOTERM_BP_FAT	GO:0006475~internal protein amino acid acetylation	44	6.06061	3.98726e-23	ING4, MYOD1, SUPT3H, HNF1A, SPI1, HCFC1, TRIM16, TRRAP, ATF2, PCGF2, SIN3A, SMARCB1, GATA3, BRD7, PER1, TWIST1, TAF1, CTBP1, KAT2B, TAF5, LDB1, CREBBP, MECP2, SMAD4, LEF1, ISL1, FOXP3, SNAI2, KAT5, SIRT1, PPARGC1A, BRCA1, HDAC5, NCOA1, TAF12, NCOA2, EP300, NCOA3, DR1, IRF4, SRCAP, APBB1, CLOCK, KAT6A	725	156	16650	6.47745	2.71333e-19	1.78508e-21	7.83414e-20
Annotation Cluster 3	Enrichment Score: 20.385934623332346
Category	Term	Count	%	PValue	Genes	List Total	Pop Hits	Pop Total	Fold Enrichment	Bonferroni	Benjamini	FDR
GOTERM_BP_FAT	GO:0006476~protein deacetylation	34	4.6832	1.05152e-21	JDP2, ING2, PML, REST, SIN3A, ELK4, PER2, PER1, BCL6, CHD4, SREBF1, CTBP1, MTA2, MTA3, TP53, HDAC10, MTA1, SKI, HDAC11, RBBP7, FOXP3, SIRT1, SIRT2, HDAC5, HDAC4, HDAC3, HDAC2, EP300, HDAC1, SFPQ, HOPX, TBL1X, HDAC9, HDAC7	725	94	16650	8.30668	7.15559e-18	4.33672e-20	2.06602e-18
GOTERM_BP_FAT	GO:0035601~protein deacylation	34	4.6832	6.79966e-21	JDP2, ING2, PML, REST, SIN3A, ELK4, PER2, PER1, BCL6, CHD4, SREBF1, CTBP1, MTA2, MTA3, TP53, HDAC10, MTA1, SKI, HDAC11, RBBP7, FOXP3, SIRT1, SIRT2, HDAC5, HDAC4, HDAC3, HDAC2, EP300, HDAC1, SFPQ, HOPX, TBL1X, HDAC9, HDAC7	725	99	16650	7.88715	4.62717e-17	2.61422e-19	1.33599e-17
GOTERM_BP_FAT	GO:0098732~macromolecule deacylation	34	4.6832	9.72504e-21	JDP2, ING2, PML, REST, SIN3A, ELK4, PER2, PER1, BCL6, CHD4, SREBF1, CTBP1, MTA2, MTA3, TP53, HDAC10, MTA1, SKI, HDAC11, RBBP7, FOXP3, SIRT1, SIRT2, HDAC5, HDAC4, HDAC3, HDAC2, EP300, HDAC1, SFPQ, HOPX, TBL1X, HDAC9, HDAC7	725	100	16650	7.80828	6.61789e-17	3.6362e-19	1.91077e-17
Annotation Cluster 4	Enrichment Score: 11.538159723405313
Category	Term	Count	%	PValue	Genes	List Total	Pop Hits	Pop Total	Fold Enrichment	Bonferroni	Benjamini	FDR
GOTERM_BP_FAT	GO:0001657~ureteric bud development	25	3.44353	2.46854e-12	HOXA11, PAX2, SOX9, GLI3, WT1, CTNNB1, TCF21, GATA3, PAX8, RARA, RARB, MYC, FOXJ1, SMAD7, SMAD4, SMAD3, SMAD2, SMAD1, GZF1, HES1, CTNNBIP1, HOXB7, SIX1, FOXC1, PBX1	725	97	16650	5.91895	1.67987e-08	4.94079e-11	4.85025e-09
GOTERM_BP_FAT	GO:0072164~mesonephric tubule development	25	3.44353	3.13719e-12	HOXA11, PAX2, SOX9, GLI3, WT1, CTNNB1, TCF21, GATA3, PAX8, RARA, RARB, MYC, FOXJ1, SMAD7, SMAD4, SMAD3, SMAD2, SMAD1, GZF1, HES1, CTNNBIP1, HOXB7, SIX1, FOXC1, PBX1	725	98	16650	5.85855	2.13484e-08	6.13458e-11	6.16387e-09
GOTERM_BP_FAT	GO:0072163~mesonephric epithelium development	25	3.44353	3.13719e-12	HOXA11, PAX2, SOX9, GLI3, WT1, CTNNB1, TCF21, GATA3, PAX8, RARA, RARB, MYC, FOXJ1, SMAD7, SMAD4, SMAD3, SMAD2, SMAD1, GZF1, HES1, CTNNBIP1, HOXB7, SIX1, FOXC1, PBX1	725	98	16650	5.85855	2.13484e-08	6.13458e-11	6.16387e-09
Annotation Cluster 5	Enrichment Score: 8.355025462275284
Category	Term	Count	%	PValue	Genes	List Total	Pop Hits	Pop Total	Fold Enrichment	Bonferroni	Benjamini	FDR
GOTERM_BP_FAT	GO:0009749~response to glucose	28	3.85675	2.26751e-09	MEF2C, PPARD, HNF1A, FOXA2, SOX4, PDX1, FOXO3, PAX2, SRF, TCF7L2, MEN1, SIN3A, SMARCB1, XBP1, GATA4, NR1H4, NKX2-2, EGR1, SREBF1, MLXIPL, SMAD2, NR0B2, PPARGC1A, HIF1A, HNF4A, NEUROD1, MAFA, SMARCA4	725	164	16650	3.92094	1.54303e-05	3.34716e-08	4.45519e-06
GOTERM_BP_FAT	GO:0009746~response to hexose	28	3.85675	4.45675e-09	MEF2C, PPARD, HNF1A, FOXA2, SOX4, PDX1, FOXO3, PAX2, SRF, TCF7L2, MEN1, SIN3A, SMARCB1, XBP1, GATA4, NR1H4, NKX2-2, EGR1, SREBF1, MLXIPL, SMAD2, NR0B2, PPARGC1A, HIF1A, HNF4A, NEUROD1, MAFA, SMARCA4	725	169	16650	3.80494	3.03277e-05	6.24037e-08	8.75659e-06
GOTERM_BP_FAT	GO:0034284~response to monosaccharide	28	3.85675	8.51836e-09	MEF2C, PPARD, HNF1A, FOXA2, SOX4, PDX1, FOXO3, PAX2, SRF, TCF7L2, MEN1, SIN3A, SMARCB1, XBP1, GATA4, NR1H4, NKX2-2, EGR1, SREBF1, MLXIPL, SMAD2, NR0B2, PPARGC1A, HIF1A, HNF4A, NEUROD1, MAFA, SMARCA4	725	174	16650	3.6956	5.79658e-05	1.14787e-07	1.67368e-05
Annotation Cluster 6	Enrichment Score: 8.038858520324867
Category	Term	Count	%	PValue	Genes	List Total	Pop Hits	Pop Total	Fold Enrichment	Bonferroni	Benjamini	FDR
GOTERM_BP_FAT	GO:0044819~mitotic G1/S transition checkpoint	18	2.47934	8.48526e-09	E2F1, CNOT8, E2F4, RBL2, E2F7, TP53, PML, ARID3A, SOX4, TP63, CNOT7, ATM, TP73, PLAGL1, EP300, BTG2, NPM1, TFDP1	725	72	16650	5.74138	5.77405e-05	1.14568e-07	1.66718e-05
GOTERM_BP_FAT	GO:0031571~mitotic G1 DNA damage checkpoint	18	2.47934	8.48526e-09	E2F1, CNOT8, E2F4, RBL2, E2F7, TP53, PML, ARID3A, SOX4, TP63, CNOT7, ATM, TP73, PLAGL1, EP300, BTG2, NPM1, TFDP1	725	72	16650	5.74138	5.77405e-05	1.14568e-07	1.66718e-05
GOTERM_BP_FAT	GO:0044783~G1 DNA damage checkpoint	18	2.47934	1.06193e-08	E2F1, CNOT8, E2F4, RBL2, E2F7, TP53, PML, ARID3A, SOX4, TP63, CNOT7, ATM, TP73, PLAGL1, EP300, BTG2, NPM1, TFDP1	725	73	16650	5.66273	7.22615e-05	1.40592e-07	2.08647e-05
Annotation Cluster 7	Enrichment Score: 7.717918320988688
Category	Term	Count	%	PValue	Genes	List Total	Pop Hits	Pop Total	Fold Enrichment	Bonferroni	Benjamini	FDR
GOTERM_BP_FAT	GO:0070489~T cell aggregation	48	6.61157	1.87129e-08	ELF4, TBX21, STAT5B, RORC, SOX4, RORA, PAWR, ZBTB16, ZEB1, GLI2, PAX1, GLI3, SRF, CTNNB1, STAT6, ZFP36L1, XBP1, BCL11B, GATA3, HLX, BCL3, BCL6, RARA, MYB, RUNX2, NKX2-3, EGR1, SATB1, EGR3, TCF7, CEBPB, MAFB, FOXJ1, SLA2, RELB, FOXN1, SMAD3, LEF1, FOXP3, FOXP1, HES1, PKNOX1, SP3, IRF1, AIRE, IRF4, PRDM1, ABL1	725	446	16650	2.47163	0.000127333	2.39814e-07	3.6767e-05
GOTERM_BP_FAT	GO:0042110~T cell activation	48	6.61157	1.87129e-08	ELF4, TBX21, STAT5B, RORC, SOX4, RORA, PAWR, ZBTB16, ZEB1, GLI2, PAX1, GLI3, SRF, CTNNB1, STAT6, ZFP36L1, XBP1, BCL11B, GATA3, HLX, BCL3, BCL6, RARA, MYB, RUNX2, NKX2-3, EGR1, SATB1, EGR3, TCF7, CEBPB, MAFB, FOXJ1, SLA2, RELB, FOXN1, SMAD3, LEF1, FOXP3, FOXP1, HES1, PKNOX1, SP3, IRF1, AIRE, IRF4, PRDM1, ABL1	725	446	16650	2.47163	0.000127333	2.39814e-07	3.6767e-05
GOTERM_BP_FAT	GO:0071593~lymphocyte aggregation	48	6.61157	2.0043e-08	ELF4, TBX21, STAT5B, RORC, SOX4, RORA, PAWR, ZBTB16, ZEB1, GLI2, PAX1, GLI3, SRF, CTNNB1, STAT6, ZFP36L1, XBP1, BCL11B, GATA3, HLX, BCL3, BCL6, RARA, MYB, RUNX2, NKX2-3, EGR1, SATB1, EGR3, TCF7, CEBPB, MAFB, FOXJ1, SLA2, RELB, FOXN1, SMAD3, LEF1, FOXP3, FOXP1, HES1, PKNOX1, SP3, IRF1, AIRE, IRF4, PRDM1, ABL1	725	447	16650	2.4661	0.000136383	2.55417e-07	3.93803e-05
Annotation Cluster 8	Enrichment Score: 7.691146599453394
Category	Term	Count	%	PValue	Genes	List Total	Pop Hits	Pop Total	Fold Enrichment	Bonferroni	Benjamini	FDR
GOTERM_BP_FAT	GO:0060675~ureteric bud morphogenesis	17	2.3416	9.60389e-09	HOXA11, SMAD4, PAX2, SOX9, GLI3, WT1, GZF1, CTNNB1, CTNNBIP1, HES1, TCF21, HOXB7, GATA3, PAX8, SIX1, PBX1, MYC	725	64	16650	6.10022	6.53524e-05	1.27645e-07	1.88697e-05
GOTERM_BP_FAT	GO:0072171~mesonephric tubule morphogenesis	17	2.3416	1.22321e-08	HOXA11, SMAD4, PAX2, SOX9, GLI3, WT1, GZF1, CTNNB1, CTNNBIP1, HES1, TCF21, HOXB7, GATA3, PAX8, SIX1, PBX1, MYC	725	65	16650	6.00637	8.32357e-05	1.60384e-07	2.40335e-05
GOTERM_BP_FAT	GO:0072078~nephron tubule morphogenesis	17	2.3416	7.18808e-08	HOXA11, SMAD4, PAX2, SOX9, GLI3, WT1, GZF1, CTNNB1, CTNNBIP1, HES1, TCF21, HOXB7, GATA3, PAX8, SIX1, PBX1, MYC	725	73	16650	5.34813	0.000489029	8.56653e-07	0.000141231
Annotation Cluster 9	Enrichment Score: 7.210478881848454
Category	Term	Count	%	PValue	Genes	List Total	Pop Hits	Pop Total	Fold Enrichment	Bonferroni	Benjamini	FDR
GOTERM_BP_FAT	GO:0006977~DNA damage response, signal transduction by p53 class mediator resulting in cell cycle arrest	16	2.20386	4.4968e-08	E2F1, E2F4, CNOT8, RBL2, E2F7, TP53, PML, ARID3A, SOX4, CNOT7, ATM, PLAGL1, EP300, BTG2, NPM1, TFDP1	725	62	16650	5.92659	0.000305961	5.5236e-07	8.83529e-05
GOTERM_BP_FAT	GO:1902402~signal transduction involved in mitotic DNA damage checkpoint	16	2.20386	5.66762e-08	E2F1, E2F4, CNOT8, RBL2, E2F7, TP53, PML, ARID3A, SOX4, CNOT7, ATM, PLAGL1, EP300, BTG2, NPM1, TFDP1	725	63	16650	5.83251	0.000385607	6.86266e-07	0.000111357
GOTERM_BP_FAT	GO:0072413~signal transduction involved in mitotic cell cycle checkpoint	16	2.20386	5.66762e-08	E2F1, E2F4, CNOT8, RBL2, E2F7, TP53, PML, ARID3A, SOX4, CNOT7, ATM, PLAGL1, EP300, BTG2, NPM1, TFDP1	725	63	16650	5.83251	0.000385607	6.86266e-07	0.000111357
GOTERM_BP_FAT	GO:1902403~signal transduction involved in mitotic DNA integrity checkpoint	16	2.20386	5.66762e-08	E2F1, E2F4, CNOT8, RBL2, E2F7, TP53, PML, ARID3A, SOX4, CNOT7, ATM, PLAGL1, EP300, BTG2, NPM1, TFDP1	725	63	16650	5.83251	0.000385607	6.86266e-07	0.000111357
GOTERM_BP_FAT	GO:1902400~intracellular signal transduction involved in G1 DNA damage checkpoint	16	2.20386	5.66762e-08	E2F1, E2F4, CNOT8, RBL2, E2F7, TP53, PML, ARID3A, SOX4, CNOT7, ATM, PLAGL1, EP300, BTG2, NPM1, TFDP1	725	63	16650	5.83251	0.000385607	6.86266e-07	0.000111357
GOTERM_BP_FAT	GO:0072431~signal transduction involved in mitotic G1 DNA damage checkpoint	16	2.20386	5.66762e-08	E2F1, E2F4, CNOT8, RBL2, E2F7, TP53, PML, ARID3A, SOX4, CNOT7, ATM, PLAGL1, EP300, BTG2, NPM1, TFDP1	725	63	16650	5.83251	0.000385607	6.86266e-07	0.000111357
GOTERM_BP_FAT	GO:0072401~signal transduction involved in DNA integrity checkpoint	16	2.20386	8.87423e-08	E2F1, E2F4, CNOT8, RBL2, E2F7, TP53, PML, ARID3A, SOX4, CNOT7, ATM, PLAGL1, EP300, BTG2, NPM1, TFDP1	725	65	16650	5.65305	0.000603709	1.0466e-06	0.00017436
GOTERM_BP_FAT	GO:0072422~signal transduction involved in DNA damage checkpoint	16	2.20386	8.87423e-08	E2F1, E2F4, CNOT8, RBL2, E2F7, TP53, PML, ARID3A, SOX4, CNOT7, ATM, PLAGL1, EP300, BTG2, NPM1, TFDP1	725	65	16650	5.65305	0.000603709	1.0466e-06	0.00017436
Annotation Cluster 10	Enrichment Score: 6.72253843829375
Category	Term	Count	%	PValue	Genes	List Total	Pop Hits	Pop Total	Fold Enrichment	Bonferroni	Benjamini	FDR
GOTERM_BP_FAT	GO:0035195~gene silencing by miRNA	15	2.06612	1.03131e-07	ZFP36, CNOT8, SNIP1, ESR1, SMAD3, SMAD2, SMAD1, CNOT7, LIN28A, STAT3, MYCN, POU5F1, LIMD1, NCOR1, NCOR2	725	57	16650	6.04356	0.00070156	1.20585e-06	0.000202631
GOTERM_BP_FAT	GO:0035194~posttranscriptional gene silencing by RNA	15	2.06612	2.56742e-07	ZFP36, CNOT8, SNIP1, ESR1, SMAD3, SMAD2, SMAD1, CNOT7, LIN28A, STAT3, MYCN, POU5F1, LIMD1, NCOR1, NCOR2	725	61	16650	5.64726	0.00174561	2.82707e-06	0.000504445
GOTERM_BP_FAT	GO:0016441~posttranscriptional gene silencing	15	2.06612	2.56742e-07	ZFP36, CNOT8, SNIP1, ESR1, SMAD3, SMAD2, SMAD1, CNOT7, LIN28A, STAT3, MYCN, POU5F1, LIMD1, NCOR1, NCOR2	725	61	16650	5.64726	0.00174561	2.82707e-06	0.000504445
Annotation Cluster 11	Enrichment Score: 6.332315600272521
Category	Term	Count	%	PValue	Genes	List Total	Pop Hits	Pop Total	Fold Enrichment	Bonferroni	Benjamini	FDR
GOTERM_BP_FAT	GO:0042093~T-helper cell differentiation	14	1.92837	6.38549e-08	RELB, RORC, LEF1, RORA, FOXP3, FOXP1, STAT6, GATA3, HLX, BCL3, BCL6, RARA, IRF4, MYB	725	47	16650	6.84079	0.000434438	7.65022e-07	0.000125462
GOTERM_BP_FAT	GO:0002294~CD4-positive, alpha-beta T cell differentiation involved in immune response	14	1.92837	1.09978e-07	RELB, RORC, LEF1, RORA, FOXP3, FOXP1, STAT6, GATA3, HLX, BCL3, BCL6, RARA, IRF4, MYB	725	49	16650	6.56158	0.000748122	1.28371e-06	0.000216084
GOTERM_BP_FAT	GO:0002293~alpha-beta T cell differentiation involved in immune response	14	1.92837	1.42759e-07	RELB, RORC, LEF1, RORA, FOXP3, FOXP1, STAT6, GATA3, HLX, BCL3, BCL6, RARA, IRF4, MYB	725	50	16650	6.43034	0.000971002	1.63823e-06	0.000280491
GOTERM_BP_FAT	GO:0002287~alpha-beta T cell activation involved in immune response	14	1.92837	1.42759e-07	RELB, RORC, LEF1, RORA, FOXP3, FOXP1, STAT6, GATA3, HLX, BCL3, BCL6, RARA, IRF4, MYB	725	50	16650	6.43034	0.000971002	1.63823e-06	0.000280491
GOTERM_BP_FAT	GO:0002292~T cell differentiation involved in immune response	14	1.92837	5.97354e-07	RELB, RORC, LEF1, RORA, FOXP3, FOXP1, STAT6, GATA3, HLX, BCL3, BCL6, RARA, IRF4, MYB	725	56	16650	5.74138	0.00405674	6.34163e-06	0.00117367
GOTERM_BP_FAT	GO:0002286~T cell activation involved in immune response	14	1.92837	0.000118623	RELB, RORC, LEF1, RORA, FOXP3, FOXP1, STAT6, GATA3, HLX, BCL3, BCL6, RARA, IRF4, MYB	725	89	16650	3.61255	0.553928	0.00090664	0.232812
Annotation Cluster 12	Enrichment Score: 6.039771803413204
Category	Term	Count	%	PValue	Genes	List Total	Pop Hits	Pop Total	Fold Enrichment	Bonferroni	Benjamini	FDR
GOTERM_BP_FAT	GO:0043921~modulation by host of viral transcription	11	1.51515	2.56085e-08	EP300, TFAP4, SP1, HDAC1, SMARCB1, JUN, LEF1, SNW1, REST, HMGA2, SMARCA4	725	24	16650	10.5259	0.000174251	3.23314e-07	5.03155e-05
GOTERM_BP_FAT	GO:0052472~modulation by host of symbiont transcription	11	1.51515	2.56085e-08	EP300, TFAP4, SP1, HDAC1, SMARCB1, JUN, LEF1, SNW1, REST, HMGA2, SMARCA4	725	24	16650	10.5259	0.000174251	3.23314e-07	5.03155e-05
GOTERM_BP_FAT	GO:0052312~modulation of transcription in other organism involved in symbiotic interaction	11	1.51515	4.10229e-08	EP300, TFAP4, SP1, HDAC1, SMARCB1, JUN, LEF1, SNW1, REST, HMGA2, SMARCA4	725	25	16650	10.1048	0.000279122	5.04812e-07	8.06015e-05
GOTERM_BP_FAT	GO:0051851~modification by host of symbiont morphology or physiology	11	1.51515	0.000131734	EP300, TFAP4, SP1, HDAC1, SMARCB1, JUN, LEF1, SNW1, REST, HMGA2, SMARCA4	725	56	16650	4.51108	0.592008	0.00100118	0.258512
GOTERM_BP_FAT	GO:0051702~interaction with symbiont	11	1.51515	0.000178504	EP300, TFAP4, SP1, HDAC1, SMARCB1, JUN, LEF1, SNW1, REST, HMGA2, SMARCA4	725	58	16650	4.35553	0.703239	0.00133116	0.35014
Annotation Cluster 13	Enrichment Score: 5.846971998547458
Category	Term	Count	%	PValue	Genes	List Total	Pop Hits	Pop Total	Fold Enrichment	Bonferroni	Benjamini	FDR
GOTERM_BP_FAT	GO:0022404~molting cycle process	16	2.20386	1.30926e-06	LDB1, RELA, FOXN1, TP63, SOX9, SNAI1, CTNNB1, MSX2, FOXQ1, HDAC2, HDAC1, HOXC13, LHX2, FOXE1, RBPJ, ERCC2	725	79	16650	4.65124	0.00886994	1.33575e-05	0.00257239
GOTERM_BP_FAT	GO:0022405~hair cycle process	16	2.20386	1.30926e-06	LDB1, RELA, FOXN1, TP63, SOX9, SNAI1, CTNNB1, MSX2, FOXQ1, HDAC2, HDAC1, HOXC13, LHX2, FOXE1, RBPJ, ERCC2	725	79	16650	4.65124	0.00886994	1.33575e-05	0.00257239
GOTERM_BP_FAT	GO:0001942~hair follicle development	16	2.20386	1.30926e-06	LDB1, RELA, FOXN1, TP63, SOX9, SNAI1, CTNNB1, MSX2, FOXQ1, HDAC2, HDAC1, HOXC13, LHX2, FOXE1, RBPJ, ERCC2	725	79	16650	4.65124	0.00886994	1.33575e-05	0.00257239
GOTERM_BP_FAT	GO:0098773~skin epidermis development	16	2.20386	1.82405e-06	LDB1, RELA, FOXN1, TP63, SOX9, SNAI1, CTNNB1, MSX2, FOXQ1, HDAC2, HDAC1, HOXC13, LHX2, FOXE1, RBPJ, ERCC2	725	81	16650	4.5364	0.0123359	1.80941e-05	0.00358382
Annotation Cluster 14	Enrichment Score: 5.212673056793337
Category	Term	Count	%	PValue	Genes	List Total	Pop Hits	Pop Total	Fold Enrichment	Bonferroni	Benjamini	FDR
GOTERM_BP_FAT	GO:0071333~cellular response to glucose stimulus	17	2.3416	4.68843e-06	MEF2C, MLXIPL, SOX4, PDX1, FOXO3, PAX2, SRF, PPARGC1A, MEN1, HIF1A, SIN3A, SMARCB1, XBP1, GATA4, NEUROD1, NR1H4, SMARCA4	725	98	16650	3.98381	0.0314012	4.38846e-05	0.00921139
GOTERM_BP_FAT	GO:0071326~cellular response to monosaccharide stimulus	17	2.3416	7.00611e-06	MEF2C, MLXIPL, SOX4, PDX1, FOXO3, PAX2, SRF, PPARGC1A, MEN1, HIF1A, SIN3A, SMARCB1, XBP1, GATA4, NEUROD1, NR1H4, SMARCA4	725	101	16650	3.86548	0.046558	6.40796e-05	0.0137647
GOTERM_BP_FAT	GO:0071331~cellular response to hexose stimulus	17	2.3416	7.00611e-06	MEF2C, MLXIPL, SOX4, PDX1, FOXO3, PAX2, SRF, PPARGC1A, MEN1, HIF1A, SIN3A, SMARCB1, XBP1, GATA4, NEUROD1, NR1H4, SMARCA4	725	101	16650	3.86548	0.046558	6.40796e-05	0.0137647
Annotation Cluster 15	Enrichment Score: 5.146292592317396
Category	Term	Count	%	PValue	Genes	List Total	Pop Hits	Pop Total	Fold Enrichment	Bonferroni	Benjamini	FDR
GOTERM_BP_FAT	GO:0060579~ventral spinal cord interneuron fate commitment	8	1.10193	1.35365e-06	ASCL1, EVX1, LHX3, PAX6, GLI2, GLI3, NKX2-2, FOXN4	725	15	16650	12.2483	0.00916927	1.37691e-05	0.0026596
GOTERM_BP_FAT	GO:0060581~cell fate commitment involved in pattern specification	8	1.10193	1.35365e-06	ASCL1, EVX1, LHX3, PAX6, GLI2, GLI3, NKX2-2, FOXN4	725	15	16650	12.2483	0.00916927	1.37691e-05	0.0026596
GOTERM_BP_FAT	GO:0021513~spinal cord dorsal/ventral patterning	8	1.10193	2.74634e-05	ASCL1, EVX1, LHX3, PAX6, GLI2, GLI3, NKX2-2, FOXN4	725	22	16650	8.3511	0.170466	0.000229288	0.053946
GOTERM_BP_FAT	GO:0021511~spinal cord patterning	8	1.10193	5.16494e-05	ASCL1, EVX1, LHX3, PAX6, GLI2, GLI3, NKX2-2, FOXN4	725	24	16650	7.65517	0.296357	0.00041587	0.101432
Annotation Cluster 16	Enrichment Score: 5.090240965087623
Category	Term	Count	%	PValue	Genes	List Total	Pop Hits	Pop Total	Fold Enrichment	Bonferroni	Benjamini	FDR
GOTERM_BP_FAT	GO:0006110~regulation of glycolytic process	12	1.65289	7.84752e-08	PPARA, HDAC4, HIF1A, ECD, MLXIPL, MYOG, CBFA2T3, NCOR1, PPARGC1A, MYC, STAT3, ARNT	725	33	16650	8.3511	0.000533881	9.33608e-07	0.000154188
GOTERM_BP_FAT	GO:0043470~regulation of carbohydrate catabolic process	12	1.65289	1.56655e-06	PPARA, HDAC4, HIF1A, ECD, MLXIPL, MYOG, CBFA2T3, NCOR1, PPARGC1A, MYC, STAT3, ARNT	725	43	16650	6.40898	0.0106037	1.57e-05	0.0030779
GOTERM_BP_FAT	GO:0051196~regulation of coenzyme metabolic process	12	1.65289	1.39597e-05	PPARA, HDAC4, HIF1A, ECD, MLXIPL, MYOG, CBFA2T3, NCOR1, PPARGC1A, MYC, STAT3, ARNT	725	53	16650	5.19974	0.0906239	0.000121783	0.0274244
GOTERM_BP_FAT	GO:0051193~regulation of cofactor metabolic process	12	1.65289	1.39597e-05	PPARA, HDAC4, HIF1A, ECD, MLXIPL, MYOG, CBFA2T3, NCOR1, PPARGC1A, MYC, STAT3, ARNT	725	53	16650	5.19974	0.0906239	0.000121783	0.0274244
GOTERM_BP_FAT	GO:0043467~regulation of generation of precursor metabolites and energy	12	1.65289	0.00147695	PPARA, HDAC4, HIF1A, ECD, MLXIPL, MYOG, CBFA2T3, NCOR1, PPARGC1A, MYC, STAT3, ARNT	725	88	16650	3.13166	0.999957	0.00956057	2.86229
Annotation Cluster 17	Enrichment Score: 4.890233234218976
Category	Term	Count	%	PValue	Genes	List Total	Pop Hits	Pop Total	Fold Enrichment	Bonferroni	Benjamini	FDR
GOTERM_BP_FAT	GO:0060964~regulation of gene silencing by miRNA	9	1.23967	6.88203e-06	ZFP36, POU5F1, ESR1, LIMD1, LIN28A, NCOR1, NCOR2, STAT3, MYCN	725	25	16650	8.26759	0.0457527	6.30295e-05	0.0135209
GOTERM_BP_FAT	GO:0060147~regulation of posttranscriptional gene silencing	9	1.23967	1.76113e-05	ZFP36, POU5F1, ESR1, LIMD1, LIN28A, NCOR1, NCOR2, STAT3, MYCN	725	28	16650	7.38177	0.112943	0.000151501	0.0345969
GOTERM_BP_FAT	GO:0060966~regulation of gene silencing by RNA	9	1.23967	1.76113e-05	ZFP36, POU5F1, ESR1, LIMD1, LIN28A, NCOR1, NCOR2, STAT3, MYCN	725	28	16650	7.38177	0.112943	0.000151501	0.0345969
Annotation Cluster 18	Enrichment Score: 4.869373611235069
Category	Term	Count	%	PValue	Genes	List Total	Pop Hits	Pop Total	Fold Enrichment	Bonferroni	Benjamini	FDR
GOTERM_BP_FAT	GO:0003300~cardiac muscle hypertrophy	13	1.79063	8.5471e-06	MEF2C, MEF2A, EZH2, SMAD4, NR4A3, KLF15, HDAC4, HDAC2, HAND2, GATA6, HEY2, GATA4, PARP1	725	60	16650	4.97586	0.0565041	7.73418e-05	0.016792
GOTERM_BP_FAT	GO:0014897~striated muscle hypertrophy	13	1.79063	1.2183e-05	MEF2C, MEF2A, EZH2, SMAD4, NR4A3, KLF15, HDAC4, HDAC2, HAND2, GATA6, HEY2, GATA4, PARP1	725	62	16650	4.81535	0.0795622	0.000107246	0.0239344
GOTERM_BP_FAT	GO:0014896~muscle hypertrophy	13	1.79063	2.36759e-05	MEF2C, MEF2A, EZH2, SMAD4, NR4A3, KLF15, HDAC4, HDAC2, HAND2, GATA6, HEY2, GATA4, PARP1	725	66	16650	4.52351	0.148807	0.000199381	0.0465079
Annotation Cluster 19	Enrichment Score: 4.777344688399519
Category	Term	Count	%	PValue	Genes	List Total	Pop Hits	Pop Total	Fold Enrichment	Bonferroni	Benjamini	FDR
GOTERM_BP_FAT	GO:0003264~regulation of cardioblast proliferation	6	0.826446	1.66976e-05	HES1, HAND2, TBX5, SIX1, ISL1, CTNNB1	725	9	16650	15.3103	0.10741	0.000144555	0.0328023
GOTERM_BP_FAT	GO:0003266~regulation of secondary heart field cardioblast proliferation	6	0.826446	1.66976e-05	HES1, HAND2, TBX5, SIX1, ISL1, CTNNB1	725	9	16650	15.3103	0.10741	0.000144555	0.0328023
GOTERM_BP_FAT	GO:0003263~cardioblast proliferation	6	0.826446	1.66976e-05	HES1, HAND2, TBX5, SIX1, ISL1, CTNNB1	725	9	16650	15.3103	0.10741	0.000144555	0.0328023
Annotation Cluster 20	Enrichment Score: 4.5634639692556584
Category	Term	Count	%	PValue	Genes	List Total	Pop Hits	Pop Total	Fold Enrichment	Bonferroni	Benjamini	FDR
GOTERM_BP_FAT	GO:0071697~ectodermal placode morphogenesis	7	0.964187	2.36544e-05	HDAC2, TBX3, HDAC1, TBX2, SIX1, PROX1, CTNNB1	725	15	16650	10.7172	0.148682	0.000199447	0.0464658
GOTERM_BP_FAT	GO:0060788~ectodermal placode formation	7	0.964187	2.36544e-05	HDAC2, TBX3, HDAC1, TBX2, SIX1, PROX1, CTNNB1	725	15	16650	10.7172	0.148682	0.000199447	0.0464658
GOTERM_BP_FAT	GO:0071696~ectodermal placode development	7	0.964187	3.64573e-05	HDAC2, TBX3, HDAC1, TBX2, SIX1, PROX1, CTNNB1	725	16	16650	10.0474	0.219715	0.000300314	0.0716068
Annotation Cluster 21	Enrichment Score: 4.512749495408027
Category	Term	Count	%	PValue	Genes	List Total	Pop Hits	Pop Total	Fold Enrichment	Bonferroni	Benjamini	FDR
GOTERM_BP_FAT	GO:0016444~somatic cell DNA recombination	12	1.65289	1.68499e-05	STAT6, TCF7, HMGB2, BCL11B, TBX21, LEF1, BCL6, WHSC1, FOXP3, TCF3, FOXP1, ATM	725	54	16650	5.10345	0.108335	0.000145503	0.0331014
GOTERM_BP_FAT	GO:0002562~somatic diversification of immune receptors via germline recombination within a single locus	12	1.65289	1.68499e-05	STAT6, TCF7, HMGB2, BCL11B, TBX21, LEF1, BCL6, WHSC1, FOXP3, TCF3, FOXP1, ATM	725	54	16650	5.10345	0.108335	0.000145503	0.0331014
GOTERM_BP_FAT	GO:0002200~somatic diversification of immune receptors	12	1.65289	0.00010199	STAT6, TCF7, HMGB2, BCL11B, TBX21, LEF1, BCL6, WHSC1, FOXP3, TCF3, FOXP1, ATM	725	65	16650	4.23979	0.500464	0.000787517	0.200199
Annotation Cluster 22	Enrichment Score: 4.4813328416645195
Category	Term	Count	%	PValue	Genes	List Total	Pop Hits	Pop Total	Fold Enrichment	Bonferroni	Benjamini	FDR
GOTERM_BP_FAT	GO:0090276~regulation of peptide hormone secretion	24	3.30579	2.4187e-05	SREBF1, HMGN3, PPARD, HNF1A, FOXA2, SOX4, PDX1, REST, NR0B2, ARNTL, HMGA2, ISL1, TCF7L2, HIF1A, HNF4A, NR1D1, HDAC1, PAX8, TFAP2B, PER2, NEUROD1, RFX3, CLOCK, NR1H4	725	202	16650	2.72858	0.151763	0.000203434	0.0475118
GOTERM_BP_FAT	GO:0002791~regulation of peptide secretion	24	3.30579	3.5744e-05	SREBF1, HMGN3, PPARD, HNF1A, FOXA2, SOX4, PDX1, REST, NR0B2, ARNTL, HMGA2, ISL1, TCF7L2, HIF1A, HNF4A, NR1D1, HDAC1, PAX8, TFAP2B, PER2, NEUROD1, RFX3, CLOCK, NR1H4	725	207	16650	2.66267	0.215918	0.000294795	0.0702061
GOTERM_BP_FAT	GO:0090087~regulation of peptide transport	24	3.30579	4.16118e-05	SREBF1, HMGN3, PPARD, HNF1A, FOXA2, SOX4, PDX1, REST, NR0B2, ARNTL, HMGA2, ISL1, TCF7L2, HIF1A, HNF4A, NR1D1, HDAC1, PAX8, TFAP2B, PER2, NEUROD1, RFX3, CLOCK, NR1H4	725	209	16650	2.63719	0.246611	0.000339887	0.0817269
Annotation Cluster 23	Enrichment Score: 4.244765929830533
Category	Term	Count	%	PValue	Genes	List Total	Pop Hits	Pop Total	Fold Enrichment	Bonferroni	Benjamini	FDR
GOTERM_BP_FAT	GO:0051198~negative regulation of coenzyme metabolic process	6	0.826446	5.6916e-05	PPARA, HDAC4, MYOG, CBFA2T3, PPARGC1A, STAT3	725	11	16650	12.5266	0.321129	0.000455572	0.111769
GOTERM_BP_FAT	GO:0051195~negative regulation of cofactor metabolic process	6	0.826446	5.6916e-05	PPARA, HDAC4, MYOG, CBFA2T3, PPARGC1A, STAT3	725	11	16650	12.5266	0.321129	0.000455572	0.111769
GOTERM_BP_FAT	GO:0045820~negative regulation of glycolytic process	6	0.826446	5.6916e-05	PPARA, HDAC4, MYOG, CBFA2T3, PPARGC1A, STAT3	725	11	16650	12.5266	0.321129	0.000455572	0.111769
Annotation Cluster 24	Enrichment Score: 4.2225607973567545
Category	Term	Count	%	PValue	Genes	List Total	Pop Hits	Pop Total	Fold Enrichment	Bonferroni	Benjamini	FDR
GOTERM_BP_FAT	GO:0035196~production of miRNAs involved in gene silencing by miRNA	9	1.23967	5.10755e-05	SNIP1, ESR1, SMAD3, SMAD2, SMAD1, LIN28A, NCOR1, NCOR2, MYCN	725	32	16650	6.45905	0.293603	0.000412715	0.100305
GOTERM_BP_FAT	GO:0070918~production of small RNA involved in gene silencing by RNA	9	1.23967	6.48713e-05	SNIP1, ESR1, SMAD3, SMAD2, SMAD1, LIN28A, NCOR1, NCOR2, MYCN	725	33	16650	6.26332	0.356905	0.000516802	0.127382
GOTERM_BP_FAT	GO:0031050~dsRNA fragmentation	9	1.23967	6.48713e-05	SNIP1, ESR1, SMAD3, SMAD2, SMAD1, LIN28A, NCOR1, NCOR2, MYCN	725	33	16650	6.26332	0.356905	0.000516802	0.127382
Annotation Cluster 25	Enrichment Score: 4.0388825256927054
Category	Term	Count	%	PValue	Genes	List Total	Pop Hits	Pop Total	Fold Enrichment	Bonferroni	Benjamini	FDR
GOTERM_BP_FAT	GO:0060337~type I interferon signaling pathway	13	1.79063	7.67841e-05	EGR1, IRF9, SP100, IRF5, IRF6, IRF7, IRF8, IRF1, IRF2, IRF3, IRF4, STAT1, STAT2	725	74	16650	4.03448	0.406985	0.00060671	0.150757
GOTERM_BP_FAT	GO:0071357~cellular response to type I interferon	13	1.79063	7.67841e-05	EGR1, IRF9, SP100, IRF5, IRF6, IRF7, IRF8, IRF1, IRF2, IRF3, IRF4, STAT1, STAT2	725	74	16650	4.03448	0.406985	0.00060671	0.150757
GOTERM_BP_FAT	GO:0034340~response to type I interferon	13	1.79063	0.000129661	EGR1, IRF9, SP100, IRF5, IRF6, IRF7, IRF8, IRF1, IRF2, IRF3, IRF4, STAT1, STAT2	725	78	16650	3.82759	0.586211	0.000987642	0.254449
Annotation Cluster 26	Enrichment Score: 4.037476789946286
Category	Term	Count	%	PValue	Genes	List Total	Pop Hits	Pop Total	Fold Enrichment	Bonferroni	Benjamini	FDR
GOTERM_BP_FAT	GO:0006606~protein import into nucleus	29	3.99449	3.72038e-05	THRA, PML, NFKBIA, ZIC1, MXI1, GLI3, CTNNB1, XBP1, POU5F1, BCL3, BCL6, ING1, CREB3, NF1, TRIM28, SMAD4, SMAD3, SNAI2, WWTR1, SIRT1, STAT3, HES1, HDAC3, JUN, TRPS1, PHB2, PARP1, MED1, TOB1	725	280	16650	2.37857	0.223669	0.000306092	0.0730724
GOTERM_BP_FAT	GO:0044744~protein targeting to nucleus	29	3.99449	3.72038e-05	THRA, PML, NFKBIA, ZIC1, MXI1, GLI3, CTNNB1, XBP1, POU5F1, BCL3, BCL6, ING1, CREB3, NF1, TRIM28, SMAD4, SMAD3, SNAI2, WWTR1, SIRT1, STAT3, HES1, HDAC3, JUN, TRPS1, PHB2, PARP1, MED1, TOB1	725	280	16650	2.37857	0.223669	0.000306092	0.0730724
GOTERM_BP_FAT	GO:0017038~protein import	29	3.99449	0.000557693	THRA, PML, NFKBIA, ZIC1, MXI1, GLI3, CTNNB1, XBP1, POU5F1, BCL3, BCL6, ING1, CREB3, NF1, TRIM28, SMAD4, SMAD3, SNAI2, WWTR1, SIRT1, STAT3, HES1, HDAC3, JUN, TRPS1, PHB2, PARP1, MED1, TOB1	725	329	16650	2.02432	0.977543	0.00385436	1.09007
Annotation Cluster 27	Enrichment Score: 3.7266951736482117
Category	Term	Count	%	PValue	Genes	List Total	Pop Hits	Pop Total	Fold Enrichment	Bonferroni	Benjamini	FDR
GOTERM_BP_FAT	GO:0030072~peptide hormone secretion	26	3.58127	5.27106e-05	SREBF1, PPARD, HMGN3, HNF1A, FOXA2, SOX4, SMAD2, PDX1, NR0B2, REST, ARNTL, ISL1, HMGA2, TCF7L2, HIF1A, NR1D1, HNF4A, HDAC1, PAX8, TFAP2B, PER2, NEUROD1, RFX3, MAFA, CLOCK, NR1H4	725	241	16650	2.47761	0.30142	0.000423411	0.103515
GOTERM_BP_FAT	GO:0002790~peptide secretion	26	3.58127	9.56451e-05	SREBF1, PPARD, HMGN3, HNF1A, FOXA2, SOX4, SMAD2, PDX1, NR0B2, REST, ARNTL, ISL1, HMGA2, TCF7L2, HIF1A, NR1D1, HNF4A, HDAC1, PAX8, TFAP2B, PER2, NEUROD1, RFX3, MAFA, CLOCK, NR1H4	725	250	16650	2.38841	0.478422	0.000741909	0.187755
GOTERM_BP_FAT	GO:0015833~peptide transport	26	3.58127	0.000283906	SREBF1, PPARD, HMGN3, HNF1A, FOXA2, SOX4, SMAD2, PDX1, NR0B2, REST, ARNTL, ISL1, HMGA2, TCF7L2, HIF1A, NR1D1, HNF4A, HDAC1, PAX8, TFAP2B, PER2, NEUROD1, RFX3, MAFA, CLOCK, NR1H4	725	268	16650	2.228	0.855179	0.00205348	0.556342
GOTERM_BP_FAT	GO:0042886~amide transport	26	3.58127	0.000865933	SREBF1, PPARD, HMGN3, HNF1A, FOXA2, SOX4, SMAD2, PDX1, NR0B2, REST, ARNTL, ISL1, HMGA2, TCF7L2, HIF1A, NR1D1, HNF4A, HDAC1, PAX8, TFAP2B, PER2, NEUROD1, RFX3, MAFA, CLOCK, NR1H4	725	289	16650	2.0661	0.997247	0.00579697	1.68771
Annotation Cluster 28	Enrichment Score: 3.5811118961487183
Category	Term	Count	%	PValue	Genes	List Total	Pop Hits	Pop Total	Fold Enrichment	Bonferroni	Benjamini	FDR
GOTERM_BP_FAT	GO:0070345~negative regulation of fat cell proliferation	5	0.688705	4.95878e-05	E2F1, GATA2, E2F3, PER2, TFDP1	725	6	16650	19.1379	0.286415	0.000401649	0.0973847
GOTERM_BP_FAT	GO:0070341~fat cell proliferation	5	0.688705	0.000603455	E2F1, GATA2, E2F3, PER2, TFDP1	725	10	16650	11.4828	0.983555	0.00415321	1.17902
GOTERM_BP_FAT	GO:0070344~regulation of fat cell proliferation	5	0.688705	0.000603455	E2F1, GATA2, E2F3, PER2, TFDP1	725	10	16650	11.4828	0.983555	0.00415321	1.17902
Annotation Cluster 29	Enrichment Score: 3.4622521264103154
Category	Term	Count	%	PValue	Genes	List Total	Pop Hits	Pop Total	Fold Enrichment	Bonferroni	Benjamini	FDR
GOTERM_BP_FAT	GO:0045978~negative regulation of nucleoside metabolic process	8	1.10193	9.0973e-06	PPARA, HDAC4, MLXIPL, MYOG, CBFA2T3, PARP1, PPARGC1A, STAT3	725	19	16650	9.66969	0.0600301	8.18848e-05	0.0178728
GOTERM_BP_FAT	GO:1903579~negative regulation of ATP metabolic process	8	1.10193	9.0973e-06	PPARA, HDAC4, MLXIPL, MYOG, CBFA2T3, PARP1, PPARGC1A, STAT3	725	19	16650	9.66969	0.0600301	8.18848e-05	0.0178728
GOTERM_BP_FAT	GO:1900543~negative regulation of purine nucleotide metabolic process	8	1.10193	0.0125084	PPARA, HDAC4, MLXIPL, MYOG, CBFA2T3, PARP1, PPARGC1A, STAT3	725	58	16650	3.16766	1	0.0680717	21.9106
GOTERM_BP_FAT	GO:0045980~negative regulation of nucleotide metabolic process	8	1.10193	0.0136761	PPARA, HDAC4, MLXIPL, MYOG, CBFA2T3, PARP1, PPARGC1A, STAT3	725	59	16650	3.11397	1	0.0737597	23.7049
Annotation Cluster 30	Enrichment Score: 3.1154015426327835
Category	Term	Count	%	PValue	Genes	List Total	Pop Hits	Pop Total	Fold Enrichment	Bonferroni	Benjamini	FDR
GOTERM_BP_FAT	GO:0021779~oligodendrocyte cell fate commitment	4	0.550964	0.000766652	ASCL1, PAX6, SOX6, NKX2-2	725	5	16650	18.3724	0.994588	0.00517451	1.49559
GOTERM_BP_FAT	GO:0021780~glial cell fate specification	4	0.550964	0.000766652	ASCL1, PAX6, SOX6, NKX2-2	725	5	16650	18.3724	0.994588	0.00517451	1.49559
GOTERM_BP_FAT	GO:0021778~oligodendrocyte cell fate specification	4	0.550964	0.000766652	ASCL1, PAX6, SOX6, NKX2-2	725	5	16650	18.3724	0.994588	0.00517451	1.49559
Annotation Cluster 31	Enrichment Score: 3.105819665555522
Category	Term	Count	%	PValue	Genes	List Total	Pop Hits	Pop Total	Fold Enrichment	Bonferroni	Benjamini	FDR
GOTERM_BP_FAT	GO:0010869~regulation of receptor biosynthetic process	8	1.10193	1.94522e-05	PPARA, HIF1A, HDAC2, NR1D1, HDAC1, HOXA5, PPARG, NR1H3	725	21	16650	8.74877	0.123986	0.000166493	0.0382126
GOTERM_BP_FAT	GO:0032800~receptor biosynthetic process	8	1.10193	5.16494e-05	PPARA, HIF1A, HDAC2, NR1D1, HDAC1, HOXA5, PPARG, NR1H3	725	24	16650	7.65517	0.296357	0.00041587	0.101432
GOTERM_BP_FAT	GO:0043112~receptor metabolic process	8	1.10193	0.47919	PPARA, HIF1A, HDAC2, NR1D1, HDAC1, HOXA5, PPARG, NR1H3	725	150	16650	1.22483	1	0.923394	99.9997
Annotation Cluster 32	Enrichment Score: 3.0479294544255815
Category	Term	Count	%	PValue	Genes	List Total	Pop Hits	Pop Total	Fold Enrichment	Bonferroni	Benjamini	FDR
GOTERM_BP_FAT	GO:0014898~cardiac muscle hypertrophy in response to stress	6	0.826446	0.000818643	MEF2C, HDAC4, GATA6, HEY2, EZH2, KLF15	725	18	16650	7.65517	0.996201	0.00549734	1.59625
GOTERM_BP_FAT	GO:0003299~muscle hypertrophy in response to stress	6	0.826446	0.000818643	MEF2C, HDAC4, GATA6, HEY2, EZH2, KLF15	725	18	16650	7.65517	0.996201	0.00549734	1.59625
GOTERM_BP_FAT	GO:0014887~cardiac muscle adaptation	6	0.826446	0.00107158	MEF2C, HDAC4, GATA6, HEY2, EZH2, KLF15	725	19	16650	7.25227	0.999322	0.00707214	2.08452
Annotation Cluster 33	Enrichment Score: 2.9809561375537976
Category	Term	Count	%	PValue	Genes	List Total	Pop Hits	Pop Total	Fold Enrichment	Bonferroni	Benjamini	FDR
GOTERM_BP_FAT	GO:0045843~negative regulation of striated muscle tissue development	8	1.10193	0.000790704	TSC22D3, MYOCD, TBX5, LEF1, SOX6, SIRT2, TP73, TWIST1	725	36	16650	5.10345	0.995405	0.00532065	1.54217
GOTERM_BP_FAT	GO:0048635~negative regulation of muscle organ development	8	1.10193	0.00110861	TSC22D3, MYOCD, TBX5, LEF1, SOX6, SIRT2, TP73, TWIST1	725	38	16650	4.83485	0.999473	0.00729455	2.15581
GOTERM_BP_FAT	GO:1901862~negative regulation of muscle tissue development	8	1.10193	0.00130119	TSC22D3, MYOCD, TBX5, LEF1, SOX6, SIRT2, TP73, TWIST1	725	39	16650	4.71088	0.999858	0.00849967	2.52579
Annotation Cluster 34	Enrichment Score: 2.9101669857394397
Category	Term	Count	%	PValue	Genes	List Total	Pop Hits	Pop Total	Fold Enrichment	Bonferroni	Benjamini	FDR
GOTERM_BP_FAT	GO:1903201~regulation of oxidative stress-induced cell death	10	1.37741	0.000420323	ATF4, HIF1A, SFPQ, PAWR, FOXO3, NR4A3, NFE2L2, ABL1, PARP1, SIRT1	725	53	16650	4.33312	0.942783	0.00296027	0.822619
GOTERM_BP_FAT	GO:1900407~regulation of cellular response to oxidative stress	10	1.37741	0.00152565	ATF4, HIF1A, SFPQ, PAWR, FOXO3, NR4A3, NFE2L2, ABL1, PARP1, SIRT1	725	63	16650	3.64532	0.999969	0.00980924	2.95533
GOTERM_BP_FAT	GO:1902882~regulation of response to oxidative stress	10	1.37741	0.00290042	ATF4, HIF1A, SFPQ, PAWR, FOXO3, NR4A3, NFE2L2, ABL1, PARP1, SIRT1	725	69	16650	3.32834	1	0.0178247	5.54722
Annotation Cluster 35	Enrichment Score: 2.8283182082684926
Category	Term	Count	%	PValue	Genes	List Total	Pop Hits	Pop Total	Fold Enrichment	Bonferroni	Benjamini	FDR
GOTERM_BP_FAT	GO:0010575~positive regulation of vascular endothelial growth factor production	7	0.964187	0.000894858	ATF4, HIF1A, GATA4, RORA, ISL1, BRCA1, ARNT	725	27	16650	5.95402	0.99774	0.00598422	1.74362
GOTERM_BP_FAT	GO:0010573~vascular endothelial growth factor production	7	0.964187	0.00160648	ATF4, HIF1A, GATA4, RORA, ISL1, BRCA1, ARNT	725	30	16650	5.35862	0.999982	0.0103169	3.10956
GOTERM_BP_FAT	GO:0010574~regulation of vascular endothelial growth factor production	7	0.964187	0.00227728	ATF4, HIF1A, GATA4, RORA, ISL1, BRCA1, ARNT	725	32	16650	5.02371	1	0.0143021	4.38065
Annotation Cluster 36	Enrichment Score: 2.634587597242119
Category	Term	Count	%	PValue	Genes	List Total	Pop Hits	Pop Total	Fold Enrichment	Bonferroni	Benjamini	FDR
GOTERM_BP_FAT	GO:0060556~regulation of vitamin D biosynthetic process	5	0.688705	0.000374952	VDR, NFKB1, GFI1, SNAI2, SNAI1	725	9	16650	12.7586	0.922077	0.00266037	0.734134
GOTERM_BP_FAT	GO:0042368~vitamin D biosynthetic process	5	0.688705	0.000915763	VDR, NFKB1, GFI1, SNAI2, SNAI1	725	11	16650	10.4389	0.99804	0.00611165	1.784
GOTERM_BP_FAT	GO:0030656~regulation of vitamin metabolic process	5	0.688705	0.0013266	VDR, NFKB1, GFI1, SNAI2, SNAI1	725	12	16650	9.56897	0.999881	0.00864848	2.57451
GOTERM_BP_FAT	GO:0042362~fat-soluble vitamin biosynthetic process	5	0.688705	0.00250251	VDR, NFKB1, GFI1, SNAI2, SNAI1	725	14	16650	8.20197	1	0.0156066	4.80386
GOTERM_BP_FAT	GO:0042359~vitamin D metabolic process	5	0.688705	0.00984551	VDR, NFKB1, GFI1, SNAI2, SNAI1	725	20	16650	5.74138	1	0.0550545	17.6674
GOTERM_BP_FAT	GO:0009110~vitamin biosynthetic process	5	0.688705	0.013879	VDR, NFKB1, GFI1, SNAI2, SNAI1	725	22	16650	5.21944	1	0.0746435	24.0128
Annotation Cluster 37	Enrichment Score: 2.5953224951767924
Category	Term	Count	%	PValue	Genes	List Total	Pop Hits	Pop Total	Fold Enrichment	Bonferroni	Benjamini	FDR
GOTERM_BP_FAT	GO:0032680~regulation of tumor necrosis factor production	13	1.79063	0.00200607	ZFP36, HDAC2, HSF1, HDAC1, BCL3, NFATC4, RARA, TNFAIP3, FOXP3, ISL1, NR1H4, FOXP1, TWIST1	725	105	16650	2.84335	0.999999	0.0127134	3.86864
GOTERM_BP_FAT	GO:1903555~regulation of tumor necrosis factor superfamily cytokine production	13	1.79063	0.00254772	ZFP36, HDAC2, HSF1, HDAC1, BCL3, NFATC4, RARA, TNFAIP3, FOXP3, ISL1, NR1H4, FOXP1, TWIST1	725	108	16650	2.76437	1	0.0158576	4.8886
GOTERM_BP_FAT	GO:0071706~tumor necrosis factor superfamily cytokine production	13	1.79063	0.00320284	ZFP36, HDAC2, HSF1, HDAC1, BCL3, NFATC4, RARA, TNFAIP3, FOXP3, ISL1, NR1H4, FOXP1, TWIST1	725	111	16650	2.68966	1	0.0195446	6.10849
Annotation Cluster 38	Enrichment Score: 2.5262319400975204
Category	Term	Count	%	PValue	Genes	List Total	Pop Hits	Pop Total	Fold Enrichment	Bonferroni	Benjamini	FDR
GOTERM_BP_FAT	GO:0006096~glycolytic process	12	1.65289	0.00010199	PPARA, HDAC4, HIF1A, MLXIPL, MYOG, CBFA2T3, NCOR1, PPARGC1A, MYC, STAT3, ARNT, ENO1	725	65	16650	4.23979	0.500464	0.000787517	0.200199
GOTERM_BP_FAT	GO:0006757~ATP generation from ADP	12	1.65289	0.000117653	PPARA, HDAC4, HIF1A, MLXIPL, MYOG, CBFA2T3, NCOR1, PPARGC1A, MYC, STAT3, ARNT, ENO1	725	66	16650	4.17555	0.550973	0.000900239	0.23091
GOTERM_BP_FAT	GO:0046031~ADP metabolic process	12	1.65289	0.000334077	PPARA, HDAC4, HIF1A, MLXIPL, MYOG, CBFA2T3, NCOR1, PPARGC1A, MYC, STAT3, ARNT, ENO1	725	74	16650	3.72414	0.897077	0.00238557	0.654352
GOTERM_BP_FAT	GO:0006165~nucleoside diphosphate phosphorylation	12	1.65289	0.00100247	PPARA, HDAC4, HIF1A, MLXIPL, MYOG, CBFA2T3, NCOR1, PPARGC1A, MYC, STAT3, ARNT, ENO1	725	84	16650	3.28079	0.998914	0.00664308	1.95134
GOTERM_BP_FAT	GO:0009179~purine ribonucleoside diphosphate metabolic process	12	1.65289	0.00162059	PPARA, HDAC4, HIF1A, MLXIPL, MYOG, CBFA2T3, NCOR1, PPARGC1A, MYC, STAT3, ARNT, ENO1	725	89	16650	3.09647	0.999984	0.0103875	3.13646
GOTERM_BP_FAT	GO:0009135~purine nucleoside diphosphate metabolic process	12	1.65289	0.00162059	PPARA, HDAC4, HIF1A, MLXIPL, MYOG, CBFA2T3, NCOR1, PPARGC1A, MYC, STAT3, ARNT, ENO1	725	89	16650	3.09647	0.999984	0.0103875	3.13646
GOTERM_BP_FAT	GO:0046939~nucleotide phosphorylation	12	1.65289	0.00177543	PPARA, HDAC4, HIF1A, MLXIPL, MYOG, CBFA2T3, NCOR1, PPARGC1A, MYC, STAT3, ARNT, ENO1	725	90	16650	3.06207	0.999994	0.011322	3.43122
GOTERM_BP_FAT	GO:0009185~ribonucleoside diphosphate metabolic process	12	1.65289	0.00194214	PPARA, HDAC4, HIF1A, MLXIPL, MYOG, CBFA2T3, NCOR1, PPARGC1A, MYC, STAT3, ARNT, ENO1	725	91	16650	3.02842	0.999998	0.0123219	3.74759
GOTERM_BP_FAT	GO:0009132~nucleoside diphosphate metabolic process	12	1.65289	0.00951425	PPARA, HDAC4, HIF1A, MLXIPL, MYOG, CBFA2T3, NCOR1, PPARGC1A, MYC, STAT3, ARNT, ENO1	725	112	16650	2.46059	1	0.0533747	17.1245
GOTERM_BP_FAT	GO:0019362~pyridine nucleotide metabolic process	12	1.65289	0.0182716	PPARA, HDAC4, HIF1A, MLXIPL, MYOG, CBFA2T3, NCOR1, PPARGC1A, MYC, STAT3, ARNT, ENO1	725	123	16650	2.24054	1	0.0957341	30.3939
GOTERM_BP_FAT	GO:0046496~nicotinamide nucleotide metabolic process	12	1.65289	0.0182716	PPARA, HDAC4, HIF1A, MLXIPL, MYOG, CBFA2T3, NCOR1, PPARGC1A, MYC, STAT3, ARNT, ENO1	725	123	16650	2.24054	1	0.0957341	30.3939
GOTERM_BP_FAT	GO:0072524~pyridine-containing compound metabolic process	12	1.65289	0.0276612	PPARA, HDAC4, HIF1A, MLXIPL, MYOG, CBFA2T3, NCOR1, PPARGC1A, MYC, STAT3, ARNT, ENO1	725	131	16650	2.10371	1	0.136956	42.3709
GOTERM_BP_FAT	GO:0044724~single-organism carbohydrate catabolic process	12	1.65289	0.0334761	PPARA, HDAC4, HIF1A, MLXIPL, MYOG, CBFA2T3, NCOR1, PPARGC1A, MYC, STAT3, ARNT, ENO1	725	135	16650	2.04138	1	0.161439	48.7779
GOTERM_BP_FAT	GO:0006733~oxidoreduction coenzyme metabolic process	12	1.65289	0.0401068	PPARA, HDAC4, HIF1A, MLXIPL, MYOG, CBFA2T3, NCOR1, PPARGC1A, MYC, STAT3, ARNT, ENO1	725	139	16650	1.98263	1	0.187439	55.2578
Annotation Cluster 39	Enrichment Score: 2.525110720163901
Category	Term	Count	%	PValue	Genes	List Total	Pop Hits	Pop Total	Fold Enrichment	Bonferroni	Benjamini	FDR
GOTERM_BP_FAT	GO:0072575~epithelial cell proliferation involved in liver morphogenesis	5	0.688705	0.00250251	CEBPB, XBP1, TNFAIP3, PROX1, MED1	725	14	16650	8.20197	1	0.0156066	4.80386
GOTERM_BP_FAT	GO:0072574~hepatocyte proliferation	5	0.688705	0.00250251	CEBPB, XBP1, TNFAIP3, PROX1, MED1	725	14	16650	8.20197	1	0.0156066	4.80386
GOTERM_BP_FAT	GO:0072576~liver morphogenesis	5	0.688705	0.00424537	CEBPB, XBP1, TNFAIP3, PROX1, MED1	725	16	16650	7.17672	1	0.0254061	8.0192
Annotation Cluster 40	Enrichment Score: 2.423755463585437
Category	Term	Count	%	PValue	Genes	List Total	Pop Hits	Pop Total	Fold Enrichment	Bonferroni	Benjamini	FDR
GOTERM_BP_FAT	GO:0010667~negative regulation of cardiac muscle cell apoptotic process	6	0.826446	0.000319867	HSF1, MYOCD, HAND2, HEY2, NFE2L2, NKX2-5	725	15	16650	9.18621	0.886623	0.00229382	0.626601
GOTERM_BP_FAT	GO:0010664~negative regulation of striated muscle cell apoptotic process	6	0.826446	0.00107158	HSF1, MYOCD, HAND2, HEY2, NFE2L2, NKX2-5	725	19	16650	7.25227	0.999322	0.00707214	2.08452
GOTERM_BP_FAT	GO:0010665~regulation of cardiac muscle cell apoptotic process	6	0.826446	0.00471252	HSF1, MYOCD, HAND2, HEY2, NFE2L2, NKX2-5	725	26	16650	5.29973	1	0.0279968	8.86334
GOTERM_BP_FAT	GO:0010659~cardiac muscle cell apoptotic process	6	0.826446	0.00764238	HSF1, MYOCD, HAND2, HEY2, NFE2L2, NKX2-5	725	29	16650	4.75149	1	0.0437129	13.9923
GOTERM_BP_FAT	GO:0010662~regulation of striated muscle cell apoptotic process	6	0.826446	0.00764238	HSF1, MYOCD, HAND2, HEY2, NFE2L2, NKX2-5	725	29	16650	4.75149	1	0.0437129	13.9923
GOTERM_BP_FAT	GO:0010656~negative regulation of muscle cell apoptotic process	6	0.826446	0.00764238	HSF1, MYOCD, HAND2, HEY2, NFE2L2, NKX2-5	725	29	16650	4.75149	1	0.0437129	13.9923
GOTERM_BP_FAT	GO:0010658~striated muscle cell apoptotic process	6	0.826446	0.0149893	HSF1, MYOCD, HAND2, HEY2, NFE2L2, NKX2-5	725	34	16650	4.05274	1	0.0802232	25.6761
Annotation Cluster 41	Enrichment Score: 2.4099482278455127
Category	Term	Count	%	PValue	Genes	List Total	Pop Hits	Pop Total	Fold Enrichment	Bonferroni	Benjamini	FDR
GOTERM_BP_FAT	GO:0045631~regulation of mechanoreceptor differentiation	4	0.550964	0.00389092	HES1, ATOH1, HEY2, MYCN	725	8	16650	11.4828	1	0.0234292	7.37375
GOTERM_BP_FAT	GO:2000980~regulation of inner ear receptor cell differentiation	4	0.550964	0.00389092	HES1, ATOH1, HEY2, MYCN	725	8	16650	11.4828	1	0.0234292	7.37375
GOTERM_BP_FAT	GO:0045607~regulation of auditory receptor cell differentiation	4	0.550964	0.00389092	HES1, ATOH1, HEY2, MYCN	725	8	16650	11.4828	1	0.0234292	7.37375
Annotation Cluster 42	Enrichment Score: 2.3382532120063555
Category	Term	Count	%	PValue	Genes	List Total	Pop Hits	Pop Total	Fold Enrichment	Bonferroni	Benjamini	FDR
GOTERM_BP_FAT	GO:0021924~cell proliferation in external granule layer	5	0.688705	0.00424537	ATF5, GBX2, RORA, GLI2, GLI1	725	16	16650	7.17672	1	0.0254061	8.0192
GOTERM_BP_FAT	GO:0021930~cerebellar granule cell precursor proliferation	5	0.688705	0.00424537	ATF5, GBX2, RORA, GLI2, GLI1	725	16	16650	7.17672	1	0.0254061	8.0192
GOTERM_BP_FAT	GO:0021534~cell proliferation in hindbrain	5	0.688705	0.00536302	ATF5, GBX2, RORA, GLI2, GLI1	725	17	16650	6.75456	1	0.0315083	10.0266
Annotation Cluster 43	Enrichment Score: 2.27059096550009
Category	Term	Count	%	PValue	Genes	List Total	Pop Hits	Pop Total	Fold Enrichment	Bonferroni	Benjamini	FDR
GOTERM_BP_FAT	GO:0032986~protein-DNA complex disassembly	5	0.688705	0.00536302	NFE2, SMARCB1, ARID1A, HMGA1, SMARCA4	725	17	16650	6.75456	1	0.0315083	10.0266
GOTERM_BP_FAT	GO:0006337~nucleosome disassembly	5	0.688705	0.00536302	NFE2, SMARCB1, ARID1A, HMGA1, SMARCA4	725	17	16650	6.75456	1	0.0315083	10.0266
GOTERM_BP_FAT	GO:0031498~chromatin disassembly	5	0.688705	0.00536302	NFE2, SMARCB1, ARID1A, HMGA1, SMARCA4	725	17	16650	6.75456	1	0.0315083	10.0266
Annotation Cluster 44	Enrichment Score: 2.183184294006092
Category	Term	Count	%	PValue	Genes	List Total	Pop Hits	Pop Total	Fold Enrichment	Bonferroni	Benjamini	FDR
GOTERM_BP_FAT	GO:0072234~metanephric nephron tubule development	5	0.688705	0.00424537	HES1, PAX8, PAX2, STAT1, SOX9	725	16	16650	7.17672	1	0.0254061	8.0192
GOTERM_BP_FAT	GO:0072243~metanephric nephron epithelium development	5	0.688705	0.00815203	HES1, PAX8, PAX2, STAT1, SOX9	725	19	16650	6.04356	1	0.0463383	14.8561
GOTERM_BP_FAT	GO:0072170~metanephric tubule development	5	0.688705	0.00815203	HES1, PAX8, PAX2, STAT1, SOX9	725	19	16650	6.04356	1	0.0463383	14.8561
Annotation Cluster 45	Enrichment Score: 1.971209898217801
Category	Term	Count	%	PValue	Genes	List Total	Pop Hits	Pop Total	Fold Enrichment	Bonferroni	Benjamini	FDR
GOTERM_BP_FAT	GO:0042078~germ-line stem cell division	3	0.413223	0.0106854	ING2, ZBTB16, ETV5	725	4	16650	17.2241	1	0.0590548	19.0287
GOTERM_BP_FAT	GO:0098728~germline stem cell asymmetric division	3	0.413223	0.0106854	ING2, ZBTB16, ETV5	725	4	16650	17.2241	1	0.0590548	19.0287
GOTERM_BP_FAT	GO:0048133~male germ-line stem cell asymmetric division	3	0.413223	0.0106854	ING2, ZBTB16, ETV5	725	4	16650	17.2241	1	0.0590548	19.0287
Annotation Cluster 46	Enrichment Score: 1.9505810039519043
Category	Term	Count	%	PValue	Genes	List Total	Pop Hits	Pop Total	Fold Enrichment	Bonferroni	Benjamini	FDR
GOTERM_BP_FAT	GO:0060965~negative regulation of gene silencing by miRNA	4	0.550964	0.00781123	POU5F1, ESR1, NCOR1, NCOR2	725	10	16650	9.18621	1	0.0445115	14.2794
GOTERM_BP_FAT	GO:0060149~negative regulation of posttranscriptional gene silencing	4	0.550964	0.0134205	POU5F1, ESR1, NCOR1, NCOR2	725	12	16650	7.65517	1	0.0725375	23.3155
GOTERM_BP_FAT	GO:0060967~negative regulation of gene silencing by RNA	4	0.550964	0.0134205	POU5F1, ESR1, NCOR1, NCOR2	725	12	16650	7.65517	1	0.0725375	23.3155
Annotation Cluster 47	Enrichment Score: 1.9456360156204138
Category	Term	Count	%	PValue	Genes	List Total	Pop Hits	Pop Total	Fold Enrichment	Bonferroni	Benjamini	FDR
GOTERM_BP_FAT	GO:0018076~N-terminal peptidyl-lysine acetylation	4	0.550964	0.000316933	KAT2B, EP300, CREBBP, SOX4	725	4	16650	22.9655	0.884337	0.0022752	0.620872
GOTERM_BP_FAT	GO:0006474~N-terminal protein amino acid acetylation	4	0.550964	0.0353161	KAT2B, EP300, CREBBP, SOX4	725	17	16650	5.40365	1	0.168728	50.6601
GOTERM_BP_FAT	GO:0031365~N-terminal protein amino acid modification	4	0.550964	0.130062	KAT2B, EP300, CREBBP, SOX4	725	29	16650	3.16766	1	0.469653	93.5276
Annotation Cluster 48	Enrichment Score: 1.8780359754322093
Category	Term	Count	%	PValue	Genes	List Total	Pop Hits	Pop Total	Fold Enrichment	Bonferroni	Benjamini	FDR
GOTERM_BP_FAT	GO:0010182~sugar mediated signaling pathway	3	0.413223	0.0106854	SMARCB1, MLXIPL, SMARCA4	725	4	16650	17.2241	1	0.0590548	19.0287
GOTERM_BP_FAT	GO:0009757~hexose mediated signaling	3	0.413223	0.0106854	SMARCB1, MLXIPL, SMARCA4	725	4	16650	17.2241	1	0.0590548	19.0287
GOTERM_BP_FAT	GO:0010255~glucose mediated signaling pathway	3	0.413223	0.0106854	SMARCB1, MLXIPL, SMARCA4	725	4	16650	17.2241	1	0.0590548	19.0287
GOTERM_BP_FAT	GO:0009756~carbohydrate mediated signaling	3	0.413223	0.0252049	SMARCB1, MLXIPL, SMARCA4	725	6	16650	11.4828	1	0.126266	39.4423
Annotation Cluster 49	Enrichment Score: 1.8016540906349128
Category	Term	Count	%	PValue	Genes	List Total	Pop Hits	Pop Total	Fold Enrichment	Bonferroni	Benjamini	FDR
GOTERM_BP_FAT	GO:0030968~endoplasmic reticulum unfolded protein response	14	1.92837	0.00494955	CREB3, COPS5, HDGF, ZBTB17, DDIT3, ATF6, PREB, ATF4, EP300, ATF3, XBP1, CREB3L1, NFE2L2, EIF2AK2	725	132	16650	2.43574	1	0.0292349	9.28884
GOTERM_BP_FAT	GO:0034620~cellular response to unfolded protein	14	1.92837	0.00597467	CREB3, COPS5, HDGF, ZBTB17, DDIT3, ATF6, PREB, ATF4, EP300, ATF3, XBP1, CREB3L1, NFE2L2, EIF2AK2	725	135	16650	2.38161	1	0.0347501	11.1075
GOTERM_BP_FAT	GO:0035967~cellular response to topologically incorrect protein	14	1.92837	0.0131891	CREB3, COPS5, HDGF, ZBTB17, DDIT3, ATF6, PREB, ATF4, EP300, ATF3, XBP1, CREB3L1, NFE2L2, EIF2AK2	725	149	16650	2.15783	1	0.0714938	22.9614
GOTERM_BP_FAT	GO:0006986~response to unfolded protein	14	1.92837	0.0375252	CREB3, COPS5, HDGF, ZBTB17, DDIT3, ATF6, PREB, ATF4, EP300, ATF3, XBP1, CREB3L1, NFE2L2, EIF2AK2	725	172	16650	1.86929	1	0.177616	52.8333
GOTERM_BP_FAT	GO:0035966~response to topologically incorrect protein	14	1.92837	0.0670366	CREB3, COPS5, HDGF, ZBTB17, DDIT3, ATF6, PREB, ATF4, EP300, ATF3, XBP1, CREB3L1, NFE2L2, EIF2AK2	725	188	16650	1.7102	1	0.285264	74.4199
Annotation Cluster 50	Enrichment Score: 1.7710647539184068
Category	Term	Count	%	PValue	Genes	List Total	Pop Hits	Pop Total	Fold Enrichment	Bonferroni	Benjamini	FDR
GOTERM_BP_FAT	GO:0003339~regulation of mesenchymal to epithelial transition involved in metanephros morphogenesis	4	0.550964	0.00389092	PAX8, PAX2, STAT1, CTNNB1	725	8	16650	11.4828	1	0.0234292	7.37375
GOTERM_BP_FAT	GO:0003337~mesenchymal to epithelial transition involved in metanephros morphogenesis	4	0.550964	0.0134205	PAX8, PAX2, STAT1, CTNNB1	725	12	16650	7.65517	1	0.0725375	23.3155
GOTERM_BP_FAT	GO:0072283~metanephric renal vesicle morphogenesis	4	0.550964	0.0251956	PAX8, PAX2, STAT1, CTNNB1	725	15	16650	6.12414	1	0.126313	39.4308
GOTERM_BP_FAT	GO:0072077~renal vesicle morphogenesis	4	0.550964	0.0300302	PAX8, PAX2, STAT1, CTNNB1	725	16	16650	5.74138	1	0.147102	45.068
GOTERM_BP_FAT	GO:0072087~renal vesicle development	4	0.550964	0.0353161	PAX8, PAX2, STAT1, CTNNB1	725	17	16650	5.40365	1	0.168728	50.6601
Annotation Cluster 51	Enrichment Score: 1.7665010310465807
Category	Term	Count	%	PValue	Genes	List Total	Pop Hits	Pop Total	Fold Enrichment	Bonferroni	Benjamini	FDR
GOTERM_BP_FAT	GO:0032965~regulation of collagen biosynthetic process	6	0.826446	0.0101822	CIITA, PPARD, HDAC2, PPARG, CREB3L1, CBX8	725	31	16650	4.44494	1	0.0566607	18.2157
GOTERM_BP_FAT	GO:0010712~regulation of collagen metabolic process	6	0.826446	0.0189197	CIITA, PPARD, HDAC2, PPARG, CREB3L1, CBX8	725	36	16650	3.82759	1	0.0985374	31.2913
GOTERM_BP_FAT	GO:0032964~collagen biosynthetic process	6	0.826446	0.0211164	CIITA, PPARD, HDAC2, PPARG, CREB3L1, CBX8	725	37	16650	3.72414	1	0.108465	34.2517
GOTERM_BP_FAT	GO:0044246~regulation of multicellular organismal metabolic process	6	0.826446	0.0211164	CIITA, PPARD, HDAC2, PPARG, CREB3L1, CBX8	725	37	16650	3.72414	1	0.108465	34.2517
Annotation Cluster 52	Enrichment Score: 1.7620073595010162
Category	Term	Count	%	PValue	Genes	List Total	Pop Hits	Pop Total	Fold Enrichment	Bonferroni	Benjamini	FDR
GOTERM_BP_FAT	GO:0002681~somatic recombination of T cell receptor gene segments	3	0.413223	0.0172979	TCF7, BCL11B, LEF1	725	5	16650	13.7793	1	0.0911076	29.0249
GOTERM_BP_FAT	GO:0033153~T cell receptor V(D)J recombination	3	0.413223	0.0172979	TCF7, BCL11B, LEF1	725	5	16650	13.7793	1	0.0911076	29.0249
GOTERM_BP_FAT	GO:0002568~somatic diversification of T cell receptor genes	3	0.413223	0.0172979	TCF7, BCL11B, LEF1	725	5	16650	13.7793	1	0.0911076	29.0249
Annotation Cluster 53	Enrichment Score: 1.7571464183209269
Category	Term	Count	%	PValue	Genes	List Total	Pop Hits	Pop Total	Fold Enrichment	Bonferroni	Benjamini	FDR
GOTERM_BP_FAT	GO:0006094~gluconeogenesis	9	1.23967	0.0137041	PPARA, ATF4, ATF3, KAT2B, NR1D1, PER2, FOXO1, PPARGC1A, ENO1	725	73	16650	2.83137	1	0.0738479	23.7475
GOTERM_BP_FAT	GO:0019319~hexose biosynthetic process	9	1.23967	0.0171776	PPARA, ATF4, ATF3, KAT2B, NR1D1, PER2, FOXO1, PPARGC1A, ENO1	725	76	16650	2.7196	1	0.0906376	28.8541
GOTERM_BP_FAT	GO:0046364~monosaccharide biosynthetic process	9	1.23967	0.0227377	PPARA, ATF4, ATF3, KAT2B, NR1D1, PER2, FOXO1, PPARGC1A, ENO1	725	80	16650	2.58362	1	0.115693	36.3586
Annotation Cluster 54	Enrichment Score: 1.7285189485388575
Category	Term	Count	%	PValue	Genes	List Total	Pop Hits	Pop Total	Fold Enrichment	Bonferroni	Benjamini	FDR
GOTERM_BP_FAT	GO:0032292~peripheral nervous system axon ensheathment	5	0.688705	0.0162358	NF1, SKI, POU3F2, POU3F1, SIRT2	725	23	16650	4.9925	1	0.086314	27.5024
GOTERM_BP_FAT	GO:0022011~myelination in peripheral nervous system	5	0.688705	0.0162358	NF1, SKI, POU3F2, POU3F1, SIRT2	725	23	16650	4.9925	1	0.086314	27.5024
GOTERM_BP_FAT	GO:0014044~Schwann cell development	5	0.688705	0.0247456	NF1, SKI, POU3F2, POU3F1, SIRT2	725	26	16650	4.41645	1	0.124539	38.8791
Annotation Cluster 55	Enrichment Score: 1.7084538725112133
Category	Term	Count	%	PValue	Genes	List Total	Pop Hits	Pop Total	Fold Enrichment	Bonferroni	Benjamini	FDR
GOTERM_BP_FAT	GO:0032436~positive regulation of proteasomal ubiquitin-dependent protein catabolic process	11	1.51515	0.0011838	RFWD2, CEBPA, TAF1, SMAD7, XBP1, TRIB3, PIAS1, NFE2L2, CBFA2T3, SIRT2, RNF14	725	73	16650	3.46056	0.999684	0.00777264	2.30042
GOTERM_BP_FAT	GO:1901800~positive regulation of proteasomal protein catabolic process	11	1.51515	0.0044301	RFWD2, CEBPA, TAF1, SMAD7, XBP1, TRIB3, PIAS1, NFE2L2, CBFA2T3, SIRT2, RNF14	725	87	16650	2.90369	1	0.0264298	8.3539
GOTERM_BP_FAT	GO:0032434~regulation of proteasomal ubiquitin-dependent protein catabolic process	11	1.51515	0.0240109	RFWD2, CEBPA, TAF1, SMAD7, XBP1, TRIB3, PIAS1, NFE2L2, CBFA2T3, SIRT2, RNF14	725	112	16650	2.25554	1	0.12121	37.9681
GOTERM_BP_FAT	GO:0061136~regulation of proteasomal protein catabolic process	11	1.51515	0.107804	RFWD2, CEBPA, TAF1, SMAD7, XBP1, TRIB3, PIAS1, NFE2L2, CBFA2T3, SIRT2, RNF14	725	147	16650	1.71851	1	0.410037	89.3672
GOTERM_BP_FAT	GO:1903052~positive regulation of proteolysis involved in cellular protein catabolic process	11	1.51515	0.211348	RFWD2, CEBPA, TAF1, SMAD7, XBP1, TRIB3, PIAS1, NFE2L2, CBFA2T3, SIRT2, RNF14	725	171	16650	1.47731	1	0.645026	99.0581
Annotation Cluster 56	Enrichment Score: 1.7060223676800597
Category	Term	Count	%	PValue	Genes	List Total	Pop Hits	Pop Total	Fold Enrichment	Bonferroni	Benjamini	FDR
GOTERM_BP_FAT	GO:0072012~glomerulus vasculature development	5	0.688705	0.0162358	NOTCH3, HES1, EGR1, TCF21, WT1	725	23	16650	4.9925	1	0.086314	27.5024
GOTERM_BP_FAT	GO:0061437~renal system vasculature development	5	0.688705	0.0216636	NOTCH3, HES1, EGR1, TCF21, WT1	725	25	16650	4.5931	1	0.110731	34.9701
GOTERM_BP_FAT	GO:0061440~kidney vasculature development	5	0.688705	0.0216636	NOTCH3, HES1, EGR1, TCF21, WT1	725	25	16650	4.5931	1	0.110731	34.9701
Annotation Cluster 57	Enrichment Score: 1.6263200693789757
Category	Term	Count	%	PValue	Genes	List Total	Pop Hits	Pop Total	Fold Enrichment	Bonferroni	Benjamini	FDR
GOTERM_BP_FAT	GO:0045821~positive regulation of glycolytic process	4	0.550964	0.0208157	HIF1A, MLXIPL, MYC, ARNT	725	14	16650	6.56158	1	0.107151	33.8538
GOTERM_BP_FAT	GO:0051197~positive regulation of coenzyme metabolic process	4	0.550964	0.0251956	HIF1A, MLXIPL, MYC, ARNT	725	15	16650	6.12414	1	0.126313	39.4308
GOTERM_BP_FAT	GO:0051194~positive regulation of cofactor metabolic process	4	0.550964	0.0251956	HIF1A, MLXIPL, MYC, ARNT	725	15	16650	6.12414	1	0.126313	39.4308
Annotation Cluster 58	Enrichment Score: 1.6084858221397722
Category	Term	Count	%	PValue	Genes	List Total	Pop Hits	Pop Total	Fold Enrichment	Bonferroni	Benjamini	FDR
GOTERM_BP_FAT	GO:0060480~lung goblet cell differentiation	3	0.413223	0.0172979	HOXA5, SPDEF, FOXP1	725	5	16650	13.7793	1	0.0911076	29.0249
GOTERM_BP_FAT	GO:0060481~lobar bronchus epithelium development	3	0.413223	0.0252049	HOXA5, SPDEF, FOXP1	725	6	16650	11.4828	1	0.126266	39.4423
GOTERM_BP_FAT	GO:0060482~lobar bronchus development	3	0.413223	0.0342818	HOXA5, SPDEF, FOXP1	725	7	16650	9.84236	1	0.164705	49.6103
Annotation Cluster 59	Enrichment Score: 1.5518589523806197
Category	Term	Count	%	PValue	Genes	List Total	Pop Hits	Pop Total	Fold Enrichment	Bonferroni	Benjamini	FDR
GOTERM_BP_FAT	GO:0071888~macrophage apoptotic process	4	0.550964	0.0056489	MEF2C, IRF7, IRF3, SIRT1	725	9	16650	10.2069	1	0.0329377	10.5333
GOTERM_BP_FAT	GO:0006925~inflammatory cell apoptotic process	4	0.550964	0.0353161	MEF2C, IRF7, IRF3, SIRT1	725	17	16650	5.40365	1	0.168728	50.6601
GOTERM_BP_FAT	GO:0033028~myeloid cell apoptotic process	4	0.550964	0.110787	MEF2C, IRF7, IRF3, SIRT1	725	27	16650	3.4023	1	0.418464	90.0443
Annotation Cluster 60	Enrichment Score: 1.5402507751487977
Category	Term	Count	%	PValue	Genes	List Total	Pop Hits	Pop Total	Fold Enrichment	Bonferroni	Benjamini	FDR
GOTERM_BP_FAT	GO:0000717~nucleotide-excision repair, DNA duplex unwinding	5	0.688705	0.013879	XPC, DDB2, PARP1, ERCC3, ERCC2	725	22	16650	5.21944	1	0.0746435	24.0128
GOTERM_BP_FAT	GO:0006294~nucleotide-excision repair, preincision complex assembly	5	0.688705	0.0355098	XPC, DDB2, PARP1, ERCC3, ERCC2	725	29	16650	3.95957	1	0.169469	50.8544
GOTERM_BP_FAT	GO:0070911~global genome nucleotide-excision repair	5	0.688705	0.0485892	XPC, DDB2, PARP1, ERCC3, ERCC2	725	32	16650	3.58836	1	0.219745	62.4182
Annotation Cluster 61	Enrichment Score: 1.528554663383001
Category	Term	Count	%	PValue	Genes	List Total	Pop Hits	Pop Total	Fold Enrichment	Bonferroni	Benjamini	FDR
GOTERM_BP_FAT	GO:0010875~positive regulation of cholesterol efflux	4	0.550964	0.0208157	NR1H2, NFKBIA, SIRT1, NR1H3	725	14	16650	6.56158	1	0.107151	33.8538
GOTERM_BP_FAT	GO:0032376~positive regulation of cholesterol transport	4	0.550964	0.0353161	NR1H2, NFKBIA, SIRT1, NR1H3	725	17	16650	5.40365	1	0.168728	50.6601
GOTERM_BP_FAT	GO:0032373~positive regulation of sterol transport	4	0.550964	0.0353161	NR1H2, NFKBIA, SIRT1, NR1H3	725	17	16650	5.40365	1	0.168728	50.6601
Annotation Cluster 62	Enrichment Score: 1.5200709325141604
Category	Term	Count	%	PValue	Genes	List Total	Pop Hits	Pop Total	Fold Enrichment	Bonferroni	Benjamini	FDR
GOTERM_BP_FAT	GO:0006006~glucose metabolic process	17	2.3416	0.0093216	PPARA, PPARD, KAT2B, FOXA2, ONECUT1, CREM, FOXO1, PDX1, USF1, PPARGC1A, ATF4, ATF3, NR1D1, TFAP2B, PER2, MYC, ENO1	725	191	16650	2.04405	1	0.0523608	16.8072
GOTERM_BP_FAT	GO:0019318~hexose metabolic process	17	2.3416	0.0451857	PPARA, PPARD, KAT2B, FOXA2, ONECUT1, CREM, FOXO1, PDX1, USF1, PPARGC1A, ATF4, ATF3, NR1D1, TFAP2B, PER2, MYC, ENO1	725	231	16650	1.6901	1	0.207089	59.6867
GOTERM_BP_FAT	GO:0005996~monosaccharide metabolic process	17	2.3416	0.0653576	PPARA, PPARD, KAT2B, FOXA2, ONECUT1, CREM, FOXO1, PDX1, USF1, PPARGC1A, ATF4, ATF3, NR1D1, TFAP2B, PER2, MYC, ENO1	725	243	16650	1.60664	1	0.279353	73.5001
Annotation Cluster 63	Enrichment Score: 1.5093638218502379
Category	Term	Count	%	PValue	Genes	List Total	Pop Hits	Pop Total	Fold Enrichment	Bonferroni	Benjamini	FDR
GOTERM_BP_FAT	GO:0061158~3'-UTR-mediated mRNA destabilization	4	0.550964	0.0134205	ZFP36, ZFP36L1, HNRNPD, KHSRP	725	12	16650	7.65517	1	0.0725375	23.3155
GOTERM_BP_FAT	GO:0061157~mRNA destabilization	4	0.550964	0.041047	ZFP36, ZFP36L1, HNRNPD, KHSRP	725	18	16650	5.10345	1	0.191211	56.1111
GOTERM_BP_FAT	GO:0050779~RNA destabilization	4	0.550964	0.0538094	ZFP36, ZFP36L1, HNRNPD, KHSRP	725	20	16650	4.5931	1	0.239168	66.269
Annotation Cluster 64	Enrichment Score: 1.5038606098994431
Category	Term	Count	%	PValue	Genes	List Total	Pop Hits	Pop Total	Fold Enrichment	Bonferroni	Benjamini	FDR
GOTERM_BP_FAT	GO:1903205~regulation of hydrogen peroxide-induced cell death	5	0.688705	0.0188286	PAWR, FOXO3, NR4A3, NFE2L2, ABL1	725	24	16650	4.78448	1	0.0983062	31.1659
GOTERM_BP_FAT	GO:0036474~cell death in response to hydrogen peroxide	5	0.688705	0.0216636	PAWR, FOXO3, NR4A3, NFE2L2, ABL1	725	25	16650	4.5931	1	0.110731	34.9701
GOTERM_BP_FAT	GO:1901031~regulation of response to reactive oxygen species	5	0.688705	0.0754865	PAWR, FOXO3, NR4A3, NFE2L2, ABL1	725	37	16650	3.10345	1	0.312944	78.6073
Annotation Cluster 65	Enrichment Score: 1.4890012820735457
Category	Term	Count	%	PValue	Genes	List Total	Pop Hits	Pop Total	Fold Enrichment	Bonferroni	Benjamini	FDR
GOTERM_BP_FAT	GO:0072162~metanephric mesenchymal cell differentiation	3	0.413223	0.0172979	TCF21, PAX2, STAT1	725	5	16650	13.7793	1	0.0911076	29.0249
GOTERM_BP_FAT	GO:0072161~mesenchymal cell differentiation involved in kidney development	3	0.413223	0.0444121	TCF21, PAX2, STAT1	725	8	16650	8.61207	1	0.204128	59.0401
GOTERM_BP_FAT	GO:2001012~mesenchymal cell differentiation involved in renal system development	3	0.413223	0.0444121	TCF21, PAX2, STAT1	725	8	16650	8.61207	1	0.204128	59.0401
Annotation Cluster 66	Enrichment Score: 1.479140551565169
Category	Term	Count	%	PValue	Genes	List Total	Pop Hits	Pop Total	Fold Enrichment	Bonferroni	Benjamini	FDR
GOTERM_BP_FAT	GO:1903209~positive regulation of oxidative stress-induced cell death	4	0.550964	0.0251956	SFPQ, PAWR, FOXO3, ABL1	725	15	16650	6.12414	1	0.126313	39.4308
GOTERM_BP_FAT	GO:1900409~positive regulation of cellular response to oxidative stress	4	0.550964	0.0353161	SFPQ, PAWR, FOXO3, ABL1	725	17	16650	5.40365	1	0.168728	50.6601
GOTERM_BP_FAT	GO:1902884~positive regulation of response to oxidative stress	4	0.550964	0.041047	SFPQ, PAWR, FOXO3, ABL1	725	18	16650	5.10345	1	0.191211	56.1111
Annotation Cluster 67	Enrichment Score: 1.4775670250081185
Category	Term	Count	%	PValue	Genes	List Total	Pop Hits	Pop Total	Fold Enrichment	Bonferroni	Benjamini	FDR
GOTERM_BP_FAT	GO:0070076~histone lysine demethylation	5	0.688705	0.0247456	KDM2A, KDM4B, HR, KDM4C, HSF4	725	26	16650	4.41645	1	0.124539	38.8791
GOTERM_BP_FAT	GO:0016577~histone demethylation	5	0.688705	0.031666	KDM2A, KDM4B, HR, KDM4C, HSF4	725	28	16650	4.10099	1	0.153716	46.8598
GOTERM_BP_FAT	GO:0006482~protein demethylation	5	0.688705	0.0396114	KDM2A, KDM4B, HR, KDM4C, HSF4	725	30	16650	3.82759	1	0.185559	54.802
GOTERM_BP_FAT	GO:0008214~protein dealkylation	5	0.688705	0.0396114	KDM2A, KDM4B, HR, KDM4C, HSF4	725	30	16650	3.82759	1	0.185559	54.802
Annotation Cluster 68	Enrichment Score: 1.4702210625302443
Category	Term	Count	%	PValue	Genes	List Total	Pop Hits	Pop Total	Fold Enrichment	Bonferroni	Benjamini	FDR
GOTERM_BP_FAT	GO:1900164~nodal signaling pathway involved in determination of lateral mesoderm left/right asymmetry	3	0.413223	0.0252049	FOXH1, SMAD2, CITED2	725	6	16650	11.4828	1	0.126266	39.4423
GOTERM_BP_FAT	GO:0038107~nodal signaling pathway involved in determination of left/right asymmetry	3	0.413223	0.0342818	FOXH1, SMAD2, CITED2	725	7	16650	9.84236	1	0.164705	49.6103
GOTERM_BP_FAT	GO:1900094~regulation of transcription from RNA polymerase II promoter involved in determination of left/right symmetry	3	0.413223	0.0342818	FOXH1, SMAD2, CITED2	725	7	16650	9.84236	1	0.164705	49.6103
GOTERM_BP_FAT	GO:0003140~determination of left/right asymmetry in lateral mesoderm	3	0.413223	0.0444121	FOXH1, SMAD2, CITED2	725	8	16650	8.61207	1	0.204128	59.0401
Annotation Cluster 69	Enrichment Score: 1.377940204163467
Category	Term	Count	%	PValue	Genes	List Total	Pop Hits	Pop Total	Fold Enrichment	Bonferroni	Benjamini	FDR
GOTERM_BP_FAT	GO:2000146~negative regulation of cell motility	18	2.47934	0.0207835	PPARD, SP100, SMAD7, TBX5, NF1, DACH1, PPARGC1A, SRF, STAT3, CITED2, HDAC5, GATA3, HOXA7, NKX2-1, NFE2L2, NR2F2, APEX1, KLF4	725	227	16650	1.82105	1	0.107073	33.811
GOTERM_BP_FAT	GO:0040013~negative regulation of locomotion	18	2.47934	0.0586564	PPARD, SP100, SMAD7, TBX5, NF1, DACH1, PPARGC1A, SRF, STAT3, CITED2, HDAC5, GATA3, HOXA7, NKX2-1, NFE2L2, NR2F2, APEX1, KLF4	725	258	16650	1.60225	1	0.25616	69.5066
GOTERM_BP_FAT	GO:0051271~negative regulation of cellular component movement	18	2.47934	0.0602761	PPARD, SP100, SMAD7, TBX5, NF1, DACH1, PPARGC1A, SRF, STAT3, CITED2, HDAC5, GATA3, HOXA7, NKX2-1, NFE2L2, NR2F2, APEX1, KLF4	725	259	16650	1.59606	1	0.262244	70.5211
Annotation Cluster 70	Enrichment Score: 1.3756225718822208
Category	Term	Count	%	PValue	Genes	List Total	Pop Hits	Pop Total	Fold Enrichment	Bonferroni	Benjamini	FDR
GOTERM_BP_FAT	GO:0042795~snRNA transcription from RNA polymerase II promoter	8	1.10193	0.0320425	SP1, TAF5, ELL, POU2F2, POU2F1, TBP, ZNF143, GTF2B	725	70	16650	2.62463	1	0.155204	47.2642
GOTERM_BP_FAT	GO:0009301~snRNA transcription	8	1.10193	0.0320425	SP1, TAF5, ELL, POU2F2, POU2F1, TBP, ZNF143, GTF2B	725	70	16650	2.62463	1	0.155204	47.2642
GOTERM_BP_FAT	GO:0016073~snRNA metabolic process	8	1.10193	0.0727244	SP1, TAF5, ELL, POU2F2, POU2F1, TBP, ZNF143, GTF2B	725	84	16650	2.18719	1	0.304315	77.3159
Annotation Cluster 71	Enrichment Score: 1.37428002752937
Category	Term	Count	%	PValue	Genes	List Total	Pop Hits	Pop Total	Fold Enrichment	Bonferroni	Benjamini	FDR
GOTERM_BP_FAT	GO:0042307~positive regulation of protein import into nucleus	10	1.37741	0.0251895	HDAC3, POU5F1, XBP1, TRIM28, SMAD4, SMAD3, PARP1, ZIC1, GLI3, MED1	725	97	16650	2.36758	1	0.126376	39.4235
GOTERM_BP_FAT	GO:1904591~positive regulation of protein import	10	1.37741	0.0282945	HDAC3, POU5F1, XBP1, TRIM28, SMAD4, SMAD3, PARP1, ZIC1, GLI3, MED1	725	99	16650	2.31975	1	0.139604	43.104
GOTERM_BP_FAT	GO:1900182~positive regulation of protein localization to nucleus	10	1.37741	0.10574	HDAC3, POU5F1, XBP1, TRIM28, SMAD4, SMAD3, PARP1, ZIC1, GLI3, MED1	725	128	16650	1.79418	1	0.404327	88.8733
Annotation Cluster 72	Enrichment Score: 1.3667867533807196
Category	Term	Count	%	PValue	Genes	List Total	Pop Hits	Pop Total	Fold Enrichment	Bonferroni	Benjamini	FDR
GOTERM_BP_FAT	GO:0051176~positive regulation of sulfur metabolic process	4	0.550964	0.00148372	SP1, NFE2L2, TCF7L2, CTNNB1	725	6	16650	15.3103	0.999959	0.00958597	2.87522
GOTERM_BP_FAT	GO:0042762~regulation of sulfur metabolic process	4	0.550964	0.0538094	SP1, NFE2L2, TCF7L2, CTNNB1	725	20	16650	4.5931	1	0.239168	66.269
GOTERM_BP_FAT	GO:0044272~sulfur compound biosynthetic process	4	0.550964	0.994101	SP1, NFE2L2, TCF7L2, CTNNB1	725	204	16650	0.450304	1	1	100
Annotation Cluster 73	Enrichment Score: 1.2843414135579807
Category	Term	Count	%	PValue	Genes	List Total	Pop Hits	Pop Total	Fold Enrichment	Bonferroni	Benjamini	FDR
GOTERM_BP_FAT	GO:0014065~phosphatidylinositol 3-kinase signaling	12	1.65289	0.0040915	ZFP36L1, PPARD, HAX1, XBP1, GATA3, NF1, NKX3-1, SOX9, SIRT1, KLF4, SIRT2, TWIST1	725	100	16650	2.75586	1	0.0245379	7.73954
GOTERM_BP_FAT	GO:0048015~phosphatidylinositol-mediated signaling	12	1.65289	0.178614	ZFP36L1, PPARD, HAX1, XBP1, GATA3, NF1, NKX3-1, SOX9, SIRT1, KLF4, SIRT2, TWIST1	725	184	16650	1.49775	1	0.582482	97.9057
GOTERM_BP_FAT	GO:0048017~inositol lipid-mediated signaling	12	1.65289	0.191946	ZFP36L1, PPARD, HAX1, XBP1, GATA3, NF1, NKX3-1, SOX9, SIRT1, KLF4, SIRT2, TWIST1	725	187	16650	1.47372	1	0.608872	98.4816
Annotation Cluster 74	Enrichment Score: 1.2752476910498893
Category	Term	Count	%	PValue	Genes	List Total	Pop Hits	Pop Total	Fold Enrichment	Bonferroni	Benjamini	FDR
GOTERM_BP_FAT	GO:1901300~positive regulation of hydrogen peroxide-mediated programmed cell death	3	0.413223	0.0172979	PAWR, FOXO3, ABL1	725	5	16650	13.7793	1	0.0911076	29.0249
GOTERM_BP_FAT	GO:1905206~positive regulation of hydrogen peroxide-induced cell death	3	0.413223	0.0252049	PAWR, FOXO3, ABL1	725	6	16650	11.4828	1	0.126266	39.4423
GOTERM_BP_FAT	GO:1901033~positive regulation of response to reactive oxygen species	3	0.413223	0.0554874	PAWR, FOXO3, ABL1	725	9	16650	7.65517	1	0.245196	67.425
GOTERM_BP_FAT	GO:1901298~regulation of hydrogen peroxide-mediated programmed cell death	3	0.413223	0.0800751	PAWR, FOXO3, ABL1	725	11	16650	6.26332	1	0.327414	80.5997
GOTERM_BP_FAT	GO:0010421~hydrogen peroxide-mediated programmed cell death	3	0.413223	0.107318	PAWR, FOXO3, ABL1	725	13	16650	5.29973	1	0.408761	89.2528
GOTERM_BP_FAT	GO:0097468~programmed cell death in response to reactive oxygen species	3	0.413223	0.107318	PAWR, FOXO3, ABL1	725	13	16650	5.29973	1	0.408761	89.2528
Annotation Cluster 75	Enrichment Score: 1.259867699376048
Category	Term	Count	%	PValue	Genes	List Total	Pop Hits	Pop Total	Fold Enrichment	Bonferroni	Benjamini	FDR
GOTERM_BP_FAT	GO:0032966~negative regulation of collagen biosynthetic process	3	0.413223	0.0444121	CIITA, PPARD, PPARG	725	8	16650	8.61207	1	0.204128	59.0401
GOTERM_BP_FAT	GO:0010713~negative regulation of collagen metabolic process	3	0.413223	0.0554874	CIITA, PPARD, PPARG	725	9	16650	7.65517	1	0.245196	67.425
GOTERM_BP_FAT	GO:0044252~negative regulation of multicellular organismal metabolic process	3	0.413223	0.0674064	CIITA, PPARD, PPARG	725	10	16650	6.88966	1	0.286292	74.6184
Annotation Cluster 76	Enrichment Score: 1.213004047019368
Category	Term	Count	%	PValue	Genes	List Total	Pop Hits	Pop Total	Fold Enrichment	Bonferroni	Benjamini	FDR
GOTERM_BP_FAT	GO:0009912~auditory receptor cell fate commitment	3	0.413223	0.0252049	HES1, ATOH1, RBPJ	725	6	16650	11.4828	1	0.126266	39.4423
GOTERM_BP_FAT	GO:0060120~inner ear receptor cell fate commitment	3	0.413223	0.0252049	HES1, ATOH1, RBPJ	725	6	16650	11.4828	1	0.126266	39.4423
GOTERM_BP_FAT	GO:0042491~auditory receptor cell differentiation	3	0.413223	0.361423	HES1, ATOH1, RBPJ	725	29	16650	2.37574	1	0.840966	99.9851
Annotation Cluster 77	Enrichment Score: 1.20411502792742
Category	Term	Count	%	PValue	Genes	List Total	Pop Hits	Pop Total	Fold Enrichment	Bonferroni	Benjamini	FDR
GOTERM_BP_FAT	GO:0045191~regulation of isotype switching	5	0.688705	0.0280787	STAT6, TBX21, BCL6, WHSC1, FOXP3	725	27	16650	4.25287	1	0.138701	42.8552
GOTERM_BP_FAT	GO:0045190~isotype switching	5	0.688705	0.0816058	STAT6, TBX21, BCL6, WHSC1, FOXP3	725	38	16650	3.02178	1	0.332151	81.2242
GOTERM_BP_FAT	GO:0002204~somatic recombination of immunoglobulin genes involved in immune response	5	0.688705	0.0816058	STAT6, TBX21, BCL6, WHSC1, FOXP3	725	38	16650	3.02178	1	0.332151	81.2242
GOTERM_BP_FAT	GO:0002208~somatic diversification of immunoglobulins involved in immune response	5	0.688705	0.0816058	STAT6, TBX21, BCL6, WHSC1, FOXP3	725	38	16650	3.02178	1	0.332151	81.2242
Annotation Cluster 78	Enrichment Score: 1.193979081740154
Category	Term	Count	%	PValue	Genes	List Total	Pop Hits	Pop Total	Fold Enrichment	Bonferroni	Benjamini	FDR
GOTERM_BP_FAT	GO:1900408~negative regulation of cellular response to oxidative stress	5	0.688705	0.0639766	ATF4, HIF1A, NR4A3, NFE2L2, SIRT1	725	35	16650	3.28079	1	0.274675	72.7201
GOTERM_BP_FAT	GO:1903202~negative regulation of oxidative stress-induced cell death	5	0.688705	0.0639766	ATF4, HIF1A, NR4A3, NFE2L2, SIRT1	725	35	16650	3.28079	1	0.274675	72.7201
GOTERM_BP_FAT	GO:1902883~negative regulation of response to oxidative stress	5	0.688705	0.0639766	ATF4, HIF1A, NR4A3, NFE2L2, SIRT1	725	35	16650	3.28079	1	0.274675	72.7201
Annotation Cluster 79	Enrichment Score: 1.1723025661627478
Category	Term	Count	%	PValue	Genes	List Total	Pop Hits	Pop Total	Fold Enrichment	Bonferroni	Benjamini	FDR
GOTERM_BP_FAT	GO:0032024~positive regulation of insulin secretion	8	1.10193	0.0299156	PPARD, HIF1A, SOX4, PDX1, NR0B2, ISL1, TCF7L2, NR1H4	725	69	16650	2.66267	1	0.14668	44.9402
GOTERM_BP_FAT	GO:0090277~positive regulation of peptide hormone secretion	8	1.10193	0.0923867	PPARD, HIF1A, SOX4, PDX1, NR0B2, ISL1, TCF7L2, NR1H4	725	89	16650	2.06432	1	0.366109	85.1119
GOTERM_BP_FAT	GO:0002793~positive regulation of peptide secretion	8	1.10193	0.110049	PPARD, HIF1A, SOX4, PDX1, NR0B2, ISL1, TCF7L2, NR1H4	725	93	16650	1.97553	1	0.416447	89.8807
Annotation Cluster 80	Enrichment Score: 1.127311048652588
Category	Term	Count	%	PValue	Genes	List Total	Pop Hits	Pop Total	Fold Enrichment	Bonferroni	Benjamini	FDR
GOTERM_BP_FAT	GO:0014842~regulation of skeletal muscle satellite cell proliferation	3	0.413223	0.0554874	PPARD, SIX1, MYOG	725	9	16650	7.65517	1	0.245196	67.425
GOTERM_BP_FAT	GO:0014857~regulation of skeletal muscle cell proliferation	3	0.413223	0.0800751	PPARD, SIX1, MYOG	725	11	16650	6.26332	1	0.327414	80.5997
GOTERM_BP_FAT	GO:0014856~skeletal muscle cell proliferation	3	0.413223	0.0934061	PPARD, SIX1, MYOG	725	12	16650	5.74138	1	0.368648	85.437
Annotation Cluster 81	Enrichment Score: 1.089233932860473
Category	Term	Count	%	PValue	Genes	List Total	Pop Hits	Pop Total	Fold Enrichment	Bonferroni	Benjamini	FDR
GOTERM_BP_FAT	GO:0046884~follicle-stimulating hormone secretion	3	0.413223	0.0444121	FOXL2, TBX3, SMAD4	725	8	16650	8.61207	1	0.204128	59.0401
GOTERM_BP_FAT	GO:0032275~luteinizing hormone secretion	3	0.413223	0.0800751	FOXL2, TBX3, SMAD4	725	11	16650	6.26332	1	0.327414	80.5997
GOTERM_BP_FAT	GO:0032274~gonadotropin secretion	3	0.413223	0.151809	FOXL2, TBX3, SMAD4	725	16	16650	4.30603	1	0.523613	96.0641
Annotation Cluster 82	Enrichment Score: 1.0858624367099219
Category	Term	Count	%	PValue	Genes	List Total	Pop Hits	Pop Total	Fold Enrichment	Bonferroni	Benjamini	FDR
GOTERM_BP_FAT	GO:1900739~regulation of protein insertion into mitochondrial membrane involved in apoptotic signaling pathway	5	0.688705	0.0396114	E2F1, TP53, TP63, TP73, TFDP1	725	30	16650	3.82759	1	0.185559	54.802
GOTERM_BP_FAT	GO:1900740~positive regulation of protein insertion into mitochondrial membrane involved in apoptotic signaling pathway	5	0.688705	0.0396114	E2F1, TP53, TP63, TP73, TFDP1	725	30	16650	3.82759	1	0.185559	54.802
GOTERM_BP_FAT	GO:0001844~protein insertion into mitochondrial membrane involved in apoptotic signaling pathway	5	0.688705	0.0485892	E2F1, TP53, TP63, TP73, TFDP1	725	32	16650	3.58836	1	0.219745	62.4182
GOTERM_BP_FAT	GO:0051204~protein insertion into mitochondrial membrane	5	0.688705	0.058594	E2F1, TP53, TP63, TP73, TFDP1	725	34	16650	3.37728	1	0.256077	69.4668
GOTERM_BP_FAT	GO:1901030~positive regulation of mitochondrial outer membrane permeabilization involved in apoptotic signaling pathway	5	0.688705	0.0879616	E2F1, TP53, TP63, TP73, TFDP1	725	39	16650	2.9443	1	0.352611	83.619
GOTERM_BP_FAT	GO:1901028~regulation of mitochondrial outer membrane permeabilization involved in apoptotic signaling pathway	5	0.688705	0.154795	E2F1, TP53, TP63, TP73, TFDP1	725	48	16650	2.39224	1	0.530414	96.3276
GOTERM_BP_FAT	GO:0051205~protein insertion into membrane	5	0.688705	0.16316	E2F1, TP53, TP63, TP73, TFDP1	725	49	16650	2.34342	1	0.548345	96.9795
GOTERM_BP_FAT	GO:0097345~mitochondrial outer membrane permeabilization	5	0.688705	0.207206	E2F1, TP53, TP63, TP73, TFDP1	725	54	16650	2.12644	1	0.63753	98.956
Annotation Cluster 83	Enrichment Score: 1.083605819249817
Category	Term	Count	%	PValue	Genes	List Total	Pop Hits	Pop Total	Fold Enrichment	Bonferroni	Benjamini	FDR
GOTERM_BP_FAT	GO:0008203~cholesterol metabolic process	10	1.37741	0.0631268	CEBPA, SREBF1, PPARD, CNBP, HNF1A, RXRA, NR0B2, TRERF1, SEC14L2, SREBF2	725	115	16650	1.997	1	0.271801	72.2293
GOTERM_BP_FAT	GO:1902652~secondary alcohol metabolic process	10	1.37741	0.081154	CEBPA, SREBF1, PPARD, CNBP, HNF1A, RXRA, NR0B2, TRERF1, SEC14L2, SREBF2	725	121	16650	1.89798	1	0.330966	81.0419
GOTERM_BP_FAT	GO:0016125~sterol metabolic process	10	1.37741	0.109562	CEBPA, SREBF1, PPARD, CNBP, HNF1A, RXRA, NR0B2, TRERF1, SEC14L2, SREBF2	725	129	16650	1.78027	1	0.415183	89.7713
Annotation Cluster 84	Enrichment Score: 1.013570778388392
Category	Term	Count	%	PValue	Genes	List Total	Pop Hits	Pop Total	Fold Enrichment	Bonferroni	Benjamini	FDR
GOTERM_BP_FAT	GO:0045623~negative regulation of T-helper cell differentiation	3	0.413223	0.0800751	HLX, BCL6, FOXP3	725	11	16650	6.26332	1	0.327414	80.5997
GOTERM_BP_FAT	GO:0043371~negative regulation of CD4-positive, alpha-beta T cell differentiation	3	0.413223	0.0934061	HLX, BCL6, FOXP3	725	12	16650	5.74138	1	0.368648	85.437
GOTERM_BP_FAT	GO:2000515~negative regulation of CD4-positive, alpha-beta T cell activation	3	0.413223	0.121735	HLX, BCL6, FOXP3	725	14	16650	4.92118	1	0.448127	92.1952
Annotation Cluster 85	Enrichment Score: 1.002790042699559
Category	Term	Count	%	PValue	Genes	List Total	Pop Hits	Pop Total	Fold Enrichment	Bonferroni	Benjamini	FDR
GOTERM_BP_FAT	GO:1902110~positive regulation of mitochondrial membrane permeability involved in apoptotic process	6	0.826446	0.0899833	E2F1, TP53, TP63, TP73, ATF2, TFDP1	725	55	16650	2.50533	1	0.358767	84.3179
GOTERM_BP_FAT	GO:1902686~mitochondrial outer membrane permeabilization involved in programmed cell death	6	0.826446	0.0899833	E2F1, TP53, TP63, TP73, ATF2, TFDP1	725	55	16650	2.50533	1	0.358767	84.3179
GOTERM_BP_FAT	GO:0035794~positive regulation of mitochondrial membrane permeability	6	0.826446	0.101119	E2F1, TP53, TP63, TP73, ATF2, TFDP1	725	57	16650	2.41742	1	0.39116	87.6875
GOTERM_BP_FAT	GO:1902108~regulation of mitochondrial membrane permeability involved in apoptotic process	6	0.826446	0.119037	E2F1, TP53, TP63, TP73, ATF2, TFDP1	725	60	16650	2.29655	1	0.44076	91.7105
Annotation Cluster 86	Enrichment Score: 0.9775798050155567
Category	Term	Count	%	PValue	Genes	List Total	Pop Hits	Pop Total	Fold Enrichment	Bonferroni	Benjamini	FDR
GOTERM_BP_FAT	GO:0042517~positive regulation of tyrosine phosphorylation of Stat3 protein	6	0.826446	0.0234728	HES1, HDAC2, HSF1, HDAC1, ISL1, STAT3	725	38	16650	3.62613	1	0.118892	37.2926
GOTERM_BP_FAT	GO:0042503~tyrosine phosphorylation of Stat3 protein	6	0.826446	0.044691	HES1, HDAC2, HSF1, HDAC1, ISL1, STAT3	725	45	16650	3.06207	1	0.20516	59.2743
GOTERM_BP_FAT	GO:0042516~regulation of tyrosine phosphorylation of Stat3 protein	6	0.826446	0.044691	HES1, HDAC2, HSF1, HDAC1, ISL1, STAT3	725	45	16650	3.06207	1	0.20516	59.2743
GOTERM_BP_FAT	GO:0042531~positive regulation of tyrosine phosphorylation of STAT protein	6	0.826446	0.125321	HES1, HDAC2, HSF1, HDAC1, ISL1, STAT3	725	61	16650	2.2589	1	0.457703	92.7982
GOTERM_BP_FAT	GO:0042509~regulation of tyrosine phosphorylation of STAT protein	6	0.826446	0.180627	HES1, HDAC2, HSF1, HDAC1, ISL1, STAT3	725	69	16650	1.997	1	0.586529	98.0043
GOTERM_BP_FAT	GO:0007260~tyrosine phosphorylation of STAT protein	6	0.826446	0.211166	HES1, HDAC2, HSF1, HDAC1, ISL1, STAT3	725	73	16650	1.88758	1	0.644905	99.0538
GOTERM_BP_FAT	GO:1904894~positive regulation of STAT cascade	6	0.826446	0.259695	HES1, HDAC2, HSF1, HDAC1, ISL1, STAT3	725	79	16650	1.74422	1	0.722989	99.7282
GOTERM_BP_FAT	GO:0046427~positive regulation of JAK-STAT cascade	6	0.826446	0.259695	HES1, HDAC2, HSF1, HDAC1, ISL1, STAT3	725	79	16650	1.74422	1	0.722989	99.7282
Annotation Cluster 87	Enrichment Score: 0.9176395617297286
Category	Term	Count	%	PValue	Genes	List Total	Pop Hits	Pop Total	Fold Enrichment	Bonferroni	Benjamini	FDR
GOTERM_BP_FAT	GO:0070561~vitamin D receptor signaling pathway	3	0.413223	0.0342818	VDR, SNW1, SNAI2	725	7	16650	9.84236	1	0.164705	49.6103
GOTERM_BP_FAT	GO:0071305~cellular response to vitamin D	3	0.413223	0.136587	VDR, SNW1, SNAI2	725	15	16650	4.5931	1	0.486376	94.4175
GOTERM_BP_FAT	GO:0033280~response to vitamin D	3	0.413223	0.377231	VDR, SNW1, SNAI2	725	30	16650	2.29655	1	0.855657	99.9909
Annotation Cluster 88	Enrichment Score: 0.8947576215288113
Category	Term	Count	%	PValue	Genes	List Total	Pop Hits	Pop Total	Fold Enrichment	Bonferroni	Benjamini	FDR
GOTERM_BP_FAT	GO:0006293~nucleotide-excision repair, preincision complex stabilization	4	0.550964	0.060819	DDB2, PARP1, ERCC3, ERCC2	725	21	16650	4.37438	1	0.263517	70.854
GOTERM_BP_FAT	GO:0006295~nucleotide-excision repair, DNA incision, 3'-to lesion	4	0.550964	0.0760298	DDB2, PARP1, ERCC3, ERCC2	725	23	16650	3.994	1	0.314509	78.853
GOTERM_BP_FAT	GO:0006296~nucleotide-excision repair, DNA incision, 5'-to lesion	4	0.550964	0.216484	DDB2, PARP1, ERCC3, ERCC2	725	37	16650	2.48276	1	0.653826	99.1716
GOTERM_BP_FAT	GO:0033683~nucleotide-excision repair, DNA incision	4	0.550964	0.263342	DDB2, PARP1, ERCC3, ERCC2	725	41	16650	2.24054	1	0.728546	99.7534
Annotation Cluster 89	Enrichment Score: 0.8659589782123887
Category	Term	Count	%	PValue	Genes	List Total	Pop Hits	Pop Total	Fold Enrichment	Bonferroni	Benjamini	FDR
GOTERM_BP_FAT	GO:0043373~CD4-positive, alpha-beta T cell lineage commitment	3	0.413223	0.121735	STAT6, IRF4, FOXP3	725	14	16650	4.92118	1	0.448127	92.1952
GOTERM_BP_FAT	GO:0002363~alpha-beta T cell lineage commitment	3	0.413223	0.136587	STAT6, IRF4, FOXP3	725	15	16650	4.5931	1	0.486376	94.4175
GOTERM_BP_FAT	GO:0043369~CD4-positive or CD8-positive, alpha-beta T cell lineage commitment	3	0.413223	0.151809	STAT6, IRF4, FOXP3	725	16	16650	4.30603	1	0.523613	96.0641
Annotation Cluster 90	Enrichment Score: 0.8140388289113408
Category	Term	Count	%	PValue	Genes	List Total	Pop Hits	Pop Total	Fold Enrichment	Bonferroni	Benjamini	FDR
GOTERM_BP_FAT	GO:0039692~single stranded viral RNA replication via double stranded DNA intermediate	3	0.413223	0.0674064	SMARCB1, TRIM28, HMGA2	725	10	16650	6.88966	1	0.286292	74.6184
GOTERM_BP_FAT	GO:0039703~RNA replication	3	0.413223	0.231521	SMARCB1, TRIM28, HMGA2	725	21	16650	3.28079	1	0.679479	99.4339
GOTERM_BP_FAT	GO:0039694~viral RNA genome replication	3	0.413223	0.231521	SMARCB1, TRIM28, HMGA2	725	21	16650	3.28079	1	0.679479	99.4339
Annotation Cluster 91	Enrichment Score: 0.7279772101311334
Category	Term	Count	%	PValue	Genes	List Total	Pop Hits	Pop Total	Fold Enrichment	Bonferroni	Benjamini	FDR
GOTERM_BP_FAT	GO:0006809~nitric oxide biosynthetic process	6	0.826446	0.158903	KHSRP, ESR1, SMAD3, RORA, KLF2, KLF4	725	66	16650	2.08777	1	0.539173	96.6628
GOTERM_BP_FAT	GO:0046209~nitric oxide metabolic process	6	0.826446	0.188103	KHSRP, ESR1, SMAD3, RORA, KLF2, KLF4	725	70	16650	1.96847	1	0.601801	98.3332
GOTERM_BP_FAT	GO:2001057~reactive nitrogen species metabolic process	6	0.826446	0.219049	KHSRP, ESR1, SMAD3, RORA, KLF2, KLF4	725	74	16650	1.86207	1	0.658493	99.2233
Annotation Cluster 92	Enrichment Score: 0.6929442057605396
Category	Term	Count	%	PValue	Genes	List Total	Pop Hits	Pop Total	Fold Enrichment	Bonferroni	Benjamini	FDR
GOTERM_BP_FAT	GO:0032727~positive regulation of interferon-alpha production	3	0.413223	0.167342	IRF5, IRF7, IRF3	725	17	16650	4.05274	1	0.55762	97.2626
GOTERM_BP_FAT	GO:0032647~regulation of interferon-alpha production	3	0.413223	0.215264	IRF5, IRF7, IRF3	725	20	16650	3.44483	1	0.652181	99.1458
GOTERM_BP_FAT	GO:0032607~interferon-alpha production	3	0.413223	0.231521	IRF5, IRF7, IRF3	725	21	16650	3.28079	1	0.679479	99.4339
Annotation Cluster 93	Enrichment Score: 0.680630066702814
Category	Term	Count	%	PValue	Genes	List Total	Pop Hits	Pop Total	Fold Enrichment	Bonferroni	Benjamini	FDR
GOTERM_BP_FAT	GO:0002713~negative regulation of B cell mediated immunity	3	0.413223	0.0674064	FOXJ1, BCL6, FOXP3	725	10	16650	6.88966	1	0.286292	74.6184
GOTERM_BP_FAT	GO:0002890~negative regulation of immunoglobulin mediated immune response	3	0.413223	0.0674064	FOXJ1, BCL6, FOXP3	725	10	16650	6.88966	1	0.286292	74.6184
GOTERM_BP_FAT	GO:0002823~negative regulation of adaptive immune response based on somatic recombination of immune receptors built from immunoglobulin superfamily domains	3	0.413223	0.423603	FOXJ1, BCL6, FOXP3	725	33	16650	2.08777	1	0.889657	99.998
GOTERM_BP_FAT	GO:0002707~negative regulation of lymphocyte mediated immunity	3	0.413223	0.438663	FOXJ1, BCL6, FOXP3	725	34	16650	2.02637	1	0.899937	99.9988
GOTERM_BP_FAT	GO:0002820~negative regulation of adaptive immune response	3	0.413223	0.46812	FOXJ1, BCL6, FOXP3	725	36	16650	1.91379	1	0.917617	99.9996
Annotation Cluster 94	Enrichment Score: 0.6766263907311589
Category	Term	Count	%	PValue	Genes	List Total	Pop Hits	Pop Total	Fold Enrichment	Bonferroni	Benjamini	FDR
GOTERM_BP_FAT	GO:0048599~oocyte development	5	0.688705	0.130735	FOXL2, FOXO3, SIRT2, ATM, CTNNB1	725	45	16650	2.55172	1	0.471293	93.6252
GOTERM_BP_FAT	GO:0009994~oocyte differentiation	5	0.688705	0.154795	FOXL2, FOXO3, SIRT2, ATM, CTNNB1	725	48	16650	2.39224	1	0.530414	96.3276
GOTERM_BP_FAT	GO:0048477~oogenesis	5	0.688705	0.461287	FOXL2, FOXO3, SIRT2, ATM, CTNNB1	725	80	16650	1.43534	1	0.913721	99.9995
Annotation Cluster 95	Enrichment Score: 0.6751320827150592
Category	Term	Count	%	PValue	Genes	List Total	Pop Hits	Pop Total	Fold Enrichment	Bonferroni	Benjamini	FDR
GOTERM_BP_FAT	GO:0060325~face morphogenesis	4	0.550964	0.140112	MSX1, DLX5, LEF1, SKI	725	30	16650	3.06207	1	0.495132	94.8487
GOTERM_BP_FAT	GO:0060323~head morphogenesis	4	0.550964	0.193765	MSX1, DLX5, LEF1, SKI	725	35	16650	2.62463	1	0.612498	98.5473
GOTERM_BP_FAT	GO:0010171~body morphogenesis	4	0.550964	0.347418	MSX1, DLX5, LEF1, SKI	725	48	16650	1.91379	1	0.827456	99.9772
Annotation Cluster 96	Enrichment Score: 0.6468008970291629
Category	Term	Count	%	PValue	Genes	List Total	Pop Hits	Pop Total	Fold Enrichment	Bonferroni	Benjamini	FDR
GOTERM_BP_FAT	GO:0045836~positive regulation of meiotic nuclear division	3	0.413223	0.0934061	MSX2, MSX1, SIRT2	725	12	16650	5.74138	1	0.368648	85.437
GOTERM_BP_FAT	GO:0051446~positive regulation of meiotic cell cycle	3	0.413223	0.136587	MSX2, MSX1, SIRT2	725	15	16650	4.5931	1	0.486376	94.4175
GOTERM_BP_FAT	GO:0040020~regulation of meiotic nuclear division	3	0.413223	0.377231	MSX2, MSX1, SIRT2	725	30	16650	2.29655	1	0.855657	99.9909
GOTERM_BP_FAT	GO:0051445~regulation of meiotic cell cycle	3	0.413223	0.537532	MSX2, MSX1, SIRT2	725	41	16650	1.6804	1	0.949639	100
Annotation Cluster 97	Enrichment Score: 0.6263479913023688
Category	Term	Count	%	PValue	Genes	List Total	Pop Hits	Pop Total	Fold Enrichment	Bonferroni	Benjamini	FDR
GOTERM_BP_FAT	GO:0007095~mitotic G2 DNA damage checkpoint	3	0.413223	0.151809	HMGA2, FOXO4, ATM	725	16	16650	4.30603	1	0.523613	96.0641
GOTERM_BP_FAT	GO:0044818~mitotic G2/M transition checkpoint	3	0.413223	0.264214	HMGA2, FOXO4, ATM	725	23	16650	2.9955	1	0.729472	99.759
GOTERM_BP_FAT	GO:0010972~negative regulation of G2/M transition of mitotic cell cycle	3	0.413223	0.329383	HMGA2, FOXO4, ATM	725	27	16650	2.55172	1	0.809079	99.961
Annotation Cluster 98	Enrichment Score: 0.5942117308573742
Category	Term	Count	%	PValue	Genes	List Total	Pop Hits	Pop Total	Fold Enrichment	Bonferroni	Benjamini	FDR
GOTERM_BP_FAT	GO:0032507~maintenance of protein location in cell	7	0.964187	0.197276	THRA, CREB3, PML, BCL3, NFKBIA, MXI1, NR5A1	725	90	16650	1.78621	1	0.61892	98.6667
GOTERM_BP_FAT	GO:0045185~maintenance of protein location	7	0.964187	0.253779	THRA, CREB3, PML, BCL3, NFKBIA, MXI1, NR5A1	725	98	16650	1.64039	1	0.714314	99.6822
GOTERM_BP_FAT	GO:0051651~maintenance of location in cell	7	0.964187	0.329485	THRA, CREB3, PML, BCL3, NFKBIA, MXI1, NR5A1	725	108	16650	1.48851	1	0.809008	99.9612
Annotation Cluster 99	Enrichment Score: 0.5629930660886824
Category	Term	Count	%	PValue	Genes	List Total	Pop Hits	Pop Total	Fold Enrichment	Bonferroni	Benjamini	FDR
GOTERM_BP_FAT	GO:0006309~apoptotic DNA fragmentation	3	0.413223	0.167342	HMGB2, FOXL2, HSF1	725	17	16650	4.05274	1	0.55762	97.2626
GOTERM_BP_FAT	GO:0000737~DNA catabolic process, endonucleolytic	3	0.413223	0.231521	HMGB2, FOXL2, HSF1	725	21	16650	3.28079	1	0.679479	99.4339
GOTERM_BP_FAT	GO:0030262~apoptotic nuclear changes	3	0.413223	0.329383	HMGB2, FOXL2, HSF1	725	27	16650	2.55172	1	0.809079	99.961
GOTERM_BP_FAT	GO:0006308~DNA catabolic process	3	0.413223	0.438663	HMGB2, FOXL2, HSF1	725	34	16650	2.02637	1	0.899937	99.9988
Annotation Cluster 100	Enrichment Score: 0.5606441843855263
Category	Term	Count	%	PValue	Genes	List Total	Pop Hits	Pop Total	Fold Enrichment	Bonferroni	Benjamini	FDR
GOTERM_BP_FAT	GO:0032967~positive regulation of collagen biosynthetic process	3	0.413223	0.264214	HDAC2, CREB3L1, CBX8	725	23	16650	2.9955	1	0.729472	99.759
GOTERM_BP_FAT	GO:0044253~positive regulation of multicellular organismal metabolic process	3	0.413223	0.280579	HDAC2, CREB3L1, CBX8	725	24	16650	2.87069	1	0.752256	99.8451
GOTERM_BP_FAT	GO:0010714~positive regulation of collagen metabolic process	3	0.413223	0.280579	HDAC2, CREB3L1, CBX8	725	24	16650	2.87069	1	0.752256	99.8451
Annotation Cluster 101	Enrichment Score: 0.5457703583568955
Category	Term	Count	%	PValue	Genes	List Total	Pop Hits	Pop Total	Fold Enrichment	Bonferroni	Benjamini	FDR
GOTERM_BP_FAT	GO:0045830~positive regulation of isotype switching	3	0.413223	0.199119	STAT6, TBX21, WHSC1	725	19	16650	3.62613	1	0.622272	98.7256
GOTERM_BP_FAT	GO:0045911~positive regulation of DNA recombination	3	0.413223	0.231521	STAT6, TBX21, WHSC1	725	21	16650	3.28079	1	0.679479	99.4339
GOTERM_BP_FAT	GO:0002714~positive regulation of B cell mediated immunity	3	0.413223	0.377231	STAT6, TBX21, WHSC1	725	30	16650	2.29655	1	0.855657	99.9909
GOTERM_BP_FAT	GO:0002891~positive regulation of immunoglobulin mediated immune response	3	0.413223	0.377231	STAT6, TBX21, WHSC1	725	30	16650	2.29655	1	0.855657	99.9909
Annotation Cluster 102	Enrichment Score: 0.5373662132565601
Category	Term	Count	%	PValue	Genes	List Total	Pop Hits	Pop Total	Fold Enrichment	Bonferroni	Benjamini	FDR
GOTERM_BP_FAT	GO:0010867~positive regulation of triglyceride biosynthetic process	3	0.413223	0.0800751	NR1H2, SREBF1, NR1H3	725	11	16650	6.26332	1	0.327414	80.5997
GOTERM_BP_FAT	GO:0010866~regulation of triglyceride biosynthetic process	3	0.413223	0.167342	NR1H2, SREBF1, NR1H3	725	17	16650	4.05274	1	0.55762	97.2626
GOTERM_BP_FAT	GO:0090208~positive regulation of triglyceride metabolic process	3	0.413223	0.199119	NR1H2, SREBF1, NR1H3	725	19	16650	3.62613	1	0.622272	98.7256
GOTERM_BP_FAT	GO:0090207~regulation of triglyceride metabolic process	3	0.413223	0.408336	NR1H2, SREBF1, NR1H3	725	32	16650	2.15302	1	0.879607	99.9967
GOTERM_BP_FAT	GO:0019432~triglyceride biosynthetic process	3	0.413223	0.524157	NR1H2, SREBF1, NR1H3	725	40	16650	1.72241	1	0.944124	100
GOTERM_BP_FAT	GO:0046460~neutral lipid biosynthetic process	3	0.413223	0.550645	NR1H2, SREBF1, NR1H3	725	42	16650	1.64039	1	0.954712	100
GOTERM_BP_FAT	GO:0046463~acylglycerol biosynthetic process	3	0.413223	0.550645	NR1H2, SREBF1, NR1H3	725	42	16650	1.64039	1	0.954712	100
Annotation Cluster 103	Enrichment Score: 0.48289397803331574
Category	Term	Count	%	PValue	Genes	List Total	Pop Hits	Pop Total	Fold Enrichment	Bonferroni	Benjamini	FDR
GOTERM_BP_FAT	GO:0006511~ubiquitin-dependent protein catabolic process	29	3.99449	0.301486	TSG101, PML, TRIB3, PTTG1, CBFA2T3, CTNNB1, XBP1, WWP1, RNF14, APC, CEBPA, TAF1, SMAD7, TP53, MTA1, ARNTL, KAT5, WWTR1, SIRT1, SIRT2, DDIT3, RFWD2, UHRF1, SMURF2, PIAS1, NFE2L2, TBL1X, TNFAIP3, CLOCK	725	577	16650	1.15425	1	0.777849	99.9132
GOTERM_BP_FAT	GO:0019941~modification-dependent protein catabolic process	29	3.99449	0.330335	TSG101, PML, TRIB3, PTTG1, CBFA2T3, CTNNB1, XBP1, WWP1, RNF14, APC, CEBPA, TAF1, SMAD7, TP53, MTA1, ARNTL, KAT5, WWTR1, SIRT1, SIRT2, DDIT3, RFWD2, UHRF1, SMURF2, PIAS1, NFE2L2, TBL1X, TNFAIP3, CLOCK	725	585	16650	1.13846	1	0.809816	99.9621
GOTERM_BP_FAT	GO:0043632~modification-dependent macromolecule catabolic process	29	3.99449	0.357352	TSG101, PML, TRIB3, PTTG1, CBFA2T3, CTNNB1, XBP1, WWP1, RNF14, APC, CEBPA, TAF1, SMAD7, TP53, MTA1, ARNTL, KAT5, WWTR1, SIRT1, SIRT2, DDIT3, RFWD2, UHRF1, SMURF2, PIAS1, NFE2L2, TBL1X, TNFAIP3, CLOCK	725	593	16650	1.1231	1	0.837303	99.9831
Annotation Cluster 104	Enrichment Score: 0.480466890289205
Category	Term	Count	%	PValue	Genes	List Total	Pop Hits	Pop Total	Fold Enrichment	Bonferroni	Benjamini	FDR
GOTERM_BP_FAT	GO:0046034~ATP metabolic process	15	2.06612	0.173811	PPARA, MLXIPL, MECP2, CBFA2T3, PPARGC1A, STAT3, ARNT, HDAC4, HIF1A, ECD, MYOG, PARP1, NCOR1, MYC, ENO1	725	243	16650	1.41762	1	0.571774	97.6516
GOTERM_BP_FAT	GO:0009205~purine ribonucleoside triphosphate metabolic process	15	2.06612	0.273569	PPARA, MLXIPL, MECP2, CBFA2T3, PPARGC1A, STAT3, ARNT, HDAC4, HIF1A, ECD, MYOG, PARP1, NCOR1, MYC, ENO1	725	267	16650	1.2902	1	0.742736	99.8126
GOTERM_BP_FAT	GO:0009199~ribonucleoside triphosphate metabolic process	15	2.06612	0.30087	PPARA, MLXIPL, MECP2, CBFA2T3, PPARGC1A, STAT3, ARNT, HDAC4, HIF1A, ECD, MYOG, PARP1, NCOR1, MYC, ENO1	725	273	16650	1.26184	1	0.777232	99.9117
GOTERM_BP_FAT	GO:0009144~purine nucleoside triphosphate metabolic process	15	2.06612	0.302235	PPARA, MLXIPL, MECP2, CBFA2T3, PPARGC1A, STAT3, ARNT, HDAC4, HIF1A, ECD, MYOG, PARP1, NCOR1, MYC, ENO1	725	274	16650	1.25724	1	0.778435	99.915
GOTERM_BP_FAT	GO:0009167~purine ribonucleoside monophosphate metabolic process	15	2.06612	0.358681	PPARA, MLXIPL, MECP2, CBFA2T3, PPARGC1A, STAT3, ARNT, HDAC4, HIF1A, ECD, MYOG, PARP1, NCOR1, MYC, ENO1	725	285	16650	1.20871	1	0.838502	99.9838
GOTERM_BP_FAT	GO:0009126~purine nucleoside monophosphate metabolic process	15	2.06612	0.362825	PPARA, MLXIPL, MECP2, CBFA2T3, PPARGC1A, STAT3, ARNT, HDAC4, HIF1A, ECD, MYOG, PARP1, NCOR1, MYC, ENO1	725	286	16650	1.20449	1	0.842217	99.9857
GOTERM_BP_FAT	GO:0009161~ribonucleoside monophosphate metabolic process	15	2.06612	0.416657	PPARA, MLXIPL, MECP2, CBFA2T3, PPARGC1A, STAT3, ARNT, HDAC4, HIF1A, ECD, MYOG, PARP1, NCOR1, MYC, ENO1	725	297	16650	1.15987	1	0.88512	99.9975
GOTERM_BP_FAT	GO:0009141~nucleoside triphosphate metabolic process	15	2.06612	0.416657	PPARA, MLXIPL, MECP2, CBFA2T3, PPARGC1A, STAT3, ARNT, HDAC4, HIF1A, ECD, MYOG, PARP1, NCOR1, MYC, ENO1	725	297	16650	1.15987	1	0.88512	99.9975
GOTERM_BP_FAT	GO:0009123~nucleoside monophosphate metabolic process	15	2.06612	0.485252	PPARA, MLXIPL, MECP2, CBFA2T3, PPARGC1A, STAT3, ARNT, HDAC4, HIF1A, ECD, MYOG, PARP1, NCOR1, MYC, ENO1	725	311	16650	1.10766	1	0.926181	99.9998
Annotation Cluster 105	Enrichment Score: 0.37681644471086195
Category	Term	Count	%	PValue	Genes	List Total	Pop Hits	Pop Total	Fold Enrichment	Bonferroni	Benjamini	FDR
GOTERM_BP_FAT	GO:0072330~monocarboxylic acid biosynthetic process	12	1.65289	0.187452	NR1H2, HNF1A, NR1D1, XBP1, PER2, MLXIPL, TRIB3, PROX1, SIRT1, BRCA1, NR1H4, NR1H3	725	186	16650	1.48165	1	0.600627	98.3068
GOTERM_BP_FAT	GO:0046394~carboxylic acid biosynthetic process	12	1.65289	0.590877	NR1H2, HNF1A, NR1D1, XBP1, PER2, MLXIPL, TRIB3, PROX1, SIRT1, BRCA1, NR1H4, NR1H3	725	262	16650	1.05186	1	0.967497	100
GOTERM_BP_FAT	GO:0016053~organic acid biosynthetic process	12	1.65289	0.668594	NR1H2, HNF1A, NR1D1, XBP1, PER2, MLXIPL, TRIB3, PROX1, SIRT1, BRCA1, NR1H4, NR1H3	725	278	16650	0.991317	1	0.983981	100
Annotation Cluster 106	Enrichment Score: 0.3705017432913629
Category	Term	Count	%	PValue	Genes	List Total	Pop Hits	Pop Total	Fold Enrichment	Bonferroni	Benjamini	FDR
GOTERM_BP_FAT	GO:0050706~regulation of interleukin-1 beta secretion	3	0.413223	0.361423	PML, TRIM16, FOXP1	725	29	16650	2.37574	1	0.840966	99.9851
GOTERM_BP_FAT	GO:0050704~regulation of interleukin-1 secretion	3	0.413223	0.408336	PML, TRIM16, FOXP1	725	32	16650	2.15302	1	0.879607	99.9967
GOTERM_BP_FAT	GO:0050701~interleukin-1 secretion	3	0.413223	0.524157	PML, TRIM16, FOXP1	725	40	16650	1.72241	1	0.944124	100
Annotation Cluster 107	Enrichment Score: 0.3585748815679224
Category	Term	Count	%	PValue	Genes	List Total	Pop Hits	Pop Total	Fold Enrichment	Bonferroni	Benjamini	FDR
GOTERM_BP_FAT	GO:0001662~behavioral fear response	3	0.413223	0.423603	DEAF1, MEF2C, MECP2	725	33	16650	2.08777	1	0.889657	99.998
GOTERM_BP_FAT	GO:0002209~behavioral defense response	3	0.413223	0.423603	DEAF1, MEF2C, MECP2	725	33	16650	2.08777	1	0.889657	99.998
GOTERM_BP_FAT	GO:0042596~fear response	3	0.413223	0.46812	DEAF1, MEF2C, MECP2	725	36	16650	1.91379	1	0.917617	99.9996
Annotation Cluster 108	Enrichment Score: 0.32984915534424203
Category	Term	Count	%	PValue	Genes	List Total	Pop Hits	Pop Total	Fold Enrichment	Bonferroni	Benjamini	FDR
GOTERM_BP_FAT	GO:0015758~glucose transport	7	0.964187	0.399745	PPARD, HNF1A, NR4A3, KLF15, NFE2L2, MYC, NR1H4	725	117	16650	1.37401	1	0.873489	99.9956
GOTERM_BP_FAT	GO:0015749~monosaccharide transport	7	0.964187	0.415376	PPARD, HNF1A, NR4A3, KLF15, NFE2L2, MYC, NR1H4	725	119	16650	1.35091	1	0.884399	99.9974
GOTERM_BP_FAT	GO:0008645~hexose transport	7	0.964187	0.415376	PPARD, HNF1A, NR4A3, KLF15, NFE2L2, MYC, NR1H4	725	119	16650	1.35091	1	0.884399	99.9974
GOTERM_BP_FAT	GO:0008643~carbohydrate transport	7	0.964187	0.694925	PPARD, HNF1A, NR4A3, KLF15, NFE2L2, MYC, NR1H4	725	159	16650	1.01106	1	0.987873	100
Annotation Cluster 109	Enrichment Score: 0.3156438825106974
Category	Term	Count	%	PValue	Genes	List Total	Pop Hits	Pop Total	Fold Enrichment	Bonferroni	Benjamini	FDR
GOTERM_BP_FAT	GO:2001169~regulation of ATP biosynthetic process	4	0.550964	0.00389092	PARP1, PPARGC1A, MYC, STAT3	725	8	16650	11.4828	1	0.0234292	7.37375
GOTERM_BP_FAT	GO:0006754~ATP biosynthetic process	4	0.550964	0.359434	PARP1, PPARGC1A, MYC, STAT3	725	49	16650	1.87474	1	0.839102	99.9842
GOTERM_BP_FAT	GO:0009206~purine ribonucleoside triphosphate biosynthetic process	4	0.550964	0.50949	PARP1, PPARGC1A, MYC, STAT3	725	62	16650	1.48165	1	0.937924	99.9999
GOTERM_BP_FAT	GO:0009145~purine nucleoside triphosphate biosynthetic process	4	0.550964	0.520306	PARP1, PPARGC1A, MYC, STAT3	725	63	16650	1.45813	1	0.942629	99.9999
GOTERM_BP_FAT	GO:0009201~ribonucleoside triphosphate biosynthetic process	4	0.550964	0.572353	PARP1, PPARGC1A, MYC, STAT3	725	68	16650	1.35091	1	0.962187	100
GOTERM_BP_FAT	GO:0009168~purine ribonucleoside monophosphate biosynthetic process	4	0.550964	0.647932	PARP1, PPARGC1A, MYC, STAT3	725	76	16650	1.20871	1	0.980255	100
GOTERM_BP_FAT	GO:0009127~purine nucleoside monophosphate biosynthetic process	4	0.550964	0.647932	PARP1, PPARGC1A, MYC, STAT3	725	76	16650	1.20871	1	0.980255	100
GOTERM_BP_FAT	GO:0009142~nucleoside triphosphate biosynthetic process	4	0.550964	0.68198	PARP1, PPARGC1A, MYC, STAT3	725	80	16650	1.14828	1	0.986044	100
GOTERM_BP_FAT	GO:0009156~ribonucleoside monophosphate biosynthetic process	4	0.550964	0.742587	PARP1, PPARGC1A, MYC, STAT3	725	88	16650	1.04389	1	0.993096	100
GOTERM_BP_FAT	GO:0009124~nucleoside monophosphate biosynthetic process	4	0.550964	0.799381	PARP1, PPARGC1A, MYC, STAT3	725	97	16650	0.947032	1	0.996913	100
GOTERM_BP_FAT	GO:0042451~purine nucleoside biosynthetic process	4	0.550964	0.815823	PARP1, PPARGC1A, MYC, STAT3	725	100	16650	0.918621	1	0.997687	100
GOTERM_BP_FAT	GO:0046129~purine ribonucleoside biosynthetic process	4	0.550964	0.815823	PARP1, PPARGC1A, MYC, STAT3	725	100	16650	0.918621	1	0.997687	100
GOTERM_BP_FAT	GO:0042455~ribonucleoside biosynthetic process	4	0.550964	0.895414	PARP1, PPARGC1A, MYC, STAT3	725	119	16650	0.77195	1	0.999614	100
GOTERM_BP_FAT	GO:0009163~nucleoside biosynthetic process	4	0.550964	0.923479	PARP1, PPARGC1A, MYC, STAT3	725	129	16650	0.712109	1	0.999857	100
GOTERM_BP_FAT	GO:1901659~glycosyl compound biosynthetic process	4	0.550964	0.928191	PARP1, PPARGC1A, MYC, STAT3	725	131	16650	0.701237	1	0.999882	100
Annotation Cluster 110	Enrichment Score: 0.27256346253843133
Category	Term	Count	%	PValue	Genes	List Total	Pop Hits	Pop Total	Fold Enrichment	Bonferroni	Benjamini	FDR
GOTERM_BP_FAT	GO:0050671~positive regulation of lymphocyte proliferation	7	0.964187	0.5149	MEF2C, HES1, STAT5B, BCL6, NFATC2, FOXP3, TCF3	725	132	16650	1.21787	1	0.940264	99.9999
GOTERM_BP_FAT	GO:0032946~positive regulation of mononuclear cell proliferation	7	0.964187	0.522315	MEF2C, HES1, STAT5B, BCL6, NFATC2, FOXP3, TCF3	725	133	16650	1.20871	1	0.943372	100
GOTERM_BP_FAT	GO:0070665~positive regulation of leukocyte proliferation	7	0.964187	0.565788	MEF2C, HES1, STAT5B, BCL6, NFATC2, FOXP3, TCF3	725	139	16650	1.15654	1	0.959973	100
Annotation Cluster 111	Enrichment Score: 0.2624929526866548
Category	Term	Count	%	PValue	Genes	List Total	Pop Hits	Pop Total	Fold Enrichment	Bonferroni	Benjamini	FDR
GOTERM_BP_FAT	GO:0019395~fatty acid oxidation	6	0.826446	0.397317	PPARA, PPARD, PPARG, NR4A3, PPARGC1A, TWIST1	725	95	16650	1.45045	1	0.87156	99.9952
GOTERM_BP_FAT	GO:0034440~lipid oxidation	6	0.826446	0.414673	PPARA, PPARD, PPARG, NR4A3, PPARGC1A, TWIST1	725	97	16650	1.42055	1	0.883987	99.9973
GOTERM_BP_FAT	GO:0030258~lipid modification	6	0.826446	0.990099	PPARA, PPARD, PPARG, NR4A3, PPARGC1A, TWIST1	725	262	16650	0.525928	1	1	100
Annotation Cluster 112	Enrichment Score: 0.22992505575372263
Category	Term	Count	%	PValue	Genes	List Total	Pop Hits	Pop Total	Fold Enrichment	Bonferroni	Benjamini	FDR
GOTERM_BP_FAT	GO:0046676~negative regulation of insulin secretion	3	0.413223	0.496636	SREBF1, HDAC1, REST	725	38	16650	1.81307	1	0.931647	99.9999
GOTERM_BP_FAT	GO:0090278~negative regulation of peptide hormone secretion	3	0.413223	0.550645	SREBF1, HDAC1, REST	725	42	16650	1.64039	1	0.954712	100
GOTERM_BP_FAT	GO:0002792~negative regulation of peptide secretion	3	0.413223	0.563495	SREBF1, HDAC1, REST	725	43	16650	1.60225	1	0.959225	100
GOTERM_BP_FAT	GO:0046888~negative regulation of hormone secretion	3	0.413223	0.780728	SREBF1, HDAC1, REST	725	65	16650	1.05995	1	0.995895	100
Annotation Cluster 113	Enrichment Score: 0.17903420092746788
Category	Term	Count	%	PValue	Genes	List Total	Pop Hits	Pop Total	Fold Enrichment	Bonferroni	Benjamini	FDR
GOTERM_BP_FAT	GO:0032210~regulation of telomere maintenance via telomerase	3	0.413223	0.588394	PML, ATM, CTNNB1	725	45	16650	1.53103	1	0.966798	100
GOTERM_BP_FAT	GO:0032206~positive regulation of telomere maintenance	3	0.413223	0.623737	PML, ATM, CTNNB1	725	48	16650	1.43534	1	0.975314	100
GOTERM_BP_FAT	GO:0007004~telomere maintenance via telomerase	3	0.413223	0.67734	PML, ATM, CTNNB1	725	53	16650	1.29993	1	0.985303	100
GOTERM_BP_FAT	GO:0006278~RNA-dependent DNA biosynthetic process	3	0.413223	0.773369	PML, ATM, CTNNB1	725	64	16650	1.07651	1	0.99544	100
Annotation Cluster 114	Enrichment Score: 0.17774291665270395
Category	Term	Count	%	PValue	Genes	List Total	Pop Hits	Pop Total	Fold Enrichment	Bonferroni	Benjamini	FDR
GOTERM_BP_FAT	GO:0033003~regulation of mast cell activation	3	0.413223	0.510523	GATA2, FOXF1, NR4A3	725	39	16650	1.76658	1	0.938334	99.9999
GOTERM_BP_FAT	GO:0043303~mast cell degranulation	3	0.413223	0.524157	GATA2, FOXF1, NR4A3	725	40	16650	1.72241	1	0.944124	100
GOTERM_BP_FAT	GO:0002448~mast cell mediated immunity	3	0.413223	0.550645	GATA2, FOXF1, NR4A3	725	42	16650	1.64039	1	0.954712	100
GOTERM_BP_FAT	GO:0002279~mast cell activation involved in immune response	3	0.413223	0.612223	GATA2, FOXF1, NR4A3	725	47	16650	1.46588	1	0.97255	100
GOTERM_BP_FAT	GO:0032418~lysosome localization	3	0.413223	0.706412	GATA2, FOXF1, NR4A3	725	56	16650	1.2303	1	0.989274	100
GOTERM_BP_FAT	GO:0045576~mast cell activation	3	0.413223	0.706412	GATA2, FOXF1, NR4A3	725	56	16650	1.2303	1	0.989274	100
GOTERM_BP_FAT	GO:0043299~leukocyte degranulation	3	0.413223	0.787878	GATA2, FOXF1, NR4A3	725	66	16650	1.04389	1	0.996338	100
GOTERM_BP_FAT	GO:0002275~myeloid cell activation involved in immune response	3	0.413223	0.82062	GATA2, FOXF1, NR4A3	725	71	16650	0.970374	1	0.997868	100
GOTERM_BP_FAT	GO:0002444~myeloid leukocyte mediated immunity	3	0.413223	0.863652	GATA2, FOXF1, NR4A3	725	79	16650	0.872108	1	0.999118	100
Annotation Cluster 115	Enrichment Score: 0.16481031062961446
Category	Term	Count	%	PValue	Genes	List Total	Pop Hits	Pop Total	Fold Enrichment	Bonferroni	Benjamini	FDR
GOTERM_BP_FAT	GO:0007091~metaphase/anaphase transition of mitotic cell cycle	3	0.413223	0.550645	RB1, ATM, APC	725	42	16650	1.64039	1	0.954712	100
GOTERM_BP_FAT	GO:0030071~regulation of mitotic metaphase/anaphase transition	3	0.413223	0.612223	RB1, ATM, APC	725	47	16650	1.46588	1	0.97255	100
GOTERM_BP_FAT	GO:1902099~regulation of metaphase/anaphase transition of cell cycle	3	0.413223	0.623737	RB1, ATM, APC	725	48	16650	1.43534	1	0.975314	100
GOTERM_BP_FAT	GO:0010965~regulation of mitotic sister chromatid separation	3	0.413223	0.634984	RB1, ATM, APC	725	49	16650	1.40605	1	0.977619	100
GOTERM_BP_FAT	GO:0044784~metaphase/anaphase transition of cell cycle	3	0.413223	0.645965	RB1, ATM, APC	725	50	16650	1.37793	1	0.97988	100
GOTERM_BP_FAT	GO:0051306~mitotic sister chromatid separation	3	0.413223	0.656684	RB1, ATM, APC	725	51	16650	1.35091	1	0.981918	100
GOTERM_BP_FAT	GO:0033047~regulation of mitotic sister chromatid segregation	3	0.413223	0.706412	RB1, ATM, APC	725	56	16650	1.2303	1	0.989274	100
GOTERM_BP_FAT	GO:0051304~chromosome separation	3	0.413223	0.832397	RB1, ATM, APC	725	73	16650	0.943788	1	0.998306	100
GOTERM_BP_FAT	GO:0000070~mitotic sister chromatid segregation	3	0.413223	0.98675	RB1, ATM, APC	725	142	16650	0.485187	1	0.999999	100
Annotation Cluster 116	Enrichment Score: 0.15393378104668662
Category	Term	Count	%	PValue	Genes	List Total	Pop Hits	Pop Total	Fold Enrichment	Bonferroni	Benjamini	FDR
GOTERM_BP_FAT	GO:0046128~purine ribonucleoside metabolic process	16	2.20386	0.587459	DNMT3A, PPARA, MLXIPL, MECP2, CBFA2T3, PPARGC1A, STAT3, ARNT, HDAC4, HIF1A, ECD, MYOG, PARP1, NCOR1, MYC, ENO1	725	356	16650	1.03216	1	0.966572	100
GOTERM_BP_FAT	GO:0042278~purine nucleoside metabolic process	16	2.20386	0.600604	DNMT3A, PPARA, MLXIPL, MECP2, CBFA2T3, PPARGC1A, STAT3, ARNT, HDAC4, HIF1A, ECD, MYOG, PARP1, NCOR1, MYC, ENO1	725	359	16650	1.02353	1	0.969771	100
GOTERM_BP_FAT	GO:0009119~ribonucleoside metabolic process	16	2.20386	0.705792	DNMT3A, PPARA, MLXIPL, MECP2, CBFA2T3, PPARGC1A, STAT3, ARNT, HDAC4, HIF1A, ECD, MYOG, PARP1, NCOR1, MYC, ENO1	725	385	16650	0.954411	1	0.989243	100
GOTERM_BP_FAT	GO:0009116~nucleoside metabolic process	16	2.20386	0.798285	DNMT3A, PPARA, MLXIPL, MECP2, CBFA2T3, PPARGC1A, STAT3, ARNT, HDAC4, HIF1A, ECD, MYOG, PARP1, NCOR1, MYC, ENO1	725	413	16650	0.889705	1	0.996862	100
GOTERM_BP_FAT	GO:1901657~glycosyl compound metabolic process	16	2.20386	0.854931	DNMT3A, PPARA, MLXIPL, MECP2, CBFA2T3, PPARGC1A, STAT3, ARNT, HDAC4, HIF1A, ECD, MYOG, PARP1, NCOR1, MYC, ENO1	725	435	16650	0.844709	1	0.998929	100
Annotation Cluster 117	Enrichment Score: 0.1383453657727856
Category	Term	Count	%	PValue	Genes	List Total	Pop Hits	Pop Total	Fold Enrichment	Bonferroni	Benjamini	FDR
GOTERM_BP_FAT	GO:0006641~triglyceride metabolic process	5	0.688705	0.660477	NR1H2, SREBF1, SIRT1, NKX2-3, NR1H3	725	103	16650	1.11483	1	0.982579	100
GOTERM_BP_FAT	GO:0006639~acylglycerol metabolic process	5	0.688705	0.760178	NR1H2, SREBF1, SIRT1, NKX2-3, NR1H3	725	118	16650	0.973115	1	0.994508	100
GOTERM_BP_FAT	GO:0006638~neutral lipid metabolic process	5	0.688705	0.765934	NR1H2, SREBF1, SIRT1, NKX2-3, NR1H3	725	119	16650	0.964938	1	0.994916	100
Annotation Cluster 118	Enrichment Score: 0.12349585865305013
Category	Term	Count	%	PValue	Genes	List Total	Pop Hits	Pop Total	Fold Enrichment	Bonferroni	Benjamini	FDR
GOTERM_BP_FAT	GO:0000422~mitophagy	3	0.413223	0.706412	HIF1A, RB1CC1, PPARGC1A	725	56	16650	1.2303	1	0.989274	100
GOTERM_BP_FAT	GO:0061726~mitochondrion disassembly	3	0.413223	0.706412	HIF1A, RB1CC1, PPARGC1A	725	56	16650	1.2303	1	0.989274	100
GOTERM_BP_FAT	GO:1903008~organelle disassembly	3	0.413223	0.853879	HIF1A, RB1CC1, PPARGC1A	725	77	16650	0.89476	1	0.998909	100
Annotation Cluster 119	Enrichment Score: 0.07194088057534077
Category	Term	Count	%	PValue	Genes	List Total	Pop Hits	Pop Total	Fold Enrichment	Bonferroni	Benjamini	FDR
GOTERM_BP_FAT	GO:0034655~nucleobase-containing compound catabolic process	15	2.06612	0.774713	ZFP36, HMGB2, FOXL2, CNOT8, ZHX2, CNOT7, LIN28A, ATM, ZFP36L1, HSF1, BTG2, SND1, KHSRP, HNRNPD, TOB1	725	380	16650	0.906534	1	0.995524	100
GOTERM_BP_FAT	GO:0046700~heterocycle catabolic process	15	2.06612	0.859598	ZFP36, HMGB2, FOXL2, CNOT8, ZHX2, CNOT7, LIN28A, ATM, ZFP36L1, HSF1, BTG2, SND1, KHSRP, HNRNPD, TOB1	725	411	16650	0.838158	1	0.999035	100
GOTERM_BP_FAT	GO:0044270~cellular nitrogen compound catabolic process	15	2.06612	0.874821	ZFP36, HMGB2, FOXL2, CNOT8, ZHX2, CNOT7, LIN28A, ATM, ZFP36L1, HSF1, BTG2, SND1, KHSRP, HNRNPD, TOB1	725	418	16650	0.824121	1	0.999327	100
GOTERM_BP_FAT	GO:0019439~aromatic compound catabolic process	15	2.06612	0.884873	ZFP36, HMGB2, FOXL2, CNOT8, ZHX2, CNOT7, LIN28A, ATM, ZFP36L1, HSF1, BTG2, SND1, KHSRP, HNRNPD, TOB1	725	423	16650	0.81438	1	0.999477	100
Annotation Cluster 120	Enrichment Score: 0.049797889809761645
Category	Term	Count	%	PValue	Genes	List Total	Pop Hits	Pop Total	Fold Enrichment	Bonferroni	Benjamini	FDR
GOTERM_BP_FAT	GO:0030193~regulation of blood coagulation	3	0.413223	0.885516	FOXA2, NFE2L2, USF1	725	84	16650	0.820197	1	0.999481	100
GOTERM_BP_FAT	GO:1900046~regulation of hemostasis	3	0.413223	0.885516	FOXA2, NFE2L2, USF1	725	84	16650	0.820197	1	0.999481	100
GOTERM_BP_FAT	GO:0050818~regulation of coagulation	3	0.413223	0.904094	FOXA2, NFE2L2, USF1	725	89	16650	0.774119	1	0.999703	100
Annotation Cluster 121	Enrichment Score: 0.041882303128861285
Category	Term	Count	%	PValue	Genes	List Total	Pop Hits	Pop Total	Fold Enrichment	Bonferroni	Benjamini	FDR
GOTERM_BP_FAT	GO:0050658~RNA transport	6	0.826446	0.885444	ZFP36, ZFP36L1, KHDRBS1, SRSF1, HHEX, KHSRP	725	176	16650	0.782915	1	0.999482	100
GOTERM_BP_FAT	GO:0050657~nucleic acid transport	6	0.826446	0.885444	ZFP36, ZFP36L1, KHDRBS1, SRSF1, HHEX, KHSRP	725	176	16650	0.782915	1	0.999482	100
GOTERM_BP_FAT	GO:0015931~nucleobase-containing compound transport	6	0.826446	0.955059	ZFP36, ZFP36L1, KHDRBS1, SRSF1, HHEX, KHSRP	725	211	16650	0.653048	1	0.999974	100
Annotation Cluster 122	Enrichment Score: 0.03906402018308325
Category	Term	Count	%	PValue	Genes	List Total	Pop Hits	Pop Total	Fold Enrichment	Bonferroni	Benjamini	FDR
GOTERM_BP_FAT	GO:0051588~regulation of neurotransmitter transport	3	0.413223	0.765795	MEF2C, NF1, PER2	725	63	16650	1.0936	1	0.994919	100
GOTERM_BP_FAT	GO:0001505~regulation of neurotransmitter levels	3	0.413223	0.998499	MEF2C, NF1, PER2	725	197	16650	0.349729	1	1	100
GOTERM_BP_FAT	GO:0006836~neurotransmitter transport	3	0.413223	0.998499	MEF2C, NF1, PER2	725	197	16650	0.349729	1	1	100
Annotation Cluster 123	Enrichment Score: 0.03311874785209101
Category	Term	Count	%	PValue	Genes	List Total	Pop Hits	Pop Total	Fold Enrichment	Bonferroni	Benjamini	FDR
GOTERM_BP_FAT	GO:0006635~fatty acid beta-oxidation	3	0.413223	0.808106	PPARA, PPARD, TWIST1	725	69	16650	0.998501	1	0.997345	100
GOTERM_BP_FAT	GO:0009062~fatty acid catabolic process	3	0.413223	0.897028	PPARA, PPARD, TWIST1	725	87	16650	0.791914	1	0.999633	100
GOTERM_BP_FAT	GO:0072329~monocarboxylic acid catabolic process	3	0.413223	0.944287	PPARA, PPARD, TWIST1	725	104	16650	0.662467	1	0.999949	100
GOTERM_BP_FAT	GO:0046395~carboxylic acid catabolic process	3	0.413223	0.998306	PPARA, PPARD, TWIST1	725	194	16650	0.355137	1	1	100
GOTERM_BP_FAT	GO:0016054~organic acid catabolic process	3	0.413223	0.999457	PPARA, PPARD, TWIST1	725	222	16650	0.310345	1	1	100
Annotation Cluster 124	Enrichment Score: 0.032180503108459886
Category	Term	Count	%	PValue	Genes	List Total	Pop Hits	Pop Total	Fold Enrichment	Bonferroni	Benjamini	FDR
GOTERM_BP_FAT	GO:0007098~centrosome cycle	3	0.413223	0.858843	NPM1, BRCA1, CTNNB1	725	78	16650	0.883289	1	0.99902	100
GOTERM_BP_FAT	GO:0051297~centrosome organization	3	0.413223	0.95856	NPM1, BRCA1, CTNNB1	725	112	16650	0.615148	1	0.999979	100
GOTERM_BP_FAT	GO:0031023~microtubule organizing center organization	3	0.413223	0.972581	NPM1, BRCA1, CTNNB1	725	123	16650	0.560135	1	0.999994	100
Annotation Cluster 125	Enrichment Score: 0.014944630995535054
Category	Term	Count	%	PValue	Genes	List Total	Pop Hits	Pop Total	Fold Enrichment	Bonferroni	Benjamini	FDR
GOTERM_BP_FAT	GO:1900371~regulation of purine nucleotide biosynthetic process	5	0.688705	0.863349	NF1, PARP1, PPARGC1A, MYC, STAT3	725	140	16650	0.820197	1	0.999114	100
GOTERM_BP_FAT	GO:0030808~regulation of nucleotide biosynthetic process	5	0.688705	0.86697	NF1, PARP1, PPARGC1A, MYC, STAT3	725	141	16650	0.81438	1	0.999185	100
GOTERM_BP_FAT	GO:0009152~purine ribonucleotide biosynthetic process	5	0.688705	0.994635	NF1, PARP1, PPARGC1A, MYC, STAT3	725	245	16650	0.468684	1	1	100
GOTERM_BP_FAT	GO:0006164~purine nucleotide biosynthetic process	5	0.688705	0.995771	NF1, PARP1, PPARGC1A, MYC, STAT3	725	252	16650	0.455665	1	1	100
GOTERM_BP_FAT	GO:0009260~ribonucleotide biosynthetic process	5	0.688705	0.996556	NF1, PARP1, PPARGC1A, MYC, STAT3	725	258	16650	0.445068	1	1	100
GOTERM_BP_FAT	GO:0046390~ribose phosphate biosynthetic process	5	0.688705	0.996894	NF1, PARP1, PPARGC1A, MYC, STAT3	725	261	16650	0.439952	1	1	100
GOTERM_BP_FAT	GO:0072522~purine-containing compound biosynthetic process	5	0.688705	0.997102	NF1, PARP1, PPARGC1A, MYC, STAT3	725	263	16650	0.436607	1	1	100
GOTERM_BP_FAT	GO:0009165~nucleotide biosynthetic process	5	0.688705	0.999507	NF1, PARP1, PPARGC1A, MYC, STAT3	725	313	16650	0.366861	1	1	100
GOTERM_BP_FAT	GO:1901293~nucleoside phosphate biosynthetic process	5	0.688705	0.999558	NF1, PARP1, PPARGC1A, MYC, STAT3	725	316	16650	0.363378	1	1	100
Annotation Cluster 126	Enrichment Score: 0.012042603735735681
Category	Term	Count	%	PValue	Genes	List Total	Pop Hits	Pop Total	Fold Enrichment	Bonferroni	Benjamini	FDR
GOTERM_BP_FAT	GO:0009150~purine ribonucleotide metabolic process	17	2.3416	0.946018	PPARA, NF1, MLXIPL, MECP2, RORA, CBFA2T3, PPARGC1A, STAT3, ARNT, HDAC4, HIF1A, ECD, MYOG, PARP1, NCOR1, MYC, ENO1	725	520	16650	0.750796	1	0.999953	100
GOTERM_BP_FAT	GO:0009259~ribonucleotide metabolic process	17	2.3416	0.959118	PPARA, NF1, MLXIPL, MECP2, RORA, CBFA2T3, PPARGC1A, STAT3, ARNT, HDAC4, HIF1A, ECD, MYOG, PARP1, NCOR1, MYC, ENO1	725	535	16650	0.729745	1	0.99998	100
GOTERM_BP_FAT	GO:0006163~purine nucleotide metabolic process	17	2.3416	0.967507	PPARA, NF1, MLXIPL, MECP2, RORA, CBFA2T3, PPARGC1A, STAT3, ARNT, HDAC4, HIF1A, ECD, MYOG, PARP1, NCOR1, MYC, ENO1	725	547	16650	0.713736	1	0.99999	100
GOTERM_BP_FAT	GO:0019693~ribose phosphate metabolic process	17	2.3416	0.968746	PPARA, NF1, MLXIPL, MECP2, RORA, CBFA2T3, PPARGC1A, STAT3, ARNT, HDAC4, HIF1A, ECD, MYOG, PARP1, NCOR1, MYC, ENO1	725	549	16650	0.711136	1	0.999991	100
GOTERM_BP_FAT	GO:0009117~nucleotide metabolic process	17	2.3416	0.997617	PPARA, NF1, MLXIPL, MECP2, RORA, CBFA2T3, PPARGC1A, STAT3, ARNT, HDAC4, HIF1A, ECD, MYOG, PARP1, NCOR1, MYC, ENO1	725	667	16650	0.585328	1	1	100
GOTERM_BP_FAT	GO:0006753~nucleoside phosphate metabolic process	17	2.3416	0.998034	PPARA, NF1, MLXIPL, MECP2, RORA, CBFA2T3, PPARGC1A, STAT3, ARNT, HDAC4, HIF1A, ECD, MYOG, PARP1, NCOR1, MYC, ENO1	725	675	16650	0.578391	1	1	100
Annotation Cluster 127	Enrichment Score: 2.19814236424338E-4
Category	Term	Count	%	PValue	Genes	List Total	Pop Hits	Pop Total	Fold Enrichment	Bonferroni	Benjamini	FDR
GOTERM_BP_FAT	GO:0072659~protein localization to plasma membrane	3	0.413223	0.998999	AR, IKBKB, KCNIP3	725	207	16650	0.332834	1	1	100
GOTERM_BP_FAT	GO:1990778~protein localization to cell periphery	3	0.413223	0.999539	AR, IKBKB, KCNIP3	725	226	16650	0.304852	1	1	100
GOTERM_BP_FAT	GO:0007009~plasma membrane organization	3	0.413223	0.999944	AR, IKBKB, KCNIP3	725	277	16650	0.248724	1	1	100
Annotation Cluster 128	Enrichment Score: 1.3849040105077818E-4
Category	Term	Count	%	PValue	Genes	List Total	Pop Hits	Pop Total	Fold Enrichment	Bonferroni	Benjamini	FDR
GOTERM_BP_FAT	GO:0006486~protein glycosylation	4	0.550964	0.999643	KAT2B, PARP1, SIRT1, SIRT2	725	279	16650	0.329255	1	1	100
GOTERM_BP_FAT	GO:0043413~macromolecule glycosylation	4	0.550964	0.999643	KAT2B, PARP1, SIRT1, SIRT2	725	279	16650	0.329255	1	1	100
GOTERM_BP_FAT	GO:0070085~glycosylation	4	0.550964	0.999757	KAT2B, PARP1, SIRT1, SIRT2	725	289	16650	0.317862	1	1	100
Annotation Cluster 129	Enrichment Score: 7.419251234433967E-5
Category	Term	Count	%	PValue	Genes	List Total	Pop Hits	Pop Total	Fold Enrichment	Bonferroni	Benjamini	FDR
GOTERM_BP_FAT	GO:0099537~trans-synaptic signaling	12	1.65289	0.999829	MEF2C, EGR3, EGR2, CRTC1, CREB1, NF1, MECP2, NFATC4, RARA, ETV5, SRF, CTNNB1	725	604	16650	0.456269	1	1	100
GOTERM_BP_FAT	GO:0099536~synaptic signaling	12	1.65289	0.999829	MEF2C, EGR3, EGR2, CRTC1, CREB1, NF1, MECP2, NFATC4, RARA, ETV5, SRF, CTNNB1	725	604	16650	0.456269	1	1	100
GOTERM_BP_FAT	GO:0007268~chemical synaptic transmission	12	1.65289	0.999829	MEF2C, EGR3, EGR2, CRTC1, CREB1, NF1, MECP2, NFATC4, RARA, ETV5, SRF, CTNNB1	725	604	16650	0.456269	1	1	100
GOTERM_BP_FAT	GO:0098916~anterograde trans-synaptic signaling	12	1.65289	0.999829	MEF2C, EGR3, EGR2, CRTC1, CREB1, NF1, MECP2, NFATC4, RARA, ETV5, SRF, CTNNB1	725	604	16650	0.456269	1	1	100
Annotation Cluster 130	Enrichment Score: 5.425313026494394E-5
Category	Term	Count	%	PValue	Genes	List Total	Pop Hits	Pop Total	Fold Enrichment	Bonferroni	Benjamini	FDR
GOTERM_BP_FAT	GO:0006816~calcium ion transport	6	0.826446	0.999718	VDR, CREB3, PML, ABL1, DDIT3, CTNNB1	725	369	16650	0.373423	1	1	100
GOTERM_BP_FAT	GO:0070838~divalent metal ion transport	6	0.826446	0.999951	VDR, CREB3, PML, ABL1, DDIT3, CTNNB1	725	418	16650	0.329649	1	1	100
GOTERM_BP_FAT	GO:0072511~divalent inorganic cation transport	6	0.826446	0.999956	VDR, CREB3, PML, ABL1, DDIT3, CTNNB1	725	421	16650	0.3273	1	1	100
Annotation Cluster 131	Enrichment Score: 2.335909708844178E-11
Category	Term	Count	%	PValue	Genes	List Total	Pop Hits	Pop Total	Fold Enrichment	Bonferroni	Benjamini	FDR
GOTERM_BP_FAT	GO:0098662~inorganic cation transmembrane transport	4	0.550964	1	REST, ABL1, DDIT3, KCNIP3	725	635	16650	0.144665	1	1	100
GOTERM_BP_FAT	GO:0098655~cation transmembrane transport	4	0.550964	1	REST, ABL1, DDIT3, KCNIP3	725	703	16650	0.130672	1	1	100
GOTERM_BP_FAT	GO:0098660~inorganic ion transmembrane transport	4	0.550964	1	REST, ABL1, DDIT3, KCNIP3	725	725	16650	0.126706	1	1	100

## Sheet: MoA Enrichment (pvalues)
MoAs TR groups	Cluster 1	Cluster 2	Cluster 3	Cluster 4	Cluster 5	Cluster 6	Cluster 7	Cluster 8	Cluster 9	Cluster 10	Cluster 11	Cluster 12	Cluster 13	Cluster 14	Cluster 15	Cluster 16	Cluster 17	Cluster 18	Cluster 19	Cluster 20	Cluster 21	Cluster 22	Cluster 23	Cluster 24	Cluster 25	Cluster 26	Cluster 27	Cluster 28	Cluster 29	Cluster 30	Cluster 31	Cluster 32	Cluster 33	Cluster 34	Cluster 35	Cluster 36	Cluster 37	Cluster 38	Cluster 39	Cluster 40	Cluster 41	Cluster 42	Cluster 43	Cluster 44	Cluster 45	Cluster 46	Cluster 47	Cluster 48	Cluster 49
A2	0.00122939	0.00912487	0.615055	0.0618482	0.337373	0.392842	0.49322	0.0380785	0.308284	0.337785	0.0790236	0.0852004	0.542989	0.194695	0.212313	0.245617	0.293568	0.32334	0.140812	0.229394	0.0608102	0.455168	0.0628631	0.308823	0.159058	0.500389	0.466813	0.0628741	0.177272	0.102737	0.15546	0.140812	0.00630464	0.502313	0.102623	0.212697	0.228998	0.140636	0.0423456	0.159306	0.102737	0.0423456	0.000649245	0.294463	0.0213904	0.195513	0.17771	0.0423606	0.177086
A6	0.990061	0.329598	0.377952	0.171687	0.185073	0.219742	0.00916973	0.133951	0.167474	0.185324	0.00147341	0.0241222	0.0557159	0.102086	0.111908	0.130784	0.158711	0.176535	0.00213911	0.00659824	0.00093161	0.260656	0.0317717	0.167795	0.0825407	0.045428	0.268558	0.0317773	0.0924769	0.0524817	0.0466974	0.0726949	0.00156981	0.0445012	0.0524227	0.112122	0.0067988	0.0726006	0.0212873	0.00283518	0.0524817	0.0212873	0.09262	0.159239	0.0106952	0.102537	0.0927157	0.0212949	0.00379205
A7	1.94518e-09	0.000401109	0.113786	0.0877189	0.0147153	0.486431	0.362926	0.0669278	0.584846	0.00320492	0.456209	0.486709	0.588064	0.0926186	0.000525237	0.172083	0.0056484	0.0431401	0.180586	0.397477	0.156519	0.199565	0.300718	0.00792799	0.000725072	0.00191225	0.0988473	0.300766	0.070205	0.449706	0.735742	0.566656	0.511295	8.65167e-05	0.0117072	0.0043239	0.39729	0.0347387	0.212094	0.0507416	0.000681467	0.212094	0.267793	0.552244	0.112299	0.311777	0.659801	0.0124332	0.070452
ADA	0.431105	0.113297	0.377952	0.171687	0.185073	0.219742	0.564608	0.133951	0.167474	0.185324	0.211419	0.22015	0.322533	0.102086	0.111908	0.130784	0.158711	0.176535	0.0726949	0.121537	0.18546	0.260656	0.0317717	0.167795	0.00296129	0.291838	0.268558	0.0317773	0.0924769	0.0524817	0.301426	0.0726949	0.0625815	0.293187	0.0524227	0.112122	0.121314	0.0726006	0.0212873	0.0826749	0.0524817	0.0212873	0.09262	0.159239	0.0106952	0.102537	0.0927157	0.0212949	0.0923751
ALK	1	0.686462	0.615055	0.782374	0.337373	0.392842	0.812147	0.730092	0.308284	0.337785	0.379751	0.393485	0.179023	0.194695	0.212313	0.245617	0.293568	0.0551974	0.140812	0.229394	0.338008	0.455168	0.0628631	0.308823	0.159058	0.500389	0.466813	0.0628741	0.177272	0.102737	0.513914	0.00862966	0.121865	0.502313	0.102623	0.212697	0.228998	0.140636	0.0423456	0.159306	0.102737	0.0423456	0.177535	0.294463	0.0213904	0.195513	0.17771	0.0423606	0.177086
AM	0.527171	0.726231	0.421012	0.61026	0.165909	0.834022	0.000148673	0.470775	0.734617	0.773153	0.00440656	0.24495	0.281531	0.168924	0.196587	0.253711	0.713747	0.394997	0.420877	0.608555	0.165515	0.350277	0.0158179	0.735383	0.115777	0.703308	0.371312	0.20841	0.0245947	0.0475601	0.9255	0.420877	0.373568	0.213991	0.322743	0.57717	0.60781	0.0911754	0.144202	0.464506	0.323059	0.144202	0.141365	0.339678	0.0748663	0.543005	0.141192	0.144251	0.504143
AP	2.93441e-09	0.113297	0.0113341	0.00632121	0.0170991	0.00171836	0.00916973	0.0252597	0.0136375	0.0168928	0.211419	0.22015	0.000499693	0.102086	0.111908	0.130784	0.0118681	0.0151521	3.20118e-05	0.00659824	0.0167811	0.00311813	0.0317717	0.0133656	0.0825407	0.00462148	0.00346568	0.0317773	0.0924769	0.0524817	0.00450631	0.00213911	0.0625815	0.0445012	0.00104358	0.0053831	0.0067988	0.0726006	0.0212873	0.0826749	0.0524817	0.0212873	0.09262	0.159239	0.0106952	0.00431994	0.0927157	0.0212949	0.0923751
AXL	0.999058	0.696008	0.377952	0.531555	0.185073	0.219742	0.0491669	0.478613	0.167474	0.185324	0.211419	0.22015	0.322533	0.102086	0.111908	0.130784	0.158711	0.176535	0.0726949	0.121537	0.18546	0.0354858	0.0317717	0.167795	0.0825407	0.291838	0.0378983	0.0317773	0.0924769	0.0524817	0.301426	0.0726949	0.0625815	0.293187	0.0524227	0.112122	0.121314	0.0726006	0.0212873	0.0826749	0.0524817	0.0212873	0.09262	0.159239	0.0106952	0.102537	0.0927157	0.0212949	0.0923751
AlkAg	5.17371e-06	0.00483271	0.219111	0.0452997	0.0147153	0.486431	0.242833	0.0316214	0.584846	0.0145633	0.0917749	0.253749	0.211067	0.0926186	0.00442588	0.438258	0.026301	0.0431401	0.0344947	0.143323	0.0144816	0.386829	0.300718	0.00792799	0.000725072	0.000460303	0.220599	0.300766	0.070205	0.449706	0.517324	0.566656	0.138949	0.000420259	0.0997695	0.0265784	0.143712	0.180777	0.212094	0.0507416	0.000681467	0.212094	0.267793	0.26405	0.112299	0.311777	0.659801	0.0124332	0.070452
Ang	0.327704	0.113297	0.0800229	0.531555	0.0170991	0.0244414	0.00135605	0.478613	0.0136375	0.185324	0.0223319	0.0241222	0.322533	0.0047359	0.111908	0.130784	0.158711	0.176535	0.0726949	0.121537	0.0167811	0.260656	0.0317717	0.167795	0.0825407	0.291838	0.268558	0.0317773	0.0924769	0.0524817	0.301426	0.0726949	0.0625815	0.293187	0.0524227	0.112122	0.121314	0.0726006	0.0212873	0.0826749	0.0524817	0.0212873	0.09262	0.159239	0.0106952	0.102537	0.00347462	0.0212949	0.00379205
Apo	0.559225	0.59462	0.0810129	0.490737	0.0321683	0.212017	0.0679269	0.391362	0.131204	0.516771	0.198073	0.00127883	0.0100195	0.00506198	0.343679	0.391848	0.458395	0.498018	0.0255025	3.8922e-05	0.157223	0.0192222	0.108241	0.478864	0.263365	0.338114	0.0216961	0.10826	0.291288	0.174099	0.122953	0.234934	0.204911	0.0293385	0.173914	0.344249	0.00873463	0.234654	0.00136266	0.000106844	0.174099	0.0735036	0.0415573	0.117679	0.0374332	0.318785	0.0413591	0.0013369	7.43093e-06
BCL2	0.78044	0.447756	0.210795	0.314866	0.0970182	0.116382	0.339417	0.277291	0.0873459	0.0971566	0.111695	0.116612	0.176483	0.0522795	0.0574629	0.00197967	0.082568	0.0923124	0.0369352	0.0625726	0.0972313	0.139799	7.13853e-05	0.0875211	0.042048	0.158085	0.144396	0.0159741	0.000884634	0.000213612	0.163785	0.0369352	0.000371576	0.158883	0.0264936	0.057576	0.0624543	0.000542594	0.0106723	0.0421177	0.0265238	0.0106723	0.04731	0.0828542	0.00534759	0.0525164	0.04736	0.0106761	0.0471822
BCR-ABL	0.233089	0.690974	0.76304	0.186066	0.122651	0.167181	0.0367443	0.124713	0.101438	0.462942	0.0316005	0.166947	0.106864	0.038784	0.30229	0.0630304	0.40795	0.111712	0.204595	0.324985	0.463216	0.0590394	0.0932818	0.427128	0.229931	0.0816922	0.0644053	0.0932979	0.254951	0.150836	0.00332099	0.204595	0.17799	0.650924	0.150674	0.302807	0.324459	0.204347	0.0631749	0.230276	0.150836	0.0631749	0.031157	0.0125982	0.0320856	0.279729	0.0309697	0.0631971	0.254695
BRAF	0.999058	0.696008	0.377952	0.531555	0.185073	0.219742	0.564608	0.478613	0.167474	0.185324	0.211419	0.22015	0.322533	0.102086	0.111908	0.130784	0.158711	0.176535	0.0726949	0.121537	0.18546	0.260656	0.0317717	0.167795	0.0825407	0.291838	0.268558	0.0317773	0.0924769	0.0524817	0.301426	0.0726949	0.0625815	0.293187	0.0524227	0.112122	0.121314	0.0726006	0.0212873	0.0826749	0.0524817	0.0212873	0.09262	0.159239	0.0106952	0.102537	0.0927157	0.0212949	0.0923751
BTK	0.78044	0.447756	0.210795	0.314866	0.0970182	0.116382	0.339417	0.277291	0.0873459	0.0971566	0.111695	0.116612	0.176483	0.0522795	0.0574629	0.00197967	0.082568	0.0923124	0.0369352	0.0625726	0.0972313	0.139799	0.0159713	0.0875211	0.042048	0.158085	0.144396	0.0159741	0.0472353	0.0265238	0.163785	0.0369352	0.031712	0.158883	0.0264936	0.057576	0.0624543	0.0368865	0.0106723	0.0421177	0.0265238	0.0106723	0.04731	0.0828542	0.00534759	0.0525164	0.04736	0.0106761	0.0471822
CDK	0.958574	0.116752	0.210795	0.314866	0.0970182	0.116382	0.339417	0.277291	0.0873459	0.0971566	0.111695	0.116612	0.176483	0.0522795	0.0574629	0.0675063	0.082568	0.0923124	0.0369352	0.0625726	0.0972313	0.00951829	0.0159713	0.0875211	0.042048	0.158085	0.0102179	0.0159741	0.0472353	0.0265238	0.163785	0.0369352	0.031712	0.158883	0.0264936	0.057576	0.0624543	0.0368865	0.0106723	0.0421177	0.0265238	0.0106723	0.04731	0.0828542	0.00534759	0.0525164	0.04736	0.0106761	0.0471822
CDK4	0.958574	0.116752	0.210795	0.314866	0.0970182	0.116382	0.339417	0.277291	0.0873459	0.0971566	0.111695	0.116612	0.176483	0.0522795	0.0574629	0.0675063	0.082568	0.0923124	0.0369352	0.0625726	0.0972313	0.00951829	0.0159713	0.0875211	0.042048	0.158085	0.0102179	0.0159741	0.0472353	0.0265238	0.163785	0.0369352	0.031712	0.158883	0.0264936	0.057576	0.0624543	0.0368865	0.0106723	0.0421177	0.0265238	0.0106723	0.04731	0.0828542	0.00534759	0.0525164	0.04736	0.0106761	0.0471822
CDK6	0.958574	0.116752	0.210795	0.314866	0.0970182	0.116382	0.339417	0.277291	0.0873459	0.0971566	0.111695	0.116612	0.176483	0.0522795	0.0574629	0.0675063	0.082568	0.0923124	0.0369352	0.0625726	0.0972313	0.00951829	0.0159713	0.0875211	0.042048	0.158085	0.0102179	0.0159741	0.0472353	0.0265238	0.163785	0.0369352	0.031712	0.158883	0.0264936	0.057576	0.0624543	0.0368865	0.0106723	0.0421177	0.0265238	0.0106723	0.04731	0.0828542	0.00534759	0.0525164	0.04736	0.0106761	0.0471822
CTNNB1	0.998593	0.447756	0.210795	0.314866	0.0970182	0.116382	0.339417	0.277291	0.0873459	0.0971566	0.111695	0.116612	0.176483	0.0522795	0.0574629	0.0675063	0.082568	0.0923124	0.0369352	0.0625726	0.0972313	0.139799	0.0159713	0.0875211	0.042048	0.158085	0.144396	0.0159741	0.0472353	0.0265238	0.163785	0.0369352	0.031712	0.158883	0.0264936	0.057576	0.0624543	0.0368865	0.0106723	0.0421177	0.0265238	0.0106723	0.04731	0.0828542	0.00534759	0.0525164	0.04736	0.0106761	0.0471822
CYP17A1	0.754091	0.113297	0.0800229	0.531555	0.185073	0.219742	0.564608	0.478613	0.167474	0.185324	0.211419	0.22015	0.322533	0.102086	0.111908	0.130784	0.158711	0.176535	0.0726949	0.121537	0.18546	0.260656	0.0317717	0.167795	0.0825407	0.291838	0.268558	0.0317773	0.0924769	0.0524817	0.0466974	0.0726949	0.0625815	0.293187	0.0524227	0.112122	0.121314	0.0726006	0.0212873	0.0826749	0.0524817	0.0212873	0.09262	0.159239	0.0106952	0.102537	0.00347462	0.0212949	0.0923751
DHFR	0.939933	0.686462	0.242259	0.444296	0.337373	0.0855525	0.812147	0.369271	0.308284	0.337785	0.379751	0.393485	0.0403669	0.194695	0.0216213	0.245617	0.293568	0.32334	0.140812	0.229394	0.338008	0.455168	0.0628631	0.308823	0.159058	0.500389	0.466813	0.0628741	0.177272	0.102737	0.513914	0.140812	0.121865	0.148205	0.102623	0.212697	0.228998	0.140636	0.0423456	0.159306	0.102737	0.0423456	0.177535	0.294463	0.0213904	0.195513	0.17771	0.0423606	0.177086
DNMT	0.181117	0.258971	0.0330253	0.310031	0.264951	0.000418045	0.351111	0.250153	0.00225082	0.265292	0.300402	0.31202	0.0190973	0.149525	0.163479	0.190077	0.228899	0.000147409	0.10731	0.177084	0.265477	0.365056	0.0474019	0.241388	0.121528	0.0926012	0.375235	0.0474103	0.00829363	0.077883	0.416986	0.000116826	0.0926264	0.0917119	0.0777963	0.163784	0.176769	0.107173	0.0318451	0.121722	0.077883	0.0318451	0.136004	0.0253306	0.0160428	0.150169	0.136142	0.0318564	0.135653
Db	0.994744	0.782754	0.159847	0.437374	0.608915	0.3045	0.312163	0.326594	0.568649	0.0600691	0.0860224	0.680418	0.249055	0.3898	0.419835	0.474282	0.0382195	0.589775	0.0408774	0.448143	0.609783	0.393261	0.137664	0.0448371	0.326444	0.794651	0.410416	0.137688	0.35927	0.219097	0.477975	0.292647	0.256554	0.0165903	0.0207562	0.0945162	0.110653	0.29231	0.0939894	0.0528449	0.219097	0.0939894	0.359742	0.177461	0.0481283	0.00974446	0.360058	0.0940222	0.358934
Df	0.868263	0.0865353	0.0671713	0.782374	0.337373	0.392842	0.812147	0.730092	0.308284	0.337785	0.379751	0.393485	0.179023	0.194695	0.0216213	0.245617	0.293568	0.32334	0.140812	0.229394	0.338008	0.455168	0.0628631	0.308823	0.159058	0.500389	0.466813	0.0628741	0.177272	0.102737	0.513914	0.140812	0.121865	0.0292837	0.102623	0.212697	0.0258291	0.140636	0.0423456	0.159306	0.102737	0.0423456	0.177535	0.294463	0.0213904	0.195513	0.17771	0.0423606	0.177086
Differentiator	0.958574	0.447756	0.210795	0.314866	0.0970182	0.116382	0.339417	0.277291	0.0873459	0.0971566	0.111695	0.116612	0.176483	0.0522795	0.0574629	0.0675063	0.082568	0.0923124	0.0369352	0.0625726	0.0972313	0.139799	0.0159713	0.0875211	0.042048	0.158085	0.144396	0.0159741	0.0472353	0.0265238	0.0121637	0.0369352	0.031712	0.158883	0.0264936	0.057576	0.0624543	0.0368865	0.0106723	0.0421177	0.0265238	0.0106723	0.04731	0.0828542	0.00534759	0.0525164	0.04736	0.0106761	0.0471822
Dr	0.0517804	0.0302986	0.242259	0.444296	0.337373	0.392842	7.09274e-08	0.369271	0.308284	0.337785	4.18157e-06	0.393485	0.179023	0.194695	0.212313	0.245617	0.293568	0.32334	0.140812	0.229394	0.338008	0.455168	0.0628631	0.308823	0.159058	0.500389	0.466813	0.0628741	0.177272	0.102737	0.513914	0.140812	0.121865	0.148205	0.102623	0.212697	0.228998	0.140636	0.0423456	0.159306	0.102737	0.0423456	0.177535	0.294463	0.0213904	0.195513	0.0141607	0.0423606	0.177086
Ds	9.19875e-06	7.04442e-05	0.707303	0.0060929	0.883877	0.452858	0.00269685	0.00344401	0.556859	0.332155	3.35722e-05	0.723261	0.180591	0.677885	0.10422	0.4127	0.52363	0.870444	0.547992	0.744224	0.0114849	0.588938	0.0316682	0.27068	0.207651	0.871297	0.613381	0.288037	0.249095	0.0100678	0.70335	0.547992	0.0188291	0.682215	0.432487	0.103786	0.128783	0.166986	0.202567	0.596638	0.432879	0.202567	0.248991	0.0817934	0.106952	0.290812	0.248921	0.202636	0.639291
EGFR	0.8853	0.994529	0.878745	0.997256	0.457734	0.279257	0.423203	0.993693	0.150649	0.457978	0.537162	0.562013	0.561011	0.567156	0.602666	0.00237602	0.371784	0.429982	0.443973	0.634977	0.45811	0.182664	0.222037	0.76034	0.0210416	0.739855	0.199492	0.222073	0.529817	0.342455	0.501676	0.102552	0.395021	0.741559	0.342124	0.218542	0.634228	0.443516	0.154073	0.488854	0.342455	0.00635528	0.530415	0.740539	0.0802139	0.187973	0.530815	0.154125	0.529392
ERBB2	0.000180439	0.329598	0.377952	0.531555	0.185073	0.219742	0.564608	0.478613	0.167474	0.185324	0.211419	0.22015	0.0557159	0.102086	0.111908	0.000286831	0.158711	0.176535	0.0726949	0.121537	0.18546	0.260656	0.0317717	0.167795	0.00296129	0.291838	0.268558	0.0317773	0.0924769	0.0524817	0.301426	0.0726949	0.0625815	0.293187	0.0524227	0.112122	0.121314	0.0726006	0.0212873	0.0826749	0.0524817	0.000103059	0.09262	0.159239	0.0106952	0.102537	0.0927157	0.0212949	0.0923751
FGFR	0.670781	0.833207	0.15663	0.680375	0.264951	0.00550932	0.351111	0.624526	0.00225082	0.0361987	0.0473968	0.31202	0.443275	0.149525	0.163479	0.190077	0.0259031	0.253338	0.10731	0.177084	0.265477	0.00972978	0.0474019	0.241388	0.121528	0.0926012	0.0107539	0.0474103	0.135799	0.077883	0.416986	0.10731	0.0926264	0.0917119	0.0777963	0.0121619	0.176769	0.107173	0.0318451	0.121722	0.077883	0.0318451	0.136004	0.229628	0.0160428	0.00989443	0.136142	0.0318564	0.135653
FLT3	0.999058	0.696008	0.377952	0.531555	0.185073	0.219742	0.0491669	0.478613	0.167474	0.185324	0.211419	0.22015	0.322533	0.102086	0.111908	0.130784	0.158711	0.176535	0.0726949	0.121537	0.18546	0.0354858	0.0317717	0.167795	0.0825407	0.291838	0.0378983	0.0317773	0.0924769	0.0524817	0.301426	0.0726949	0.0625815	0.293187	0.0524227	0.112122	0.121314	0.0726006	0.0212873	0.0826749	0.0524817	0.0212873	0.09262	0.159239	0.0106952	0.102537	0.0927157	0.0212949	0.0923751
GARTF	0.635268	0.447756	0.0228232	0.314866	0.0970182	0.116382	0.339417	0.277291	0.0873459	0.0971566	0.111695	0.116612	0.0151957	0.0522795	0.0574629	0.0675063	0.082568	0.0923124	0.0369352	0.0625726	0.0972313	0.139799	0.0159713	0.0875211	0.042048	0.158085	0.144396	0.0159741	0.0472353	0.0265238	0.163785	0.0369352	0.031712	0.011722	0.0264936	0.057576	0.0624543	0.0368865	0.0106723	0.0421177	0.0265238	0.0106723	0.04731	0.0828542	0.00534759	0.0525164	0.04736	0.0106761	0.0471822
HCK	0.329463	0.447756	0.210795	0.314866	0.0970182	0.116382	0.339417	0.277291	0.0873459	0.0971566	0.111695	0.00618856	0.176483	0.0522795	0.0574629	0.00197967	0.082568	0.0923124	0.0369352	0.0625726	0.0972313	0.139799	0.0159713	0.0875211	0.042048	0.0124018	0.144396	0.0159741	0.0472353	0.0265238	0.0121637	0.0369352	0.031712	0.158883	0.0264936	0.057576	0.0624543	0.0368865	0.0106723	0.0421177	0.0265238	0.0106723	0.04731	0.0828542	0.00534759	0.0525164	0.04736	0.0106761	0.0471822
HDAC	0.822971	0.92196	0.494737	0.266096	0.00474237	0.212017	0.554726	0.185303	0.131204	0.031924	0.569492	0.211871	0.748853	0.000329247	0.343679	0.0110289	0.0197608	0.498018	0.234934	0.368586	0.51706	0.0852199	0.108241	0.0233647	0.263365	0.706074	0.0926003	0.10826	0.291288	0.174099	0.352483	0.234934	0.204911	0.338446	0.0127748	0.0605819	0.368009	0.00158898	0.0735036	0.263753	0.174099	0.0735036	0.291689	0.459617	0.0374332	0.00473571	0.0413591	0.0735294	0.291001
Hg-Smo	0.635268	0.447756	0.210795	0.314866	0.0970182	0.116382	0.339417	0.277291	0.0873459	0.0971566	0.111695	0.116612	0.176483	0.0522795	0.0574629	0.0675063	0.082568	0.0923124	0.0369352	0.0625726	0.0972313	0.139799	0.0159713	0.0875211	0.042048	0.158085	0.144396	0.0159741	0.0472353	0.0265238	0.163785	0.0369352	0.031712	0.158883	0.0264936	0.057576	0.0624543	0.0368865	0.0106723	0.0421177	0.0265238	2.29019e-05	0.04731	0.0828542	0.00534759	0.0525164	0.04736	0.0106761	0.0471822
Ho	0.994609	0.94711	0.474788	0.824684	0.0146852	0.561501	0.750477	0.721706	0.40109	0.0600126	0.256722	0.562013	0.561011	0.188511	0.602666	0.663793	0.0337219	0.170573	0.443973	0.634977	0.45811	0.182664	0.222037	0.0414294	0.00217369	0.739855	0.199492	0.222073	0.158621	0.342455	0.269718	0.102552	0.395021	0.741559	0.342124	0.603439	0.634228	0.443516	0.154073	0.129805	0.0540575	0.154073	0.158385	0.0331285	0.0802139	0.0392406	0.158227	0.154125	0.529392
IL	0.989286	0.447756	0.210795	0.314866	0.0970182	0.116382	0.339417	0.277291	0.0873459	0.0971566	0.111695	0.116612	0.176483	0.0522795	0.0574629	0.0675063	0.082568	0.0923124	0.0369352	0.0625726	0.0972313	0.139799	0.0159713	0.0875211	0.042048	0.158085	0.144396	0.0159741	0.0472353	0.0265238	0.163785	0.0369352	0.031712	0.158883	0.0264936	0.057576	0.0624543	0.0368865	0.0106723	0.0421177	0.0265238	0.0106723	0.04731	0.0828542	0.00534759	0.0525164	0.04736	0.0106761	0.0471822
IMPDH2	0.756639	0.686462	0.615055	0.0618482	0.337373	0.392842	0.49322	0.0380785	0.308284	0.337785	0.0790236	0.0852004	0.000864254	0.194695	0.00130704	0.245617	0.293568	0.32334	0.140812	0.229394	0.0608102	0.455168	0.0628631	0.308823	0.159058	0.500389	0.466813	0.0628741	0.177272	7.85118e-05	0.15546	0.140812	0.00630464	0.502313	0.102623	0.021309	0.228998	0.140636	0.0423456	0.159306	0.102737	0.0423456	0.177535	0.000235967	0.0213904	0.195513	0.17771	0.0423606	0.177086
KIT	0.893695	0.92196	0.494737	0.744689	0.516235	0.0525284	0.0247469	0.664924	0.023672	0.157322	0.00803609	0.586174	0.392923	0.317552	0.343679	0.391848	0.118247	0.498018	0.234934	0.368586	0.51706	0.0852199	0.108241	0.478864	0.263365	0.338114	0.0926003	0.10826	0.291288	0.174099	0.122953	0.234934	0.204911	0.338446	0.173914	0.0605819	0.368009	0.234654	0.0735036	0.263753	0.174099	0.0735036	0.0415573	0.117679	0.0374332	0.050515	0.291958	0.0735294	0.291001
LYN	0.329463	0.447756	0.210795	0.314866	0.0970182	0.116382	0.339417	0.277291	0.0873459	0.0971566	0.111695	0.00618856	0.176483	0.0522795	0.0574629	0.00197967	0.082568	0.0923124	0.0369352	0.0625726	0.0972313	0.139799	0.0159713	0.0875211	0.042048	0.0124018	0.144396	0.0159741	0.0472353	0.0265238	0.0121637	0.0369352	0.031712	0.158883	0.0264936	0.057576	0.0624543	0.0368865	0.0106723	0.0421177	0.0265238	0.0106723	0.04731	0.0828542	0.00534759	0.0525164	0.04736	0.0106761	0.0471822
MAP2K	0.0028107	0.447756	0.0228232	0.00584008	0.00445825	0.00639485	0.00795892	0.0397257	0.00348037	0.0971566	0.111695	0.116612	0.000804874	0.0522795	0.0574629	0.0675063	0.082568	0.00384969	0.000494951	0.00157813	0.00426323	0.00951829	0.0159713	0.0875211	0.042048	0.000614596	0.0102179	0.0159741	0.0472353	0.0265238	0.0121637	0.000494951	0.031712	0.158883	0.0264936	0.057576	0.0624543	0.0368865	0.0106723	0.0421177	0.0265238	0.0106723	0.04731	0.0828542	0.00534759	0.0525164	0.04736	0.0106761	0.0471822
MAP2K1	0.0028107	0.447756	0.0228232	0.00584008	0.00445825	0.00639485	0.00795892	0.0397257	0.00348037	0.0971566	0.111695	0.116612	0.000804874	0.0522795	0.0574629	0.0675063	0.082568	0.00384969	0.000494951	0.00157813	0.00426323	0.00951829	0.0159713	0.0875211	0.042048	0.000614596	0.0102179	0.0159741	0.0472353	0.0265238	0.0121637	0.000494951	0.031712	0.158883	0.0264936	0.057576	0.0624543	0.0368865	0.0106723	0.0421177	0.0265238	0.0106723	0.04731	0.0828542	0.00534759	0.0525164	0.04736	0.0106761	0.0471822
MAP2K2	0.0028107	0.447756	0.0228232	0.00584008	0.00445825	0.00639485	0.00795892	0.0397257	0.00348037	0.0971566	0.111695	0.116612	0.000804874	0.0522795	0.0574629	0.0675063	0.082568	0.00384969	0.000494951	0.00157813	0.00426323	0.00951829	0.0159713	0.0875211	0.042048	0.000614596	0.0102179	0.0159741	0.0472353	0.0265238	0.0121637	0.000494951	0.031712	0.158883	0.0264936	0.057576	0.0624543	0.0368865	0.0106723	0.0421177	0.0265238	0.0106723	0.04731	0.0828542	0.00534759	0.0525164	0.04736	0.0106761	0.0471822
MET	0.999979	0.833207	0.510339	0.680375	0.264951	0.311477	0.126123	0.624526	0.240946	0.265292	0.300402	0.31202	0.443275	0.149525	0.163479	0.190077	0.228899	0.253338	0.10731	0.177084	0.265477	0.0734075	0.0474019	0.241388	0.121528	0.404902	0.0780908	0.0474103	0.135799	0.077883	0.416986	0.10731	0.0926264	0.406611	0.0777963	0.163784	0.176769	0.107173	0.0318451	0.121722	0.077883	0.0318451	0.136004	0.229628	0.0160428	0.150169	0.136142	0.0318564	0.135653
MTOR	0.00144403	0.690974	0.414987	0.0239369	0.462435	6.14274e-05	0.100754	0.124713	0.00171824	0.122428	0.513441	0.166947	0.00524596	0.278618	0.30229	0.3463	0.0910158	0.111712	0.204595	0.324985	0.463216	0.226127	0.0932818	0.101092	0.229931	0.00319869	0.238119	2.98977e-05	0.0314361	0.00930864	0.286292	0.204595	0.000580021	0.27418	0.150674	0.0457408	0.324459	0.204347	0.000996233	0.230276	0.150836	0.0631749	0.255311	0.0125982	0.0320856	0.279729	0.255552	0.0631971	0.254695
NonCan:Ant	0.839263	0.696008	0.0800229	0.531555	0.185073	0.0244414	0.0491669	0.478613	0.0136375	0.185324	0.211419	0.22015	0.322533	0.102086	0.111908	0.130784	0.158711	0.176535	0.0726949	0.121537	0.0167811	0.260656	0.0317717	0.167795	0.0825407	0.291838	0.268558	0.0317773	0.0924769	0.0524817	0.00450631	0.0726949	0.0625815	0.293187	0.0524227	0.112122	0.121314	0.0726006	0.0212873	0.0826749	0.0524817	0.0212873	0.09262	0.159239	0.0106952	0.102537	0.0927157	0.0212949	0.0923751
NonCan:Anti-bone resorp	0.635268	0.447756	0.210795	0.314866	0.0970182	0.116382	0.00795892	0.277291	0.0873459	0.0971566	0.111695	0.116612	0.176483	0.0522795	0.0574629	0.0675063	0.082568	0.0923124	0.0369352	0.0625726	0.00426323	0.139799	0.0159713	0.0875211	0.042048	0.158085	0.144396	0.0159741	0.0472353	0.0265238	0.163785	0.0369352	0.031712	0.158883	0.0264936	0.057576	0.0624543	0.0368865	0.0106723	0.0421177	0.0265238	0.0106723	0.04731	0.0828542	0.00534759	0.0525164	0.04736	0.0106761	0.0471822
NonCan:CardG	0.122669	0.116752	0.210795	0.314866	0.0970182	0.116382	0.339417	0.277291	0.0873459	0.0971566	0.111695	0.116612	0.176483	0.0522795	0.0574629	0.0675063	0.082568	0.0923124	0.0369352	0.0625726	0.00426323	0.139799	0.0159713	0.0875211	0.042048	0.0124018	0.144396	0.0159741	0.0472353	0.0265238	0.0121637	0.0369352	0.031712	0.158883	0.0264936	0.057576	0.0624543	0.0368865	0.0106723	0.0421177	0.0265238	0.0106723	0.04731	0.0828542	0	0.0525164	0.04736	0.0106761	0.0471822
NonCan:Cardioprotective	0.989286	0.447756	0.210795	0.314866	0.0970182	0.116382	0.0636017	0.277291	0.0873459	0.0971566	0.111695	0.116612	0.176483	0.0522795	0.0574629	0.0675063	0.082568	0.0923124	0.0369352	0.0625726	0.00426323	0.139799	0.0159713	0.0875211	0.042048	0.158085	0.144396	0.0159741	0.0472353	0.0265238	0.163785	0.0369352	0.031712	0.158883	0.0264936	0.057576	0.0624543	0.0368865	0.0106723	0.0421177	0.0265238	0.0106723	0.04731	0.0828542	0.00534759	0.0525164	0.04736	0.0106761	0.0471822
NonCan:Cath	0.670781	0.031644	0.15663	0.101406	0.264951	0.0515546	0.713683	0.624526	0.0294065	0.265292	0.300402	0.0511929	0.443275	0.149525	0.163479	0.190077	0.228899	0.253338	0.10731	0.000714503	0.265477	0.365056	0.0474019	0.241388	0.121528	0.404902	0.375235	0.0474103	0.135799	0.077883	0.0144395	0.10731	0.0926264	0.406611	0.0777963	0.163784	0.176769	0.107173	0.0318451	0.121722	0.077883	0.0318451	0.136004	0.229628	0.0160428	0.150169	5.02198e-08	0.0318564	0.00842381
NonCan:Psy	0.990061	0.329598	0.377952	0.531555	0.185073	0.219742	0.564608	0.478613	0.167474	0.185324	0.211419	0.0241222	0.322533	0.102086	0.111908	0.130784	0.158711	0.176535	0.0726949	0.121537	0.18546	0.0354858	0.0317717	0.167795	0.0825407	0.291838	0.0378983	0.0317773	0.0924769	0.0524817	0.0466974	0.0726949	0.0625815	0.293187	0.0524227	0.112122	0.121314	0.0726006	0.0212873	0.0826749	0.0524817	0.0212873	0.09262	0.159239	0.0106952	0.102537	0.0927157	0.0212949	0.0923751
NonCan:Ste	0.891164	0.447756	0.210795	0.314866	0.0970182	0.116382	0.339417	0.277291	0.0873459	0.0971566	0.111695	0.116612	0.176483	0.0522795	0.0574629	0.0675063	0.082568	0.0923124	0.0369352	0.0625726	0.0972313	0.139799	0.0159713	0.0875211	0.042048	0.158085	0.144396	0.0159741	0.0472353	0.0265238	0.163785	0.0369352	0.031712	0.158883	0.0264936	0.057576	0.0624543	0.0368865	0.0106723	0.0421177	0.0265238	0.0106723	0.04731	0.0828542	0.00534759	0.0525164	0.04736	0.0106761	0.0471822
PARP	0.839263	0.696008	0.377952	0.171687	0.185073	0.219742	0.199046	0.478613	0.167474	0.0168928	0.211419	0.0241222	0.322533	0.102086	0.111908	0.130784	0.158711	0.0151521	0.0726949	0.121537	0.18546	0.260656	0.0317717	0.0133656	0.0825407	0.00462148	0.268558	0.0317773	0.00369748	0.0524817	0.301426	0.0726949	0.0625815	0.0445012	0.0524227	0.112122	0.121314	0.0726006	0.0212873	0.0826749	0.0524817	0.0212873	0.09262	0.159239	0.0106952	0.102537	0.0927157	0.0212949	0.0923751
PARP1	0.839263	0.696008	0.377952	0.171687	0.185073	0.219742	0.199046	0.478613	0.167474	0.0168928	0.211419	0.0241222	0.322533	0.102086	0.111908	0.130784	0.158711	0.0151521	0.0726949	0.121537	0.18546	0.260656	0.0317717	0.0133656	0.0825407	0.00462148	0.268558	0.0317773	0.00369748	0.0524817	0.301426	0.0726949	0.0625815	0.0445012	0.0524227	0.112122	0.121314	0.0726006	0.0212873	0.0826749	0.0524817	0.0212873	0.09262	0.159239	0.0106952	0.102537	0.0927157	0.0212949	0.0923751
PDGFR	0.415884	0.952787	0.567599	0.808757	0.564907	0.0726421	0.111006	0.735771	0.0335121	0.193977	0.0127824	0.258021	0.197862	0.354585	0.382825	0.43445	0.147344	0.17823	0.264275	0.409592	0.193904	0.115595	0.123035	0.526178	0.295522	0.400551	0.125127	0.123056	0.32604	0.19685	0.0114806	0.0328116	0.231094	0.40121	0.196643	0.0769022	0.408971	0.263966	0.0837751	0.295948	0.19685	0.0837751	0.0531228	0.146853	0.0427807	0.0644061	0.326773	0.0838044	0.325728
PGR	0.958574	0.447756	0.210795	0.314866	0.0970182	0.116382	0.339417	0.277291	0.0873459	0.0971566	0.111695	0.116612	0.176483	0.0522795	0.0574629	0.0675063	0.082568	0.0923124	0.0369352	0.0625726	0.0972313	0.139799	0.0159713	0.0875211	0.042048	0.158085	0.144396	0.0159741	0.0472353	0.0265238	0.163785	0.0369352	0.031712	0.158883	0.0264936	0.057576	0.0624543	0.0368865	0.0106723	0.0421177	0.0265238	0.0106723	0.04731	0.0828542	0.00534759	0.0525164	0.04736	0.0106761	0.0471822
PIK3	0.996589	0.696008	0.377952	0.171687	0.185073	0.219742	0.199046	0.133951	0.167474	0.185324	0.211419	0.22015	0.322533	0.102086	0.00557872	0.130784	0.158711	0.176535	0.0726949	0.121537	0.18546	0.260656	0.0317717	0.167795	0.0825407	0.045428	0.268558	0.0317773	0.0924769	0.0524817	0.301426	0.0726949	0.0625815	0.293187	0.0524227	0.112122	0.121314	0.0726006	0.0212873	0.0826749	0.0524817	0.0212873	0.09262	0.159239	0.0106952	0.102537	0.0927157	0.0212949	0.0923751
PPAT	0.756639	0.686462	0.615055	0.0618482	0.337373	0.392842	0.49322	0.0380785	0.308284	0.337785	0.0790236	0.0852004	0.000864254	0.194695	0.00130704	0.245617	0.293568	0.32334	0.140812	0.229394	0.0608102	0.455168	0.0628631	0.308823	0.159058	0.500389	0.466813	0.0628741	0.177272	7.85118e-05	0.15546	0.140812	0.00630464	0.502313	0.102623	0.021309	0.228998	0.140636	0.0423456	0.159306	0.102737	0.0423456	0.177535	0.000235967	0.0213904	0.195513	0.17771	0.0423606	0.177086
PSM	0.993317	0.908785	0.0671713	0.444296	0.337373	0.392842	0.812147	0.369271	0.308284	0.337785	0.379751	0.0852004	0.542989	0.194695	0.212313	0.245617	0.293568	0.32334	0.00862966	0.0255173	0.338008	0.119656	0.0628631	0.308823	0.159058	0.500389	0.126837	0.0628741	0.177272	0.102737	0.513914	0.140812	0.121865	0.502313	0.102623	0.212697	0.228998	0.140636	0.0423456	0.159306	0.102737	0.0423456	0.177535	0.294463	0.0213904	0.195513	0.17771	0.0423606	0.177086
PTGS2	0.998593	0.447756	0.210795	0.314866	0.0970182	0.116382	0.339417	0.277291	0.0873459	0.0971566	0.111695	0.116612	0.176483	0.0522795	0.0574629	0.0675063	0.082568	0.0923124	0.0369352	0.0625726	0.0972313	0.139799	0.0159713	0.0875211	0.042048	0.158085	0.144396	0.0159741	0.0472353	0.0265238	0.163785	0.0369352	0.031712	0.158883	0.0264936	0.057576	0.0624543	0.0368865	0.0106723	0.0421177	0.0265238	0.0106723	0.04731	0.0828542	0.00534759	0.0525164	0.04736	0.0106761	0.0471822
Pi	0.181117	0.10021	0.15663	0.680375	0.000198869	0.0515546	0.00776631	0.624526	0.0294065	0.265292	0.0473968	0.0511929	0.443275	0.000431374	0.0124247	0.0174704	0.228899	0.253338	0.10731	0.177084	0.0360641	0.365056	0.000722917	0.241388	0.121528	0.404902	0.375235	0.0474103	0.00829363	0.00229963	0.416986	0.10731	0.0926264	0.406611	0.0777963	0.163784	0.176769	0.00499706	0.0318451	0.121722	0.077883	0.0318451	0.00811007	0.229628	0.0160428	0.150169	0.00798685	0.0318564	0.00842381
RDI	0.209366	0.447756	0.210795	0.0531365	0.0970182	0.116382	0.339417	0.0397257	0.0873459	0.0971566	0.111695	0.116612	0.0151957	0.0522795	0.0574629	0.0675063	0.082568	0.0923124	0.0369352	0.0625726	0.0972313	0.139799	0.0159713	0.0875211	0.042048	0.158085	0.144396	0.0159741	0.0472353	0.0265238	0.163785	0.0369352	0.031712	0.158883	0.0264936	0.057576	0.0624543	0.0368865	0.0106723	0.0421177	0.0265238	0.0106723	0.04731	0.00266661	0.00534759	0.0525164	0.04736	0.0106761	0.0471822
RET	0.996692	0.908785	0.615055	0.782374	0.337373	0.392842	0.0824801	0.730092	0.308284	0.337785	0.379751	0.393485	0.179023	0.194695	0.212313	0.245617	0.293568	0.32334	0.140812	0.229394	0.0608102	0.0211006	0.0628631	0.308823	0.159058	0.500389	0.0232123	0.0628741	0.177272	0.102737	0.15546	0.140812	0.121865	0.502313	0.102623	0.212697	0.228998	0.140636	0.0423456	0.159306	0.102737	0.0423456	0.177535	0.294463	0.0213904	0.195513	0.17771	0.0423606	0.177086
RXR	0.958574	0.447756	0.210795	0.314866	0.0970182	0.116382	0.339417	0.277291	0.0873459	0.0971566	0.111695	0.116612	0.176483	0.0522795	0.0574629	0.0675063	0.082568	0.0923124	0.0369352	0.0625726	0.0972313	0.139799	0.0159713	0.0875211	0.042048	0.158085	0.144396	0.0159741	0.0472353	0.0265238	0.0121637	0.0369352	0.031712	0.158883	0.0264936	0.057576	0.0624543	0.0368865	0.0106723	0.0421177	0.0265238	0.0106723	0.04731	0.0828542	0.00534759	0.0525164	0.04736	0.0106761	0.0471822
Rs	0.594731	0.141702	0.0514677	0.663531	0.462435	0.528846	0.233762	0.580017	0.42645	0.00265526	0.155636	0.529601	0.693045	0.278618	0.30229	0.3463	0.0130089	0.445176	0.204595	0.324985	0.0212201	0.599855	0.0932818	0.00165332	0.229931	0.274199	0.612684	0.0932979	0.254951	0.150836	0.66313	0.204595	0.0139298	0.0806233	0.150674	0.302807	0.00567361	0.204347	0.0631749	0.230276	0.150836	0.0631749	0.255311	0.409088	0.0320856	0.00301093	0.255552	0.0631971	0.254695
SERM	0.000882822	0.258971	0.15663	0.310031	0.00320626	0.0515546	0.00776631	0.250153	0.0294065	0.00312502	0.00478383	0.0511929	0.443275	0.0104601	0.163479	0.190077	0.00179583	0.0326404	0.10731	0.177084	0.0360641	0.0734075	0.0474019	0.00215736	0.00660821	0.404902	0.0780908	0.0474103	0.135799	0.077883	0.416986	0.00487063	0.0926264	0.406611	0.0777963	0.163784	0.176769	0.107173	0.0318451	0.121722	0.00229963	0.0318451	0.00811007	0.0253306	0.0160428	0.00989443	0.136142	0.0318564	0.135653
SMO	0.327704	0.696008	0.0113341	0.171687	0.185073	0.219742	0.199046	0.133951	0.167474	0.185324	0.211419	0.22015	0.322533	0.102086	0.111908	0.130784	0.158711	0.176535	0.00213911	0.121537	0.18546	0.260656	0.0317717	0.167795	0.0825407	0.045428	0.268558	0.0317773	0.0924769	0.0524817	0.0466974	0.0726949	0.0625815	0.293187	0.0524227	0.112122	0.121314	0.0726006	0.0212873	0.0826749	0.000986186	0.000103059	0.09262	0.0114128	0.0106952	0.102537	0.0927157	0.0212949	0.0923751
SRC	0.329463	0.447756	0.210795	0.314866	0.0970182	0.116382	0.339417	0.277291	0.0873459	0.0971566	0.111695	0.00618856	0.176483	0.0522795	0.0574629	0.00197967	0.082568	0.0923124	0.0369352	0.0625726	0.0972313	0.139799	0.0159713	0.0875211	0.042048	0.0124018	0.144396	0.0159741	0.0472353	0.0265238	0.0121637	0.0369352	0.031712	0.158883	0.0264936	0.057576	0.0624543	0.0368865	0.0106723	0.0421177	0.0265238	0.0106723	0.04731	0.0828542	0.00534759	0.0525164	0.04736	0.0106761	0.0471822
STAT	0.329463	0.447756	0.210795	0.314866	0.0970182	0.116382	0.339417	0.277291	0.0873459	0.0971566	0.111695	0.00618856	0.176483	0.0522795	0.0574629	0.00197967	0.082568	0.0923124	0.0369352	0.0625726	0.0972313	0.139799	0.0159713	0.0875211	0.042048	0.0124018	0.144396	0.0159741	0.0472353	0.0265238	0.0121637	0.0369352	0.031712	0.158883	0.0264936	0.057576	0.0624543	0.0368865	0.0106723	0.0421177	0.0265238	0.0106723	0.04731	0.0828542	0.00534759	0.0525164	0.04736	0.0106761	0.0471822
STAT5A/B	0.329463	0.447756	0.210795	0.314866	0.0970182	0.116382	0.339417	0.277291	0.0873459	0.0971566	0.111695	0.00618856	0.176483	0.0522795	0.0574629	0.00197967	0.082568	0.0923124	0.0369352	0.0625726	0.0972313	0.139799	0.0159713	0.0875211	0.042048	0.0124018	0.144396	0.0159741	0.0472353	0.0265238	0.0121637	0.0369352	0.031712	0.158883	0.0264936	0.057576	0.0624543	0.0368865	0.0106723	0.0421177	0.0265238	0.0106723	0.04731	0.0828542	0.00534759	0.0525164	0.04736	0.0106761	0.0471822
STK	4.51375e-05	0.59462	0.226696	0.00426739	0.157506	1.29692e-05	0.0247469	0.0719159	0.000290122	0.157322	0.569492	0.211871	0.000289709	0.317552	0.343679	0.391848	0.118247	0.0275454	0.0255025	0.0713313	0.157223	0.0192222	0.108241	0.130898	0.263365	0.000140741	0.0216961	4.81971e-05	0.0418524	0.0126105	0.122953	0.0255025	0.000918203	0.338446	0.173914	0.0605819	0.368009	0.234654	0.00136266	0.263753	0.174099	0.0735036	0.291689	0.0192658	0.0374332	0.318785	0.291958	0.0735294	0.291001
T1	0.00820569	0.000770798	0.76304	0.186066	0.122651	0.528846	0.919698	0.124713	0.42645	0.122428	0.513441	0.529601	0.693045	0.278618	0.30229	0.3463	0.0910158	0.111712	0.204595	0.324985	0.463216	0.226127	0.0932818	0.101092	0.229931	0.648876	0.238119	0.0932979	0.254951	0.150836	0.00332099	0.0190006	0.17799	0.650924	0.150674	0.302807	0.324459	0.204347	0.0631749	0.230276	0.150836	0.0631749	0.255311	0.409088	0.0320856	0.0379594	0.255552	0.0631971	0.254695
T2	0.999959	0.883267	0.576526	0.62213	0.837026	0.632389	0.712576	0.648477	0.46627	0.83749	0.878239	0.632982	0.416676	0.615003	0.263832	0.711345	0.783927	0.220755	0.487805	0.0878259	0.2458	0.931241	0.248886	0.803759	0.534031	0.801946	0.937487	0.248927	0.576926	0.379912	0.5899	0.487805	0.436093	0.567872	0.0682847	0.263751	0.0882382	0.487323	0.173642	0.534661	0.379912	0.173642	0.193718	0.785179	0.0909091	0.61679	0.577955	0.173701	0.194039
TLR7	0.78044	0.447756	0.210795	0.00584008	0.0970182	0.116382	0.339417	0.00360119	0.0873459	0.0971566	0.111695	0.116612	0.176483	0.0522795	0.0574629	0.0675063	0.082568	0.00384969	0.0369352	0.0625726	0.0972313	0.139799	0.0159713	0.0875211	0.042048	0.0124018	0.144396	0.0159741	0.000884634	0.0265238	0.163785	0.0369352	0.031712	0.011722	0.0264936	0.057576	0.0624543	0.0368865	0.0106723	0.0421177	0.0265238	0.0106723	0.04731	0.0828542	0.00534759	0.0525164	0.04736	0.0106761	0.0471822
TYMS	1.23543e-08	0.0027197	0.0514677	0.0239369	0.462435	0.167181	0.451091	0.0115842	0.42645	0.0213334	0.513441	0.529601	0.322252	0.278618	0.30229	0.3463	0.0910158	0.445176	0.204595	0.324985	0.0212201	0.599855	0.0932818	0.0154422	0.229931	0.274199	0.612684	0.0932979	0.254951	0.150836	0.286292	0.204595	0.0139298	0.0806233	0.150674	0.0457408	0.00567361	0.204347	0.0631749	0.230276	0.150836	0.0631749	0.255311	0.409088	0.0320856	0.0379594	0.255552	0.0631971	0.254695
Tu	0.996149	0.885082	0.0588155	0.928338	0.457734	0.85481	0.875568	0.96001	0.759592	0.79689	0.537162	0.106679	0.797764	0.567156	0.602666	0.663793	0.739222	0.429982	0.443973	0.634977	0.797163	0.392396	0.222037	0.76034	0.48825	0.108809	0.414642	0.0180713	0.158621	0.342455	0.938611	0.443973	0.395021	0.741559	0.342124	0.603439	0.0651618	0.443516	0.154073	0.488854	0.342455	0.154073	0.530415	0.372074	0.0802139	0.568908	0.530815	0.154125	0.529392
Tu-frag	0.999998	0.394658	0.814461	0.744689	0.516235	0.585394	0.947683	0.900842	0.478139	0.516771	0.569492	0.586174	0.748853	0.317552	0.343679	0.391848	0.458395	0.498018	0.234934	0.368586	0.51706	0.657519	0.108241	0.478864	0.263365	0.706074	0.67033	0.10826	0.291288	0.174099	0.719993	0.234934	0.204911	0.708085	0.173914	0.344249	0.368009	0.234654	0.0735036	0.263753	0.174099	0.0735036	0.291689	0.459617	0.0374332	0.318785	0.291958	0.0735294	0.291001
Tu-stab	0.00230783	0.797967	0.000143574	0.563407	0.402999	0.464963	0.150471	0.480892	0.369969	0.403466	0.115566	0.00277731	0.250113	0.237695	0.258541	0.297622	0.353125	0.387111	0.173231	0.27864	0.403718	0.171329	0.0781561	0.370587	0.195177	0.00985377	0.180999	0.0020273	0.216967	0.127051	0.595136	0.173231	0.150313	0.582985	0.126913	0.258996	0.00337876	0.173017	0.0527889	0.195476	0.127051	0.0527889	0.217281	0.0655101	0.026738	0.238668	0.217491	0.0528075	0.216744
VEGFR	0.993494	0.992112	0.567599	0.954221	0.564907	0.0726421	0.232868	0.929248	0.0335121	0.193977	0.241911	0.258021	0.46042	0.354585	0.382825	0.43445	0.147344	0.17823	0.264275	0.409592	0.193904	0.0297277	0.123035	0.526178	0.295522	0.400551	0.0334052	0.123056	0.32604	0.19685	0.164402	0.0328116	0.231094	0.40121	0.196643	0.0769022	0.408971	0.263966	0.0837751	0.295948	0.19685	0.0837751	0.326479	0.506073	0.0427807	0.0644061	0.326773	0.0838044	0.325728
XDH	0.635268	0.447756	0.210795	0.314866	0.0970182	0.116382	0.339417	0.277291	0.0873459	0.0971566	0.111695	0.116612	0.176483	0.0522795	0.0574629	0.0675063	0.082568	0.0923124	0.0369352	0.0625726	0.00426323	0.139799	0.0159713	0.0875211	0.042048	0.158085	0.144396	0.0159741	0.0472353	0.0265238	0.163785	0.0369352	0.031712	0.158883	0.0264936	0.057576	0.0624543	0.0368865	0.0106723	0.0421177	0.0265238	0.0106723	0.04731	0.0828542	0.00534759	0.0525164	0.04736	0.0106761	0.0471822
YK	0.982341	0.999446	0.857942	0.966677	0.47645	0.370359	0.223501	0.919171	0.183306	0.743715	0.338023	0.61152	0.537528	0.394619	0.794916	0.00409019	0.652154	0.43974	0.237978	0.822712	0.743966	0.161778	0.350109	0.913902	0.079244	0.429099	0.182514	0.350162	0.726195	0.513069	0.0628119	0.237978	0.577947	0.941359	0.512636	0.444349	0.822068	0.634333	0.249631	0.683986	0.135018	0.017749	0.343597	0.154448	0.13369	0.395017	0.343629	0.249714	0.725756
anti-Ho	0.839263	0.696008	0.377952	0.171687	0.0170991	0.219742	0.564608	0.133951	0.167474	0.185324	0.211419	0.22015	0.0557159	0.102086	0.111908	0.130784	0.158711	0.0151521	0.0726949	0.121537	0.18546	0.0354858	0.0317717	0.167795	5.87511e-05	0.045428	0.0378983	0.0317773	0.00369748	0.0524817	0.301426	0.0726949	0.0625815	0.0445012	0.0524227	0.112122	0.121314	0.0726006	0.0212873	0.0826749	0.0524817	0.0212873	0.09262	0.0114128	0.0106952	0.102537	0.0927157	0.0212949	0.0923751
[truncated: 82 more columns]
