# Supplementary material for: Metabolic profiling of cancer cells reveals genome-wide crosstalk between transcriptional regulators and metabolism
Source: Nat Commun. 2019 Apr 23;10:1841. doi: 10.1038/s41467-019-09695-9 (PMC6478870; doi:10.1038/s41467-019-09695-9)
Supplement: Supplementary file 6 — Supplementary Data 5 [file 41467_2019_9695_MOESM6_ESM.xlsx]

## Sheet: Sheet1
TR	KINASE	METABOLITE	METABOLITE IDs	DRUGS	MODEL	AIC	RMSE	RMSE error
AATF	WNK1	'2-Carboxy-2,3-dihydro-5,6-dihydroxyindole ; 3-Hydroxyhippuric acid ; 4-Carboxyphenylglycine ; Alpha-Hydroxyhippuric acid ; Dopaquinone ; L-dopaquinone ; Leucodopachrome ; Salicyluric acid'	C05604 ; HMDB06116 ; HMDB02016 ; HMDB02404 ; HMDB01229 ; C00822 ; HMDB04067 ; HMDB00840	DB01235; DB03937	9	-194.373	0.498685	0.249413
AATF	MAPK1	'3-Methoxytyramine ; 4-Methoxytyramine ; Phenylephrine ; p-Synephrine'	C05587 ; HMDB12162 ; HMDB02182 ; HMDB04826	DB01235; DB03937	9	-194.052	0.495093	0.249159
AATF	MERTK	'1-Deoxy-D-xylulose 5-phosphate ; 2-Deoxy-D-ribose 1-phosphate ; 2-deoxy-D-ribose 5-phosphate(2-) ; Deoxyribose 1-phosphate ; Deoxyribose 5-phosphate'	HMDB01213 ; C00672 ; C00673 ; HMDB01351 ; HMDB01031	DB01235; DB03937	9	-186.576	0.471649	0.242563
AATF	MAP2K2	'2-Carboxy-2,3-dihydro-5,6-dihydroxyindole ; 3-Hydroxyhippuric acid ; 4-Carboxyphenylglycine ; Alpha-Hydroxyhippuric acid ; Dopaquinone ; L-dopaquinone ; Leucodopachrome ; Salicyluric acid'	C05604 ; HMDB06116 ; HMDB02016 ; HMDB02404 ; HMDB01229 ; C00822 ; HMDB04067 ; HMDB00840	DB01235; DB03937	9	-191.937	0.470791	0.231242
AIP	SRC	'Choline'	C00114	DB01803; DB00122; DB03589; DB04401	6	-185.655	0.52403	0.410726
AIP	EPHA2	'5,10-Methylene-THF ; 5,10-Methylenetetrahydrofolate ; 5-Methyldihydrofolic acid'	HMDB01533 ; C00143 ; HMDB06486	DB01803; DB00122; DB03589; DB04401	8	-198.754	0.486244	0.380903
AIP	STK39	'Oxalacetic acid ; Oxaloacetate'	HMDB00223 ; C00036	DB01803; DB00122; DB03589; DB04401	9	-193.264	0.48617	0.413349
AIP	CSNK1A1	'Choline'	C00114	DB01803; DB00122; DB03589; DB04401	6	-181.9	0.480596	0.41272
AIP	STK24	'Choline'	C00114	DB01803; DB00122; DB03589; DB04401	7	-181.882	0.480381	0.397488
AIP	CKM	'Choline'	C00114	DB01803; DB00122; DB03589; DB04401	8	-181.532	0.476138	0.400397
AIP	WNK1	'Choline'	C00114	DB01803; DB00122; DB03589; DB04401	8	-181.474	0.475432	0.401636
AIP	SRPK1	'Choline'	C00114	DB01803; DB00122; DB03589; DB04401	9	-180.746	0.466474	0.409988
AIP	ZAP70	'PHderiv_2-Oxosuccinamate; 2-Oxosuccinamic acid; gamma-Aminooxaloacetate; Oxaloacetamide'	C02362	DB01803; DB00122; DB03589; DB04401	9	-224.273	0.46342	0.409685
AIP	NEK9	'Choline'	C00114	DB01803; DB00122; DB03589; DB04401	7	-180.096	0.458348	0.37261
AIP	STK10	'Choline'	C00114	DB01803; DB00122; DB03589; DB04401	8	-179.9	0.455873	0.378096
AIP	SRC	'Scopolamine ; cocaine(1+)'	HMDB03573 ; C01416	DB01803; DB00122; DB03589; DB04401	8	-217.635	0.45156	0.370578
AIP	CDK6	'Choline'	C00114	DB01803; DB00122; DB03589; DB04401	9	-179.459	0.450266	0.394822
APEX1	BCKDK	'PHderiv_3-Sulfopyruvate; 3-Sulfopyruvic acid'	C05528	DB01803; DB00122; DB02156; DB02522; DB04401	9	-199.472	0.494207	0.369028
APEX1	CKM	'PHderiv_3-Sulfopyruvate; 3-Sulfopyruvic acid'	C05528	DB01803; DB00122; DB02156; DB02522; DB04401	9	-198.732	0.486001	0.36294
APEX1	PRKACA	'PHderiv_3-Sulfopyruvate; 3-Sulfopyruvic acid'	C05528	DB01803; DB00122; DB02156; DB02522; DB04401	9	-198.039	0.4782	0.355374
APEX1	CASK	'PHderiv_3-Sulfopyruvate; 3-Sulfopyruvic acid'	C05528	DB01803; DB00122; DB02156; DB02522; DB04401	9	-196.62	0.461854	0.340808
APEX1	MAP2K3	'PHderiv_3-Sulfopyruvate; 3-Sulfopyruvic acid'	C05528	DB01803; DB00122; DB02156; DB02522; DB04401	9	-196.324	0.458376	0.342041
APEX1	PTK2	'Kynurenic acid ; kynurenate'	HMDB00715 ; C01717	DB01803; DB00122; DB02156; DB02522; DB04401	6	-228.773	0.452335	0.276493
APEX1	WNK1	'Galactosylsphingosine ; Glucosylsphingosine ; psychosine(1+)'	HMDB00648 ; HMDB00596 ; C01747	DB01803; DB00122; DB02156; DB02522; DB04401	6	-179.187	0.446767	0.324298
APEX1	PTK2	'PHderiv_3-Sulfopyruvate; 3-Sulfopyruvic acid'	C05528	DB01803; DB00122; DB02156; DB02522; DB04401	9	-195.22	0.445215	0.330055
APEX1	MAPK1	'Galactosylsphingosine ; Glucosylsphingosine ; psychosine(1+)'	HMDB00648 ; HMDB00596 ; C01747	DB01803; DB00122; DB02156; DB02522; DB04401	6	-178.233	0.434358	0.313592
APEX1	MAP2K2	'PHderiv_3-Sulfopyruvate; 3-Sulfopyruvic acid'	C05528	DB01803; DB00122; DB02156; DB02522; DB04401	9	-193.894	0.42899	0.317691
APEX1	CDK1	'Choline'	C00114	DB01803; DB00122; DB02156; DB02522; DB04401	6	-176.922	0.416853	0.315457
APEX1	LCK	'HMDB00833 ; NeuNGc'	HMDB00833 ; C03410	DB01803; DB00122; DB02156; DB02522; DB04401	9	-230.922	0.415889	0.308904
APEX1	CKB	'Galactosylsphingosine ; Glucosylsphingosine ; psychosine(1+)'	HMDB00648 ; HMDB00596 ; C01747	DB01803; DB00122; DB02156; DB02522; DB04401	6	-176.816	0.415415	0.295757
APEX1	LCK	[]	[]	[]	2	-220.942	0.267745	0.195576
ARID1A	MAP2K1	'L-Cystine ; L-cystine'	HMDB00192 ; C00491	DB00138; DB03590; DB03766	9	-178.464	0.36468	0.29621
ARID1A	CSNK2B	'5-Hydroxy-N-formylkynurenine ; 5-hydroxy-N-formylkynurenine'	HMDB04086 ; C05648	DB00138; DB03590; DB03766	6	-225.594	0.354125	0.27759
ARID1A	SRC	'DL-Dopa ; L-Dopa ; L-dopa'	HMDB00609 ; HMDB00181 ; C00355	DB00138; DB03590; DB03766	9	-192.365	0.338293	0.28264
ARID1A	CSNK2B	'L-Cystine ; L-cystine'	HMDB00192 ; C00491	DB00138; DB03590; DB03766	9	-175.782	0.324745	0.262088
ARID1A	SRPK2	'propionate'	C00163	DB00138; DB03590; DB03766	7	-217.782	0.323431	0.265361
ARID1A	CDK6	'5-Hydroxy-N-formylkynurenine ; 5-hydroxy-N-formylkynurenine'	HMDB04086 ; C05648	DB00138; DB03590; DB03766	6	-222.711	0.318013	0.24746
ARID1A	PTK2	[]	[]	[]	3	-214.926	0.179736	0.145951
BIN1	AXL	'PHderiv_2-Hydroxy-3-oxosuccinate; Oxaloglycolate'	C03459	[]	9	-206.239	0.662061	0.28735
BIN1	CKB	'Thyrotropin releasing hormone ; Thyrotropin-releasing factor'	C03958 ; HMDB05763	[]	9	-223.259	0.657077	0.287098
BIN1	ILK	'PHderiv_2-Hydroxy-3-oxosuccinate; Oxaloglycolate'	C03459	[]	9	-205.332	0.65502	0.284053
BIN1	ALDOA	'PHderiv_2-Hydroxy-3-oxosuccinate; Oxaloglycolate'	C03459	[]	9	-204.832	0.651079	0.285009
BRD7	NME2	'Galactosylsphingosine ; Glucosylsphingosine ; psychosine(1+)'	HMDB00648 ; HMDB00596 ; C01747	DB00138; DB03590; DB04072	9	-177.302	0.421978	0.24052
BRD7	CSK	'2-Arachidonoylglycerol ; 2-Arachidonylglycerol ; MG(0:0/20:4(8Z,11Z,14Z,17Z)/0:0) ; MG(20:4(5Z,8Z,11Z,14Z)/0:0/0:0) ; MG(20:4(8Z,11Z,14Z,17Z)/0:0/0:0)'	C13856 ; HMDB04666 ; HMDB11549 ; HMDB11578 ; HMDB11579	DB00138; DB03590; DB04072	9	-187.306	0.413441	0.235236
BRD7	MAPK14	'(2S,3R)-3-hydroxybutane-1,2,3-tricarboxylate ; 2-Methylcitric acid ; 2-methylcitrate(3-) ; Homocitric acid ; Methylisocitric acid'	C04593 ; HMDB00379 ; ; HMDB03518 ; HMDB06471	DB00138; DB03590; DB04072	9	-175.295	0.394357	0.24684
BRD7	ILK	'PHderiv_2-Hydroxy-3-oxosuccinate; Oxaloglycolate'	C03459	DB00138; DB03590; DB04072	9	-180.473	0.393042	0.239696
BRD7	ILK	'D-Glucuronate 1-phosphate ; D-Glucuronic acid 1-phosphate'	C05385 ; HMDB03976	DB00138; DB03590; DB04072	6	-228.358	0.386938	0.216384
BRD7	CSK	'Se-Adenosylselenohomocysteine'	C05692	DB00138; DB03590; DB04072	9	-200.23	0.373073	0.230028
BRD7	STK39	'L-Cystine ; L-cystine'	HMDB00192 ; C00491	DB00138; DB03590; DB04072	9	-178.996	0.37232	0.226194
BTF3	MAP2K2	'Oxalacetic acid ; Oxaloacetate'	HMDB00223 ; C00036	DB02238; DB03229; DB03589; DB04074; DB00145	7	-190.951	0.459071	0.435009
BTF3	WNK1	'Estrone glucuronide ; estrone 3-glucosiduronic acid'	HMDB04483 ; C11133	DB02238; DB03229; DB03589; DB04074; DB00145	9	-184.799	0.449874	0.427694
BTF3	NEK9	'ADP alpha-D-glucoside(2-) ; ADP-Mannose ; ADP-glucose ; ADPmannose ; GDP-D-Rhamnose ; GDP-L-fucose ; GDP-L-fucose(2-)'	C00498 ; HMDB06369 ; HMDB06557 ; C06192 ; HMDB01499 ; HMDB01095 ; C00325	DB02238; DB03229; DB03589; DB04074; DB00145	9	-228.159	0.445828	0.42774
BTF3	GTF2F1	'Estrone glucuronide ; estrone 3-glucosiduronic acid'	HMDB04483 ; C11133	DB02238; DB03229; DB03589; DB04074; DB00145	9	-183.621	0.434944	0.411353
BTF3	SRPK1	'Estrone glucuronide ; estrone 3-glucosiduronic acid'	HMDB04483 ; C11133	DB02238; DB03229; DB03589; DB04074; DB00145	9	-182.745	0.423585	0.402541
BTF3	NEK9	'Estrone sulfate ; estrone 3-sulfate(1-)'	HMDB01425 ; C02538	DB02238; DB03229; DB03589; DB04074; DB00145	9	-198.765	0.422531	0.402281
BTF3	NEK9	'PHderiv_(S)-3-Methyl-2-oxopentanoic acid; (S)-3-Methyl-2-oxopentanoate; (3S)-3-Methyl-2-oxopentanoic acid; (3S)-3-Methyl-2-oxopentanoate ; PHderiv_2-Oxohexanoic acid; 2-Oxohexanoate; alpha-Ketocaproic acid ; PHderiv_4-Methyl-2-oxopentanoate; 2-Oxoisocaproate'	C00671 ; C00902 ; C00233	DB02238; DB03229; DB03589; DB04074; DB00145	9	-225.421	0.415864	0.398901
BTF3	RPS6KA3	'Glycine'	C00037	DB02238; DB03229; DB03589; DB04074; DB00145	9	-230.873	0.415357	0.400712
BTF3	COL4A3BP	'Estrone glucuronide ; estrone 3-glucosiduronic acid'	HMDB04483 ; C11133	DB02238; DB03229; DB03589; DB04074; DB00145	9	-182.048	0.41438	0.39285
CEBPB	MAPK14	'Phosphodimethylethanolamine'	C13482	DB01803; DB00122; DB02448; DB03796; DB04401; DB08231	9	-227.25	0.436049	0.275829
CEBPB	MYLK	'(24R)-Cholest-5-ene-3-beta,24-diol ; (24S)-24-hydroxycholesterol ; 20&#945 ; 20-hydroxycholesterol ; 22b-Hydroxycholesterol ; 24-Hydroxycholesterol ; 25-Hydroxycholesterol ; 25-hydroxycholesterol ; 26-hydroxycholesterol ; 27-Hydroxycholesterol ; 7a-Hydroxy-5b-cholestan-3-one ; 7a-Hydroxycholesterol ; 7alpha-hydroxy-5beta-cholestan-3-one ; 7b-Hydroxycholesterol ; Delta-Tocopherol'	HMDB11643 ; C13550 ; HMDB06283 ; C05500 ; HMDB04035 ; HMDB01419 ; HMDB06247 ; C15519 ; C15610 ; HMDB02103 ; HMDB06892 ; HMDB01496 ; C05451 ; HMDB06119 ; HMDB02902	DB01803; DB00122; DB02448; DB03796; DB04401; DB08231	7	-209.932	0.426372	0.267991
CEBPB	CASK	'(2S)-1-hydroxy-3-oxooctadecan-2-aminium ; 3-Dehydrosphinganine ; Palmitoylethanolamide ; Sphingosine ; sphingosine(1+)'	C02934 ; HMDB01480 ; HMDB02100 ; HMDB00252 ; C00319	DB01803; DB00122; DB02448; DB03796; DB04401; DB08231	6	-182.509	0.420489	0.24089
CEBPB	CAD	'2,6,10-Trimethylundecanoic acid ; Myristic acid ; tetradecanoate (n-C14:0)'	HMDB02221 ; HMDB00806 ; C06424	DB01803; DB00122; DB02448; DB03796; DB04401; DB08231	9	-176.903	0.416591	0.274126
CEBPB	STK24	'(2S)-1-hydroxy-3-oxooctadecan-2-aminium ; 3-Dehydrosphinganine ; Palmitoylethanolamide ; Sphingosine ; sphingosine(1+)'	C02934 ; HMDB01480 ; HMDB02100 ; HMDB00252 ; C00319	DB01803; DB00122; DB02448; DB03796; DB04401; DB08231	7	-182.172	0.416023	0.245075
CEBPB	PRKDC	'Behenic acid ; behenate'	C08281 ; C08281	DB01803; DB00122; DB02448; DB03796; DB04401; DB08231	9	-192.737	0.414449	0.265296
CEBPB	PGK1	'Behenic acid ; behenate'	C08281 ; C08281	DB01803; DB00122; DB02448; DB03796; DB04401; DB08231	9	-192.649	0.413327	0.266745
CEBPB	MYLK	'FAD ; Flavin adenine dinucleotide oxidized'	HMDB01248 ; C00016	DB01803; DB00122; DB02448; DB03796; DB04401; DB08231	6	-230.031	0.405994	0.249977
CEBPB	ALDOA	'4-Pyridoxic acid ; 4-pyridoxate'	HMDB00017 ; C00847	DB01803; DB00122; DB02448; DB03796; DB04401; DB08231	9	-213.422	0.403345	0.266158
CEBPB	YES1	'(2S)-1-hydroxy-3-oxooctadecan-2-aminium ; 3-Dehydrosphinganine ; Palmitoylethanolamide ; Sphingosine ; sphingosine(1+)'	C02934 ; HMDB01480 ; HMDB02100 ; HMDB00252 ; C00319	DB01803; DB00122; DB02448; DB03796; DB04401; DB08231	9	-181.125	0.401967	0.257056
CEBPB	HSPA5	'5a-Cholesta-8,24-dien-3-one ; 7-Dehydrodesmosterol ; 7-dehydrodesmosterol ; Cholesta-4,6-dien-3-one ; cholesta-5,7,24-trien-3beta-ol ; zymosterol intermediate 2'	HMDB01093 ; HMDB03896 ; C05107 ; HMDB02394 ; C05107 ; C05437	DB01803; DB00122; DB02448; DB03796; DB04401; DB08231	9	-197.032	0.400849	0.250291
CEBPB	ALDOA	'(2S)-1-hydroxy-3-oxooctadecan-2-aminium ; 3-Dehydrosphinganine ; Palmitoylethanolamide ; Sphingosine ; sphingosine(1+)'	C02934 ; HMDB01480 ; HMDB02100 ; HMDB00252 ; C00319	DB01803; DB00122; DB02448; DB03796; DB04401; DB08231	6	-180.853	0.398252	0.241114
CEBPB	ZAP70	'D-Glyceraldehyde 3-phosphate ; Dihydroxyacetone phosphate ; Glyceraldehyde 3-phosphate'	HMDB01112 ; C00111 ; C00661	DB01803; DB00122; DB02448; DB03796; DB04401; DB08231	6	-196.703	0.396641	0.251817
CEBPB	CKM	'FAD ; Flavin adenine dinucleotide oxidized'	HMDB01248 ; C00016	DB01803; DB00122; DB02448; DB03796; DB04401; DB08231	6	-229.182	0.396403	0.23762
CEBPB	SRC	'(2S)-1-hydroxy-3-oxooctadecan-2-aminium ; 3-Dehydrosphinganine ; Palmitoylethanolamide ; Sphingosine ; sphingosine(1+)'	C02934 ; HMDB01480 ; HMDB02100 ; HMDB00252 ; C00319	DB01803; DB00122; DB02448; DB03796; DB04401; DB08231	6	-180.629	0.395186	0.244658
CEBPB	ZAP70	'5a-Cholesta-8,24-dien-3-one ; 7-Dehydrodesmosterol ; 7-dehydrodesmosterol ; Cholesta-4,6-dien-3-one ; cholesta-5,7,24-trien-3beta-ol ; zymosterol intermediate 2'	HMDB01093 ; HMDB03896 ; C05107 ; HMDB02394 ; C05107 ; C05437	DB01803; DB00122; DB02448; DB03796; DB04401; DB08231	9	-196.337	0.391918	0.251707
CEBPB	YES1	'Choline'	C00114	DB01803; DB00122; DB02448; DB03796; DB04401; DB08231	9	-175.115	0.391823	0.25534
CEBPB	CDK6	'5a-Cholesta-8,24-dien-3-one ; 7-Dehydrodesmosterol ; 7-dehydrodesmosterol ; Cholesta-4,6-dien-3-one ; cholesta-5,7,24-trien-3beta-ol ; zymosterol intermediate 2'	HMDB01093 ; HMDB03896 ; C05107 ; HMDB02394 ; C05107 ; C05437	DB01803; DB00122; DB02448; DB03796; DB04401; DB08231	9	-196.246	0.390743	0.247161
CEBPB	YES1	'5,6,7,8-tetrahydrobiopterin ; Sapropterin ; Tetrahydrobiopterin'	C00272 ; HMDB00787 ; HMDB00027	DB01803; DB00122; DB02448; DB03796; DB04401; DB08231	9	-195.998	0.387516	0.249204
CEBPB	COL4A3BP	'5a-Cholesta-8,24-dien-3-one ; 7-Dehydrodesmosterol ; 7-dehydrodesmosterol ; Cholesta-4,6-dien-3-one ; cholesta-5,7,24-trien-3beta-ol ; zymosterol intermediate 2'	HMDB01093 ; HMDB03896 ; C05107 ; HMDB02394 ; C05107 ; C05437	DB01803; DB00122; DB02448; DB03796; DB04401; DB08231	9	-195.875	0.385914	0.242019
CEBPB	AXL	'5a-Cholesta-8,24-dien-3-one ; 7-Dehydrodesmosterol ; 7-dehydrodesmosterol ; Cholesta-4,6-dien-3-one ; cholesta-5,7,24-trien-3beta-ol ; zymosterol intermediate 2'	HMDB01093 ; HMDB03896 ; C05107 ; HMDB02394 ; C05107 ; C05437	DB01803; DB00122; DB02448; DB03796; DB04401; DB08231	9	-195.851	0.385595	0.241814
CEBPB	CASK	'5a-Cholesta-8,24-dien-3-one ; 7-Dehydrodesmosterol ; 7-dehydrodesmosterol ; Cholesta-4,6-dien-3-one ; cholesta-5,7,24-trien-3beta-ol ; zymosterol intermediate 2'	HMDB01093 ; HMDB03896 ; C05107 ; HMDB02394 ; C05107 ; C05437	DB01803; DB00122; DB02448; DB03796; DB04401; DB08231	9	-195.818	0.385173	0.241605
CEBPB	PGK1	'Phosphodimethylethanolamine'	C13482	DB01803; DB00122; DB02448; DB03796; DB04401; DB08231	9	-222.717	0.38469	0.241713
CEBPZ	GTF2F1	'Choline'	C00114	DB01803; DB00122; DB03589; DB04072; DB04401	8	-195.932	0.625215	0.528357
CEBPZ	ILK	'Oxalacetic acid ; Oxaloacetate'	HMDB00223 ; C00036	DB01803; DB00122; DB03589; DB04072; DB04401	8	-203.964	0.594908	0.435991
CEBPZ	MERTK	'Oxalacetic acid ; Oxaloacetate'	HMDB00223 ; C00036	DB01803; DB00122; DB03589; DB04072; DB04401	8	-203.844	0.593827	0.440613
CEBPZ	CSNK1A1	'Choline'	C00114	DB01803; DB00122; DB03589; DB04072; DB04401	6	-192.208	0.59131	0.447831
CEBPZ	FES	'Oxalacetic acid ; Oxaloacetate'	HMDB00223 ; C00036	DB01803; DB00122; DB03589; DB04072; DB04401	8	-202.871	0.584949	0.477742
CEBPZ	SRC	'2-Amino-3-oxoadipate ; HMDB00812 ; HMDB03470 ; N-acetyl-L-aspartate(2-)'	C05520 ; HMDB00812 ; HMDB03470 ; C01042	DB01803; DB00122; DB03589; DB04072; DB04401	9	-237.249	0.583962	0.495434
CEBPZ	GTF2F1	'(2S,3R)-3-hydroxybutane-1,2,3-tricarboxylate ; 2-Methylcitric acid ; 2-methylcitrate(3-) ; Homocitric acid ; Methylisocitric acid'	C04593 ; HMDB00379 ; ; HMDB03518 ; HMDB06471	DB01803; DB00122; DB03589; DB04072; DB04401	6	-190.958	0.579258	0.468989
CEBPZ	CDK6	'2-[(4R)-4-[(1S,2S,5R,7R,10R,11S,14R,15R)-2,15-dimethyl-5-(sulfonatooxy)tetracyclo[8.7.0.0^{2,7}.0^{11,15}]heptadecan-14-yl]pentanamido]ethane-1-sulfonate ; Taurolithocholic acid 3-sulfate'	C03642 ; HMDB02580	DB01803; DB00122; DB03589; DB04072; DB04401	9	-196.568	0.578986	0.502283
CEBPZ	STK39	'Oxalacetic acid ; Oxaloacetate'	HMDB00223 ; C00036	DB01803; DB00122; DB03589; DB04072; DB04401	7	-200.894	0.566313	0.441254
CEBPZ	SRC	'4-Imidazolone-5-propanoate ; 4-Imidazolone-5-propionic acid ; 5-Hydroxymethyl-4-methyluracil ; Imidazolelactic acid'	C03680 ; HMDB01014 ; HMDB00544 ; HMDB02320	DB01803; DB00122; DB03589; DB04072; DB04401	9	-246.241	0.562514	0.490483
CEBPZ	CDK2	'Oxalacetic acid ; Oxaloacetate'	HMDB00223 ; C00036	DB01803; DB00122; DB03589; DB04072; DB04401	9	-200.498	0.562478	0.467605
CEBPZ	PTK2	'2-[(4R)-4-[(1S,2S,5R,7R,10R,11S,14R,15R)-2,15-dimethyl-5-(sulfonatooxy)tetracyclo[8.7.0.0^{2,7}.0^{11,15}]heptadecan-14-yl]pentanamido]ethane-1-sulfonate ; Taurolithocholic acid 3-sulfate'	C03642 ; HMDB02580	DB01803; DB00122; DB03589; DB04072; DB04401	9	-194.725	0.560971	0.483556
CEBPZ	PTK2	'Xanthurenic acid ; oxoxanthurenate'	C02470 ;	DB01803; DB00122; DB03589; DB04072; DB04401	8	-200.204	0.55961	0.472819
CEBPZ	EPHB2	'5,6-dihydroxyindole-2-carboxylate ; L-dopachromate ; Melanin'	C04185 ; C01693 ;	DB01803; DB00122; DB03589; DB04072; DB04401	9	-245.623	0.557381	0.485056
CEBPZ	STK3	'Choline'	C00114	DB01803; DB00122; DB03589; DB04072; DB04401	6	-188.682	0.556388	0.477756
CEBPZ	MAPK1	'Choline'	C00114	DB01803; DB00122; DB03589; DB04072; DB04401	7	-188.161	0.550983	0.468649
CEBPZ	GTF2F1	'Lipoic acid ; lipoate'	HMDB01451 ; C16241	DB01803; DB00122; DB03589; DB04072; DB04401	6	-187.923	0.548491	0.45974
CEBPZ	RPS6KA3	'Indoleacetaldehyde ; indol-3-ylacetaldehyde'	HMDB01190 ; C00637	DB01803; DB00122; DB03589; DB04072; DB04401	9	-221.49	0.5469	0.466545
CEBPZ	VRK1	'Choline'	C00114	DB01803; DB00122; DB03589; DB04072; DB04401	7	-187.64	0.545505	0.459534
CEBPZ	OXSR1	'Choline'	C00114	DB01803; DB00122; DB03589; DB04072; DB04401	7	-187.636	0.545459	0.445931
CEBPZ	SRC	[]	[]	[]	2	-228.205	0.361519	0.315676
CEBPZ	PTK2	[]	[]	[]	3	-228.126	0.360567	0.313697
CHD4	CSNK1A1	'3-alpha-hydroxy-5-alpha-androstane-17-one 3-D-glucuronide ; 3alpha-hydroxy-5beta-androstan-17-one 3-glucosiduronic acid ; 5-alpha-Dihydrotestosterone glucuronide ; 5alpha-Dihydrotestosterone glucuronide ; Androsterone glucuronide ; Etiocholanolone glucuronide ; androsterone 3-glucosiduronic acid'	HMDB10365 ; C11136 ; HMDB06203 ; C03033 ; HMDB02829 ; HMDB04484 ; C11135	DB01803; DB01819; DB00122; DB02156; DB02496; DB02522; DB03101; DB03589; DB04034; DB04127; DB04352; DB04401; DB04496; DB00770; DB... <Preview truncated at 128 characters>	7	-230.714	0.667794	0.472596
CHD4	RPS6KA3	'(2S)-1-hydroxy-3-oxooctadecan-2-aminium ; 3-Dehydrosphinganine ; Palmitoylethanolamide ; Sphingosine ; sphingosine(1+)'	C02934 ; HMDB01480 ; HMDB02100 ; HMDB00252 ; C00319	DB01803; DB01819; DB00122; DB02156; DB02496; DB02522; DB03101; DB03589; DB04034; DB04127; DB04352; DB04401; DB04496; DB00770; DB... <Preview truncated at 128 characters>	8	-202.372	0.631015	0.520589
CHD4	MAP2K2	'Galactosylsphingosine ; Glucosylsphingosine ; psychosine(1+)'	HMDB00648 ; HMDB00596 ; C01747	DB01803; DB01819; DB00122; DB02156; DB02496; DB02522; DB03101; DB03589; DB04034; DB04127; DB04352; DB04401; DB04496; DB00770; DB... <Preview truncated at 128 characters>	8	-196.587	0.63088	0.531265
CHD4	FES	'Galactosylsphingosine ; Glucosylsphingosine ; psychosine(1+)'	HMDB00648 ; HMDB00596 ; C01747	DB01803; DB01819; DB00122; DB02156; DB02496; DB02522; DB03101; DB03589; DB04034; DB04127; DB04352; DB04401; DB04496; DB00770; DB... <Preview truncated at 128 characters>	8	-195.177	0.618574	0.520413
CHD4	LCK	'Galactosylsphingosine ; Glucosylsphingosine ; psychosine(1+)'	HMDB00648 ; HMDB00596 ; C01747	DB01803; DB01819; DB00122; DB02156; DB02496; DB02522; DB03101; DB03589; DB04034; DB04127; DB04352; DB04401; DB04496; DB00770; DB... <Preview truncated at 128 characters>	8	-192.796	0.596865	0.4611
CHD4	RPS6KA3	'Galactosylsphingosine ; Glucosylsphingosine ; psychosine(1+)'	HMDB00648 ; HMDB00596 ; C01747	DB01803; DB01819; DB00122; DB02156; DB02496; DB02522; DB03101; DB03589; DB04034; DB04127; DB04352; DB04401; DB04496; DB00770; DB... <Preview truncated at 128 characters>	8	-192.391	0.593046	0.495276
CHD4	STK3	'Galactosylsphingosine ; Glucosylsphingosine ; psychosine(1+)'	HMDB00648 ; HMDB00596 ; C01747	DB01803; DB01819; DB00122; DB02156; DB02496; DB02522; DB03101; DB03589; DB04034; DB04127; DB04352; DB04401; DB04496; DB00770; DB... <Preview truncated at 128 characters>	8	-192.187	0.591111	0.487145
CHD4	RPS6KA3	'PHderiv_3-Phosphonopyruvate'	C02798	DB01803; DB01819; DB00122; DB02156; DB02496; DB02522; DB03101; DB03589; DB04034; DB04127; DB04352; DB04401; DB04496; DB00770; DB... <Preview truncated at 128 characters>	8	-231.844	0.587229	0.503303
CHD4	SRPK2	'3-alpha-hydroxy-5-alpha-androstane-17-one 3-D-glucuronide ; 3alpha-hydroxy-5beta-androstan-17-one 3-glucosiduronic acid ; 5-alpha-Dihydrotestosterone glucuronide ; 5alpha-Dihydrotestosterone glucuronide ; Androsterone glucuronide ; Etiocholanolone glucuronide ; androsterone 3-glucosiduronic acid'	HMDB10365 ; C11136 ; HMDB06203 ; C03033 ; HMDB02829 ; HMDB04484 ; C11135	DB01803; DB01819; DB00122; DB02156; DB02496; DB02522; DB03101; DB03589; DB04034; DB04127; DB04352; DB04401; DB04496; DB00770; DB... <Preview truncated at 128 characters>	7	-220.212	0.586553	0.443239
CHD4	BCKDK	'Galactosylsphingosine ; Glucosylsphingosine ; psychosine(1+)'	HMDB00648 ; HMDB00596 ; C01747	DB01803; DB01819; DB00122; DB02156; DB02496; DB02522; DB03101; DB03589; DB04034; DB04127; DB04352; DB04401; DB04496; DB00770; DB... <Preview truncated at 128 characters>	8	-190.369	0.57345	0.464466
CHD4	RPS6KA3	'5,10-Methylene-THF ; 5,10-Methylenetetrahydrofolate ; 5-Methyldihydrofolic acid'	HMDB01533 ; C00143 ; HMDB06486	DB01803; DB01819; DB00122; DB02156; DB02496; DB02522; DB03101; DB03589; DB04034; DB04127; DB04352; DB04401; DB04496; DB00770; DB... <Preview truncated at 128 characters>	8	-206.94	0.570003	0.435238
CHD4	RPS6KA3	'2'',3''-cyclic UMP(1-) ; Uridine 2'',3''-cyclic phosphate'	C02355 ; HMDB11640	DB01803; DB01819; DB00122; DB02156; DB02496; DB02522; DB03101; DB03589; DB04034; DB04127; DB04352; DB04401; DB04496; DB00770; DB... <Preview truncated at 128 characters>	7	-235.131	0.566322	0.452768
CHD4	SRPK2	'Galactosylsphingosine ; Glucosylsphingosine ; psychosine(1+)'	HMDB00648 ; HMDB00596 ; C01747	DB01803; DB01819; DB00122; DB02156; DB02496; DB02522; DB03101; DB03589; DB04034; DB04127; DB04352; DB04401; DB04496; DB00770; DB... <Preview truncated at 128 characters>	8	-189.4	0.563732	0.473592
CHD4	RPS6KA3	'PHderiv_2-Hydroxy-3-oxosuccinate; Oxaloglycolate'	C03459	DB01803; DB01819; DB00122; DB02156; DB02496; DB02522; DB03101; DB03589; DB04034; DB04127; DB04352; DB04401; DB04496; DB00770; DB... <Preview truncated at 128 characters>	7	-194.762	0.561343	0.471256
CHD4	MAPK1	'Biliverdin ; biliverdin(2-)'	HMDB01008 ; C00500	DB01803; DB01819; DB00122; DB02156; DB02496; DB02522; DB03101; DB03589; DB04034; DB04127; DB04352; DB04401; DB04496; DB00770; DB... <Preview truncated at 128 characters>	9	-200.337	0.560906	0.48126
CHD4	RPS6KA3	'Choline'	C00114	DB01803; DB01819; DB00122; DB02156; DB02496; DB02522; DB03101; DB03589; DB04034; DB04127; DB04352; DB04401; DB04496; DB00770; DB... <Preview truncated at 128 characters>	8	-189.024	0.559902	0.491133
CHD4	MAP2K2	'PHderiv_Oxomalonate; Oxomalonic acid; Ketomalonic acid; Mesoxalic acid'	C00830	DB01803; DB01819; DB00122; DB02156; DB02496; DB02522; DB03101; DB03589; DB04034; DB04127; DB04352; DB04401; DB04496; DB00770; DB... <Preview truncated at 128 characters>	7	-211.148	0.556285	0.468744
CHD4	MAPK1	'(5Z,9E,12S,14Z)-8,11,12-trihydroxyicosa-5,9,14-trienoate ; 11,12,15-THETA ; 11,12,15-TriHETRE ; 11,14,15-THETA ; 11,15-cyclo-8,12,14-trihydroxy-(5Z,9E)-eicosadienoic acid ; 11-Epi-PGF2a ; 11b-PGF2a ; 13,14-Dihydro-15-keto PGF2a ; 20-OH-10,11-dihydro-leukotriene B4 ; 5,9,11-trihydroxyprosta-6E,14Z-dien-1-oate ; 5,9-cyclo-6,8,12-trihydroxy-(10E,14Z)-eicosadienoic acid ; 8-Isoprostaglandin E1 ; 8-I…	; HMDB04684 ; HMDB10170 ; HMDB04694 ; ; HMDB11137 ; HMDB10199 ; HMDB04685 ; ; ; ; HMDB04686 ; HMDB05083 ; HMDB06562 ; HMDB02115 ; C00639 ; HMDB05102 ; HMDB01442 ; HMDB01139 ; HMDB01483 ; HMDB01977 ; HMDB01965 ; C04741 ; C00639 ; ; ;	DB01803; DB01819; DB00122; DB02156; DB02496; DB02522; DB03101; DB03589; DB04034; DB04127; DB04352; DB04401; DB04496; DB00770; DB... <Preview truncated at 128 characters>	9	-216.789	0.555992	0.476596
CHD4	RPS6KA3	'HMDB01186 ; N(1)-acetylsperminium(3+)'	HMDB01186 ; C02567	DB01803; DB01819; DB00122; DB02156; DB02496; DB02522; DB03101; DB03589; DB04034; DB04127; DB04352; DB04401; DB04496; DB00770; DB... <Preview truncated at 128 characters>	8	-211.079	0.555634	0.453251
CHD4	WNK1	'Galactosylsphingosine ; Glucosylsphingosine ; psychosine(1+)'	HMDB00648 ; HMDB00596 ; C01747	DB01803; DB01819; DB00122; DB02156; DB02496; DB02522; DB03101; DB03589; DB04034; DB04127; DB04352; DB04401; DB04496; DB00770; DB... <Preview truncated at 128 characters>	9	-188.512	0.554624	0.474728
CHD4	RPS6KA3	'Deoxyuridine triphosphate ; dUTP'	HMDB01191 ; C00460	DB01803; DB01819; DB00122; DB02156; DB02496; DB02522; DB03101; DB03589; DB04034; DB04127; DB04352; DB04401; DB04496; DB00770; DB... <Preview truncated at 128 characters>	7	-244.552	0.548348	0.470204
CHD4	CDK6	'Galactosylsphingosine ; Glucosylsphingosine ; psychosine(1+)'	HMDB00648 ; HMDB00596 ; C01747	DB01803; DB01819; DB00122; DB02156; DB02496; DB02522; DB03101; DB03589; DB04034; DB04127; DB04352; DB04401; DB04496; DB00770; DB... <Preview truncated at 128 characters>	8	-187.718	0.546333	0.460621
CHD4	RPS6KA3	'2-aminomuconate(2-)'	C02220	DB01803; DB01819; DB00122; DB02156; DB02496; DB02522; DB03101; DB03589; DB04034; DB04127; DB04352; DB04401; DB04496; DB00770; DB... <Preview truncated at 128 characters>	8	-244.31	0.546276	0.441914
CHD4	SRPK2	'Beta-L-arabinose 1-phosphate ; D-Arabinose 5-phosphate ; D-Ribose 5-phosphate ; D-Ribulose 5-phosphate ; D-Xylulose 1-phosphate ; D-ribulose 5-phosphate(2-) ; D-xylulose 5-phosphate(2-) ; Ribose 1-phosphate ; Xylulose 5-phosphate ; alpha-D-Ribose 1-phosphate ; alpha-D-Ribose 5-phosphate'	HMDB12195 ; HMDB11734 ; HMDB01548 ; HMDB00618 ; ; C00199 ; C00231 ; HMDB01489 ; HMDB00868 ; C00620 ; C03736	DB01803; DB01819; DB00122; DB02156; DB02496; DB02522; DB03101; DB03589; DB04034; DB04127; DB04352; DB04401; DB04496; DB00770; DB... <Preview truncated at 128 characters>	8	-226.196	0.537863	0.441966
CHD4	MYLK	'Choline'	C00114	DB01803; DB01819; DB00122; DB02156; DB02496; DB02522; DB03101; DB03589; DB04034; DB04127; DB04352; DB04401; DB04496; DB00770; DB... <Preview truncated at 128 characters>	8	-186.775	0.536267	0.47238
CHD4	OXSR1	'Oxalacetic acid ; Oxaloacetate'	HMDB00223 ; C00036	DB01803; DB01819; DB00122; DB02156; DB02496; DB02522; DB03101; DB03589; DB04034; DB04127; DB04352; DB04401; DB04496; DB00770; DB... <Preview truncated at 128 characters>	7	-197.846	0.535913	0.459671
CHD4	SRPK2	'PHderiv_2-Hydroxy-3-oxosuccinate; Oxaloglycolate'	C03459	DB01803; DB01819; DB00122; DB02156; DB02496; DB02522; DB03101; DB03589; DB04034; DB04127; DB04352; DB04401; DB04496; DB00770; DB... <Preview truncated at 128 characters>	7	-192.079	0.533758	0.451429
CHD4	WNK1	'(2S)-1-hydroxy-3-oxooctadecan-2-aminium ; 3-Dehydrosphinganine ; Palmitoylethanolamide ; Sphingosine ; sphingosine(1+)'	C02934 ; HMDB01480 ; HMDB02100 ; HMDB00252 ; C00319	DB01803; DB01819; DB00122; DB02156; DB02496; DB02522; DB03101; DB03589; DB04034; DB04127; DB04352; DB04401; DB04496; DB00770; DB... <Preview truncated at 128 characters>	9	-192.078	0.533756	0.46045
CHD4	RPS6KA3	'PHderiv_Oxomalonate; Oxomalonic acid; Ketomalonic acid; Mesoxalic acid'	C00830	DB01803; DB01819; DB00122; DB02156; DB02496; DB02522; DB03101; DB03589; DB04034; DB04127; DB04352; DB04401; DB04496; DB00770; DB... <Preview truncated at 128 characters>	8	-208.778	0.533337	0.453205
CHD4	RPS6KA3	'Deoxyinosine'	C05512	DB01803; DB01819; DB00122; DB02156; DB02496; DB02522; DB03101; DB03589; DB04034; DB04127; DB04352; DB04401; DB04496; DB00770; DB... <Preview truncated at 128 characters>	8	-242.776	0.532956	0.45015
CHD4	[]	'3-alpha-hydroxy-5-alpha-androstane-17-one 3-D-glucuronide ; 3alpha-hydroxy-5beta-androstan-17-one 3-glucosiduronic acid ; 5-alpha-Dihydrotestosterone glucuronide ; 5alpha-Dihydrotestosterone glucuronide ; Androsterone glucuronide ; Etiocholanolone glucuronide ; androsterone 3-glucosiduronic acid'	HMDB10365 ; C11136 ; HMDB06203 ; C03033 ; HMDB02829 ; HMDB04484 ; C11135	DB01803; DB01819; DB00122; DB02156; DB02496; DB02522; DB03101; DB03589; DB04034; DB04127; DB04352; DB04401; DB04496; DB00770; DB... <Preview truncated at 128 characters>	5	-215.162	0.521142	0.352954
CHD4	RPS6KA3	[]	[]	[]	2	-234.141	0.429177	0.367641
CHD4	MAP2K2	[]	[]	[]	2	-233.754	0.424995	0.364562
CHD4	LCK	[]	[]	[]	2	-229.085	0.372042	0.319157
CHD4	STK3	[]	[]	[]	2	-228.749	0.368038	0.318463
CHD4	SRPK2	[]	[]	[]	2	-228.685	0.367285	0.312523
CHD4	CSNK2A1	[]	[]	[]	3	-228.416	0.364062	0.308817
CNBP	ILK	'2-Aminobenzoic acid ; 3-Pyridylacetic acid ; anthranilate ; m-Aminobenzoic acid ; p-Aminobenzoic acid'	HMDB01123 ; HMDB01538 ; C00108 ; HMDB01891 ; HMDB01392	DB00119; DB02175; DB02238; DB02461; DB02951; DB03292; DB03544; DB03902; DB03904; DB03937; DB03940; DB04510; DB04522; DB00770; DB... <Preview truncated at 128 characters>	9	-207.73	0.577321	0.244371
CNBP	TGM2	'1-Deoxy-D-xylulose 5-phosphate ; 2-Deoxy-D-ribose 1-phosphate ; 2-deoxy-D-ribose 5-phosphate(2-) ; Deoxyribose 1-phosphate ; Deoxyribose 5-phosphate'	HMDB01213 ; C00672 ; C00673 ; HMDB01351 ; HMDB01031	DB00119; DB02175; DB02238; DB02461; DB02951; DB03292; DB03544; DB03902; DB03904; DB03937; DB03940; DB04510; DB04522; DB00770; DB... <Preview truncated at 128 characters>	9	-195.384	0.567496	0.235344
CNBP	TGM2	'O-Phosphohomoserine ; O-Phosphothreonine ; O-phosphonato-L-homoserine(2-)'	HMDB03484 ; HMDB11185 ; C01102	DB00119; DB02175; DB02238; DB02461; DB02951; DB03292; DB03544; DB03902; DB03904; DB03937; DB03940; DB04510; DB04522; DB00770; DB... <Preview truncated at 128 characters>	9	-217.146	0.559277	0.229849
CNBP	ILK	'HMDB03269 ; PHderiv_Oxalate; Oxalic acid; Ethanedioic acid'	HMDB03269 ; C00209	DB00119; DB02175; DB02238; DB02461; DB02951; DB03292; DB03544; DB03902; DB03904; DB03937; DB03940; DB04510; DB04522; DB00770; DB... <Preview truncated at 128 characters>	9	-215.755	0.546315	0.224273
CNBP	STK3	'2-Oxo-4-methylthiobutanoic acid ; 2-keto-4-methylthiobutyrate'	HMDB01553 ; C01180	DB00119; DB02175; DB02238; DB02461; DB02951; DB03292; DB03544; DB03902; DB03904; DB03937; DB03940; DB04510; DB04522; DB00770; DB... <Preview truncated at 128 characters>	8	-226.323	0.539035	0.203129
CNBP	AXL	'O-Phosphohomoserine ; O-Phosphothreonine ; O-phosphonato-L-homoserine(2-)'	HMDB03484 ; HMDB11185 ; C01102	DB00119; DB02175; DB02238; DB02461; DB02951; DB03292; DB03544; DB03902; DB03904; DB03937; DB03940; DB04510; DB04522; DB00770; DB... <Preview truncated at 128 characters>	9	-214.035	0.529764	0.207709
CNBP	ZAP70	'Galactosylsphingosine ; Glucosylsphingosine ; psychosine(1+)'	HMDB00648 ; HMDB00596 ; C01747	DB00119; DB02175; DB02238; DB02461; DB02951; DB03292; DB03544; DB03902; DB03904; DB03937; DB03940; DB04510; DB04522; DB00770; DB... <Preview truncated at 128 characters>	9	-185.388	0.52107	0.199112
CNBP	AXL	'Galactosylsphingosine ; Glucosylsphingosine ; psychosine(1+)'	HMDB00648 ; HMDB00596 ; C01747	DB00119; DB02175; DB02238; DB02461; DB02951; DB03292; DB03544; DB03902; DB03904; DB03937; DB03940; DB04510; DB04522; DB00770; DB... <Preview truncated at 128 characters>	9	-185.123	0.518103	0.192752
CNBP	STK3	'(24R)-Cholest-5-ene-3-beta,24-diol ; (24S)-24-hydroxycholesterol ; 20&#945 ; 20-hydroxycholesterol ; 22b-Hydroxycholesterol ; 24-Hydroxycholesterol ; 25-Hydroxycholesterol ; 25-hydroxycholesterol ; 26-hydroxycholesterol ; 27-Hydroxycholesterol ; 7a-Hydroxy-5b-cholestan-3-one ; 7a-Hydroxycholesterol ; 7alpha-hydroxy-5beta-cholestan-3-one ; 7b-Hydroxycholesterol ; Delta-Tocopherol'	HMDB11643 ; C13550 ; HMDB06283 ; C05500 ; HMDB04035 ; HMDB01419 ; HMDB06247 ; C15519 ; C15610 ; HMDB02103 ; HMDB06892 ; HMDB01496 ; C05451 ; HMDB06119 ; HMDB02902	DB00119; DB02175; DB02238; DB02461; DB02951; DB03292; DB03544; DB03902; DB03904; DB03937; DB03940; DB04510; DB04522; DB00770; DB... <Preview truncated at 128 characters>	7	-218.257	0.515997	0.210133
CNBP	PKN2	'dCDP'	C00705	DB00119; DB02175; DB02238; DB02461; DB02951; DB03292; DB03544; DB03902; DB03904; DB03937; DB03940; DB04510; DB04522; DB00770; DB... <Preview truncated at 128 characters>	9	-240.778	0.515014	0.207246
CNBP	ILK	'(5Z,9E,12S,14Z)-8,11,12-trihydroxyicosa-5,9,14-trienoate ; 11,12,15-THETA ; 11,12,15-TriHETRE ; 11,14,15-THETA ; 11,15-cyclo-8,12,14-trihydroxy-(5Z,9E)-eicosadienoic acid ; 11-Epi-PGF2a ; 11b-PGF2a ; 13,14-Dihydro-15-keto PGF2a ; 20-OH-10,11-dihydro-leukotriene B4 ; 5,9,11-trihydroxyprosta-6E,14Z-dien-1-oate ; 5,9-cyclo-6,8,12-trihydroxy-(10E,14Z)-eicosadienoic acid ; 8-Isoprostaglandin E1 ; 8-I…	; HMDB04684 ; HMDB10170 ; HMDB04694 ; ; HMDB11137 ; HMDB10199 ; HMDB04685 ; ; ; ; HMDB04686 ; HMDB05083 ; HMDB06562 ; HMDB02115 ; C00639 ; HMDB05102 ; HMDB01442 ; HMDB01139 ; HMDB01483 ; HMDB01977 ; HMDB01965 ; C04741 ; C00639 ; ; ;	DB00119; DB02175; DB02238; DB02461; DB02951; DB03292; DB03544; DB03902; DB03904; DB03937; DB03940; DB04510; DB04522; DB00770; DB... <Preview truncated at 128 characters>	9	-212.434	0.513815	0.202376
CNBP	MAP2K1	'dCDP'	C00705	DB00119; DB02175; DB02238; DB02461; DB02951; DB03292; DB03544; DB03902; DB03904; DB03937; DB03940; DB04510; DB04522; DB00770; DB... <Preview truncated at 128 characters>	9	-240.613	0.513505	0.202083
CNBP	CSNK2B	'HMDB03269 ; PHderiv_Oxalate; Oxalic acid; Ethanedioic acid'	HMDB03269 ; C00209	DB00119; DB02175; DB02238; DB02461; DB02951; DB03292; DB03544; DB03902; DB03904; DB03937; DB03940; DB04510; DB04522; DB00770; DB... <Preview truncated at 128 characters>	9	-212.091	0.510336	0.206759
CNBP	COL4A3BP	'dCDP'	C00705	DB00119; DB02175; DB02238; DB02461; DB02951; DB03292; DB03544; DB03902; DB03904; DB03937; DB03940; DB04510; DB04522; DB00770; DB... <Preview truncated at 128 characters>	9	-240.269	0.510332	0.206923
CNBP	STK24	'HMDB03269 ; PHderiv_Oxalate; Oxalic acid; Ethanedioic acid'	HMDB03269 ; C00209	DB00119; DB02175; DB02238; DB02461; DB02951; DB03292; DB03544; DB03902; DB03904; DB03937; DB03940; DB04510; DB04522; DB00770; DB... <Preview truncated at 128 characters>	9	-211.978	0.509182	0.198781
CNBP	CASK	'5a-Cholesta-8,24-dien-3-one ; 7-Dehydrodesmosterol ; 7-dehydrodesmosterol ; Cholesta-4,6-dien-3-one ; cholesta-5,7,24-trien-3beta-ol ; zymosterol intermediate 2'	HMDB01093 ; HMDB03896 ; C05107 ; HMDB02394 ; C05107 ; C05437	DB00119; DB02175; DB02238; DB02461; DB02951; DB03292; DB03544; DB03902; DB03904; DB03937; DB03940; DB04510; DB04522; DB00770; DB... <Preview truncated at 128 characters>	9	-205.875	0.5036	0.203166
CNBP	STK3	'5a-Cholesta-8,24-dien-3-one ; 7-Dehydrodesmosterol ; 7-dehydrodesmosterol ; Cholesta-4,6-dien-3-one ; cholesta-5,7,24-trien-3beta-ol ; zymosterol intermediate 2'	HMDB01093 ; HMDB03896 ; C05107 ; HMDB02394 ; C05107 ; C05437	DB00119; DB02175; DB02238; DB02461; DB02951; DB03292; DB03544; DB03902; DB03904; DB03937; DB03940; DB04510; DB04522; DB00770; DB... <Preview truncated at 128 characters>	7	-205.865	0.503501	0.203632
CNBP	AXL	'Urea'	C00086	DB00119; DB02175; DB02238; DB02461; DB02951; DB03292; DB03544; DB03902; DB03904; DB03937; DB03940; DB04510; DB04522; DB00770; DB... <Preview truncated at 128 characters>	9	-216.924	0.502649	0.194932
CNBP	MERTK	'HMDB03269 ; PHderiv_Oxalate; Oxalic acid; Ethanedioic acid'	HMDB03269 ; C00209	DB00119; DB02175; DB02238; DB02461; DB02951; DB03292; DB03544; DB03902; DB03904; DB03937; DB03940; DB04510; DB04522; DB00770; DB... <Preview truncated at 128 characters>	9	-211.083	0.499938	0.196464
CNBP	AXL	'Biliverdin ; biliverdin(2-)'	HMDB01008 ; C00500	DB00119; DB02175; DB02238; DB02461; DB02951; DB03292; DB03544; DB03902; DB03904; DB03937; DB03940; DB04510; DB04522; DB00770; DB... <Preview truncated at 128 characters>	9	-194.437	0.499394	0.200193
CNBP	STK3	[]	[]	[]	2	-227.548	0.353563	0.136462
CNBP	ROCK2	[]	[]	[]	2	-226.968	0.346451	0.136772
COPS5	MERTK	'(2S,3R)-3-hydroxybutane-1,2,3-tricarboxylate ; 2-Methylcitric acid ; 2-methylcitrate(3-) ; Homocitric acid ; Methylisocitric acid'	C04593 ; HMDB00379 ; ; HMDB03518 ; HMDB06471	DB02156; DB02368; DB02461; DB02522; DB03292; DB00138; DB03544; DB03590; DB03937; DB04072; DB04075; DB04167; DB04252; DB04510; DB... <Preview truncated at 128 characters>	9	-174.183	0.3785	0.201847
COPS5	NME1	'Adenine'	C00147	DB02156; DB02368; DB02461; DB02522; DB03292; DB00138; DB03544; DB03590; DB03937; DB04072; DB04075; DB04167; DB04252; DB04510; DB... <Preview truncated at 128 characters>	8	-189.723	0.374807	0.185883
COPS5	YES1	'Galactosylsphingosine ; Glucosylsphingosine ; psychosine(1+)'	HMDB00648 ; HMDB00596 ; C01747	DB02156; DB02368; DB02461; DB02522; DB03292; DB00138; DB03544; DB03590; DB03937; DB04072; DB04075; DB04167; DB04252; DB04510; DB... <Preview truncated at 128 characters>	9	-172.593	0.355079	0.208109
COPS5	MERTK	'PHderiv_3-Sulfopyruvate; 3-Sulfopyruvic acid'	C05528	DB02156; DB02368; DB02461; DB02522; DB03292; DB00138; DB03544; DB03590; DB03937; DB04072; DB04075; DB04167; DB04252; DB04510; DB... <Preview truncated at 128 characters>	9	-188.112	0.352516	0.195809
COPS5	ALDOA	'1-Deoxy-D-xylulose 5-phosphate ; 2-Deoxy-D-ribose 1-phosphate ; 2-deoxy-D-ribose 5-phosphate(2-) ; Deoxyribose 1-phosphate ; Deoxyribose 5-phosphate'	HMDB01213 ; C00672 ; C00673 ; HMDB01351 ; HMDB01031	DB02156; DB02368; DB02461; DB02522; DB03292; DB00138; DB03544; DB03590; DB03937; DB04072; DB04075; DB04167; DB04252; DB04510; DB... <Preview truncated at 128 characters>	9	-177.222	0.346486	0.179273
COPS5	YES1	'5-Tetradecenoic acid ; 5Z-Tetradecenoic acid ; Myristoleic acid ; Tsuzuic acid ; tetradecenoate (n-C14:1) ; trans-Tetra-dec-2-enoic acid'	HMDB00499 ; HMDB00521 ; HMDB02000 ; HMDB05051 ; C08322 ; HMDB10732	DB02156; DB02368; DB02461; DB02522; DB03292; DB00138; DB03544; DB03590; DB03937; DB04072; DB04075; DB04167; DB04252; DB04510; DB... <Preview truncated at 128 characters>	9	-213.772	0.340744	0.190214
COPS5	YES1	'1-Deoxy-D-xylulose 5-phosphate ; 2-Deoxy-D-ribose 1-phosphate ; 2-deoxy-D-ribose 5-phosphate(2-) ; Deoxyribose 1-phosphate ; Deoxyribose 5-phosphate'	HMDB01213 ; C00672 ; C00673 ; HMDB01351 ; HMDB01031	DB02156; DB02368; DB02461; DB02522; DB03292; DB00138; DB03544; DB03590; DB03937; DB04072; DB04075; DB04167; DB04252; DB04510; DB... <Preview truncated at 128 characters>	9	-176.638	0.337755	0.179887
COPS5	CDK1	'PHderiv_3-Sulfopyruvate; 3-Sulfopyruvic acid'	C05528	DB02156; DB02368; DB02461; DB02522; DB03292; DB00138; DB03544; DB03590; DB03937; DB04072; DB04075; DB04167; DB04252; DB04510; DB... <Preview truncated at 128 characters>	9	-186.935	0.335733	0.17994
COPS5	MERTK	'2-Oxoarginine ; 5-guanidino-2-oxopentanoic acid'	HMDB04225 ; C03771	DB02156; DB02368; DB02461; DB02522; DB03292; DB00138; DB03544; DB03590; DB03937; DB04072; DB04075; DB04167; DB04252; DB04510; DB... <Preview truncated at 128 characters>	9	-218.482	0.332481	0.184476
COPS5	STK3	'2-[(4R)-4-[(1S,2S,5R,7R,10R,11S,14R,15R)-2,15-dimethyl-5-(sulfonatooxy)tetracyclo[8.7.0.0^{2,7}.0^{11,15}]heptadecan-14-yl]pentanamido]ethane-1-sulfonate ; Taurolithocholic acid 3-sulfate'	C03642 ; HMDB02580	DB02156; DB02368; DB02461; DB02522; DB03292; DB00138; DB03544; DB03590; DB03937; DB04072; DB04075; DB04167; DB04252; DB04510; DB... <Preview truncated at 128 characters>	7	-176.287	0.33245	0.187172
COPS5	CSNK1A1	'2-[(4R)-4-[(1S,2S,5R,7R,10R,11S,14R,15R)-2,15-dimethyl-5-(sulfonatooxy)tetracyclo[8.7.0.0^{2,7}.0^{11,15}]heptadecan-14-yl]pentanamido]ethane-1-sulfonate ; Taurolithocholic acid 3-sulfate'	C03642 ; HMDB02580	DB02156; DB02368; DB02461; DB02522; DB03292; DB00138; DB03544; DB03590; DB03937; DB04072; DB04075; DB04167; DB04252; DB04510; DB... <Preview truncated at 128 characters>	6	-176.162	0.330552	0.171712
COPS5	CDK1	'Quinolinic acid ; quinolinate(2-)'	HMDB00232 ; C03722	DB02156; DB02368; DB02461; DB02522; DB03292; DB00138; DB03544; DB03590; DB03937; DB04072; DB04075; DB04167; DB04252; DB04510; DB... <Preview truncated at 128 characters>	8	-181.337	0.330229	0.186451
COPS5	CSNK1A1	'PHderiv_3-Sulfopyruvate; 3-Sulfopyruvic acid'	C05528	DB02156; DB02368; DB02461; DB02522; DB03292; DB00138; DB03544; DB03590; DB03937; DB04072; DB04075; DB04167; DB04252; DB04510; DB... <Preview truncated at 128 characters>	9	-186.442	0.328577	0.181016
COPS5	EGFR	'Phosphoenolpyruvate'	C00074	DB02156; DB02368; DB02461; DB02522; DB03292; DB00138; DB03544; DB03590; DB03937; DB04072; DB04075; DB04167; DB04252; DB04510; DB... <Preview truncated at 128 characters>	9	-207.477	0.328009	0.184692
COPS5	EPHA2	'Glutarylglycine ; HMDB01138 ; N-acetyl-L-glutamate(2-)'	HMDB00590 ; HMDB01138 ; C00624	DB02156; DB02368; DB02461; DB02522; DB03292; DB00138; DB03544; DB03590; DB03937; DB04072; DB04075; DB04167; DB04252; DB04510; DB... <Preview truncated at 128 characters>	9	-196.893	0.327941	0.186598
COPS5	CSNK1A1	'L-Cystine ; L-cystine'	HMDB00192 ; C00491	DB02156; DB02368; DB02461; DB02522; DB03292; DB00138; DB03544; DB03590; DB03937; DB04072; DB04075; DB04167; DB04252; DB04510; DB... <Preview truncated at 128 characters>	9	-175.985	0.327862	0.176501
COPS5	YES1	'O-Phosphohomoserine ; O-Phosphothreonine ; O-phosphonato-L-homoserine(2-)'	HMDB03484 ; HMDB11185 ; C01102	DB02156; DB02368; DB02461; DB02522; DB03292; DB00138; DB03544; DB03590; DB03937; DB04072; DB04075; DB04167; DB04252; DB04510; DB... <Preview truncated at 128 characters>	6	-196.804	0.326688	0.187097
COPS5	MERTK	'4-nitrophenyl phosphate(2-)'	C03360	DB02156; DB02368; DB02461; DB02522; DB03292; DB00138; DB03544; DB03590; DB03937; DB04072; DB04075; DB04167; DB04252; DB04510; DB... <Preview truncated at 128 characters>	9	-212.605	0.325487	0.180265
COPS5	MAP2K2	'Phosphoenolpyruvate'	C00074	DB02156; DB02368; DB02461; DB02522; DB03292; DB00138; DB03544; DB03590; DB03937; DB04072; DB04075; DB04167; DB04252; DB04510; DB... <Preview truncated at 128 characters>	8	-207.171	0.323885	0.178628
COPS5	EGFR	'Citraconic acid ; Glutaconic acid ; Itaconic acid ; Mesaconate ; Mesaconic acid ; itaconate(2-)'	HMDB00634 ; HMDB00620 ; HMDB02092 ; C01732 ; HMDB00749 ; C00490	DB02156; DB02368; DB02461; DB02522; DB03292; DB00138; DB03544; DB03590; DB03937; DB04072; DB04075; DB04167; DB04252; DB04510; DB... <Preview truncated at 128 characters>	9	-223.138	0.323489	0.180948
COPS5	MERTK	'L-Cystine ; L-cystine'	HMDB00192 ; C00491	DB02156; DB02368; DB02461; DB02522; DB03292; DB00138; DB03544; DB03590; DB03937; DB04072; DB04075; DB04167; DB04252; DB04510; DB... <Preview truncated at 128 characters>	9	-175.598	0.321922	0.180455
COPS5	EIF2AK2	'oxalatosuccinate(3-)'	C05379	DB02156; DB02368; DB02461; DB02522; DB03292; DB00138; DB03544; DB03590; DB03937; DB04072; DB04075; DB04167; DB04252; DB04510; DB... <Preview truncated at 128 characters>	9	-185.972	0.321687	0.174367
COPS5	MERTK	'1-Deoxy-D-xylulose 5-phosphate ; 2-Deoxy-D-ribose 1-phosphate ; 2-deoxy-D-ribose 5-phosphate(2-) ; Deoxyribose 1-phosphate ; Deoxyribose 5-phosphate'	HMDB01213 ; C00672 ; C00673 ; HMDB01351 ; HMDB01031	DB02156; DB02368; DB02461; DB02522; DB03292; DB00138; DB03544; DB03590; DB03937; DB04072; DB04075; DB04167; DB04252; DB04510; DB... <Preview truncated at 128 characters>	9	-175.501	0.320427	0.170923
COPS5	PTK2	'L-Cystine ; L-cystine'	HMDB00192 ; C00491	DB02156; DB02368; DB02461; DB02522; DB03292; DB00138; DB03544; DB03590; DB03937; DB04072; DB04075; DB04167; DB04252; DB04510; DB... <Preview truncated at 128 characters>	9	-175.422	0.319211	0.176295
COPS5	CKB	'1-Deoxy-D-xylulose 5-phosphate ; 2-Deoxy-D-ribose 1-phosphate ; 2-deoxy-D-ribose 5-phosphate(2-) ; Deoxyribose 1-phosphate ; Deoxyribose 5-phosphate'	HMDB01213 ; C00672 ; C00673 ; HMDB01351 ; HMDB01031	DB02156; DB02368; DB02461; DB02522; DB03292; DB00138; DB03544; DB03590; DB03937; DB04072; DB04075; DB04167; DB04252; DB04510; DB... <Preview truncated at 128 characters>	9	-175.419	0.319157	0.171514
COPS5	CAD	'(2S,3R)-3-hydroxybutane-1,2,3-tricarboxylate ; 2-Methylcitric acid ; 2-methylcitrate(3-) ; Homocitric acid ; Methylisocitric acid'	C04593 ; HMDB00379 ; ; HMDB03518 ; HMDB06471	DB02156; DB02368; DB02461; DB02522; DB03292; DB00138; DB03544; DB03590; DB03937; DB04072; DB04075; DB04167; DB04252; DB04510; DB... <Preview truncated at 128 characters>	9	-170.215	0.318412	0.173015
CRABP2	HSPA5	'Quinolinic acid ; quinolinate(2-)'	HMDB00232 ; C03722	DB01803; DB01833; DB00122; DB00125; DB00128; DB02517; DB00130; DB02987; DB03091; DB03134; DB03144; DB03500; DB03801; DB00142; DB... <Preview truncated at 128 characters>	9	-195.509	0.511175	0.443738
CRABP2	HSPA5	'D-Glyceraldehyde 3-phosphate ; Dihydroxyacetone phosphate ; Glyceraldehyde 3-phosphate'	HMDB01112 ; C00111 ; C00661	DB01803; DB01833; DB00122; DB00125; DB00128; DB02517; DB00130; DB02987; DB03091; DB03134; DB03144; DB03500; DB03801; DB00142; DB... <Preview truncated at 128 characters>	8	-206.36	0.508696	0.402325
CRABP2	WNK1	'3-Methoxytyramine ; 4-Methoxytyramine ; Phenylephrine ; p-Synephrine'	C05587 ; HMDB12162 ; HMDB02182 ; HMDB04826	DB01803; DB01833; DB00122; DB00125; DB00128; DB02517; DB00130; DB02987; DB03091; DB03134; DB03144; DB03500; DB03801; DB00142; DB... <Preview truncated at 128 characters>	8	-195.144	0.5072	0.42852
CRABP2	MAPK14	'3-Methoxytyramine ; 4-Methoxytyramine ; Phenylephrine ; p-Synephrine'	C05587 ; HMDB12162 ; HMDB02182 ; HMDB04826	DB01803; DB01833; DB00122; DB00125; DB00128; DB02517; DB00130; DB02987; DB03091; DB03134; DB03144; DB03500; DB03801; DB00142; DB... <Preview truncated at 128 characters>	6	-192.405	0.476276	0.411117
CRABP2	NME2	'3-Methoxytyramine ; 4-Methoxytyramine ; Phenylephrine ; p-Synephrine'	C05587 ; HMDB12162 ; HMDB02182 ; HMDB04826	DB01803; DB01833; DB00122; DB00125; DB00128; DB02517; DB00130; DB02987; DB03091; DB03134; DB03144; DB03500; DB03801; DB00142; DB... <Preview truncated at 128 characters>	6	-191.995	0.471478	0.402375
CRABP2	HSPA5	'Galactosylsphingosine ; Glucosylsphingosine ; psychosine(1+)'	HMDB00648 ; HMDB00596 ; C01747	DB01803; DB01833; DB00122; DB00125; DB00128; DB02517; DB00130; DB02987; DB03091; DB03134; DB03144; DB03500; DB03801; DB00142; DB... <Preview truncated at 128 characters>	8	-181.073	0.470512	0.413115
CRABP2	WNK1	'Choline'	C00114	DB01803; DB01833; DB00122; DB00125; DB00128; DB02517; DB00130; DB02987; DB03091; DB03134; DB03144; DB03500; DB03801; DB00142; DB... <Preview truncated at 128 characters>	7	-180.823	0.467422	0.388321
CRABP2	CKM	'Argininic acid ; Citrulline ; L-citrulline'	HMDB03148 ; HMDB00904 ; C00327	DB01803; DB01833; DB00122; DB00125; DB00128; DB02517; DB00130; DB02987; DB03091; DB03134; DB03144; DB03500; DB03801; DB00142; DB... <Preview truncated at 128 characters>	8	-190.735	0.456466	0.376484
CRABP2	HSPA5	'Choline'	C00114	DB01803; DB01833; DB00122; DB00125; DB00128; DB02517; DB00130; DB02987; DB03091; DB03134; DB03144; DB03500; DB03801; DB00142; DB... <Preview truncated at 128 characters>	6	-179.793	0.45452	0.388088
CRABP2	HSPA5	'(2S)-1-hydroxy-3-oxooctadecan-2-aminium ; 3-Dehydrosphinganine ; Palmitoylethanolamide ; Sphingosine ; sphingosine(1+)'	C02934 ; HMDB01480 ; HMDB02100 ; HMDB00252 ; C00319	DB01803; DB01833; DB00122; DB00125; DB00128; DB02517; DB00130; DB02987; DB03091; DB03134; DB03144; DB03500; DB03801; DB00142; DB... <Preview truncated at 128 characters>	6	-184.632	0.44778	0.360513
CRABP2	CASK	'3-Methoxytyramine ; 4-Methoxytyramine ; Phenylephrine ; p-Synephrine'	C05587 ; HMDB12162 ; HMDB02182 ; HMDB04826	DB01803; DB01833; DB00122; DB00125; DB00128; DB02517; DB00130; DB02987; DB03091; DB03134; DB03144; DB03500; DB03801; DB00142; DB... <Preview truncated at 128 characters>	6	-189.832	0.445448	0.381682
CRABP2	COL4A3BP	'Nordazepam'	C07486	DB01803; DB01833; DB00122; DB00125; DB00128; DB02517; DB00130; DB02987; DB03091; DB03134; DB03144; DB03500; DB03801; DB00142; DB... <Preview truncated at 128 characters>	9	-205.536	0.438683	0.376506
CRABP2	HSPA5	'Behenic acid ; behenate'	C08281 ; C08281	DB01803; DB01833; DB00122; DB00125; DB00128; DB02517; DB00130; DB02987; DB03091; DB03134; DB03144; DB03500; DB03801; DB00142; DB... <Preview truncated at 128 characters>	7	-194.469	0.436083	0.341193
CRABP2	HSPA5	'Aminoadipic acid ; L-2-aminoadipate(1-)'	HMDB00510 ; C00956	DB01803; DB01833; DB00122; DB00125; DB00128; DB02517; DB00130; DB02987; DB03091; DB03134; DB03144; DB03500; DB03801; DB00142; DB... <Preview truncated at 128 characters>	7	-232.74	0.435589	0.3307
CRABP2	STK10	'3-Methoxytyramine ; 4-Methoxytyramine ; Phenylephrine ; p-Synephrine'	C05587 ; HMDB12162 ; HMDB02182 ; HMDB04826	DB01803; DB01833; DB00122; DB00125; DB00128; DB02517; DB00130; DB02987; DB03091; DB03134; DB03144; DB03500; DB03801; DB00142; DB... <Preview truncated at 128 characters>	9	-188.883	0.43363	0.377923
CRABP2	STK24	'3-Methoxytyramine ; 4-Methoxytyramine ; Phenylephrine ; p-Synephrine'	C05587 ; HMDB12162 ; HMDB02182 ; HMDB04826	DB01803; DB01833; DB00122; DB00125; DB00128; DB02517; DB00130; DB02987; DB03091; DB03134; DB03144; DB03500; DB03801; DB00142; DB... <Preview truncated at 128 characters>	6	-188.808	0.432684	0.373784
CRABP2	CKM	'3-Methoxytyramine ; 4-Methoxytyramine ; Phenylephrine ; p-Synephrine'	C05587 ; HMDB12162 ; HMDB02182 ; HMDB04826	DB01803; DB01833; DB00122; DB00125; DB00128; DB02517; DB00130; DB02987; DB03091; DB03134; DB03144; DB03500; DB03801; DB00142; DB... <Preview truncated at 128 characters>	6	-188.5	0.428788	0.367217
CRABP2	PRPF4B	'Nordazepam'	C07486	DB01803; DB01833; DB00122; DB00125; DB00128; DB02517; DB00130; DB02987; DB03091; DB03134; DB03144; DB03500; DB03801; DB00142; DB... <Preview truncated at 128 characters>	9	-204.524	0.426724	0.36783
CRABP2	HSPA5	'(+)-gama-tocopherol ; (22Alpha)-hydroxy-5alpha-campestan-3-one ; Beta-tocopherol ; Gama-Tocopherol ; beta-tocopherol ; gamma-tocopherol'	; HMDB12112 ; HMDB06335 ; HMDB01492 ; C14152 ; C02483	DB01803; DB01833; DB00122; DB00125; DB00128; DB02517; DB00130; DB02987; DB03091; DB03134; DB03144; DB03500; DB03801; DB00142; DB... <Preview truncated at 128 characters>	7	-231.813	0.425625	0.329944
CRABP2	SRC	'3-Methoxytyramine ; 4-Methoxytyramine ; Phenylephrine ; p-Synephrine'	C05587 ; HMDB12162 ; HMDB02182 ; HMDB04826	DB01803; DB01833; DB00122; DB00125; DB00128; DB02517; DB00130; DB02987; DB03091; DB03134; DB03144; DB03500; DB03801; DB00142; DB... <Preview truncated at 128 characters>	6	-188.154	0.424381	0.36689
CRABP2	CAD	'Nordazepam'	C07486	DB01803; DB01833; DB00122; DB00125; DB00128; DB02517; DB00130; DB02987; DB03091; DB03134; DB03144; DB03500; DB03801; DB00142; DB... <Preview truncated at 128 characters>	9	-204.099	0.421624	0.366296
CRABP2	CSNK2B	'Nordazepam'	C07486	DB01803; DB01833; DB00122; DB00125; DB00128; DB02517; DB00130; DB02987; DB03091; DB03134; DB03144; DB03500; DB03801; DB00142; DB... <Preview truncated at 128 characters>	9	-204.027	0.420753	0.360965
CRABP2	CDK6	'3-Methoxytyramine ; 4-Methoxytyramine ; Phenylephrine ; p-Synephrine'	C05587 ; HMDB12162 ; HMDB02182 ; HMDB04826	DB01803; DB01833; DB00122; DB00125; DB00128; DB02517; DB00130; DB02987; DB03091; DB03134; DB03144; DB03500; DB03801; DB00142; DB... <Preview truncated at 128 characters>	6	-187.857	0.420575	0.360684
CRABP2	HSPA5	'21-hydroxyallopregnanolone ; Tetrahydrodeoxycorticosterone'	C13713 ; HMDB00879	DB01803; DB01833; DB00122; DB00125; DB00128; DB02517; DB00130; DB02987; DB03091; DB03134; DB03144; DB03500; DB03801; DB00142; DB... <Preview truncated at 128 characters>	8	-231.334	0.420416	0.360795
CRABP2	WNK1	'Quinolinic acid ; quinolinate(2-)'	HMDB00232 ; C03722	DB01803; DB01833; DB00122; DB00125; DB00128; DB02517; DB00130; DB02987; DB03091; DB03134; DB03144; DB03500; DB03801; DB00142; DB... <Preview truncated at 128 characters>	7	-187.771	0.419467	0.363186
CRABP2	GTF2F1	'(R)-2,3-Dihydroxy-isovalerate ; 1-Deoxy-D-xylulose ; 2,3-Dihydroxyvaleric acid ; 2-deoxy-D-ribose ; Deoxyribose'	HMDB12141 ; HMDB01292 ; HMDB00421 ; C01801 ; HMDB03224	DB01803; DB01833; DB00122; DB00125; DB00128; DB02517; DB00130; DB02987; DB03091; DB03134; DB03144; DB03500; DB03801; DB00142; DB... <Preview truncated at 128 characters>	9	-198.274	0.416477	0.352551
CRABP2	HSPA5	'Tetracosanoic acid ; lignocerate'	HMDB02003 ; C08320	DB01803; DB01833; DB00122; DB00125; DB00128; DB02517; DB00130; DB02987; DB03091; DB03134; DB03144; DB03500; DB03801; DB00142; DB... <Preview truncated at 128 characters>	7	-192.883	0.416304	0.350463
CRABP2	HSPA5	'Selenocystathionine'	C05699	DB01803; DB01833; DB00122; DB00125; DB00128; DB02517; DB00130; DB02987; DB03091; DB03134; DB03144; DB03500; DB03801; DB00142; DB... <Preview truncated at 128 characters>	8	-230.876	0.415384	0.359668
CRABP2	OXSR1	'3-Methoxytyramine ; 4-Methoxytyramine ; Phenylephrine ; p-Synephrine'	C05587 ; HMDB12162 ; HMDB02182 ; HMDB04826	DB01803; DB01833; DB00122; DB00125; DB00128; DB02517; DB00130; DB02987; DB03091; DB03134; DB03144; DB03500; DB03801; DB00142; DB... <Preview truncated at 128 characters>	6	-187.347	0.413972	0.353104
CRABP2	TGM2	'3-Methoxytyramine ; 4-Methoxytyramine ; Phenylephrine ; p-Synephrine'	C05587 ; HMDB12162 ; HMDB02182 ; HMDB04826	DB01803; DB01833; DB00122; DB00125; DB00128; DB02517; DB00130; DB02987; DB03091; DB03134; DB03144; DB03500; DB03801; DB00142; DB... <Preview truncated at 128 characters>	6	-187.241	0.41258	0.353445
CRABP2	HSPA5	'Argininic acid ; Citrulline ; L-citrulline'	HMDB03148 ; HMDB00904 ; C00327	DB01803; DB01833; DB00122; DB00125; DB00128; DB02517; DB00130; DB02987; DB03091; DB03134; DB03144; DB03500; DB03801; DB00142; DB... <Preview truncated at 128 characters>	8	-187.194	0.411969	0.335965
CRABP2	HSPA5	'Histamine ; histamium'	HMDB00870 ; C00388	DB01803; DB01833; DB00122; DB00125; DB00128; DB02517; DB00130; DB02987; DB03091; DB03134; DB03144; DB03500; DB03801; DB00142; DB... <Preview truncated at 128 characters>	9	-224.885	0.409807	0.35276
CRABP2	HSPA5	'Acetylglycine ; L-2-Amino-3-oxobutanoic acid ; L-2-amino-3-oxobutanoic acid ; L-Aspartate-semialdehyde'	HMDB00532 ; HMDB06454 ; C03508 ; HMDB12249	DB01803; DB01833; DB00122; DB00125; DB00128; DB02517; DB00130; DB02987; DB03091; DB03134; DB03144; DB03500; DB03801; DB00142; DB... <Preview truncated at 128 characters>	8	-230.148	0.407302	0.350155
CRABP2	PKN2	'Nordazepam'	C07486	DB01803; DB01833; DB00122; DB00125; DB00128; DB02517; DB00130; DB02987; DB03091; DB03134; DB03144; DB03500; DB03801; DB00142; DB... <Preview truncated at 128 characters>	9	-202.912	0.407146	0.349781
CRABP2	[]	'3-Methoxytyramine ; 4-Methoxytyramine ; Phenylephrine ; p-Synephrine'	C05587 ; HMDB12162 ; HMDB02182 ; HMDB04826	DB01803; DB01833; DB00122; DB00125; DB00128; DB02517; DB00130; DB02987; DB03091; DB03134; DB03144; DB03500; DB03801; DB00142; DB... <Preview truncated at 128 characters>	5	-185.577	0.362758	0.313841
CRABP2	HSPA5	[]	[]	[]	2	-224.043	0.309364	0.265619
CTBP1	CAD	'S-Sulfo-L-cysteine'	C05824	DB01803; DB00122; DB02334; DB02448; DB03544; DB03589; DB03661; DB03796; DB03937; DB04370; DB04401; DB00151; DB08231	6	-218.683	0.520193	0.471906
CTBP1	PKM	'S-Sulfo-L-cysteine'	C05824	DB01803; DB00122; DB02334; DB02448; DB03544; DB03589; DB03661; DB03796; DB03937; DB04370; DB04401; DB00151; DB08231	7	-213.192	0.463291	0.391199
CTBP1	NME2	'2,6,10-Trimethylundecanoic acid ; Myristic acid ; tetradecanoate (n-C14:0)'	HMDB02221 ; HMDB00806 ; C06424	DB01803; DB00122; DB02334; DB02448; DB03544; DB03589; DB03661; DB03796; DB03937; DB04370; DB04401; DB00151; DB08231	9	-179.931	0.456259	0.42282
CTBP1	TTK	'S-Sulfo-L-cysteine'	C05824	DB01803; DB00122; DB02334; DB02448; DB03544; DB03589; DB03661; DB03796; DB03937; DB04370; DB04401; DB00151; DB08231	6	-211.838	0.448257	0.37884
CTBP1	PKM	'HMDB01186 ; N(1)-acetylsperminium(3+)'	HMDB01186 ; C02567	DB01803; DB00122; DB02334; DB02448; DB03544; DB03589; DB03661; DB03796; DB03937; DB04370; DB04401; DB00151; DB08231	9	-200.612	0.444785	0.414931
CTBP1	PAK2	'S-Sulfo-L-cysteine'	C05824	DB01803; DB00122; DB02334; DB02448; DB03544; DB03589; DB03661; DB03796; DB03937; DB04370; DB04401; DB00151; DB08231	6	-210.909	0.43769	0.389797
CTBP1	ILK	'S-Sulfo-L-cysteine'	C05824	DB01803; DB00122; DB02334; DB02448; DB03544; DB03589; DB03661; DB03796; DB03937; DB04370; DB04401; DB00151; DB08231	8	-210.864	0.437178	0.368121
CTBP1	GTF2F1	'S-Sulfo-L-cysteine'	C05824	DB01803; DB00122; DB02334; DB02448; DB03544; DB03589; DB03661; DB03796; DB03937; DB04370; DB04401; DB00151; DB08231	9	-210.633	0.434522	0.40466
CTBP1	CDK6	'S-Sulfo-L-cysteine'	C05824	DB01803; DB00122; DB02334; DB02448; DB03544; DB03589; DB03661; DB03796; DB03937; DB04370; DB04401; DB00151; DB08231	8	-210.407	0.431899	0.371019
CTBP1	STK39	'S-Sulfo-L-cysteine'	C05824	DB01803; DB00122; DB02334; DB02448; DB03544; DB03589; DB03661; DB03796; DB03937; DB04370; DB04401; DB00151; DB08231	9	-210.073	0.428021	0.40026
CTBP1	COL4A3BP	'S-Sulfo-L-cysteine'	C05824	DB01803; DB00122; DB02334; DB02448; DB03544; DB03589; DB03661; DB03796; DB03937; DB04370; DB04401; DB00151; DB08231	8	-210.007	0.427243	0.373196
CTBP1	MAP2K1	'S-Sulfo-L-cysteine'	C05824	DB01803; DB00122; DB02334; DB02448; DB03544; DB03589; DB03661; DB03796; DB03937; DB04370; DB04401; DB00151; DB08231	7	-209.644	0.42299	0.368954
CTBP1	EPHA2	'Choline'	C00114	DB01803; DB00122; DB02334; DB02448; DB03544; DB03589; DB03661; DB03796; DB03937; DB04370; DB04401; DB00151; DB08231	8	-177.322	0.422254	0.366983
CTBP1	PKM	'PHderiv_Oxaloacetate; Oxalacetic acid; Oxaloacetic acid; 2-Oxobutanedioic acid; 2-Oxosuccinic acid; keto-Oxaloacetate'	C00036	DB01803; DB00122; DB02334; DB02448; DB03544; DB03589; DB03661; DB03796; DB03937; DB04370; DB04401; DB00151; DB08231	9	-231.475	0.42195	0.392261
CTBP1	OXSR1	'S-Sulfo-L-cysteine'	C05824	DB01803; DB00122; DB02334; DB02448; DB03544; DB03589; DB03661; DB03796; DB03937; DB04370; DB04401; DB00151; DB08231	8	-209.535	0.421704	0.357109
CTBP1	EPHA2	'2-Keto-3-deoxy-6-phosphogluconic acid ; 6-Phosphonoglucono-D-lactone ; 6-phospho-D-glucono-1,5-lactone'	HMDB01376 ; HMDB01127 ; C01236	DB01803; DB00122; DB02334; DB02448; DB03544; DB03589; DB03661; DB03796; DB03937; DB04370; DB04401; DB00151; DB08231	6	-203.732	0.417186	0.357381
CTBP1	AXL	'S-Sulfo-L-cysteine'	C05824	DB01803; DB00122; DB02334; DB02448; DB03544; DB03589; DB03661; DB03796; DB03937; DB04370; DB04401; DB00151; DB08231	9	-209.123	0.416825	0.38802
CTBP1	PKM	'Galactosylsphingosine ; Glucosylsphingosine ; psychosine(1+)'	HMDB00648 ; HMDB00596 ; C01747	DB01803; DB00122; DB02334; DB02448; DB03544; DB03589; DB03661; DB03796; DB03937; DB04370; DB04401; DB00151; DB08231	9	-176.878	0.416248	0.386161
CTBP1	EGFR	'Galactosylsphingosine ; Glucosylsphingosine ; psychosine(1+)'	HMDB00648 ; HMDB00596 ; C01747	DB01803; DB00122; DB02334; DB02448; DB03544; DB03589; DB03661; DB03796; DB03937; DB04370; DB04401; DB00151; DB08231	9	-176.765	0.414723	0.383622
CTBP1	WNK1	'S-Sulfo-L-cysteine'	C05824	DB01803; DB00122; DB02334; DB02448; DB03544; DB03589; DB03661; DB03796; DB03937; DB04370; DB04401; DB00151; DB08231	6	-208.814	0.413138	0.35431
CTBP1	PKM	'3-Mercaptolactate ; 3-Mercaptolactic acid'	C05823 ; HMDB02127	DB01803; DB00122; DB02334; DB02448; DB03544; DB03589; DB03661; DB03796; DB03937; DB04370; DB04401; DB00151; DB08231	9	-181.847	0.411699	0.385949
CTBP1	BLVRA	'Galactosylsphingosine ; Glucosylsphingosine ; psychosine(1+)'	HMDB00648 ; HMDB00596 ; C01747	DB01803; DB00122; DB02334; DB02448; DB03544; DB03589; DB03661; DB03796; DB03937; DB04370; DB04401; DB00151; DB08231	9	-176.229	0.407377	0.379487
CTBP1	EGFR	'Choline'	C00114	DB01803; DB00122; DB02334; DB02448; DB03544; DB03589; DB03661; DB03796; DB03937; DB04370; DB04401; DB00151; DB08231	7	-176.068	0.405152	0.37065
CTBP1	VRK1	'Choline'	C00114	DB01803; DB00122; DB02334; DB02448; DB03544; DB03589; DB03661; DB03796; DB03937; DB04370; DB04401; DB00151; DB08231	6	-175.979	0.403921	0.376327
CTBP1	MYLK	'naphthalene'	C00829	DB01803; DB00122; DB02334; DB02448; DB03544; DB03589; DB03661; DB03796; DB03937; DB04370; DB04401; DB00151; DB08231	9	-202.645	0.403837	0.377483
CTBP1	TTK	'5a-Cholesta-8,24-dien-3-one ; 7-Dehydrodesmosterol ; 7-dehydrodesmosterol ; Cholesta-4,6-dien-3-one ; cholesta-5,7,24-trien-3beta-ol ; zymosterol intermediate 2'	HMDB01093 ; HMDB03896 ; C05107 ; HMDB02394 ; C05107 ; C05437	DB01803; DB00122; DB02334; DB02448; DB03544; DB03589; DB03661; DB03796; DB03937; DB04370; DB04401; DB00151; DB08231	8	-197.18	0.402724	0.332856
CTBP1	CDK1	'naphthalene'	C00829	DB01803; DB00122; DB02334; DB02448; DB03544; DB03589; DB03661; DB03796; DB03937; DB04370; DB04401; DB00151; DB08231	9	-202.374	0.400459	0.376173
CTBP1	GTF2F1	'Galactosylsphingosine ; Glucosylsphingosine ; psychosine(1+)'	HMDB00648 ; HMDB00596 ; C01747	DB01803; DB00122; DB02334; DB02448; DB03544; DB03589; DB03661; DB03796; DB03937; DB04370; DB04401; DB00151; DB08231	9	-175.636	0.399145	0.369548
CTBP1	MAP2K2	'Choline'	C00114	DB01803; DB00122; DB02334; DB02448; DB03544; DB03589; DB03661; DB03796; DB03937; DB04370; DB04401; DB00151; DB08231	8	-175.526	0.397601	0.35362
CTBP1	CDK6	'Choline'	C00114	DB01803; DB00122; DB02334; DB02448; DB03544; DB03589; DB03661; DB03796; DB03937; DB04370; DB04401; DB00151; DB08231	8	-175.291	0.394312	0.365848
CTBP1	EGFR	'2-[(4R)-4-[(1S,2S,5R,7R,10R,11S,14R,15R)-2,15-dimethyl-5-(sulfonatooxy)tetracyclo[8.7.0.0^{2,7}.0^{11,15}]heptadecan-14-yl]pentanamido]ethane-1-sulfonate ; Taurolithocholic acid 3-sulfate'	C03642 ; HMDB02580	DB01803; DB00122; DB02334; DB02448; DB03544; DB03589; DB03661; DB03796; DB03937; DB04370; DB04401; DB00151; DB08231	7	-180.536	0.3939	0.34015
CTBP1	MAP2K2	'S-Sulfo-L-cysteine'	C05824	DB01803; DB00122; DB02334; DB02448; DB03544; DB03589; DB03661; DB03796; DB03937; DB04370; DB04401; DB00151; DB08231	8	-207.19	0.393354	0.354837
CTBP1	NME2	'4-trimethylammoniobutanal'	C01149	DB01803; DB00122; DB02334; DB02448; DB03544; DB03589; DB03661; DB03796; DB03937; DB04370; DB04401; DB00151; DB08231	6	-223.427	0.393034	0.35421
CTBP1	MERTK	'S-Sulfo-L-cysteine'	C05824	DB01803; DB00122; DB02334; DB02448; DB03544; DB03589; DB03661; DB03796; DB03937; DB04370; DB04401; DB00151; DB08231	9	-207.083	0.392027	0.365094
CTBP1	MAPK1	'S-Sulfo-L-cysteine'	C05824	DB01803; DB00122; DB02334; DB02448; DB03544; DB03589; DB03661; DB03796; DB03937; DB04370; DB04401; DB00151; DB08231	9	-207.081	0.392	0.36345
CTBP1	RPS6KA3	'naphthalene'	C00829	DB01803; DB00122; DB02334; DB02448; DB03544; DB03589; DB03661; DB03796; DB03937; DB04370; DB04401; DB00151; DB08231	9	-201.575	0.390394	0.366499
CTBP1	ILK	'1-Deoxy-D-xylulose 5-phosphate ; 2-Deoxy-D-ribose 1-phosphate ; 2-deoxy-D-ribose 5-phosphate(2-) ; Deoxyribose 1-phosphate ; Deoxyribose 5-phosphate'	HMDB01213 ; C00672 ; C00673 ; HMDB01351 ; HMDB01031	DB01803; DB00122; DB02334; DB02448; DB03544; DB03589; DB03661; DB03796; DB03937; DB04370; DB04401; DB00151; DB08231	9	-180.179	0.388968	0.364163
CTBP1	EPHA2	[]	[]	[]	3	-221.179	0.271014	0.251549
CTNNB1	GTF2F1	'(2S,3R)-3-hydroxybutane-1,2,3-tricarboxylate ; 2-Methylcitric acid ; 2-methylcitrate(3-) ; Homocitric acid ; Methylisocitric acid'	C04593 ; HMDB00379 ; ; HMDB03518 ; HMDB06471	DB01235; DB01803; DB00122; DB01915; DB02334; DB02761; DB03544; DB03661; DB04072; DB04370; DB04401; DB04422; DB00151; DB09270	9	-185.607	0.5235	0.416938
CTNNB1	AXL	'Choline'	C00114	DB01235; DB01803; DB00122; DB01915; DB02334; DB02761; DB03544; DB03661; DB04072; DB04370; DB04401; DB04422; DB00151; DB09270	9	-182.807	0.49144	0.372906
CTNNB1	CDK6	'2-Carboxy-2,3-dihydro-5,6-dihydroxyindole ; 3-Hydroxyhippuric acid ; 4-Carboxyphenylglycine ; Alpha-Hydroxyhippuric acid ; Dopaquinone ; L-dopaquinone ; Leucodopachrome ; Salicyluric acid'	C05604 ; HMDB06116 ; HMDB02016 ; HMDB02404 ; HMDB01229 ; C00822 ; HMDB04067 ; HMDB00840	DB01235; DB01803; DB00122; DB01915; DB02334; DB02761; DB03544; DB03661; DB04072; DB04370; DB04401; DB04422; DB00151; DB09270	9	-193.611	0.490122	0.392446
CTNNB1	STK10	'Estrone glucuronide ; estrone 3-glucosiduronic acid'	HMDB04483 ; C11133	DB01235; DB01803; DB00122; DB01915; DB02334; DB02761; DB03544; DB03661; DB04072; DB04370; DB04401; DB04422; DB00151; DB09270	9	-187.618	0.484008	0.394781
CTNNB1	GTF2F1	'3-Mercaptolactate ; 3-Mercaptolactic acid'	C05823 ; HMDB02127	DB01235; DB01803; DB00122; DB01915; DB02334; DB02761; DB03544; DB03661; DB04072; DB04370; DB04401; DB04422; DB00151; DB09270	9	-187.528	0.482959	0.388598
CTNNB1	NME1	'Choline'	C00114	DB01235; DB01803; DB00122; DB01915; DB02334; DB02761; DB03544; DB03661; DB04072; DB04370; DB04401; DB04422; DB00151; DB09270	9	-181.94	0.481086	0.36803
CTNNB1	EIF2AK2	'Estrone glucuronide ; estrone 3-glucosiduronic acid'	HMDB04483 ; C11133	DB01235; DB01803; DB00122; DB01915; DB02334; DB02761; DB03544; DB03661; DB04072; DB04370; DB04401; DB04422; DB00151; DB09270	9	-187.107	0.477987	0.384879
CTNNB1	OXSR1	'Demethylated antipyrine ; demethylated antipyrine'	HMDB06240 ; C13008	DB01235; DB01803; DB00122; DB01915; DB02334; DB02761; DB03544; DB03661; DB04072; DB04370; DB04401; DB04422; DB00151; DB09270	9	-203.498	0.477852	0.377371
CTNNB1	RPS6KA3	'2-[(4R)-4-[(1S,2S,5R,7R,10R,11S,14R,15R)-2,15-dimethyl-5-(sulfonatooxy)tetracyclo[8.7.0.0^{2,7}.0^{11,15}]heptadecan-14-yl]pentanamido]ethane-1-sulfonate ; Taurolithocholic acid 3-sulfate'	C03642 ; HMDB02580	DB01235; DB01803; DB00122; DB01915; DB02334; DB02761; DB03544; DB03661; DB04072; DB04370; DB04401; DB04422; DB00151; DB09270	7	-186.98	0.47648	0.375773
CTNNB1	RPS6KA3	'Choline'	C00114	DB01235; DB01803; DB00122; DB01915; DB02334; DB02761; DB03544; DB03661; DB04072; DB04370; DB04401; DB04422; DB00151; DB09270	8	-181.416	0.474723	0.327803
CTNNB1	NME2	'Choline'	C00114	DB01235; DB01803; DB00122; DB01915; DB02334; DB02761; DB03544; DB03661; DB04072; DB04370; DB04401; DB04422; DB00151; DB09270	9	-181.343	0.473824	0.364959
CTNNB1	PGK1	'Choline'	C00114	DB01235; DB01803; DB00122; DB01915; DB02334; DB02761; DB03544; DB03661; DB04072; DB04370; DB04401; DB04422; DB00151; DB09270	9	-181.139	0.47133	0.355055
CTNNB1	PGK1	'Estrone glucuronide ; estrone 3-glucosiduronic acid'	HMDB04483 ; C11133	DB01235; DB01803; DB00122; DB01915; DB02334; DB02761; DB03544; DB03661; DB04072; DB04370; DB04401; DB04422; DB00151; DB09270	9	-186.502	0.470756	0.375035
CTNNB1	STK10	'2-Carboxy-2,3-dihydro-5,6-dihydroxyindole ; 3-Hydroxyhippuric acid ; 4-Carboxyphenylglycine ; Alpha-Hydroxyhippuric acid ; Dopaquinone ; L-dopaquinone ; Leucodopachrome ; Salicyluric acid'	C05604 ; HMDB06116 ; HMDB02016 ; HMDB02404 ; HMDB01229 ; C00822 ; HMDB04067 ; HMDB00840	DB01235; DB01803; DB00122; DB01915; DB02334; DB02761; DB03544; DB03661; DB04072; DB04370; DB04401; DB04422; DB00151; DB09270	9	-191.898	0.470336	0.381457
CTNNB1	CSNK2A1	'Estrone glucuronide ; estrone 3-glucosiduronic acid'	HMDB04483 ; C11133	DB01235; DB01803; DB00122; DB01915; DB02334; DB02761; DB03544; DB03661; DB04072; DB04370; DB04401; DB04422; DB00151; DB09270	9	-186.247	0.467684	0.371021
CTNNB1	MAP2K2	'2-Carboxy-2,3-dihydro-5,6-dihydroxyindole ; 3-Hydroxyhippuric acid ; 4-Carboxyphenylglycine ; Alpha-Hydroxyhippuric acid ; Dopaquinone ; L-dopaquinone ; Leucodopachrome ; Salicyluric acid'	C05604 ; HMDB06116 ; HMDB02016 ; HMDB02404 ; HMDB01229 ; C00822 ; HMDB04067 ; HMDB00840	DB01235; DB01803; DB00122; DB01915; DB02334; DB02761; DB03544; DB03661; DB04072; DB04370; DB04401; DB04422; DB00151; DB09270	9	-191.519	0.465861	0.380271
CTNNB1	HSPA5	'Coenzyme Q10 ; Ubisemiquinone ; ubiquinone-10'	HMDB01072 ; HMDB02139 ; C11378	DB01235; DB01803; DB00122; DB01915; DB02334; DB02761; DB03544; DB03661; DB04072; DB04370; DB04401; DB04422; DB00151; DB09270	7	-235.62	0.465444	0.37384
CTNNB1	OXSR1	'Lipoic acid ; lipoate'	HMDB01451 ; C16241	DB01235; DB01803; DB00122; DB01915; DB02334; DB02761; DB03544; DB03661; DB04072; DB04370; DB04401; DB04422; DB00151; DB09270	9	-180.492	0.463306	0.370107
CTNNB1	CASK	'(2S,3R)-3-hydroxybutane-1,2,3-tricarboxylate ; 2-Methylcitric acid ; 2-methylcitrate(3-) ; Homocitric acid ; Methylisocitric acid'	C04593 ; HMDB00379 ; ; HMDB03518 ; HMDB06471	DB01235; DB01803; DB00122; DB01915; DB02334; DB02761; DB03544; DB03661; DB04072; DB04370; DB04401; DB04422; DB00151; DB09270	9	-180.261	0.460421	0.364371
CTNNB1	HSPA5	'Pyridoxamine 5''-phosphate'	C00647	DB01235; DB01803; DB00122; DB01915; DB02334; DB02761; DB03544; DB03661; DB04072; DB04370; DB04401; DB04422; DB00151; DB09270	7	-235.125	0.46042	0.362293
CTNNB1	VRK1	'Estrone glucuronide ; estrone 3-glucosiduronic acid'	HMDB04483 ; C11133	DB01235; DB01803; DB00122; DB01915; DB02334; DB02761; DB03544; DB03661; DB04072; DB04370; DB04401; DB04422; DB00151; DB09270	9	-185.643	0.460325	0.36754
CTNNB1	CDK6	'(2S,3R)-3-hydroxybutane-1,2,3-tricarboxylate ; 2-Methylcitric acid ; 2-methylcitrate(3-) ; Homocitric acid ; Methylisocitric acid'	C04593 ; HMDB00379 ; ; HMDB03518 ; HMDB06471	DB01235; DB01803; DB00122; DB01915; DB02334; DB02761; DB03544; DB03661; DB04072; DB04370; DB04401; DB04422; DB00151; DB09270	9	-180.226	0.459985	0.367958
CTNNB1	STK24	'Nicotinate D-ribonucleoside'	C05841	DB01235; DB01803; DB00122; DB01915; DB02334; DB02761; DB03544; DB03661; DB04072; DB04370; DB04401; DB04422; DB00151; DB09270	8	-234.945	0.458584	0.351576
CTNNB1	STK39	'Choline'	C00114	DB01235; DB01803; DB00122; DB01915; DB02334; DB02761; DB03544; DB03661; DB04072; DB04370; DB04401; DB04422; DB00151; DB09270	9	-180.112	0.458551	0.349127
CTNNB1	CSK	'Estrone glucuronide ; estrone 3-glucosiduronic acid'	HMDB04483 ; C11133	DB01235; DB01803; DB00122; DB01915; DB02334; DB02761; DB03544; DB03661; DB04072; DB04370; DB04401; DB04422; DB00151; DB09270	9	-185.494	0.458498	0.36991
CTNNB1	OXSR1	'S-Sulfo-L-cysteine'	C05824	DB01235; DB01803; DB00122; DB01915; DB02334; DB02761; DB03544; DB03661; DB04072; DB04370; DB04401; DB04422; DB00151; DB09270	9	-212.569	0.456425	0.364775
CTNNB1	CDK1	'2-[(4R)-4-[(1S,2S,5R,7R,10R,11S,14R,15R)-2,15-dimethyl-5-(sulfonatooxy)tetracyclo[8.7.0.0^{2,7}.0^{11,15}]heptadecan-14-yl]pentanamido]ethane-1-sulfonate ; Taurolithocholic acid 3-sulfate'	C03642 ; HMDB02580	DB01235; DB01803; DB00122; DB01915; DB02334; DB02761; DB03544; DB03661; DB04072; DB04370; DB04401; DB04422; DB00151; DB09270	7	-185.141	0.454131	0.35745
CTNNB1	OXSR1	'Estrone glucuronide ; estrone 3-glucosiduronic acid'	HMDB04483 ; C11133	DB01235; DB01803; DB00122; DB01915; DB02334; DB02761; DB03544; DB03661; DB04072; DB04370; DB04401; DB04422; DB00151; DB09270	9	-185.132	0.454017	0.363807
CTNNB1	BLVRA	'Estrone glucuronide ; estrone 3-glucosiduronic acid'	HMDB04483 ; C11133	DB01235; DB01803; DB00122; DB01915; DB02334; DB02761; DB03544; DB03661; DB04072; DB04370; DB04401; DB04422; DB00151; DB09270	9	-184.968	0.451981	0.360185
CTNNB1	STK3	'Hexadecenoate (n-C16:1) ; Hypogeic acid ; Palmitelaidic acid ; Palmitoleic acid ; Trans-Hexa-dec-2-enoic acid'	C08362 ; HMDB02186 ; HMDB12328 ; HMDB03229 ; HMDB10735	DB01235; DB01803; DB00122; DB01915; DB02334; DB02761; DB03544; DB03661; DB04072; DB04370; DB04401; DB04422; DB00151; DB09270	9	-222.937	0.449186	0.35483
CTNNB1	STK3	'2-Aminobenzoic acid ; 3-Pyridylacetic acid ; anthranilate ; m-Aminobenzoic acid ; p-Aminobenzoic acid'	HMDB01123 ; HMDB01538 ; C00108 ; HMDB01891 ; HMDB01392	DB01235; DB01803; DB00122; DB01915; DB02334; DB02761; DB03544; DB03661; DB04072; DB04370; DB04401; DB04422; DB00151; DB09270	9	-195.435	0.447808	0.364
CTNNB1	[]	'3-disulfanyl-L-alanine ; Thiocysteine'	C01962 ; HMDB03585	DB01235; DB01803; DB00122; DB01915; DB02334; DB02761; DB03544; DB03661; DB04072; DB04370; DB04401; DB04422; DB00151; DB09270	5	-223.789	0.306043	0.22088
DEK	EGFR	'Xanthurenic acid ; oxoxanthurenate'	C02470 ;	DB01904; DB02461; DB03292; DB03462; DB03500; DB03544; DB03937; DB04510; DB04522	9	-194.353	0.498462	0.350643
DEK	YES1	'Xanthurenic acid ; oxoxanthurenate'	C02470 ;	DB01904; DB02461; DB03292; DB03462; DB03500; DB03544; DB03937; DB04510; DB04522	9	-191.564	0.466391	0.337471
DEK	MYLK	'Tetracosanoic acid ; lignocerate'	HMDB02003 ; C08320	DB01904; DB02461; DB03292; DB03462; DB03500; DB03544; DB03937; DB04510; DB04522	9	-196.711	0.462919	0.313495
DEK	YES1	'1-Deoxy-D-xylulose 5-phosphate ; 2-Deoxy-D-ribose 1-phosphate ; 2-deoxy-D-ribose 5-phosphate(2-) ; Deoxyribose 1-phosphate ; Deoxyribose 5-phosphate'	HMDB01213 ; C00672 ; C00673 ; HMDB01351 ; HMDB01031	DB01904; DB02461; DB03292; DB03462; DB03500; DB03544; DB03937; DB04510; DB04522	9	-185.544	0.459104	0.316691
DEK	YES1	'5,6-dihydrothymine ; Dihydrothymine'	C00906 ; HMDB00079	DB01904; DB02461; DB03292; DB03462; DB03500; DB03544; DB03937; DB04510; DB04522	9	-205.912	0.44306	0.317581
DEK	CSNK1A1	'D-Arabitol ; D-Xylitol ; D-ribitol ; L-Arabitol ; L-arabinitol ; Ribitol ; xylitol'	HMDB00568 ; HMDB02917 ; C00474 ; HMDB01851 ; C00532 ; HMDB00508 ; C00379	DB01904; DB02461; DB03292; DB03462; DB03500; DB03544; DB03937; DB04510; DB04522	8	-221.824	0.437026	0.291732
DEK	[]	'O-Phosphohomoserine ; O-Phosphothreonine ; O-phosphonato-L-homoserine(2-)'	HMDB03484 ; HMDB11185 ; C01102	DB01904; DB02461; DB03292; DB03462; DB03500; DB03544; DB03937; DB04510; DB04522	5	-196.047	0.286883	0.167718
DEK	EGFR	[]	[]	[]	3	-221.485	0.275217	0.196596
DEK	COL4A3BP	[]	[]	[]	2	-218.866	0.238501	0.16958
DEK	PTK2	[]	[]	[]	3	-218.613	0.23485	0.165034
DNMT1	MAPK1	'(2S,3R)-3-hydroxybutane-1,2,3-tricarboxylate ; 2-Methylcitric acid ; 2-methylcitrate(3-) ; Homocitric acid ; Methylisocitric acid'	C04593 ; HMDB00379 ; ; HMDB03518 ; HMDB06471	DB00121; DB01904; DB02674; DB03112; DB03353; DB03937; DB04072; DB04650	9	-178.137	0.433093	0.350157
DNMT1	EIF2AK2	'5,6,7,8-tetrahydrobiopterin ; Sapropterin ; Tetrahydrobiopterin'	C00272 ; HMDB00787 ; HMDB00027	DB00121; DB01904; DB02674; DB03112; DB03353; DB03937; DB04072; DB04650	7	-199.624	0.432993	0.340303
DNMT1	MAP2K2	'(2S,3R)-3-hydroxybutane-1,2,3-tricarboxylate ; 2-Methylcitric acid ; 2-methylcitrate(3-) ; Homocitric acid ; Methylisocitric acid'	C04593 ; HMDB00379 ; ; HMDB03518 ; HMDB06471	DB00121; DB01904; DB02674; DB03112; DB03353; DB03937; DB04072; DB04650	9	-177.534	0.425093	0.343231
DNMT1	PKN2	'1-Deoxy-D-xylulose 5-phosphate ; 2-Deoxy-D-ribose 1-phosphate ; 2-deoxy-D-ribose 5-phosphate(2-) ; Deoxyribose 1-phosphate ; Deoxyribose 5-phosphate'	HMDB01213 ; C00672 ; C00673 ; HMDB01351 ; HMDB01031	DB00121; DB01904; DB02674; DB03112; DB03353; DB03937; DB04072; DB04650	9	-181.663	0.409238	0.328825
DNMT1	MAPK1	'5-Hydroxy-N-formylkynurenine ; 5-hydroxy-N-formylkynurenine'	HMDB04086 ; C05648	DB00121; DB01904; DB02674; DB03112; DB03353; DB03937; DB04072; DB04650	9	-230.022	0.405884	0.32965
DNMT1	CKB	'(2S,3R)-3-hydroxybutane-1,2,3-tricarboxylate ; 2-Methylcitric acid ; 2-methylcitrate(3-) ; Homocitric acid ; Methylisocitric acid'	C04593 ; HMDB00379 ; ; HMDB03518 ; HMDB06471	DB00121; DB01904; DB02674; DB03112; DB03353; DB03937; DB04072; DB04650	9	-175.833	0.401896	0.323544
DNMT1	MAPK1	'Demethylated antipyrine ; demethylated antipyrine'	HMDB06240 ; C13008	DB00121; DB01904; DB02674; DB03112; DB03353; DB03937; DB04072; DB04650	6	-196.423	0.393036	0.257484
DNMT1	CDK2	'(2S,3R)-3-hydroxybutane-1,2,3-tricarboxylate ; 2-Methylcitric acid ; 2-methylcitrate(3-) ; Homocitric acid ; Methylisocitric acid'	C04593 ; HMDB00379 ; ; HMDB03518 ; HMDB06471	DB00121; DB01904; DB02674; DB03112; DB03353; DB03937; DB04072; DB04650	9	-175.012	0.390367	0.306225
DNMT1	MAP2K1	'(2S,3R)-3-hydroxybutane-1,2,3-tricarboxylate ; 2-Methylcitric acid ; 2-methylcitrate(3-) ; Homocitric acid ; Methylisocitric acid'	C04593 ; HMDB00379 ; ; HMDB03518 ; HMDB06471	DB00121; DB01904; DB02674; DB03112; DB03353; DB03937; DB04072; DB04650	9	-174.324	0.380536	0.300152
DNMT1	CDK2	'5-Hydroxy-N-formylkynurenine ; 5-hydroxy-N-formylkynurenine'	HMDB04086 ; C05648	DB00121; DB01904; DB02674; DB03112; DB03353; DB03937; DB04072; DB04650	9	-227.485	0.376754	0.306382
DNMT1	MAP2K2	'5-Hydroxy-N-formylkynurenine ; 5-hydroxy-N-formylkynurenine'	HMDB04086 ; C05648	DB00121; DB01904; DB02674; DB03112; DB03353; DB03937; DB04072; DB04650	9	-227.453	0.376382	0.306105
DNMT1	YES1	'1-Deoxy-D-xylulose 5-phosphate ; 2-Deoxy-D-ribose 1-phosphate ; 2-deoxy-D-ribose 5-phosphate(2-) ; Deoxyribose 1-phosphate ; Deoxyribose 5-phosphate'	HMDB01213 ; C00672 ; C00673 ; HMDB01351 ; HMDB01031	DB00121; DB01904; DB02674; DB03112; DB03353; DB03937; DB04072; DB04650	9	-179.218	0.375475	0.303927
DNMT1	CSNK2A1	'5,6,7,8-tetrahydrobiopterin ; Sapropterin ; Tetrahydrobiopterin'	C00272 ; HMDB00787 ; HMDB00027	DB00121; DB01904; DB02674; DB03112; DB03353; DB03937; DB04072; DB04650	8	-194.923	0.373352	0.293884
DNMT1	PKN2	'(2S,3R)-3-hydroxybutane-1,2,3-tricarboxylate ; 2-Methylcitric acid ; 2-methylcitrate(3-) ; Homocitric acid ; Methylisocitric acid'	C04593 ; HMDB00379 ; ; HMDB03518 ; HMDB06471	DB00121; DB01904; DB02674; DB03112; DB03353; DB03937; DB04072; DB04650	7	-173.761	0.372364	0.26059
DNMT1	MYLK	'1-Deoxy-D-xylulose 5-phosphate ; 2-Deoxy-D-ribose 1-phosphate ; 2-deoxy-D-ribose 5-phosphate(2-) ; Deoxyribose 1-phosphate ; Deoxyribose 5-phosphate'	HMDB01213 ; C00672 ; C00673 ; HMDB01351 ; HMDB01031	DB00121; DB01904; DB02674; DB03112; DB03353; DB03937; DB04072; DB04650	9	-178.549	0.365914	0.292889
DNMT1	MAPK1	'Quinolinic acid ; quinolinate(2-)'	HMDB00232 ; C03722	DB00121; DB01904; DB02674; DB03112; DB03353; DB03937; DB04072; DB04650	9	-183.686	0.364297	0.300599
DNMT1	FES	'(2S,3R)-3-hydroxybutane-1,2,3-tricarboxylate ; 2-Methylcitric acid ; 2-methylcitrate(3-) ; Homocitric acid ; Methylisocitric acid'	C04593 ; HMDB00379 ; ; HMDB03518 ; HMDB06471	DB00121; DB01904; DB02674; DB03112; DB03353; DB03937; DB04072; DB04650	9	-173.104	0.362709	0.291857
DNMT1	VRK1	'(2S,3R)-3-hydroxybutane-1,2,3-tricarboxylate ; 2-Methylcitric acid ; 2-methylcitrate(3-) ; Homocitric acid ; Methylisocitric acid'	C04593 ; HMDB00379 ; ; HMDB03518 ; HMDB06471	DB00121; DB01904; DB02674; DB03112; DB03353; DB03937; DB04072; DB04650	9	-173.09	0.362493	0.292413
DNMT1	STK3	'5,6,7,8-tetrahydrobiopterin ; Sapropterin ; Tetrahydrobiopterin'	C00272 ; HMDB00787 ; HMDB00027	DB00121; DB01904; DB02674; DB03112; DB03353; DB03937; DB04072; DB04650	6	-193.796	0.358146	0.281862
DNMT1	CASK	'5,6,7,8-tetrahydrobiopterin ; Sapropterin ; Tetrahydrobiopterin'	C00272 ; HMDB00787 ; HMDB00027	DB00121; DB01904; DB02674; DB03112; DB03353; DB03937; DB04072; DB04650	8	-193.722	0.357125	0.279004
DNMT1	PGK1	'(24R)-Cholest-5-ene-3-beta,24-diol ; (24S)-24-hydroxycholesterol ; 20&#945 ; 20-hydroxycholesterol ; 22b-Hydroxycholesterol ; 24-Hydroxycholesterol ; 25-Hydroxycholesterol ; 25-hydroxycholesterol ; 26-hydroxycholesterol ; 27-Hydroxycholesterol ; 7a-Hydroxy-5b-cholestan-3-one ; 7a-Hydroxycholesterol ; 7alpha-hydroxy-5beta-cholestan-3-one ; 7b-Hydroxycholesterol ; Delta-Tocopherol'	HMDB11643 ; C13550 ; HMDB06283 ; C05500 ; HMDB04035 ; HMDB01419 ; HMDB06247 ; C15519 ; C15610 ; HMDB02103 ; HMDB06892 ; HMDB01496 ; C05451 ; HMDB06119 ; HMDB02902	DB00121; DB01904; DB02674; DB03112; DB03353; DB03937; DB04072; DB04650	7	-204.347	0.357112	0.28783
DNMT1	EGFR	'1-Deoxy-D-xylulose 5-phosphate ; 2-Deoxy-D-ribose 1-phosphate ; 2-deoxy-D-ribose 5-phosphate(2-) ; Deoxyribose 1-phosphate ; Deoxyribose 5-phosphate'	HMDB01213 ; C00672 ; C00673 ; HMDB01351 ; HMDB01031	DB00121; DB01904; DB02674; DB03112; DB03353; DB03937; DB04072; DB04650	9	-177.807	0.355127	0.28783
DNMT1	PAK2	'(2S,3R)-3-hydroxybutane-1,2,3-tricarboxylate ; 2-Methylcitric acid ; 2-methylcitrate(3-) ; Homocitric acid ; Methylisocitric acid'	C04593 ; HMDB00379 ; ; HMDB03518 ; HMDB06471	DB00121; DB01904; DB02674; DB03112; DB03353; DB03937; DB04072; DB04650	9	-172.536	0.354227	0.286743
DNMT1	MAPK1	'D-Arabitol ; D-Xylitol ; D-ribitol ; L-Arabitol ; L-arabinitol ; Ribitol ; xylitol'	HMDB00568 ; HMDB02917 ; C00474 ; HMDB01851 ; C00532 ; HMDB00508 ; C00379	DB00121; DB01904; DB02674; DB03112; DB03353; DB03937; DB04072; DB04650	6	-214.768	0.3535	0.28783
DNMT1	CSNK1A1	'Isopyridoxal ; Pyridoxal'	HMDB04290 ; C00250	DB00121; DB01904; DB02674; DB03112; DB03353; DB03937; DB04072; DB04650	9	-182.92	0.353384	0.297894
DNMT1	STK10	'5-Hydroxy-N-formylkynurenine ; 5-hydroxy-N-formylkynurenine'	HMDB04086 ; C05648	DB00121; DB01904; DB02674; DB03112; DB03353; DB03937; DB04072; DB04650	9	-225.532	0.353364	0.285868
DNMT1	EIF2AK2	'Quinolinic acid ; quinolinate(2-)'	HMDB00232 ; C03722	DB00121; DB01904; DB02674; DB03112; DB03353; DB03937; DB04072; DB04650	7	-182.862	0.352551	0.274243
DNMT1	MAPK1	'5,6,7,8-tetrahydrobiopterin ; Sapropterin ; Tetrahydrobiopterin'	C00272 ; HMDB00787 ; HMDB00027	DB00121; DB01904; DB02674; DB03112; DB03353; DB03937; DB04072; DB04650	9	-193.282	0.351088	0.287972
DNMT1	OXSR1	'(2S,3R)-3-hydroxybutane-1,2,3-tricarboxylate ; 2-Methylcitric acid ; 2-methylcitrate(3-) ; Homocitric acid ; Methylisocitric acid'	C04593 ; HMDB00379 ; ; HMDB03518 ; HMDB06471	DB00121; DB01904; DB02674; DB03112; DB03353; DB03937; DB04072; DB04650	9	-172.254	0.349987	0.278578
DNMT1	MAP2K2	'5,6,7,8-tetrahydrobiopterin ; Sapropterin ; Tetrahydrobiopterin'	C00272 ; HMDB00787 ; HMDB00027	DB00121; DB01904; DB02674; DB03112; DB03353; DB03937; DB04072; DB04650	9	-193.175	0.349603	0.284167
DNMT1	WNK1	'5,6,7,8-tetrahydrobiopterin ; Sapropterin ; Tetrahydrobiopterin'	C00272 ; HMDB00787 ; HMDB00027	DB00121; DB01904; DB02674; DB03112; DB03353; DB03937; DB04072; DB04650	8	-193.172	0.349555	0.267169
DNMT1	BCKDK	'1-Deoxy-D-xylulose 5-phosphate ; 2-Deoxy-D-ribose 1-phosphate ; 2-deoxy-D-ribose 5-phosphate(2-) ; Deoxyribose 1-phosphate ; Deoxyribose 5-phosphate'	HMDB01213 ; C00672 ; C00673 ; HMDB01351 ; HMDB01031	DB00121; DB01904; DB02674; DB03112; DB03353; DB03937; DB04072; DB04650	9	-177.396	0.349065	0.286318
DNMT1	HSPA5	'1-Deoxy-D-xylulose 5-phosphate ; 2-Deoxy-D-ribose 1-phosphate ; 2-deoxy-D-ribose 5-phosphate(2-) ; Deoxyribose 1-phosphate ; Deoxyribose 5-phosphate'	HMDB01213 ; C00672 ; C00673 ; HMDB01351 ; HMDB01031	DB00121; DB01904; DB02674; DB03112; DB03353; DB03937; DB04072; DB04650	9	-177.366	0.348628	0.280912
DNMT1	EIF2AK2	'Lipoic acid ; lipoate'	HMDB01451 ; C16241	DB00121; DB01904; DB02674; DB03112; DB03353; DB03937; DB04072; DB04650	9	-172.151	0.348422	0.282766
DNMT1	SRPK1	'Biotin'	C00120	DB00121; DB01904; DB02674; DB03112; DB03353; DB03937; DB04072; DB04650	9	-187.732	0.34715	0.282592
DNMT1	YES1	'(2S,3R)-3-hydroxybutane-1,2,3-tricarboxylate ; 2-Methylcitric acid ; 2-methylcitrate(3-) ; Homocitric acid ; Methylisocitric acid'	C04593 ; HMDB00379 ; ; HMDB03518 ; HMDB06471	DB00121; DB01904; DB02674; DB03112; DB03353; DB03937; DB04072; DB04650	9	-171.972	0.345711	0.277087
DNMT1	ALDOA	'Biotin'	C00120	DB00121; DB01904; DB02674; DB03112; DB03353; DB03937; DB04072; DB04650	9	-187.606	0.345355	0.282047
DNMT1	CDK2	'1-Deoxy-D-xylulose 5-phosphate ; 2-Deoxy-D-ribose 1-phosphate ; 2-deoxy-D-ribose 5-phosphate(2-) ; Deoxyribose 1-phosphate ; Deoxyribose 5-phosphate'	HMDB01213 ; C00672 ; C00673 ; HMDB01351 ; HMDB01031	DB00121; DB01904; DB02674; DB03112; DB03353; DB03937; DB04072; DB04650	9	-177.117	0.344926	0.273095
DNMT1	PKN2	'Lipoic acid ; lipoate'	HMDB01451 ; C16241	DB00121; DB01904; DB02674; DB03112; DB03353; DB03937; DB04072; DB04650	9	-171.857	0.343955	0.276724
DNMT1	CSK	'5-Hydroxy-N-formylkynurenine ; 5-hydroxy-N-formylkynurenine'	HMDB04086 ; C05648	DB00121; DB01904; DB02674; DB03112; DB03353; DB03937; DB04072; DB04650	9	-224.766	0.343947	0.279728
DNMT1	MAPK14	'5,6,7,8-tetrahydrobiopterin ; Sapropterin ; Tetrahydrobiopterin'	C00272 ; HMDB00787 ; HMDB00027	DB00121; DB01904; DB02674; DB03112; DB03353; DB03937; DB04072; DB04650	8	-192.749	0.343686	0.269392
DNMT1	MAP2K3	'5,6,7,8-tetrahydrobiopterin ; Sapropterin ; Tetrahydrobiopterin'	C00272 ; HMDB00787 ; HMDB00027	DB00121; DB01904; DB02674; DB03112; DB03353; DB03937; DB04072; DB04650	8	-192.636	0.342096	0.268031
DNMT1	MAPK1	'Biotin'	C00120	DB00121; DB01904; DB02674; DB03112; DB03353; DB03937; DB04072; DB04650	9	-187.341	0.341579	0.27981
DNMT1	MAP2K2	'(2S)-1-hydroxy-3-oxooctadecan-2-aminium ; 3-Dehydrosphinganine ; Palmitoylethanolamide ; Sphingosine ; sphingosine(1+)'	C02934 ; HMDB01480 ; HMDB02100 ; HMDB00252 ; C00319	DB00121; DB01904; DB02674; DB03112; DB03353; DB03937; DB04072; DB04650	9	-176.861	0.34111	0.280707
DNMT1	CDK6	'5,6,7,8-tetrahydrobiopterin ; Sapropterin ; Tetrahydrobiopterin'	C00272 ; HMDB00787 ; HMDB00027	DB00121; DB01904; DB02674; DB03112; DB03353; DB03937; DB04072; DB04650	8	-192.564	0.341088	0.2605
DNMT1	STK10	'1-Deoxy-D-xylulose 5-phosphate ; 2-Deoxy-D-ribose 1-phosphate ; 2-deoxy-D-ribose 5-phosphate(2-) ; Deoxyribose 1-phosphate ; Deoxyribose 5-phosphate'	HMDB01213 ; C00672 ; C00673 ; HMDB01351 ; HMDB01031	DB00121; DB01904; DB02674; DB03112; DB03353; DB03937; DB04072; DB04650	9	-176.738	0.33927	0.274847
DNMT1	CAMK2D	'5-Hydroxy-N-formylkynurenine ; 5-hydroxy-N-formylkynurenine'	HMDB04086 ; C05648	DB00121; DB01904; DB02674; DB03112; DB03353; DB03937; DB04072; DB04650	9	-224.344	0.338703	0.273919
DNMT1	MAPK14	'Biotin'	C00120	DB00121; DB01904; DB02674; DB03112; DB03353; DB03937; DB04072; DB04650	9	-187.14	0.338692	0.277089
EHMT2	SRC	'2,3-Epoxyaflatoxin B1 ; aflatoxin B1 exo-8,9-epoxide'	HMDB06558 ; C19586	DB04075; DB04252; DB06775	9	-205.78	0.375649	0.320565
EHMT2	CKB	'beta-carboline'	C20157	DB04075; DB04252; DB06775	9	-194.295	0.364921	0.309991
EHMT2	TGM2	'beta-carboline'	C20157	DB04075; DB04252; DB06775	9	-193.946	0.360191	0.307094
EHMT2	CKM	'5-Diphosphoinositol pentakisphosphate'	C11526	DB04075; DB04252; DB06775	9	-225.728	0.355746	0.299396
EHMT2	SRC	'Galactosylsphingosine ; Glucosylsphingosine ; psychosine(1+)'	HMDB00648 ; HMDB00596 ; C01747	DB04075; DB04252; DB06775	9	-172.624	0.355546	0.305896
EHMT2	TGM2	'N-Carbamoyl-L-aspartate ; Ureidosuccinic acid'	C00438 ; HMDB00828	DB04075; DB04252; DB06775	9	-214.875	0.354854	0.303467
EIF2AK2	COL4A3BP	'Oxidized glutathione'	C00127	DB01803; DB00122; DB03310; DB04401	9	-192.702	0.540316	0.476418
EIF2AK2	MAP2K2	'Oxidized glutathione'	C00127	DB01803; DB00122; DB03310; DB04401	9	-190.127	0.512611	0.451975
EIF2AK2	WNK1	'Oxidized glutathione'	C00127	DB01803; DB00122; DB03310; DB04401	9	-189.816	0.50916	0.443035
EIF2AK2	SRPK2	'Oxidized glutathione'	C00127	DB01803; DB00122; DB03310; DB04401	9	-189.8	0.508972	0.449477
EIF2AK2	TTK	'Oxidized glutathione'	C00127	DB01803; DB00122; DB03310; DB04401	9	-189.522	0.505864	0.445296
EIF2AK2	VRK1	'Oxidized glutathione'	C00127	DB01803; DB00122; DB03310; DB04401	9	-189.454	0.505104	0.44403
EIF2AK2	HSPA5	'Oxidized glutathione'	C00127	DB01803; DB00122; DB03310; DB04401	9	-189.252	0.50282	0.441171
EIF2AK2	PRPF4B	'Oxidized glutathione'	C00127	DB01803; DB00122; DB03310; DB04401	9	-188.634	0.495789	0.439236
EIF2AK2	CASK	'Oxidized glutathione'	C00127	DB01803; DB00122; DB03310; DB04401	9	-188.293	0.491871	0.430972
EIF2AK2	SRC	'Oxidized glutathione'	C00127	DB01803; DB00122; DB03310; DB04401	9	-188.124	0.489908	0.432499
EIF2AK2	PGK1	'Oxidized glutathione'	C00127	DB01803; DB00122; DB03310; DB04401	9	-187.958	0.487984	0.428784
EIF2AK2	ZAP70	'Oxidized glutathione'	C00127	DB01803; DB00122; DB03310; DB04401	9	-187.811	0.486268	0.426983
EIF2AK2	STK3	'Oxidized glutathione'	C00127	DB01803; DB00122; DB03310; DB04401	9	-186.98	0.476481	0.418475
EIF2AK2	PBK	'Oxidized glutathione'	C00127	DB01803; DB00122; DB03310; DB04401	9	-186.604	0.471982	0.416288
EIF2AK2	PLK1	'Oxidized glutathione'	C00127	DB01803; DB00122; DB03310; DB04401	9	-186.091	0.465791	0.406478
EIF2AK2	CKB	'Choline'	C00114	DB01803; DB00122; DB03310; DB04401	8	-180.536	0.46386	0.39081
EIF2AK2	CDK1	'Oxidized glutathione'	C00127	DB01803; DB00122; DB03310; DB04401	9	-185.745	0.461575	0.407259
EIF2AK2	CSNK2A1	'Oxidized glutathione'	C00127	DB01803; DB00122; DB03310; DB04401	9	-185.306	0.456175	0.400766
EIF2AK2	NEK9	'Oxidized glutathione'	C00127	DB01803; DB00122; DB03310; DB04401	9	-184.4	0.444861	0.390128
EIF2AK2	CKM	'HMDB01238 ; N-acetylserotonin'	HMDB01238 ; C00978	DB01803; DB00122; DB03310; DB04401	9	-227.671	0.440602	0.380838
ENO1	CDK2	'PHderiv_2-Hydroxy-3-oxosuccinate; Oxaloglycolate'	C03459	DB01803; DB00122; DB04401	8	-189.573	0.506435	0.166659
ENO1	CKM	'PHderiv_2-Hydroxy-3-oxosuccinate; Oxaloglycolate'	C03459	DB01803; DB00122; DB04401	9	-188.61	0.495512	0.180131
ENO1	MAP2K1	'PHderiv_2-Hydroxy-3-oxosuccinate; Oxaloglycolate'	C03459	DB01803; DB00122; DB04401	9	-187.525	0.482925	0.167168
ENO1	VRK1	'Choline'	C00114	DB01803; DB00122; DB04401	7	-181.783	0.479183	0.171502
ENO1	PAK2	'PHderiv_2-Hydroxy-3-oxosuccinate; Oxaloglycolate'	C03459	DB01803; DB00122; DB04401	8	-185.598	0.459778	0.150875
ENO1	CAMK2D	'PHderiv_2-Hydroxy-3-oxosuccinate; Oxaloglycolate'	C03459	DB01803; DB00122; DB04401	8	-185.4	0.457333	0.163811
ENO1	STK10	'PHderiv_2-Hydroxy-3-oxosuccinate; Oxaloglycolate'	C03459	DB01803; DB00122; DB04401	8	-185.226	0.455181	0.154573
ENO1	CKB	'PHderiv_2-Hydroxy-3-oxosuccinate; Oxaloglycolate'	C03459	DB01803; DB00122; DB04401	8	-185.219	0.4551	0.15578
ENO1	BCKDK	'PHderiv_2-Hydroxy-3-oxosuccinate; Oxaloglycolate'	C03459	DB01803; DB00122; DB04401	8	-185.13	0.453997	0.158284
ENO1	CDK1	'PHderiv_2-Hydroxy-3-oxosuccinate; Oxaloglycolate'	C03459	DB01803; DB00122; DB04401	8	-184.826	0.450216	0.162249
ENO1	PRKACA	'PHderiv_2-Hydroxy-3-oxosuccinate; Oxaloglycolate'	C03459	DB01803; DB00122; DB04401	8	-184.638	0.447854	0.153634
ENO1	CASK	'Estrone glucuronide ; estrone 3-glucosiduronic acid'	HMDB04483 ; C11133	DB01803; DB00122; DB04401	9	-184.214	0.442504	0.166146
ENO1	MERTK	'Estrone glucuronide ; estrone 3-glucosiduronic acid'	HMDB04483 ; C11133	DB01803; DB00122; DB04401	9	-183.857	0.437964	0.154937
ENO1	COL4A3BP	'Estrone glucuronide ; estrone 3-glucosiduronic acid'	HMDB04483 ; C11133	DB01803; DB00122; DB04401	9	-182.749	0.423632	0.151586
ENO1	MAP2K1	'GDP-alpha-D-mannose(2-) ; GDP-glucose ; Guanosine diphosphate mannose'	C00096 ; HMDB03351 ; HMDB01163	DB01803; DB00122; DB04401	9	-231.142	0.418318	0.151379
ENO1	BCKDK	'Galactosylglycerol'	C05401	DB01803; DB00122; DB04401	9	-209.117	0.416751	0.143029
ENO1	CDK6	'Choline'	C00114	DB01803; DB00122; DB04401	6	-176.793	0.415102	0.15179
ENO1	MAP2K1	'Estrone glucuronide ; estrone 3-glucosiduronic acid'	HMDB04483 ; C11133	DB01803; DB00122; DB04401	9	-182.094	0.414992	0.14691
ENO1	CSNK2A1	'5,6,7,8-tetrahydrobiopterin ; Sapropterin ; Tetrahydrobiopterin'	C00272 ; HMDB00787 ; HMDB00027	DB01803; DB00122; DB04401	9	-198.132	0.414706	0.148008
ENO1	MYLK	'Cytidine'	C00475	DB01803; DB00122; DB04401	9	-225.086	0.412086	0.143646
ENO1	CSNK1A1	'Estrone sulfate ; estrone 3-sulfate(1-)'	HMDB01425 ; C02538	DB01803; DB00122; DB04401	9	-197.879	0.411541	0.144882
ENO1	MYLK	'acetate'	C00033	DB01803; DB00122; DB04401	9	-203.167	0.410284	0.14725
ENO1	AXL	'Choline'	C00114	DB01803; DB00122; DB04401	6	-176.337	0.408869	0.145566
ENO1	[]	'PHderiv_2-Hydroxy-3-oxosuccinate; Oxaloglycolate'	C03459	DB01803; DB00122; DB04401	4	-176.044	0.29755	0.0946251
EWSR1	TGM2	'Estrone glucuronide ; estrone 3-glucosiduronic acid'	HMDB04483 ; C11133	DB01235; DB00119; DB01786; DB02175; DB02496; DB02788; DB02951; DB03066; DB03101; DB03500; DB03688; DB03902; DB03940; DB04034; DB... <Preview truncated at 128 characters>	9	-187.691	0.484873	0.45669
EWSR1	SRPK1	'HMDB03269 ; PHderiv_Oxalate; Oxalic acid; Ethanedioic acid'	HMDB03269 ; C00209	DB01235; DB00119; DB01786; DB02175; DB02496; DB02788; DB02951; DB03066; DB03101; DB03500; DB03688; DB03902; DB03940; DB04034; DB... <Preview truncated at 128 characters>	9	-209.069	0.478512	0.44955
EWSR1	PGK1	'Quinolinic acid ; quinolinate(2-)'	HMDB00232 ; C03722	DB01235; DB00119; DB01786; DB02175; DB02496; DB02788; DB02951; DB03066; DB03101; DB03500; DB03688; DB03902; DB03940; DB04034; DB... <Preview truncated at 128 characters>	7	-192.318	0.475263	0.407848
EWSR1	PGK1	'5,6,7,8-tetrahydrobiopterin ; Sapropterin ; Tetrahydrobiopterin'	C00272 ; HMDB00787 ; HMDB00027	DB01235; DB00119; DB01786; DB02175; DB02496; DB02788; DB02951; DB03066; DB03101; DB03500; DB03688; DB03902; DB03940; DB04034; DB... <Preview truncated at 128 characters>	8	-203.039	0.472727	0.431858
EWSR1	AXL	'(2S)-1-hydroxy-3-oxooctadecan-2-aminium ; 3-Dehydrosphinganine ; Palmitoylethanolamide ; Sphingosine ; sphingosine(1+)'	C02934 ; HMDB01480 ; HMDB02100 ; HMDB00252 ; C00319	DB01235; DB00119; DB01786; DB02175; DB02496; DB02788; DB02951; DB03066; DB03101; DB03500; DB03688; DB03902; DB03940; DB04034; DB... <Preview truncated at 128 characters>	8	-186.137	0.466347	0.379719
EWSR1	MAPK1	'2-Carboxy-2,3-dihydro-5,6-dihydroxyindole ; 3-Hydroxyhippuric acid ; 4-Carboxyphenylglycine ; Alpha-Hydroxyhippuric acid ; Dopaquinone ; L-dopaquinone ; Leucodopachrome ; Salicyluric acid'	C05604 ; HMDB06116 ; HMDB02016 ; HMDB02404 ; HMDB01229 ; C00822 ; HMDB04067 ; HMDB00840	DB01235; DB00119; DB01786; DB02175; DB02496; DB02788; DB02951; DB03066; DB03101; DB03500; DB03688; DB03902; DB03940; DB04034; DB... <Preview truncated at 128 characters>	9	-191.101	0.460878	0.435913
EWSR1	WNK1	'PHderiv_2-Hydroxy-3-oxosuccinate; Oxaloglycolate'	C03459	DB01235; DB00119; DB01786; DB02175; DB02496; DB02788; DB02951; DB03066; DB03101; DB03500; DB03688; DB03902; DB03940; DB04034; DB... <Preview truncated at 128 characters>	7	-184.411	0.444999	0.414923
EWSR1	MAPK1	'(R)-lactate ; (S)-lactate ; 3-hydroxypropionate ; D-Glyceraldehyde ; D-Lactic acid ; Dihydroxyacetone ; Glyceraldehyde ; Hydroxypropionic acid ; L-Lactic acid ; glycerone'	C00256 ; C00186 ; C01013 ; C02154 ; HMDB01311 ; HMDB01882 ; HMDB01051 ; HMDB00700 ; HMDB00190 ; C00184	DB01235; DB00119; DB01786; DB02175; DB02496; DB02788; DB02951; DB03066; DB03101; DB03500; DB03688; DB03902; DB03940; DB04034; DB... <Preview truncated at 128 characters>	9	-232.812	0.436354	0.412144
EWSR1	WNK1	'(2S)-1-hydroxy-3-oxooctadecan-2-aminium ; 3-Dehydrosphinganine ; Palmitoylethanolamide ; Sphingosine ; sphingosine(1+)'	C02934 ; HMDB01480 ; HMDB02100 ; HMDB00252 ; C00319	DB01235; DB00119; DB01786; DB02175; DB02496; DB02788; DB02951; DB03066; DB03101; DB03500; DB03688; DB03902; DB03940; DB04034; DB... <Preview truncated at 128 characters>	8	-182.25	0.41706	0.348011
EWSR1	WNK1	'5,10-Methylene-THF ; 5,10-Methylenetetrahydrofolate ; 5-Methyldihydrofolic acid'	HMDB01533 ; C00143 ; HMDB06486	DB01235; DB00119; DB01786; DB02175; DB02496; DB02788; DB02951; DB03066; DB03101; DB03500; DB03688; DB03902; DB03940; DB04034; DB... <Preview truncated at 128 characters>	6	-192.07	0.405898	0.376726
EWSR1	PGK1	'Benzpyrene'	C07535	DB01235; DB00119; DB01786; DB02175; DB02496; DB02788; DB02951; DB03066; DB03101; DB03500; DB03688; DB03902; DB03940; DB04034; DB... <Preview truncated at 128 characters>	9	-223.938	0.398966	0.379262
EWSR1	TGM2	'Beta-L-arabinose 1-phosphate ; D-Arabinose 5-phosphate ; D-Ribose 5-phosphate ; D-Ribulose 5-phosphate ; D-Xylulose 1-phosphate ; D-ribulose 5-phosphate(2-) ; D-xylulose 5-phosphate(2-) ; Ribose 1-phosphate ; Xylulose 5-phosphate ; alpha-D-Ribose 1-phosphate ; alpha-D-Ribose 5-phosphate'	HMDB12195 ; HMDB11734 ; HMDB01548 ; HMDB00618 ; ; C00199 ; C00231 ; HMDB01489 ; HMDB00868 ; C00620 ; C03736	DB01235; DB00119; DB01786; DB02175; DB02496; DB02788; DB02951; DB03066; DB03101; DB03500; DB03688; DB03902; DB03940; DB04034; DB... <Preview truncated at 128 characters>	8	-212.946	0.397641	0.354629
EWSR1	WNK1	'5,6,7,8-tetrahydrobiopterin ; Sapropterin ; Tetrahydrobiopterin'	C00272 ; HMDB00787 ; HMDB00027	DB01235; DB00119; DB01786; DB02175; DB02496; DB02788; DB02951; DB03066; DB03101; DB03500; DB03688; DB03902; DB03940; DB04034; DB... <Preview truncated at 128 characters>	9	-196.772	0.397526	0.37689
EWSR1	COL4A3BP	'Estrone glucuronide ; estrone 3-glucosiduronic acid'	HMDB04483 ; C11133	DB01235; DB00119; DB01786; DB02175; DB02496; DB02788; DB02951; DB03066; DB03101; DB03500; DB03688; DB03902; DB03940; DB04034; DB... <Preview truncated at 128 characters>	9	-180.703	0.396197	0.37592
EWSR1	SRPK2	'Estrone glucuronide ; estrone 3-glucosiduronic acid'	HMDB04483 ; C11133	DB01235; DB00119; DB01786; DB02175; DB02496; DB02788; DB02951; DB03066; DB03101; DB03500; DB03688; DB03902; DB03940; DB04034; DB... <Preview truncated at 128 characters>	9	-180.617	0.395024	0.374366
EWSR1	WNK1	'Tetracosanoic acid ; lignocerate'	HMDB02003 ; C08320	DB01235; DB00119; DB01786; DB02175; DB02496; DB02788; DB02951; DB03066; DB03101; DB03500; DB03688; DB03902; DB03940; DB04034; DB... <Preview truncated at 128 characters>	7	-191.209	0.394678	0.341505
EWSR1	WNK1	[]	[]	[]	3	-219.246	0.243938	0.229245
EWSR1	PGK1	[]	[]	[]	2	-219.221	0.243581	0.229006
EWSR1	VRK1	[]	[]	[]	2	-218.848	0.238246	0.222789
EWSR1	STK24	[]	[]	[]	3	-218.835	0.238059	0.225428
EWSR1	TGM2	[]	[]	[]	3	-217.162	0.213614	0.200872
EWSR1	MAPK1	[]	[]	[]	3	-216.678	0.206402	0.195611
FHL2	MAPK1	'Thyrotropin releasing hormone ; Thyrotropin-releasing factor'	C03958 ; HMDB05763	DB03937	9	-203.728	0.480409	0.161357
FHL2	STK3	'1-Deoxy-D-xylulose 5-phosphate ; 2-Deoxy-D-ribose 1-phosphate ; 2-deoxy-D-ribose 5-phosphate(2-) ; Deoxyribose 1-phosphate ; Deoxyribose 5-phosphate'	HMDB01213 ; C00672 ; C00673 ; HMDB01351 ; HMDB01031	DB03937	9	-187.136	0.478329	0.168795
FHL2	PAK2	'Thyrotropin releasing hormone ; Thyrotropin-releasing factor'	C03958 ; HMDB05763	DB03937	9	-203.227	0.474839	0.159134
FHL2	NME2	[]	[]	[]	3	-228.244	0.361995	0.121741
FUBP1	PGK1	'(5Z,9E,12S,14Z)-8,11,12-trihydroxyicosa-5,9,14-trienoate ; 11,12,15-THETA ; 11,12,15-TriHETRE ; 11,14,15-THETA ; 11,15-cyclo-8,12,14-trihydroxy-(5Z,9E)-eicosadienoic acid ; 11-Epi-PGF2a ; 11b-PGF2a ; 13,14-Dihydro-15-keto PGF2a ; 20-OH-10,11-dihydro-leukotriene B4 ; 5,9,11-trihydroxyprosta-6E,14Z-dien-1-oate ; 5,9-cyclo-6,8,12-trihydroxy-(10E,14Z)-eicosadienoic acid ; 8-Isoprostaglandin E1 ; 8-I…	; HMDB04684 ; HMDB10170 ; HMDB04694 ; ; HMDB11137 ; HMDB10199 ; HMDB04685 ; ; ; ; HMDB04686 ; HMDB05083 ; HMDB06562 ; HMDB02115 ; C00639 ; HMDB05102 ; HMDB01442 ; HMDB01139 ; HMDB01483 ; HMDB01977 ; HMDB01965 ; C04741 ; C00639 ; ; ;	DB01235; DB01803; DB00122; DB02002; DB02688; DB03310; DB00138; DB03500; DB03590; DB03920; DB03940; DB04401; DB00770; DB00917	9	-222.656	0.60707	0.232056
FUBP1	CAMK2D	'(5Z,9E,12S,14Z)-8,11,12-trihydroxyicosa-5,9,14-trienoate ; 11,12,15-THETA ; 11,12,15-TriHETRE ; 11,14,15-THETA ; 11,15-cyclo-8,12,14-trihydroxy-(5Z,9E)-eicosadienoic acid ; 11-Epi-PGF2a ; 11b-PGF2a ; 13,14-Dihydro-15-keto PGF2a ; 20-OH-10,11-dihydro-leukotriene B4 ; 5,9,11-trihydroxyprosta-6E,14Z-dien-1-oate ; 5,9-cyclo-6,8,12-trihydroxy-(10E,14Z)-eicosadienoic acid ; 8-Isoprostaglandin E1 ; 8-I…	; HMDB04684 ; HMDB10170 ; HMDB04694 ; ; HMDB11137 ; HMDB10199 ; HMDB04685 ; ; ; ; HMDB04686 ; HMDB05083 ; HMDB06562 ; HMDB02115 ; C00639 ; HMDB05102 ; HMDB01442 ; HMDB01139 ; HMDB01483 ; HMDB01977 ; HMDB01965 ; C04741 ; C00639 ; ; ;	DB01235; DB01803; DB00122; DB02002; DB02688; DB03310; DB00138; DB03500; DB03590; DB03920; DB03940; DB04401; DB00770; DB00917	9	-222.081	0.602341	0.226002
FUBP1	NME1	'(5Z,9E,12S,14Z)-8,11,12-trihydroxyicosa-5,9,14-trienoate ; 11,12,15-THETA ; 11,12,15-TriHETRE ; 11,14,15-THETA ; 11,15-cyclo-8,12,14-trihydroxy-(5Z,9E)-eicosadienoic acid ; 11-Epi-PGF2a ; 11b-PGF2a ; 13,14-Dihydro-15-keto PGF2a ; 20-OH-10,11-dihydro-leukotriene B4 ; 5,9,11-trihydroxyprosta-6E,14Z-dien-1-oate ; 5,9-cyclo-6,8,12-trihydroxy-(10E,14Z)-eicosadienoic acid ; 8-Isoprostaglandin E1 ; 8-I…	; HMDB04684 ; HMDB10170 ; HMDB04694 ; ; HMDB11137 ; HMDB10199 ; HMDB04685 ; ; ; ; HMDB04686 ; HMDB05083 ; HMDB06562 ; HMDB02115 ; C00639 ; HMDB05102 ; HMDB01442 ; HMDB01139 ; HMDB01483 ; HMDB01977 ; HMDB01965 ; C04741 ; C00639 ; ; ;	DB01235; DB01803; DB00122; DB02002; DB02688; DB03310; DB00138; DB03500; DB03590; DB03920; DB03940; DB04401; DB00770; DB00917	9	-219.849	0.583409	0.212995
FUBP1	ERBB2	'2-[(4R)-4-[(1S,2S,5R,7R,10R,11S,14R,15R)-2,15-dimethyl-5-(sulfonatooxy)tetracyclo[8.7.0.0^{2,7}.0^{11,15}]heptadecan-14-yl]pentanamido]ethane-1-sulfonate ; Taurolithocholic acid 3-sulfate'	C03642 ; HMDB02580	DB01235; DB01803; DB00122; DB02002; DB02688; DB03310; DB00138; DB03500; DB03590; DB03920; DB03940; DB04401; DB00770; DB00917	9	-195.828	0.57184	0.211672
FUBP1	ERBB2	'Galactosylsphingosine ; Glucosylsphingosine ; psychosine(1+)'	HMDB00648 ; HMDB00596 ; C01747	DB01235; DB01803; DB00122; DB02002; DB02688; DB03310; DB00138; DB03500; DB03590; DB03920; DB03940; DB04401; DB00770; DB00917	9	-190.058	0.570354	0.201998
FUBP1	MERTK	'Galactosylsphingosine ; Glucosylsphingosine ; psychosine(1+)'	HMDB00648 ; HMDB00596 ; C01747	DB01235; DB01803; DB00122; DB02002; DB02688; DB03310; DB00138; DB03500; DB03590; DB03920; DB03940; DB04401; DB00770; DB00917	6	-188.931	0.558948	0.199605
FUBP1	STK3	'3-Methoxytyramine ; 4-Methoxytyramine ; Phenylephrine ; p-Synephrine'	C05587 ; HMDB12162 ; HMDB02182 ; HMDB04826	DB01235; DB01803; DB00122; DB02002; DB02688; DB03310; DB00138; DB03500; DB03590; DB03920; DB03940; DB04401; DB00770; DB00917	8	-199.506	0.552724	0.197046
FUBP1	FES	'(5Z,9E,12S,14Z)-8,11,12-trihydroxyicosa-5,9,14-trienoate ; 11,12,15-THETA ; 11,12,15-TriHETRE ; 11,14,15-THETA ; 11,15-cyclo-8,12,14-trihydroxy-(5Z,9E)-eicosadienoic acid ; 11-Epi-PGF2a ; 11b-PGF2a ; 13,14-Dihydro-15-keto PGF2a ; 20-OH-10,11-dihydro-leukotriene B4 ; 5,9,11-trihydroxyprosta-6E,14Z-dien-1-oate ; 5,9-cyclo-6,8,12-trihydroxy-(10E,14Z)-eicosadienoic acid ; 8-Isoprostaglandin E1 ; 8-I…	; HMDB04684 ; HMDB10170 ; HMDB04694 ; ; HMDB11137 ; HMDB10199 ; HMDB04685 ; ; ; ; HMDB04686 ; HMDB05083 ; HMDB06562 ; HMDB02115 ; C00639 ; HMDB05102 ; HMDB01442 ; HMDB01139 ; HMDB01483 ; HMDB01977 ; HMDB01965 ; C04741 ; C00639 ; ; ;	DB01235; DB01803; DB00122; DB02002; DB02688; DB03310; DB00138; DB03500; DB03590; DB03920; DB03940; DB04401; DB00770; DB00917	9	-216.348	0.55189	0.205082
FUBP1	COL4A3BP	'Galactosylsphingosine ; Glucosylsphingosine ; psychosine(1+)'	HMDB00648 ; HMDB00596 ; C01747	DB01235; DB01803; DB00122; DB02002; DB02688; DB03310; DB00138; DB03500; DB03590; DB03920; DB03940; DB04401; DB00770; DB00917	9	-187.746	0.546628	0.185592
FUBP1	MAPK14	'(5Z,9E,12S,14Z)-8,11,12-trihydroxyicosa-5,9,14-trienoate ; 11,12,15-THETA ; 11,12,15-TriHETRE ; 11,14,15-THETA ; 11,15-cyclo-8,12,14-trihydroxy-(5Z,9E)-eicosadienoic acid ; 11-Epi-PGF2a ; 11b-PGF2a ; 13,14-Dihydro-15-keto PGF2a ; 20-OH-10,11-dihydro-leukotriene B4 ; 5,9,11-trihydroxyprosta-6E,14Z-dien-1-oate ; 5,9-cyclo-6,8,12-trihydroxy-(10E,14Z)-eicosadienoic acid ; 8-Isoprostaglandin E1 ; 8-I…	; HMDB04684 ; HMDB10170 ; HMDB04694 ; ; HMDB11137 ; HMDB10199 ; HMDB04685 ; ; ; ; HMDB04686 ; HMDB05083 ; HMDB06562 ; HMDB02115 ; C00639 ; HMDB05102 ; HMDB01442 ; HMDB01139 ; HMDB01483 ; HMDB01977 ; HMDB01965 ; C04741 ; C00639 ; ; ;	DB01235; DB01803; DB00122; DB02002; DB02688; DB03310; DB00138; DB03500; DB03590; DB03920; DB03940; DB04401; DB00770; DB00917	9	-215.49	0.543805	0.203046
FUBP1	CSK	'(5Z,9E,12S,14Z)-8,11,12-trihydroxyicosa-5,9,14-trienoate ; 11,12,15-THETA ; 11,12,15-TriHETRE ; 11,14,15-THETA ; 11,15-cyclo-8,12,14-trihydroxy-(5Z,9E)-eicosadienoic acid ; 11-Epi-PGF2a ; 11b-PGF2a ; 13,14-Dihydro-15-keto PGF2a ; 20-OH-10,11-dihydro-leukotriene B4 ; 5,9,11-trihydroxyprosta-6E,14Z-dien-1-oate ; 5,9-cyclo-6,8,12-trihydroxy-(10E,14Z)-eicosadienoic acid ; 8-Isoprostaglandin E1 ; 8-I…	; HMDB04684 ; HMDB10170 ; HMDB04694 ; ; HMDB11137 ; HMDB10199 ; HMDB04685 ; ; ; ; HMDB04686 ; HMDB05083 ; HMDB06562 ; HMDB02115 ; C00639 ; HMDB05102 ; HMDB01442 ; HMDB01139 ; HMDB01483 ; HMDB01977 ; HMDB01965 ; C04741 ; C00639 ; ; ;	DB01235; DB01803; DB00122; DB02002; DB02688; DB03310; DB00138; DB03500; DB03590; DB03920; DB03940; DB04401; DB00770; DB00917	9	-215.246	0.541483	0.195173
FUBP1	SRC	'(5Z,9E,12S,14Z)-8,11,12-trihydroxyicosa-5,9,14-trienoate ; 11,12,15-THETA ; 11,12,15-TriHETRE ; 11,14,15-THETA ; 11,15-cyclo-8,12,14-trihydroxy-(5Z,9E)-eicosadienoic acid ; 11-Epi-PGF2a ; 11b-PGF2a ; 13,14-Dihydro-15-keto PGF2a ; 20-OH-10,11-dihydro-leukotriene B4 ; 5,9,11-trihydroxyprosta-6E,14Z-dien-1-oate ; 5,9-cyclo-6,8,12-trihydroxy-(10E,14Z)-eicosadienoic acid ; 8-Isoprostaglandin E1 ; 8-I…	; HMDB04684 ; HMDB10170 ; HMDB04694 ; ; HMDB11137 ; HMDB10199 ; HMDB04685 ; ; ; ; HMDB04686 ; HMDB05083 ; HMDB06562 ; HMDB02115 ; C00639 ; HMDB05102 ; HMDB01442 ; HMDB01139 ; HMDB01483 ; HMDB01977 ; HMDB01965 ; C04741 ; C00639 ; ; ;	DB01235; DB01803; DB00122; DB02002; DB02688; DB03310; DB00138; DB03500; DB03590; DB03920; DB03940; DB04401; DB00770; DB00917	9	-215.029	0.539404	0.200579
FUBP1	CKM	'(5Z,9E,12S,14Z)-8,11,12-trihydroxyicosa-5,9,14-trienoate ; 11,12,15-THETA ; 11,12,15-TriHETRE ; 11,14,15-THETA ; 11,15-cyclo-8,12,14-trihydroxy-(5Z,9E)-eicosadienoic acid ; 11-Epi-PGF2a ; 11b-PGF2a ; 13,14-Dihydro-15-keto PGF2a ; 20-OH-10,11-dihydro-leukotriene B4 ; 5,9,11-trihydroxyprosta-6E,14Z-dien-1-oate ; 5,9-cyclo-6,8,12-trihydroxy-(10E,14Z)-eicosadienoic acid ; 8-Isoprostaglandin E1 ; 8-I…	; HMDB04684 ; HMDB10170 ; HMDB04694 ; ; HMDB11137 ; HMDB10199 ; HMDB04685 ; ; ; ; HMDB04686 ; HMDB05083 ; HMDB06562 ; HMDB02115 ; C00639 ; HMDB05102 ; HMDB01442 ; HMDB01139 ; HMDB01483 ; HMDB01977 ; HMDB01965 ; C04741 ; C00639 ; ; ;	DB01235; DB01803; DB00122; DB02002; DB02688; DB03310; DB00138; DB03500; DB03590; DB03920; DB03940; DB04401; DB00770; DB00917	9	-214.765	0.536864	0.195749
FUBP1	PTK2	'(5Z,9E,12S,14Z)-8,11,12-trihydroxyicosa-5,9,14-trienoate ; 11,12,15-THETA ; 11,12,15-TriHETRE ; 11,14,15-THETA ; 11,15-cyclo-8,12,14-trihydroxy-(5Z,9E)-eicosadienoic acid ; 11-Epi-PGF2a ; 11b-PGF2a ; 13,14-Dihydro-15-keto PGF2a ; 20-OH-10,11-dihydro-leukotriene B4 ; 5,9,11-trihydroxyprosta-6E,14Z-dien-1-oate ; 5,9-cyclo-6,8,12-trihydroxy-(10E,14Z)-eicosadienoic acid ; 8-Isoprostaglandin E1 ; 8-I…	; HMDB04684 ; HMDB10170 ; HMDB04694 ; ; HMDB11137 ; HMDB10199 ; HMDB04685 ; ; ; ; HMDB04686 ; HMDB05083 ; HMDB06562 ; HMDB02115 ; C00639 ; HMDB05102 ; HMDB01442 ; HMDB01139 ; HMDB01483 ; HMDB01977 ; HMDB01965 ; C04741 ; C00639 ; ; ;	DB01235; DB01803; DB00122; DB02002; DB02688; DB03310; DB00138; DB03500; DB03590; DB03920; DB03940; DB04401; DB00770; DB00917	9	-214.747	0.536689	0.201908
FUBP1	PAK2	'(5Z,9E,12S,14Z)-8,11,12-trihydroxyicosa-5,9,14-trienoate ; 11,12,15-THETA ; 11,12,15-TriHETRE ; 11,14,15-THETA ; 11,15-cyclo-8,12,14-trihydroxy-(5Z,9E)-eicosadienoic acid ; 11-Epi-PGF2a ; 11b-PGF2a ; 13,14-Dihydro-15-keto PGF2a ; 20-OH-10,11-dihydro-leukotriene B4 ; 5,9,11-trihydroxyprosta-6E,14Z-dien-1-oate ; 5,9-cyclo-6,8,12-trihydroxy-(10E,14Z)-eicosadienoic acid ; 8-Isoprostaglandin E1 ; 8-I…	; HMDB04684 ; HMDB10170 ; HMDB04694 ; ; HMDB11137 ; HMDB10199 ; HMDB04685 ; ; ; ; HMDB04686 ; HMDB05083 ; HMDB06562 ; HMDB02115 ; C00639 ; HMDB05102 ; HMDB01442 ; HMDB01139 ; HMDB01483 ; HMDB01977 ; HMDB01965 ; C04741 ; C00639 ; ; ;	DB01235; DB01803; DB00122; DB02002; DB02688; DB03310; DB00138; DB03500; DB03590; DB03920; DB03940; DB04401; DB00770; DB00917	9	-214.638	0.535639	0.195887
FUBP1	PLK1	'Choline'	C00114	DB01235; DB01803; DB00122; DB02002; DB02688; DB03310; DB00138; DB03500; DB03590; DB03920; DB03940; DB04401; DB00770; DB00917	7	-186.652	0.534946	0.206288
FUBP1	ERBB2	'L-Cystine ; L-cystine'	HMDB00192 ; C00491	DB01235; DB01803; DB00122; DB02002; DB02688; DB03310; DB00138; DB03500; DB03590; DB03920; DB03940; DB04401; DB00770; DB00917	9	-192.177	0.5348	0.201237
FUBP1	TGM2	'Oxidized glutathione'	C00127	DB01235; DB01803; DB00122; DB02002; DB02688; DB03310; DB00138; DB03500; DB03590; DB03920; DB03940; DB04401; DB00770; DB00917	9	-192.154	0.534556	0.198576
FUBP1	STK3	'2-Aminobenzoic acid ; 3-Pyridylacetic acid ; anthranilate ; m-Aminobenzoic acid ; p-Aminobenzoic acid'	HMDB01123 ; HMDB01538 ; C00108 ; HMDB01891 ; HMDB01392	DB01235; DB01803; DB00122; DB02002; DB02688; DB03310; DB00138; DB03500; DB03590; DB03920; DB03940; DB04401; DB00770; DB00917	8	-203.222	0.533797	0.196121
FUBP1	CKB	'(5Z,9E,12S,14Z)-8,11,12-trihydroxyicosa-5,9,14-trienoate ; 11,12,15-THETA ; 11,12,15-TriHETRE ; 11,14,15-THETA ; 11,15-cyclo-8,12,14-trihydroxy-(5Z,9E)-eicosadienoic acid ; 11-Epi-PGF2a ; 11b-PGF2a ; 13,14-Dihydro-15-keto PGF2a ; 20-OH-10,11-dihydro-leukotriene B4 ; 5,9,11-trihydroxyprosta-6E,14Z-dien-1-oate ; 5,9-cyclo-6,8,12-trihydroxy-(10E,14Z)-eicosadienoic acid ; 8-Isoprostaglandin E1 ; 8-I…	; HMDB04684 ; HMDB10170 ; HMDB04694 ; ; HMDB11137 ; HMDB10199 ; HMDB04685 ; ; ; ; HMDB04686 ; HMDB05083 ; HMDB06562 ; HMDB02115 ; C00639 ; HMDB05102 ; HMDB01442 ; HMDB01139 ; HMDB01483 ; HMDB01977 ; HMDB01965 ; C04741 ; C00639 ; ; ;	DB01235; DB01803; DB00122; DB02002; DB02688; DB03310; DB00138; DB03500; DB03590; DB03920; DB03940; DB04401; DB00770; DB00917	9	-214.407	0.533402	0.193859
FUBP1	HSPA5	'Oxidized glutathione'	C00127	DB01235; DB01803; DB00122; DB02002; DB02688; DB03310; DB00138; DB03500; DB03590; DB03920; DB03940; DB04401; DB00770; DB00917	9	-192.012	0.533054	0.194941
FUBP1	PKN2	'Galactosylsphingosine ; Glucosylsphingosine ; psychosine(1+)'	HMDB00648 ; HMDB00596 ; C01747	DB01235; DB01803; DB00122; DB02002; DB02688; DB03310; DB00138; DB03500; DB03590; DB03920; DB03940; DB04401; DB00770; DB00917	6	-186.372	0.531902	0.187732
FUBP1	ROCK2	'(5Z,9E,12S,14Z)-8,11,12-trihydroxyicosa-5,9,14-trienoate ; 11,12,15-THETA ; 11,12,15-TriHETRE ; 11,14,15-THETA ; 11,15-cyclo-8,12,14-trihydroxy-(5Z,9E)-eicosadienoic acid ; 11-Epi-PGF2a ; 11b-PGF2a ; 13,14-Dihydro-15-keto PGF2a ; 20-OH-10,11-dihydro-leukotriene B4 ; 5,9,11-trihydroxyprosta-6E,14Z-dien-1-oate ; 5,9-cyclo-6,8,12-trihydroxy-(10E,14Z)-eicosadienoic acid ; 8-Isoprostaglandin E1 ; 8-I…	; HMDB04684 ; HMDB10170 ; HMDB04694 ; ; HMDB11137 ; HMDB10199 ; HMDB04685 ; ; ; ; HMDB04686 ; HMDB05083 ; HMDB06562 ; HMDB02115 ; C00639 ; HMDB05102 ; HMDB01442 ; HMDB01139 ; HMDB01483 ; HMDB01977 ; HMDB01965 ; C04741 ; C00639 ; ; ;	DB01235; DB01803; DB00122; DB02002; DB02688; DB03310; DB00138; DB03500; DB03590; DB03920; DB03940; DB04401; DB00770; DB00917	9	-214.087	0.530276	0.191964
FUBP1	WNK1	'(5Z,9E,12S,14Z)-8,11,12-trihydroxyicosa-5,9,14-trienoate ; 11,12,15-THETA ; 11,12,15-TriHETRE ; 11,14,15-THETA ; 11,15-cyclo-8,12,14-trihydroxy-(5Z,9E)-eicosadienoic acid ; 11-Epi-PGF2a ; 11b-PGF2a ; 13,14-Dihydro-15-keto PGF2a ; 20-OH-10,11-dihydro-leukotriene B4 ; 5,9,11-trihydroxyprosta-6E,14Z-dien-1-oate ; 5,9-cyclo-6,8,12-trihydroxy-(10E,14Z)-eicosadienoic acid ; 8-Isoprostaglandin E1 ; 8-I…	; HMDB04684 ; HMDB10170 ; HMDB04694 ; ; HMDB11137 ; HMDB10199 ; HMDB04685 ; ; ; ; HMDB04686 ; HMDB05083 ; HMDB06562 ; HMDB02115 ; C00639 ; HMDB05102 ; HMDB01442 ; HMDB01139 ; HMDB01483 ; HMDB01977 ; HMDB01965 ; C04741 ; C00639 ; ; ;	DB01235; DB01803; DB00122; DB02002; DB02688; DB03310; DB00138; DB03500; DB03590; DB03920; DB03940; DB04401; DB00770; DB00917	9	-214.044	0.529852	0.193759
FUBP1	HSPA5	'(5Z,9E,12S,14Z)-8,11,12-trihydroxyicosa-5,9,14-trienoate ; 11,12,15-THETA ; 11,12,15-TriHETRE ; 11,14,15-THETA ; 11,15-cyclo-8,12,14-trihydroxy-(5Z,9E)-eicosadienoic acid ; 11-Epi-PGF2a ; 11b-PGF2a ; 13,14-Dihydro-15-keto PGF2a ; 20-OH-10,11-dihydro-leukotriene B4 ; 5,9,11-trihydroxyprosta-6E,14Z-dien-1-oate ; 5,9-cyclo-6,8,12-trihydroxy-(10E,14Z)-eicosadienoic acid ; 8-Isoprostaglandin E1 ; 8-I…	; HMDB04684 ; HMDB10170 ; HMDB04694 ; ; HMDB11137 ; HMDB10199 ; HMDB04685 ; ; ; ; HMDB04686 ; HMDB05083 ; HMDB06562 ; HMDB02115 ; C00639 ; HMDB05102 ; HMDB01442 ; HMDB01139 ; HMDB01483 ; HMDB01977 ; HMDB01965 ; C04741 ; C00639 ; ; ;	DB01235; DB01803; DB00122; DB02002; DB02688; DB03310; DB00138; DB03500; DB03590; DB03920; DB03940; DB04401; DB00770; DB00917	9	-213.98	0.529232	0.192611
FUBP1	ROCK2	'CDP-Ethanolamine ; CDP-ethanolamine(1-)'	HMDB01564 ; C00570	DB01235; DB01803; DB00122; DB02002; DB02688; DB03310; DB00138; DB03500; DB03590; DB03920; DB03940; DB04401; DB00770; DB00917	9	-242.175	0.527631	0.198887
FUBP1	MAP2K2	'(5Z,9E,12S,14Z)-8,11,12-trihydroxyicosa-5,9,14-trienoate ; 11,12,15-THETA ; 11,12,15-TriHETRE ; 11,14,15-THETA ; 11,15-cyclo-8,12,14-trihydroxy-(5Z,9E)-eicosadienoic acid ; 11-Epi-PGF2a ; 11b-PGF2a ; 13,14-Dihydro-15-keto PGF2a ; 20-OH-10,11-dihydro-leukotriene B4 ; 5,9,11-trihydroxyprosta-6E,14Z-dien-1-oate ; 5,9-cyclo-6,8,12-trihydroxy-(10E,14Z)-eicosadienoic acid ; 8-Isoprostaglandin E1 ; 8-I…	; HMDB04684 ; HMDB10170 ; HMDB04694 ; ; HMDB11137 ; HMDB10199 ; HMDB04685 ; ; ; ; HMDB04686 ; HMDB05083 ; HMDB06562 ; HMDB02115 ; C00639 ; HMDB05102 ; HMDB01442 ; HMDB01139 ; HMDB01483 ; HMDB01977 ; HMDB01965 ; C04741 ; C00639 ; ; ;	DB01235; DB01803; DB00122; DB02002; DB02688; DB03310; DB00138; DB03500; DB03590; DB03920; DB03940; DB04401; DB00770; DB00917	9	-213.792	0.527381	0.188673
FUBP1	EPHB2	'(5Z,9E,12S,14Z)-8,11,12-trihydroxyicosa-5,9,14-trienoate ; 11,12,15-THETA ; 11,12,15-TriHETRE ; 11,14,15-THETA ; 11,15-cyclo-8,12,14-trihydroxy-(5Z,9E)-eicosadienoic acid ; 11-Epi-PGF2a ; 11b-PGF2a ; 13,14-Dihydro-15-keto PGF2a ; 20-OH-10,11-dihydro-leukotriene B4 ; 5,9,11-trihydroxyprosta-6E,14Z-dien-1-oate ; 5,9-cyclo-6,8,12-trihydroxy-(10E,14Z)-eicosadienoic acid ; 8-Isoprostaglandin E1 ; 8-I…	; HMDB04684 ; HMDB10170 ; HMDB04694 ; ; HMDB11137 ; HMDB10199 ; HMDB04685 ; ; ; ; HMDB04686 ; HMDB05083 ; HMDB06562 ; HMDB02115 ; C00639 ; HMDB05102 ; HMDB01442 ; HMDB01139 ; HMDB01483 ; HMDB01977 ; HMDB01965 ; C04741 ; C00639 ; ; ;	DB01235; DB01803; DB00122; DB02002; DB02688; DB03310; DB00138; DB03500; DB03590; DB03920; DB03940; DB04401; DB00770; DB00917	9	-213.753	0.526993	0.191705
FUBP1	SRPK2	'(5Z,9E,12S,14Z)-8,11,12-trihydroxyicosa-5,9,14-trienoate ; 11,12,15-THETA ; 11,12,15-TriHETRE ; 11,14,15-THETA ; 11,15-cyclo-8,12,14-trihydroxy-(5Z,9E)-eicosadienoic acid ; 11-Epi-PGF2a ; 11b-PGF2a ; 13,14-Dihydro-15-keto PGF2a ; 20-OH-10,11-dihydro-leukotriene B4 ; 5,9,11-trihydroxyprosta-6E,14Z-dien-1-oate ; 5,9-cyclo-6,8,12-trihydroxy-(10E,14Z)-eicosadienoic acid ; 8-Isoprostaglandin E1 ; 8-I…	; HMDB04684 ; HMDB10170 ; HMDB04694 ; ; HMDB11137 ; HMDB10199 ; HMDB04685 ; ; ; ; HMDB04686 ; HMDB05083 ; HMDB06562 ; HMDB02115 ; C00639 ; HMDB05102 ; HMDB01442 ; HMDB01139 ; HMDB01483 ; HMDB01977 ; HMDB01965 ; C04741 ; C00639 ; ; ;	DB01235; DB01803; DB00122; DB02002; DB02688; DB03310; DB00138; DB03500; DB03590; DB03920; DB03940; DB04401; DB00770; DB00917	9	-213.621	0.525697	0.195309
FUBP1	ERBB2	'(5Z,9E,12S,14Z)-8,11,12-trihydroxyicosa-5,9,14-trienoate ; 11,12,15-THETA ; 11,12,15-TriHETRE ; 11,14,15-THETA ; 11,15-cyclo-8,12,14-trihydroxy-(5Z,9E)-eicosadienoic acid ; 11-Epi-PGF2a ; 11b-PGF2a ; 13,14-Dihydro-15-keto PGF2a ; 20-OH-10,11-dihydro-leukotriene B4 ; 5,9,11-trihydroxyprosta-6E,14Z-dien-1-oate ; 5,9-cyclo-6,8,12-trihydroxy-(10E,14Z)-eicosadienoic acid ; 8-Isoprostaglandin E1 ; 8-I…	; HMDB04684 ; HMDB10170 ; HMDB04694 ; ; HMDB11137 ; HMDB10199 ; HMDB04685 ; ; ; ; HMDB04686 ; HMDB05083 ; HMDB06562 ; HMDB02115 ; C00639 ; HMDB05102 ; HMDB01442 ; HMDB01139 ; HMDB01483 ; HMDB01977 ; HMDB01965 ; C04741 ; C00639 ; ; ;	DB01235; DB01803; DB00122; DB02002; DB02688; DB03310; DB00138; DB03500; DB03590; DB03920; DB03940; DB04401; DB00770; DB00917	9	-213.562	0.525115	0.193967
FUBP1	NME2	'(5Z,9E,12S,14Z)-8,11,12-trihydroxyicosa-5,9,14-trienoate ; 11,12,15-THETA ; 11,12,15-TriHETRE ; 11,14,15-THETA ; 11,15-cyclo-8,12,14-trihydroxy-(5Z,9E)-eicosadienoic acid ; 11-Epi-PGF2a ; 11b-PGF2a ; 13,14-Dihydro-15-keto PGF2a ; 20-OH-10,11-dihydro-leukotriene B4 ; 5,9,11-trihydroxyprosta-6E,14Z-dien-1-oate ; 5,9-cyclo-6,8,12-trihydroxy-(10E,14Z)-eicosadienoic acid ; 8-Isoprostaglandin E1 ; 8-I…	; HMDB04684 ; HMDB10170 ; HMDB04694 ; ; HMDB11137 ; HMDB10199 ; HMDB04685 ; ; ; ; HMDB04686 ; HMDB05083 ; HMDB06562 ; HMDB02115 ; C00639 ; HMDB05102 ; HMDB01442 ; HMDB01139 ; HMDB01483 ; HMDB01977 ; HMDB01965 ; C04741 ; C00639 ; ; ;	DB01235; DB01803; DB00122; DB02002; DB02688; DB03310; DB00138; DB03500; DB03590; DB03920; DB03940; DB04401; DB00770; DB00917	9	-213.55	0.524993	0.200371
FUBP1	YES1	'(5Z,9E,12S,14Z)-8,11,12-trihydroxyicosa-5,9,14-trienoate ; 11,12,15-THETA ; 11,12,15-TriHETRE ; 11,14,15-THETA ; 11,15-cyclo-8,12,14-trihydroxy-(5Z,9E)-eicosadienoic acid ; 11-Epi-PGF2a ; 11b-PGF2a ; 13,14-Dihydro-15-keto PGF2a ; 20-OH-10,11-dihydro-leukotriene B4 ; 5,9,11-trihydroxyprosta-6E,14Z-dien-1-oate ; 5,9-cyclo-6,8,12-trihydroxy-(10E,14Z)-eicosadienoic acid ; 8-Isoprostaglandin E1 ; 8-I…	; HMDB04684 ; HMDB10170 ; HMDB04694 ; ; HMDB11137 ; HMDB10199 ; HMDB04685 ; ; ; ; HMDB04686 ; HMDB05083 ; HMDB06562 ; HMDB02115 ; C00639 ; HMDB05102 ; HMDB01442 ; HMDB01139 ; HMDB01483 ; HMDB01977 ; HMDB01965 ; C04741 ; C00639 ; ; ;	DB01235; DB01803; DB00122; DB02002; DB02688; DB03310; DB00138; DB03500; DB03590; DB03920; DB03940; DB04401; DB00770; DB00917	9	-213.533	0.524828	0.193836
FUBP1	PTK2	'(+)-gama-tocopherol ; (22Alpha)-hydroxy-5alpha-campestan-3-one ; Beta-tocopherol ; Gama-Tocopherol ; beta-tocopherol ; gamma-tocopherol'	; HMDB12112 ; HMDB06335 ; HMDB01492 ; C14152 ; C02483	DB01235; DB01803; DB00122; DB02002; DB02688; DB03310; DB00138; DB03500; DB03590; DB03920; DB03940; DB04401; DB00770; DB00917	6	-241.86	0.524814	0.187779
FUBP1	EIF2AK2	'(5Z,9E,12S,14Z)-8,11,12-trihydroxyicosa-5,9,14-trienoate ; 11,12,15-THETA ; 11,12,15-TriHETRE ; 11,14,15-THETA ; 11,15-cyclo-8,12,14-trihydroxy-(5Z,9E)-eicosadienoic acid ; 11-Epi-PGF2a ; 11b-PGF2a ; 13,14-Dihydro-15-keto PGF2a ; 20-OH-10,11-dihydro-leukotriene B4 ; 5,9,11-trihydroxyprosta-6E,14Z-dien-1-oate ; 5,9-cyclo-6,8,12-trihydroxy-(10E,14Z)-eicosadienoic acid ; 8-Isoprostaglandin E1 ; 8-I…	; HMDB04684 ; HMDB10170 ; HMDB04694 ; ; HMDB11137 ; HMDB10199 ; HMDB04685 ; ; ; ; HMDB04686 ; HMDB05083 ; HMDB06562 ; HMDB02115 ; C00639 ; HMDB05102 ; HMDB01442 ; HMDB01139 ; HMDB01483 ; HMDB01977 ; HMDB01965 ; C04741 ; C00639 ; ; ;	DB01235; DB01803; DB00122; DB02002; DB02688; DB03310; DB00138; DB03500; DB03590; DB03920; DB03940; DB04401; DB00770; DB00917	9	-213.526	0.524759	0.195108
FUBP1	AXL	'(5Z,9E,12S,14Z)-8,11,12-trihydroxyicosa-5,9,14-trienoate ; 11,12,15-THETA ; 11,12,15-TriHETRE ; 11,14,15-THETA ; 11,15-cyclo-8,12,14-trihydroxy-(5Z,9E)-eicosadienoic acid ; 11-Epi-PGF2a ; 11b-PGF2a ; 13,14-Dihydro-15-keto PGF2a ; 20-OH-10,11-dihydro-leukotriene B4 ; 5,9,11-trihydroxyprosta-6E,14Z-dien-1-oate ; 5,9-cyclo-6,8,12-trihydroxy-(10E,14Z)-eicosadienoic acid ; 8-Isoprostaglandin E1 ; 8-I…	; HMDB04684 ; HMDB10170 ; HMDB04694 ; ; HMDB11137 ; HMDB10199 ; HMDB04685 ; ; ; ; HMDB04686 ; HMDB05083 ; HMDB06562 ; HMDB02115 ; C00639 ; HMDB05102 ; HMDB01442 ; HMDB01139 ; HMDB01483 ; HMDB01977 ; HMDB01965 ; C04741 ; C00639 ; ; ;	DB01235; DB01803; DB00122; DB02002; DB02688; DB03310; DB00138; DB03500; DB03590; DB03920; DB03940; DB04401; DB00770; DB00917	9	-213.249	0.522002	0.192164
FUBP1	GTF2F1	'(5Z,9E,12S,14Z)-8,11,12-trihydroxyicosa-5,9,14-trienoate ; 11,12,15-THETA ; 11,12,15-TriHETRE ; 11,14,15-THETA ; 11,15-cyclo-8,12,14-trihydroxy-(5Z,9E)-eicosadienoic acid ; 11-Epi-PGF2a ; 11b-PGF2a ; 13,14-Dihydro-15-keto PGF2a ; 20-OH-10,11-dihydro-leukotriene B4 ; 5,9,11-trihydroxyprosta-6E,14Z-dien-1-oate ; 5,9-cyclo-6,8,12-trihydroxy-(10E,14Z)-eicosadienoic acid ; 8-Isoprostaglandin E1 ; 8-I…	; HMDB04684 ; HMDB10170 ; HMDB04694 ; ; HMDB11137 ; HMDB10199 ; HMDB04685 ; ; ; ; HMDB04686 ; HMDB05083 ; HMDB06562 ; HMDB02115 ; C00639 ; HMDB05102 ; HMDB01442 ; HMDB01139 ; HMDB01483 ; HMDB01977 ; HMDB01965 ; C04741 ; C00639 ; ; ;	DB01235; DB01803; DB00122; DB02002; DB02688; DB03310; DB00138; DB03500; DB03590; DB03920; DB03940; DB04401; DB00770; DB00917	9	-213.235	0.521868	0.196354
FUBP1	TTK	'(5Z,9E,12S,14Z)-8,11,12-trihydroxyicosa-5,9,14-trienoate ; 11,12,15-THETA ; 11,12,15-TriHETRE ; 11,14,15-THETA ; 11,15-cyclo-8,12,14-trihydroxy-(5Z,9E)-eicosadienoic acid ; 11-Epi-PGF2a ; 11b-PGF2a ; 13,14-Dihydro-15-keto PGF2a ; 20-OH-10,11-dihydro-leukotriene B4 ; 5,9,11-trihydroxyprosta-6E,14Z-dien-1-oate ; 5,9-cyclo-6,8,12-trihydroxy-(10E,14Z)-eicosadienoic acid ; 8-Isoprostaglandin E1 ; 8-I…	; HMDB04684 ; HMDB10170 ; HMDB04694 ; ; HMDB11137 ; HMDB10199 ; HMDB04685 ; ; ; ; HMDB04686 ; HMDB05083 ; HMDB06562 ; HMDB02115 ; C00639 ; HMDB05102 ; HMDB01442 ; HMDB01139 ; HMDB01483 ; HMDB01977 ; HMDB01965 ; C04741 ; C00639 ; ; ;	DB01235; DB01803; DB00122; DB02002; DB02688; DB03310; DB00138; DB03500; DB03590; DB03920; DB03940; DB04401; DB00770; DB00917	9	-213.233	0.521849	0.190981
FUBP1	CASK	'Choline'	C00114	DB01235; DB01803; DB00122; DB02002; DB02688; DB03310; DB00138; DB03500; DB03590; DB03920; DB03940; DB04401; DB00770; DB00917	7	-185.391	0.521102	0.187995
FUBP1	ROCK2	'Galactosylsphingosine ; Glucosylsphingosine ; psychosine(1+)'	HMDB00648 ; HMDB00596 ; C01747	DB01235; DB01803; DB00122; DB02002; DB02688; DB03310; DB00138; DB03500; DB03590; DB03920; DB03940; DB04401; DB00770; DB00917	9	-185.312	0.520222	0.186708
FUBP1	EGFR	'(5Z,9E,12S,14Z)-8,11,12-trihydroxyicosa-5,9,14-trienoate ; 11,12,15-THETA ; 11,12,15-TriHETRE ; 11,14,15-THETA ; 11,15-cyclo-8,12,14-trihydroxy-(5Z,9E)-eicosadienoic acid ; 11-Epi-PGF2a ; 11b-PGF2a ; 13,14-Dihydro-15-keto PGF2a ; 20-OH-10,11-dihydro-leukotriene B4 ; 5,9,11-trihydroxyprosta-6E,14Z-dien-1-oate ; 5,9-cyclo-6,8,12-trihydroxy-(10E,14Z)-eicosadienoic acid ; 8-Isoprostaglandin E1 ; 8-I…	; HMDB04684 ; HMDB10170 ; HMDB04694 ; ; HMDB11137 ; HMDB10199 ; HMDB04685 ; ; ; ; HMDB04686 ; HMDB05083 ; HMDB06562 ; HMDB02115 ; C00639 ; HMDB05102 ; HMDB01442 ; HMDB01139 ; HMDB01483 ; HMDB01977 ; HMDB01965 ; C04741 ; C00639 ; ; ;	DB01235; DB01803; DB00122; DB02002; DB02688; DB03310; DB00138; DB03500; DB03590; DB03920; DB03940; DB04401; DB00770; DB00917	9	-213.034	0.519863	0.195496
FUBP1	PKM	'Oxidized glutathione'	C00127	DB01235; DB01803; DB00122; DB02002; DB02688; DB03310; DB00138; DB03500; DB03590; DB03920; DB03940; DB04401; DB00770; DB00917	9	-190.728	0.51922	0.193524
FUBP1	ERBB2	'2-Aminobenzoic acid ; 3-Pyridylacetic acid ; anthranilate ; m-Aminobenzoic acid ; p-Aminobenzoic acid'	HMDB01123 ; HMDB01538 ; C00108 ; HMDB01891 ; HMDB01392	DB01235; DB01803; DB00122; DB02002; DB02688; DB03310; DB00138; DB03500; DB03590; DB03920; DB03940; DB04401; DB00770; DB00917	8	-201.793	0.519092	0.182648
FUBP1	ZAP70	'Tetracosanoic acid ; lignocerate'	HMDB02003 ; C08320	DB01235; DB01803; DB00122; DB02002; DB02688; DB03310; DB00138; DB03500; DB03590; DB03920; DB03940; DB04401; DB00770; DB00917	9	-201.783	0.518986	0.197805
FUBP1	RPS6KA3	'(5Z,9E,12S,14Z)-8,11,12-trihydroxyicosa-5,9,14-trienoate ; 11,12,15-THETA ; 11,12,15-TriHETRE ; 11,14,15-THETA ; 11,15-cyclo-8,12,14-trihydroxy-(5Z,9E)-eicosadienoic acid ; 11-Epi-PGF2a ; 11b-PGF2a ; 13,14-Dihydro-15-keto PGF2a ; 20-OH-10,11-dihydro-leukotriene B4 ; 5,9,11-trihydroxyprosta-6E,14Z-dien-1-oate ; 5,9-cyclo-6,8,12-trihydroxy-(10E,14Z)-eicosadienoic acid ; 8-Isoprostaglandin E1 ; 8-I…	; HMDB04684 ; HMDB10170 ; HMDB04694 ; ; HMDB11137 ; HMDB10199 ; HMDB04685 ; ; ; ; HMDB04686 ; HMDB05083 ; HMDB06562 ; HMDB02115 ; C00639 ; HMDB05102 ; HMDB01442 ; HMDB01139 ; HMDB01483 ; HMDB01977 ; HMDB01965 ; C04741 ; C00639 ; ; ;	DB01235; DB01803; DB00122; DB02002; DB02688; DB03310; DB00138; DB03500; DB03590; DB03920; DB03940; DB04401; DB00770; DB00917	9	-212.918	0.5187	0.188629
FUBP1	EPHA2	'(5Z,9E,12S,14Z)-8,11,12-trihydroxyicosa-5,9,14-trienoate ; 11,12,15-THETA ; 11,12,15-TriHETRE ; 11,14,15-THETA ; 11,15-cyclo-8,12,14-trihydroxy-(5Z,9E)-eicosadienoic acid ; 11-Epi-PGF2a ; 11b-PGF2a ; 13,14-Dihydro-15-keto PGF2a ; 20-OH-10,11-dihydro-leukotriene B4 ; 5,9,11-trihydroxyprosta-6E,14Z-dien-1-oate ; 5,9-cyclo-6,8,12-trihydroxy-(10E,14Z)-eicosadienoic acid ; 8-Isoprostaglandin E1 ; 8-I…	; HMDB04684 ; HMDB10170 ; HMDB04694 ; ; HMDB11137 ; HMDB10199 ; HMDB04685 ; ; ; ; HMDB04686 ; HMDB05083 ; HMDB06562 ; HMDB02115 ; C00639 ; HMDB05102 ; HMDB01442 ; HMDB01139 ; HMDB01483 ; HMDB01977 ; HMDB01965 ; C04741 ; C00639 ; ; ;	DB01235; DB01803; DB00122; DB02002; DB02688; DB03310; DB00138; DB03500; DB03590; DB03920; DB03940; DB04401; DB00770; DB00917	9	-212.888	0.518399	0.194652
FUBP1	PRKDC	'(5Z,9E,12S,14Z)-8,11,12-trihydroxyicosa-5,9,14-trienoate ; 11,12,15-THETA ; 11,12,15-TriHETRE ; 11,14,15-THETA ; 11,15-cyclo-8,12,14-trihydroxy-(5Z,9E)-eicosadienoic acid ; 11-Epi-PGF2a ; 11b-PGF2a ; 13,14-Dihydro-15-keto PGF2a ; 20-OH-10,11-dihydro-leukotriene B4 ; 5,9,11-trihydroxyprosta-6E,14Z-dien-1-oate ; 5,9-cyclo-6,8,12-trihydroxy-(10E,14Z)-eicosadienoic acid ; 8-Isoprostaglandin E1 ; 8-I…	; HMDB04684 ; HMDB10170 ; HMDB04694 ; ; HMDB11137 ; HMDB10199 ; HMDB04685 ; ; ; ; HMDB04686 ; HMDB05083 ; HMDB06562 ; HMDB02115 ; C00639 ; HMDB05102 ; HMDB01442 ; HMDB01139 ; HMDB01483 ; HMDB01977 ; HMDB01965 ; C04741 ; C00639 ; ; ;	DB01235; DB01803; DB00122; DB02002; DB02688; DB03310; DB00138; DB03500; DB03590; DB03920; DB03940; DB04401; DB00770; DB00917	9	-212.888	0.518399	0.190644
FUBP1	MAP2K1	'Galactosylsphingosine ; Glucosylsphingosine ; psychosine(1+)'	HMDB00648 ; HMDB00596 ; C01747	DB01235; DB01803; DB00122; DB02002; DB02688; DB03310; DB00138; DB03500; DB03590; DB03920; DB03940; DB04401; DB00770; DB00917	6	-185.103	0.517878	0.182799
FUBP1	NEK9	'(5Z,9E,12S,14Z)-8,11,12-trihydroxyicosa-5,9,14-trienoate ; 11,12,15-THETA ; 11,12,15-TriHETRE ; 11,14,15-THETA ; 11,15-cyclo-8,12,14-trihydroxy-(5Z,9E)-eicosadienoic acid ; 11-Epi-PGF2a ; 11b-PGF2a ; 13,14-Dihydro-15-keto PGF2a ; 20-OH-10,11-dihydro-leukotriene B4 ; 5,9,11-trihydroxyprosta-6E,14Z-dien-1-oate ; 5,9-cyclo-6,8,12-trihydroxy-(10E,14Z)-eicosadienoic acid ; 8-Isoprostaglandin E1 ; 8-I…	; HMDB04684 ; HMDB10170 ; HMDB04694 ; ; HMDB11137 ; HMDB10199 ; HMDB04685 ; ; ; ; HMDB04686 ; HMDB05083 ; HMDB06562 ; HMDB02115 ; C00639 ; HMDB05102 ; HMDB01442 ; HMDB01139 ; HMDB01483 ; HMDB01977 ; HMDB01965 ; C04741 ; C00639 ; ; ;	DB01235; DB01803; DB00122; DB02002; DB02688; DB03310; DB00138; DB03500; DB03590; DB03920; DB03940; DB04401; DB00770; DB00917	9	-212.831	0.517819	0.195238
FUBP1	BCKDK	'(5Z,9E,12S,14Z)-8,11,12-trihydroxyicosa-5,9,14-trienoate ; 11,12,15-THETA ; 11,12,15-TriHETRE ; 11,14,15-THETA ; 11,15-cyclo-8,12,14-trihydroxy-(5Z,9E)-eicosadienoic acid ; 11-Epi-PGF2a ; 11b-PGF2a ; 13,14-Dihydro-15-keto PGF2a ; 20-OH-10,11-dihydro-leukotriene B4 ; 5,9,11-trihydroxyprosta-6E,14Z-dien-1-oate ; 5,9-cyclo-6,8,12-trihydroxy-(10E,14Z)-eicosadienoic acid ; 8-Isoprostaglandin E1 ; 8-I…	; HMDB04684 ; HMDB10170 ; HMDB04694 ; ; HMDB11137 ; HMDB10199 ; HMDB04685 ; ; ; ; HMDB04686 ; HMDB05083 ; HMDB06562 ; HMDB02115 ; C00639 ; HMDB05102 ; HMDB01442 ; HMDB01139 ; HMDB01483 ; HMDB01977 ; HMDB01965 ; C04741 ; C00639 ; ; ;	DB01235; DB01803; DB00122; DB02002; DB02688; DB03310; DB00138; DB03500; DB03590; DB03920; DB03940; DB04401; DB00770; DB00917	9	-212.205	0.511492	0.183565
FUBP1	SRPK1	'Behenic acid ; behenate'	C08281 ; C08281	DB01235; DB01803; DB00122; DB02002; DB02688; DB03310; DB00138; DB03500; DB03590; DB03920; DB03940; DB04401; DB00770; DB00917	9	-200.819	0.508798	0.191003
FUBP1	PRKDC	'3-Methoxytyramine ; 4-Methoxytyramine ; Phenylephrine ; p-Synephrine'	C05587 ; HMDB12162 ; HMDB02182 ; HMDB04826	DB01235; DB01803; DB00122; DB02002; DB02688; DB03310; DB00138; DB03500; DB03590; DB03920; DB03940; DB04401; DB00770; DB00917	8	-195.236	0.508203	0.181579
FUBP1	PRKDC	'3-alpha-hydroxy-5-alpha-androstane-17-one 3-D-glucuronide ; 3alpha-hydroxy-5beta-androstan-17-one 3-glucosiduronic acid ; 5-alpha-Dihydrotestosterone glucuronide ; 5alpha-Dihydrotestosterone glucuronide ; Androsterone glucuronide ; Etiocholanolone glucuronide ; androsterone 3-glucosiduronic acid'	HMDB10365 ; C11136 ; HMDB06203 ; C03033 ; HMDB02829 ; HMDB04484 ; C11135	DB01235; DB01803; DB00122; DB02002; DB02688; DB03310; DB00138; DB03500; DB03590; DB03920; DB03940; DB04401; DB00770; DB00917	9	-211.823	0.507591	0.185574
FUBP1	COL4A3BP	'2-[(4R)-4-[(1S,2S,5R,7R,10R,11S,14R,15R)-2,15-dimethyl-5-(sulfonatooxy)tetracyclo[8.7.0.0^{2,7}.0^{11,15}]heptadecan-14-yl]pentanamido]ethane-1-sulfonate ; Taurolithocholic acid 3-sulfate'	C03642 ; HMDB02580	DB01235; DB01803; DB00122; DB02002; DB02688; DB03310; DB00138; DB03500; DB03590; DB03920; DB03940; DB04401; DB00770; DB00917	9	-189.589	0.506615	0.187584
FUBP1	MERTK	'Choline'	C00114	DB01235; DB01803; DB00122; DB02002; DB02688; DB03310; DB00138; DB03500; DB03590; DB03920; DB03940; DB04401; DB00770; DB00917	7	-184.006	0.505427	0.191867
FUBP1	PGK1	'2-Carboxy-2,3-dihydro-5,6-dihydroxyindole ; 3-Hydroxyhippuric acid ; 4-Carboxyphenylglycine ; Alpha-Hydroxyhippuric acid ; Dopaquinone ; L-dopaquinone ; Leucodopachrome ; Salicyluric acid'	C05604 ; HMDB06116 ; HMDB02016 ; HMDB02404 ; HMDB01229 ; C00822 ; HMDB04067 ; HMDB00840	DB01235; DB01803; DB00122; DB02002; DB02688; DB03310; DB00138; DB03500; DB03590; DB03920; DB03940; DB04401; DB00770; DB00917	9	-194.922	0.50476	0.187714
FUBP1	SRPK1	'Oxidized glutathione'	C00127	DB01235; DB01803; DB00122; DB02002; DB02688; DB03310; DB00138; DB03500; DB03590; DB03920; DB03940; DB04401; DB00770; DB00917	9	-189.387	0.504345	0.183905
FUBP1	PTK2	'2-Aminoacrylic acid ; 2-aminoacrylic acid'	HMDB03609 ; C02218	DB01235; DB01803; DB00122; DB02002; DB02688; DB03310; DB00138; DB03500; DB03590; DB03920; DB03940; DB04401; DB00770; DB00917	7	-239.453	0.502739	0.179846
FUBP1	ERBB2	'GDP-alpha-D-mannose(2-) ; GDP-glucose ; Guanosine diphosphate mannose'	C00096 ; HMDB03351 ; HMDB01163	DB01235; DB01803; DB00122; DB02002; DB02688; DB03310; DB00138; DB03500; DB03590; DB03920; DB03940; DB04401; DB00770; DB00917	9	-239.243	0.500765	0.187602
FUBP1	ERBB2	[]	[]	[]	2	-229.482	0.376719	0.136826
FUBP1	STK3	[]	[]	[]	2	-226.142	0.336186	0.120359
FUBP1	CASK	[]	[]	[]	3	-225.868	0.332735	0.121887
FUBP3	CAD	'Choline'	C00114	DB01803; DB00122; DB04401	9	-191.093	0.580573	0.543581
FUBP3	TGM2	'Choline'	C00114	DB01803; DB00122; DB04401	8	-187.449	0.543477	0.475544
FUBP3	NEK9	'D-Glyceraldehyde 3-phosphate ; Dihydroxyacetone phosphate ; Glyceraldehyde 3-phosphate'	HMDB01112 ; C00111 ; C00661	DB01803; DB00122; DB04401	9	-208.814	0.533691	0.505814
FUBP3	CAD	'HMDB01186 ; N(1)-acetylsperminium(3+)'	HMDB01186 ; C02567	DB01803; DB00122; DB04401	9	-208.741	0.532967	0.503166
FUS	OXSR1	'Argininic acid ; Citrulline ; L-citrulline'	HMDB03148 ; HMDB00904 ; C00327	DB01833; DB00125; DB00130; DB02987; DB03134; DB03144; DB03801; DB00155	8	-199.387	0.551541	0.356329
FUS	YES1	'Galactosylsphingosine ; Glucosylsphingosine ; psychosine(1+)'	HMDB00648 ; HMDB00596 ; C01747	DB01833; DB00125; DB00130; DB02987; DB03134; DB03144; DB03801; DB00155	8	-178.846	0.442365	0.277477
FUS	NME1	'Argininic acid ; Citrulline ; L-citrulline'	HMDB03148 ; HMDB00904 ; C00327	DB01833; DB00125; DB00130; DB02987; DB03134; DB03144; DB03801; DB00155	8	-187.258	0.41281	0.289765
FUS	PTK2	'Argininic acid ; Citrulline ; L-citrulline'	HMDB03148 ; HMDB00904 ; C00327	DB01833; DB00125; DB00130; DB02987; DB03134; DB03144; DB03801; DB00155	8	-187.1	0.410737	0.280205
FUS	CSNK1A1	'(2S)-1-hydroxy-3-oxooctadecan-2-aminium ; 3-Dehydrosphinganine ; Palmitoylethanolamide ; Sphingosine ; sphingosine(1+)'	C02934 ; HMDB01480 ; HMDB02100 ; HMDB00252 ; C00319	DB01833; DB00125; DB00130; DB02987; DB03134; DB03144; DB03801; DB00155	9	-181.746	0.410342	0.29313
FUS	YES1	'Estrone glucuronide ; estrone 3-glucosiduronic acid'	HMDB04483 ; C11133	DB01833; DB00125; DB00130; DB02987; DB03134; DB03144; DB03801; DB00155	9	-181.689	0.409576	0.279092
FUS	MAPK14	'(R)-2,3-Dihydroxy-isovalerate ; 1-Deoxy-D-xylulose ; 2,3-Dihydroxyvaleric acid ; 2-deoxy-D-ribose ; Deoxyribose'	HMDB12141 ; HMDB01292 ; HMDB00421 ; C01801 ; HMDB03224	DB01833; DB00125; DB00130; DB02987; DB03134; DB03144; DB03801; DB00155	9	-197.228	0.403332	0.280353
FUS	PRKACA	'Argininic acid ; Citrulline ; L-citrulline'	HMDB03148 ; HMDB00904 ; C00327	DB01833; DB00125; DB00130; DB02987; DB03134; DB03144; DB03801; DB00155	9	-186.131	0.397918	0.284631
FUS	MAP2K1	'Argininic acid ; Citrulline ; L-citrulline'	HMDB03148 ; HMDB00904 ; C00327	DB01833; DB00125; DB00130; DB02987; DB03134; DB03144; DB03801; DB00155	8	-186.11	0.397635	0.278752
FUS	ROCK2	'Argininic acid ; Citrulline ; L-citrulline'	HMDB03148 ; HMDB00904 ; C00327	DB01833; DB00125; DB00130; DB02987; DB03134; DB03144; DB03801; DB00155	9	-185.744	0.392723	0.280073
GTF2I	MAPK14	'Bicarbonate ; Hydrogen carbonate'	C00288 ; HMDB00595	DB03166	9	-204.965	0.365173	0.325946
GTF2I	SRPK1	'Bicarbonate ; Hydrogen carbonate'	C00288 ; HMDB00595	DB03166	9	-204.893	0.364234	0.325937
GTF2I	MAPK1	'Bicarbonate ; Hydrogen carbonate'	C00288 ; HMDB00595	DB03166	9	-204.081	0.353612	0.316556
GTF2I	STK3	'Bicarbonate ; Hydrogen carbonate'	C00288 ; HMDB00595	DB03166	9	-203.913	0.351396	0.31545
GTF2I	MAP2K3	'Bicarbonate ; Hydrogen carbonate'	C00288 ; HMDB00595	DB03166	9	-203.859	0.35068	0.313007
GTF2I	RPS6KA3	'Bicarbonate ; Hydrogen carbonate'	C00288 ; HMDB00595	DB03166	9	-203.586	0.347048	0.312304
GTF2I	VRK1	'Bicarbonate ; Hydrogen carbonate'	C00288 ; HMDB00595	DB03166	9	-203.038	0.339712	0.304301
GTF2I	CSNK1A1	'HMDB01186 ; N(1)-acetylsperminium(3+)'	HMDB01186 ; C02567	DB03166	9	-192.275	0.337031	0.3058
GTF2I	MAP2K2	[]	[]	[]	3	-214.662	0.175639	0.15839
HCFC1	TGM2	'Galactosylsphingosine ; Glucosylsphingosine ; psychosine(1+)'	HMDB00648 ; HMDB00596 ; C01747	DB01785; DB01803; DB00122; DB02156; DB02448; DB02522; DB03589; DB03796; DB03945; DB04401; DB04714; DB08231; DB00770; DB00917	9	-182.012	0.481945	0.323608
HCFC1	TGM2	'(5Z,9E,12S,14Z)-8,11,12-trihydroxyicosa-5,9,14-trienoate ; 11,12,15-THETA ; 11,12,15-TriHETRE ; 11,14,15-THETA ; 11,15-cyclo-8,12,14-trihydroxy-(5Z,9E)-eicosadienoic acid ; 11-Epi-PGF2a ; 11b-PGF2a ; 13,14-Dihydro-15-keto PGF2a ; 20-OH-10,11-dihydro-leukotriene B4 ; 5,9,11-trihydroxyprosta-6E,14Z-dien-1-oate ; 5,9-cyclo-6,8,12-trihydroxy-(10E,14Z)-eicosadienoic acid ; 8-Isoprostaglandin E1 ; 8-I…	; HMDB04684 ; HMDB10170 ; HMDB04694 ; ; HMDB11137 ; HMDB10199 ; HMDB04685 ; ; ; ; HMDB04686 ; HMDB05083 ; HMDB06562 ; HMDB02115 ; C00639 ; HMDB05102 ; HMDB01442 ; HMDB01139 ; HMDB01483 ; HMDB01977 ; HMDB01965 ; C04741 ; C00639 ; ; ;	DB01785; DB01803; DB00122; DB02156; DB02448; DB02522; DB03589; DB03796; DB03945; DB04401; DB04714; DB08231; DB00770; DB00917	9	-208.82	0.475805	0.316774
HCFC1	TGM2	'(2S)-1-hydroxy-3-oxooctadecan-2-aminium ; 3-Dehydrosphinganine ; Palmitoylethanolamide ; Sphingosine ; sphingosine(1+)'	C02934 ; HMDB01480 ; HMDB02100 ; HMDB00252 ; C00319	DB01785; DB01803; DB00122; DB02156; DB02448; DB02522; DB03589; DB03796; DB03945; DB04401; DB04714; DB08231; DB00770; DB00917	6	-185.815	0.462427	0.287176
HCFC1	NME1	'Quinolinic acid ; quinolinate(2-)'	HMDB00232 ; C03722	DB01785; DB01803; DB00122; DB02156; DB02448; DB02522; DB03589; DB03796; DB03945; DB04401; DB04714; DB08231; DB00770; DB00917	8	-190.921	0.458712	0.272331
HCFC1	EPHA2	'2-oxoglutaramate'	C00940	DB01785; DB01803; DB00122; DB02156; DB02448; DB02522; DB03589; DB03796; DB03945; DB04401; DB04714; DB08231; DB00770; DB00917	9	-234.509	0.454115	0.304869
HCFC1	TGM2	'Phosphoenolpyruvate'	C00074	DB01785; DB01803; DB00122; DB02156; DB02448; DB02522; DB03589; DB03796; DB03945; DB04401; DB04714; DB08231; DB00770; DB00917	6	-217.22	0.446988	0.305729
HCFC1	TGM2	'PHderiv_Oxomalonate; Oxomalonic acid; Ketomalonic acid; Mesoxalic acid'	C00830	DB01785; DB01803; DB00122; DB02156; DB02448; DB02522; DB03589; DB03796; DB03945; DB04401; DB04714; DB08231; DB00770; DB00917	9	-200.625	0.444937	0.313478
HCFC1	PKN2	'Quinolinic acid ; quinolinate(2-)'	HMDB00232 ; C03722	DB01785; DB01803; DB00122; DB02156; DB02448; DB02522; DB03589; DB03796; DB03945; DB04401; DB04714; DB08231; DB00770; DB00917	8	-189.621	0.442852	0.273668
HCFC1	TGM2	'2,6,10-Trimethylundecanoic acid ; Myristic acid ; tetradecanoate (n-C14:0)'	HMDB02221 ; HMDB00806 ; C06424	DB01785; DB01803; DB00122; DB02156; DB02448; DB02522; DB03589; DB03796; DB03945; DB04401; DB04714; DB08231; DB00770; DB00917	9	-178.704	0.440526	0.294899
HCFC1	TGM2	'Behenic acid ; behenate'	C08281 ; C08281	DB01785; DB01803; DB00122; DB02156; DB02448; DB02522; DB03589; DB03796; DB03945; DB04401; DB04714; DB08231; DB00770; DB00917	9	-194.827	0.440465	0.293385
HCFC1	PGK1	'PHderiv_2-Hydroxy-3-oxosuccinate; Oxaloglycolate'	C03459	DB01785; DB01803; DB00122; DB02156; DB02448; DB02522; DB03589; DB03796; DB03945; DB04401; DB04714; DB08231; DB00770; DB00917	6	-183.995	0.439729	0.267951
HCFC1	PGK1	'Quinolinic acid ; quinolinate(2-)'	HMDB00232 ; C03722	DB01785; DB01803; DB00122; DB02156; DB02448; DB02522; DB03589; DB03796; DB03945; DB04401; DB04714; DB08231; DB00770; DB00917	9	-189.35	0.439483	0.304211
HCFC1	EPHA2	'Oxalacetic acid ; Oxaloacetate'	HMDB00223 ; C00036	DB01785; DB01803; DB00122; DB02156; DB02448; DB02522; DB03589; DB03796; DB03945; DB04401; DB04714; DB08231; DB00770; DB00917	9	-189.221	0.437867	0.278553
HCFC1	CAMK2D	'Oxalacetic acid ; Oxaloacetate'	HMDB00223 ; C00036	DB01785; DB01803; DB00122; DB02156; DB02448; DB02522; DB03589; DB03796; DB03945; DB04401; DB04714; DB08231; DB00770; DB00917	9	-189.142	0.43689	0.285387
HCFC1	PGK1	'(5Z,9E,12S,14Z)-8,11,12-trihydroxyicosa-5,9,14-trienoate ; 11,12,15-THETA ; 11,12,15-TriHETRE ; 11,14,15-THETA ; 11,15-cyclo-8,12,14-trihydroxy-(5Z,9E)-eicosadienoic acid ; 11-Epi-PGF2a ; 11b-PGF2a ; 13,14-Dihydro-15-keto PGF2a ; 20-OH-10,11-dihydro-leukotriene B4 ; 5,9,11-trihydroxyprosta-6E,14Z-dien-1-oate ; 5,9-cyclo-6,8,12-trihydroxy-(10E,14Z)-eicosadienoic acid ; 8-Isoprostaglandin E1 ; 8-I…	; HMDB04684 ; HMDB10170 ; HMDB04694 ; ; HMDB11137 ; HMDB10199 ; HMDB04685 ; ; ; ; HMDB04686 ; HMDB05083 ; HMDB06562 ; HMDB02115 ; C00639 ; HMDB05102 ; HMDB01442 ; HMDB01139 ; HMDB01483 ; HMDB01977 ; HMDB01965 ; C04741 ; C00639 ; ; ;	DB01785; DB01803; DB00122; DB02156; DB02448; DB02522; DB03589; DB03796; DB03945; DB04401; DB04714; DB08231; DB00770; DB00917	9	-205.227	0.435053	0.29345
HCFC1	TGM2	'HMDB01186 ; N(1)-acetylsperminium(3+)'	HMDB01186 ; C02567	DB01785; DB01803; DB00122; DB02156; DB02448; DB02522; DB03589; DB03796; DB03945; DB04401; DB04714; DB08231; DB00770; DB00917	9	-199.785	0.434935	0.301063
HCFC1	BLVRA	'Oxalacetic acid ; Oxaloacetate'	HMDB00223 ; C00036	DB01785; DB01803; DB00122; DB02156; DB02448; DB02522; DB03589; DB03796; DB03945; DB04401; DB04714; DB08231; DB00770; DB00917	8	-188.804	0.432633	0.259804
HCFC1	TGM2	'Dimethylallyl diphosphate ; Dimethylallylpyrophosphate ; Isopentenyl diphosphate ; Isopentenyl pyrophosphate'	C00235 ; HMDB01120 ; C00129 ; HMDB01347	DB01785; DB01803; DB00122; DB02156; DB02448; DB02522; DB03589; DB03796; DB03945; DB04401; DB04714; DB08231; DB00770; DB00917	9	-194.169	0.432404	0.287718
HCFC1	ERBB2	'3,5-Diiodo-L-tyrosine ; 3,5-diiodo-L-tyrosine'	HMDB03474 ; C01060	DB01785; DB01803; DB00122; DB02156; DB02448; DB02522; DB03589; DB03796; DB03945; DB04401; DB04714; DB08231; DB00770; DB00917	9	-199.514	0.431664	0.276714
HCFC1	SRPK2	'(2S)-1-hydroxy-3-oxooctadecan-2-aminium ; 3-Dehydrosphinganine ; Palmitoylethanolamide ; Sphingosine ; sphingosine(1+)'	C02934 ; HMDB01480 ; HMDB02100 ; HMDB00252 ; C00319	DB01785; DB01803; DB00122; DB02156; DB02448; DB02522; DB03589; DB03796; DB03945; DB04401; DB04714; DB08231; DB00770; DB00917	6	-183.347	0.431412	0.279861
HCFC1	CDK2	'Oxalacetic acid ; Oxaloacetate'	HMDB00223 ; C00036	DB01785; DB01803; DB00122; DB02156; DB02448; DB02522; DB03589; DB03796; DB03945; DB04401; DB04714; DB08231; DB00770; DB00917	9	-188.504	0.428847	0.277092
HCFC1	ROCK2	'(2S)-1-hydroxy-3-oxooctadecan-2-aminium ; 3-Dehydrosphinganine ; Palmitoylethanolamide ; Sphingosine ; sphingosine(1+)'	C02934 ; HMDB01480 ; HMDB02100 ; HMDB00252 ; C00319	DB01785; DB01803; DB00122; DB02156; DB02448; DB02522; DB03589; DB03796; DB03945; DB04401; DB04714; DB08231; DB00770; DB00917	6	-183.07	0.42783	0.267652
HCFC1	TGM2	'PHderiv_3-Sulfopyruvate; 3-Sulfopyruvic acid'	C05528	DB01785; DB01803; DB00122; DB02156; DB02448; DB02522; DB03589; DB03796; DB03945; DB04401; DB04714; DB08231; DB00770; DB00917	6	-193.15	0.419683	0.288783
HCFC1	TGM2	'Galactosylglycerol'	C05401	DB01785; DB01803; DB00122; DB02156; DB02448; DB02522; DB03589; DB03796; DB03945; DB04401; DB04714; DB08231; DB00770; DB00917	9	-209.176	0.417449	0.296412
HCFC1	CAD	'Choline'	C00114	DB01785; DB01803; DB00122; DB02156; DB02448; DB02522; DB03589; DB03796; DB03945; DB04401; DB04714; DB08231; DB00770; DB00917	9	-176.96	0.417363	0.285225
HCFC1	TGM2	'docosanedioicacid'	C19625	DB01785; DB01803; DB00122; DB02156; DB02448; DB02522; DB03589; DB03796; DB03945; DB04401; DB04714; DB08231; DB00770; DB00917	9	-214.56	0.41677	0.27672
HCFC1	MERTK	'2-oxoglutaramate'	C00940	DB01785; DB01803; DB00122; DB02156; DB02448; DB02522; DB03589; DB03796; DB03945; DB04401; DB04714; DB08231; DB00770; DB00917	9	-230.942	0.416115	0.27845
HCFC1	CSK	'choline phosphate(1-)'	C00588	DB01785; DB01803; DB00122; DB02156; DB02448; DB02522; DB03589; DB03796; DB03945; DB04401; DB04714; DB08231; DB00770; DB00917	8	-225.33	0.414845	0.274991
HCFC1	CSK	'3-Methoxytyramine ; 4-Methoxytyramine ; Phenylephrine ; p-Synephrine'	C05587 ; HMDB12162 ; HMDB02182 ; HMDB04826	DB01785; DB01803; DB00122; DB02156; DB02448; DB02522; DB03589; DB03796; DB03945; DB04401; DB04714; DB08231; DB00770; DB00917	6	-187.306	0.413434	0.263564
HCFC1	CSNK2A1	'3,5-Diiodo-L-tyrosine ; 3,5-diiodo-L-tyrosine'	HMDB03474 ; C01060	DB01785; DB01803; DB00122; DB02156; DB02448; DB02522; DB03589; DB03796; DB03945; DB04401; DB04714; DB08231; DB00770; DB00917	9	-197.99	0.41294	0.277752
HCFC1	TGM2	'Estrone glucuronide ; estrone 3-glucosiduronic acid'	HMDB04483 ; C11133	DB01785; DB01803; DB00122; DB02156; DB02448; DB02522; DB03589; DB03796; DB03945; DB04401; DB04714; DB08231; DB00770; DB00917	9	-181.91	0.412538	0.283452
HCFC1	PGK1	'Behenic acid ; behenate'	C08281 ; C08281	DB01785; DB01803; DB00122; DB02156; DB02448; DB02522; DB03589; DB03796; DB03945; DB04401; DB04714; DB08231; DB00770; DB00917	9	-192.519	0.411672	0.274145
HCFC1	MAP2K3	'5,10-Methylene-THF ; 5,10-Methylenetetrahydrofolate ; 5-Methyldihydrofolic acid'	HMDB01533 ; C00143 ; HMDB06486	DB01785; DB01803; DB00122; DB02156; DB02448; DB02522; DB03589; DB03796; DB03945; DB04401; DB04714; DB08231; DB00770; DB00917	9	-192.243	0.408135	0.26808
HDAC1	OXSR1	'Argininic acid ; Citrulline ; L-citrulline'	HMDB03148 ; HMDB00904 ; C00327	DB01785; DB01833; DB00125; DB02175; DB02239; DB02289; DB00130; DB02987; DB03134; DB03144; DB03553; DB00139; DB03801; DB03945; DB... <Preview truncated at 128 characters>	8	-191.061	0.460398	0.255055
HDAC1	PKN2	'5,10-Methylene-THF ; 5,10-Methylenetetrahydrofolate ; 5-Methyldihydrofolic acid'	HMDB01533 ; C00143 ; HMDB06486	DB01785; DB01833; DB00125; DB02175; DB02239; DB02289; DB00130; DB02987; DB03134; DB03144; DB03553; DB00139; DB03801; DB03945; DB... <Preview truncated at 128 characters>	8	-195.996	0.454501	0.261453
HDAC1	STK10	'3-Methoxytyramine ; 4-Methoxytyramine ; Phenylephrine ; p-Synephrine'	C05587 ; HMDB12162 ; HMDB02182 ; HMDB04826	DB01785; DB01833; DB00125; DB02175; DB02239; DB02289; DB00130; DB02987; DB03134; DB03144; DB03553; DB00139; DB03801; DB03945; DB... <Preview truncated at 128 characters>	8	-189.778	0.444787	0.257917
HDAC1	GTF2F1	'Argininic acid ; Citrulline ; L-citrulline'	HMDB03148 ; HMDB00904 ; C00327	DB01785; DB01833; DB00125; DB02175; DB02239; DB02289; DB00130; DB02987; DB03134; DB03144; DB03553; DB00139; DB03801; DB03945; DB... <Preview truncated at 128 characters>	8	-189.483	0.441138	0.239195
HDAC1	OXSR1	'Quinolinic acid ; quinolinate(2-)'	HMDB00232 ; C03722	DB01785; DB01833; DB00125; DB02175; DB02239; DB02289; DB00130; DB02987; DB03134; DB03144; DB03553; DB00139; DB03801; DB03945; DB... <Preview truncated at 128 characters>	8	-189.434	0.440531	0.232973
HDAC1	FES	'Erythrono-1,4-lactone ; Methylmalonate ; Methylmalonic acid ; Succinate ; Succinic acid ; Threonolactone'	HMDB00349 ; C02170 ; HMDB00202 ; C00042 ; HMDB00254 ; HMDB00940	DB01785; DB01833; DB00125; DB02175; DB02239; DB02289; DB00130; DB02987; DB03134; DB03144; DB03553; DB00139; DB03801; DB03945; DB... <Preview truncated at 128 characters>	9	-233.179	0.440246	0.262683
HDAC1	BLVRA	'4-trimethylammoniobutanal'	C01149	DB01785; DB01833; DB00125; DB02175; DB02239; DB02289; DB00130; DB02987; DB03134; DB03144; DB03553; DB00139; DB03801; DB03945; DB... <Preview truncated at 128 characters>	9	-227.561	0.439416	0.264512
HDAC1	PBK	'Quinolinic acid ; quinolinate(2-)'	HMDB00232 ; C03722	DB01785; DB01833; DB00125; DB02175; DB02239; DB02289; DB00130; DB02987; DB03134; DB03144; DB03553; DB00139; DB03801; DB03945; DB... <Preview truncated at 128 characters>	9	-189.301	0.438865	0.256418
HDAC1	OXSR1	'choline phosphate(1-)'	C00588	DB01785; DB01833; DB00125; DB02175; DB02239; DB02289; DB00130; DB02987; DB03134; DB03144; DB03553; DB00139; DB03801; DB03945; DB... <Preview truncated at 128 characters>	6	-226.778	0.430906	0.252183
HDAC1	PKN2	'S-Glutaryldihydrolipoamide'	C06157	DB01785; DB01833; DB00125; DB02175; DB02239; DB02289; DB00130; DB02987; DB03134; DB03144; DB03553; DB00139; DB03801; DB03945; DB... <Preview truncated at 128 characters>	8	-231.777	0.425235	0.240011
HDAC1	MAP2K1	'Quinolinic acid ; quinolinate(2-)'	HMDB00232 ; C03722	DB01785; DB01833; DB00125; DB02175; DB02239; DB02289; DB00130; DB02987; DB03134; DB03144; DB03553; DB00139; DB03801; DB03945; DB... <Preview truncated at 128 characters>	9	-188.194	0.424892	0.242895
HDAC1	PBK	'Dimethylallyl diphosphate ; Dimethylallylpyrophosphate ; Isopentenyl diphosphate ; Isopentenyl pyrophosphate'	C00235 ; HMDB01120 ; C00129 ; HMDB01347	DB01785; DB01833; DB00125; DB02175; DB02239; DB02289; DB00130; DB02987; DB03134; DB03144; DB03553; DB00139; DB03801; DB03945; DB... <Preview truncated at 128 characters>	9	-193.277	0.421283	0.255622
HDAC1	PAK2	'Behenic acid ; behenate'	C08281 ; C08281	DB01785; DB01833; DB00125; DB02175; DB02239; DB02289; DB00130; DB02987; DB03134; DB03144; DB03553; DB00139; DB03801; DB03945; DB... <Preview truncated at 128 characters>	9	-193.139	0.419552	0.246982
HDAC1	PKN2	'2-Aminobenzoic acid ; 3-Pyridylacetic acid ; anthranilate ; m-Aminobenzoic acid ; p-Aminobenzoic acid'	HMDB01123 ; HMDB01538 ; C00108 ; HMDB01891 ; HMDB01392	DB01785; DB01833; DB00125; DB02175; DB02239; DB02289; DB00130; DB02987; DB03134; DB03144; DB03553; DB00139; DB03801; DB03945; DB... <Preview truncated at 128 characters>	9	-192.9	0.416526	0.241482
HDAC1	ERBB2	'4-trimethylammoniobutanal'	C01149	DB01785; DB01833; DB00125; DB02175; DB02239; DB02289; DB00130; DB02987; DB03134; DB03144; DB03553; DB00139; DB03801; DB03945; DB... <Preview truncated at 128 characters>	9	-225.433	0.416001	0.250385
HDAC1	FES	'2-aminomuconate(2-)'	C02220	DB01785; DB01833; DB00125; DB02175; DB02239; DB02289; DB00130; DB02987; DB03134; DB03144; DB03553; DB00139; DB03801; DB03945; DB... <Preview truncated at 128 characters>	8	-230.747	0.413966	0.23592
HDAC1	OXSR1	'3,5-Diiodo-L-tyrosine ; 3,5-diiodo-L-tyrosine'	HMDB03474 ; C01060	DB01785; DB01833; DB00125; DB02175; DB02239; DB02289; DB00130; DB02987; DB03134; DB03144; DB03553; DB00139; DB03801; DB03945; DB... <Preview truncated at 128 characters>	6	-197.972	0.41271	0.247642
HDAC1	CAMK2D	'Dimethylallyl diphosphate ; Dimethylallylpyrophosphate ; Isopentenyl diphosphate ; Isopentenyl pyrophosphate'	C00235 ; HMDB01120 ; C00129 ; HMDB01347	DB01785; DB01833; DB00125; DB02175; DB02239; DB02289; DB00130; DB02987; DB03134; DB03144; DB03553; DB00139; DB03801; DB03945; DB... <Preview truncated at 128 characters>	8	-192.568	0.41229	0.231324
HDAC1	MAP2K1	'3-Methoxytyramine ; 4-Methoxytyramine ; Phenylephrine ; p-Synephrine'	C05587 ; HMDB12162 ; HMDB02182 ; HMDB04826	DB01785; DB01833; DB00125; DB02175; DB02239; DB02289; DB00130; DB02987; DB03134; DB03144; DB03553; DB00139; DB03801; DB03945; DB... <Preview truncated at 128 characters>	9	-187.175	0.411718	0.238551
HDAC1	AXL	'Quinolinic acid ; quinolinate(2-)'	HMDB00232 ; C03722	DB01785; DB01833; DB00125; DB02175; DB02239; DB02289; DB00130; DB02987; DB03134; DB03144; DB03553; DB00139; DB03801; DB03945; DB... <Preview truncated at 128 characters>	9	-187.146	0.41134	0.239402
HDAC1	CASK	'Dimethylallyl diphosphate ; Dimethylallylpyrophosphate ; Isopentenyl diphosphate ; Isopentenyl pyrophosphate'	C00235 ; HMDB01120 ; C00129 ; HMDB01347	DB01785; DB01833; DB00125; DB02175; DB02239; DB02289; DB00130; DB02987; DB03134; DB03144; DB03553; DB00139; DB03801; DB03945; DB... <Preview truncated at 128 characters>	8	-192.49	0.411298	0.239897
HDAC1	OXSR1	[]	[]	[]	3	-223.252	0.298978	0.170304
HDAC2	CAMK2D	'3-Ureidoisobutyrate ; Alanylglycine ; D-Glutamine ; Glycylsarcosine ; L-Glutamine ; L-glutamine ; Ureidoisobutyric acid'	C05100 ; HMDB06899 ; HMDB03423 ; ; HMDB00641 ; C00064 ; HMDB02031	DB01785; DB02174; DB00128; DB02517; DB00130; DB02987; DB03091; DB03310; DB00138; DB03590; DB00142; DB03943; DB04072; DB00145; DB... <Preview truncated at 128 characters>	9	-185.901	0.394826	0.316388
HDAC2	EPHA2	'Oxidized glutathione'	C00127	DB01785; DB02174; DB00128; DB02517; DB00130; DB02987; DB03091; DB03310; DB00138; DB03590; DB00142; DB03943; DB04072; DB00145; DB... <Preview truncated at 128 characters>	8	-180.493	0.393312	0.280635
HDAC2	CSNK2A1	'Demethylated antipyrine ; demethylated antipyrine'	HMDB06240 ; C13008	DB01785; DB02174; DB00128; DB02517; DB00130; DB02987; DB03091; DB03310; DB00138; DB03590; DB00142; DB03943; DB04072; DB00145; DB... <Preview truncated at 128 characters>	9	-196.138	0.389335	0.30472
HDAC2	PRPF4B	'Demethylated antipyrine ; demethylated antipyrine'	HMDB06240 ; C13008	DB01785; DB02174; DB00128; DB02517; DB00130; DB02987; DB03091; DB03310; DB00138; DB03590; DB00142; DB03943; DB04072; DB00145; DB... <Preview truncated at 128 characters>	8	-195.645	0.382906	0.289465
HDAC2	LCK	'Estrone glucuronide ; estrone 3-glucosiduronic acid'	HMDB04483 ; C11133	DB01785; DB02174; DB00128; DB02517; DB00130; DB02987; DB03091; DB03310; DB00138; DB03590; DB00142; DB03943; DB04072; DB00145; DB... <Preview truncated at 128 characters>	9	-179.364	0.37755	0.296339
HDAC2	STK24	'Lipoic acid ; lipoate'	HMDB01451 ; C16241	DB01785; DB02174; DB00128; DB02517; DB00130; DB02987; DB03091; DB03310; DB00138; DB03590; DB00142; DB03943; DB04072; DB00145; DB... <Preview truncated at 128 characters>	8	-174.068	0.376836	0.27405
HDAC2	NEK9	'2-[(4R)-4-[(1S,2S,5R,7R,10R,11S,14R,15R)-2,15-dimethyl-5-(sulfonatooxy)tetracyclo[8.7.0.0^{2,7}.0^{11,15}]heptadecan-14-yl]pentanamido]ethane-1-sulfonate ; Taurolithocholic acid 3-sulfate'	C03642 ; HMDB02580	DB01785; DB02174; DB00128; DB02517; DB00130; DB02987; DB03091; DB03310; DB00138; DB03590; DB00142; DB03943; DB04072; DB00145; DB... <Preview truncated at 128 characters>	9	-178.876	0.370607	0.291159
HDAC2	SRC	'Demethylated antipyrine ; demethylated antipyrine'	HMDB06240 ; C13008	DB01785; DB02174; DB00128; DB02517; DB00130; DB02987; DB03091; DB03310; DB00138; DB03590; DB00142; DB03943; DB04072; DB00145; DB... <Preview truncated at 128 characters>	8	-194.565	0.36855	0.278668
HDAC2	PAK2	'Estrone glucuronide ; estrone 3-glucosiduronic acid'	HMDB04483 ; C11133	DB01785; DB02174; DB00128; DB02517; DB00130; DB02987; DB03091; DB03310; DB00138; DB03590; DB00142; DB03943; DB04072; DB00145; DB... <Preview truncated at 128 characters>	9	-178.702	0.368115	0.287543
HDAC2	STK10	'(2S,3R)-3-hydroxybutane-1,2,3-tricarboxylate ; 2-Methylcitric acid ; 2-methylcitrate(3-) ; Homocitric acid ; Methylisocitric acid'	C04593 ; HMDB00379 ; ; HMDB03518 ; HMDB06471	DB01785; DB02174; DB00128; DB02517; DB00130; DB02987; DB03091; DB03310; DB00138; DB03590; DB00142; DB03943; DB04072; DB00145; DB... <Preview truncated at 128 characters>	9	-173.362	0.366512	0.286961
HDAC2	STK24	'Butyrylcarnitine ; Isobutyryl-L-carnitine ; butyryl carnitine'	HMDB02013 ; HMDB00736 ; C02862	DB01785; DB02174; DB00128; DB02517; DB00130; DB02987; DB03091; DB03310; DB00138; DB03590; DB00142; DB03943; DB04072; DB00145; DB... <Preview truncated at 128 characters>	9	-205.067	0.366491	0.285543
HDAC2	CDK6	'1-Pyrroline-2-carboxylic acid ; 1-Pyrroline-5-carboxylate ; 1-Pyrroline-5-carboxylic acid ; 1-pyrroline-2-carboxylate'	HMDB06875 ; C04322 ; HMDB01301 ; C03564	DB01785; DB02174; DB00128; DB02517; DB00130; DB02987; DB03091; DB03310; DB00138; DB03590; DB00142; DB03943; DB04072; DB00145; DB... <Preview truncated at 128 characters>	7	-221.149	0.365843	0.290251
HDAC2	STK10	'dUDP'	C01346	DB01785; DB02174; DB00128; DB02517; DB00130; DB02987; DB03091; DB03310; DB00138; DB03590; DB00142; DB03943; DB04072; DB00145; DB... <Preview truncated at 128 characters>	9	-226.014	0.359224	0.28649
HDAC2	STK24	'Dimethylallyl diphosphate ; Dimethylallylpyrophosphate ; Isopentenyl diphosphate ; Isopentenyl pyrophosphate'	C00235 ; HMDB01120 ; C00129 ; HMDB01347	DB01785; DB02174; DB00128; DB02517; DB00130; DB02987; DB03091; DB03310; DB00138; DB03590; DB00142; DB03943; DB04072; DB00145; DB... <Preview truncated at 128 characters>	6	-188.586	0.359152	0.272047
HDAC2	CSK	'L-Cystine ; L-cystine'	HMDB00192 ; C00491	DB01785; DB02174; DB00128; DB02517; DB00130; DB02987; DB03091; DB03310; DB00138; DB03590; DB00142; DB03943; DB04072; DB00145; DB... <Preview truncated at 128 characters>	9	-178.069	0.358945	0.278284
HDAC2	EPHA2	'Lipoic acid ; lipoate'	HMDB01451 ; C16241	DB01785; DB02174; DB00128; DB02517; DB00130; DB02987; DB03091; DB03310; DB00138; DB03590; DB00142; DB03943; DB04072; DB00145; DB... <Preview truncated at 128 characters>	9	-172.805	0.358255	0.275143
HDAC2	EPHA2	'Demethylated antipyrine ; demethylated antipyrine'	HMDB06240 ; C13008	DB01785; DB02174; DB00128; DB02517; DB00130; DB02987; DB03091; DB03310; DB00138; DB03590; DB00142; DB03943; DB04072; DB00145; DB... <Preview truncated at 128 characters>	8	-193.727	0.357199	0.273317
HDAC2	CSK	'(2S,3R)-3-hydroxybutane-1,2,3-tricarboxylate ; 2-Methylcitric acid ; 2-methylcitrate(3-) ; Homocitric acid ; Methylisocitric acid'	C04593 ; HMDB00379 ; ; HMDB03518 ; HMDB06471	DB01785; DB02174; DB00128; DB02517; DB00130; DB02987; DB03091; DB03310; DB00138; DB03590; DB00142; DB03943; DB04072; DB00145; DB... <Preview truncated at 128 characters>	6	-172.713	0.356883	0.25969
HDAC2	PGK1	'Glycine'	C00037	DB01785; DB02174; DB00128; DB02517; DB00130; DB02987; DB03091; DB03310; DB00138; DB03590; DB00142; DB03943; DB04072; DB00145; DB... <Preview truncated at 128 characters>	9	-225.808	0.356726	0.284783
HDAC2	CSNK1A1	'Behenic acid ; behenate'	C08281 ; C08281	DB01785; DB02174; DB00128; DB02517; DB00130; DB02987; DB03091; DB03310; DB00138; DB03590; DB00142; DB03943; DB04072; DB00145; DB... <Preview truncated at 128 characters>	9	-188.375	0.356206	0.277445
HDAC2	MAPK14	'Galactosylglycerol'	C05401	DB01785; DB02174; DB00128; DB02517; DB00130; DB02987; DB03091; DB03310; DB00138; DB03590; DB00142; DB03943; DB04072; DB00145; DB... <Preview truncated at 128 characters>	9	-204.245	0.355783	0.283694
HDAC2	STK10	[]	[]	[]	3	-221.452	0.274764	0.221571
HDGF	GTF2F1	'Lipoic acid ; lipoate'	HMDB01451 ; C16241	DB02490; DB03310; DB04072; DB00148	9	-171.955	0.345442	0.215428
HDGF	CSNK1A1	'Oxidized glutathione'	C00127	DB02490; DB03310; DB04072; DB00148	9	-176.975	0.342814	0.224281
HDGF	CSNK2A1	'Oxidized glutathione'	C00127	DB02490; DB03310; DB04072; DB00148	9	-176.97	0.342744	0.226832
HDGF	GTF2F1	'(2S,3R)-3-hydroxybutane-1,2,3-tricarboxylate ; 2-Methylcitric acid ; 2-methylcitrate(3-) ; Homocitric acid ; Methylisocitric acid'	C04593 ; HMDB00379 ; ; HMDB03518 ; HMDB06471	DB02490; DB03310; DB04072; DB00148	9	-171.409	0.337073	0.214605
HDGF	GTF2F1	'(R)-2,3-Dihydroxy-isovalerate ; 1-Deoxy-D-xylulose ; 2,3-Dihydroxyvaleric acid ; 2-deoxy-D-ribose ; Deoxyribose'	HMDB12141 ; HMDB01292 ; HMDB00421 ; C01801 ; HMDB03224	DB02490; DB03310; DB04072; DB00148	9	-192.192	0.33586	0.212405
HDGF	SRC	'Creatine ; creatine'	HMDB00064 ; C00300	DB02490; DB03310; DB04072; DB00148	9	-223.261	0.325056	0.221058
HDGF	YES1	'Oxidized glutathione'	C00127	DB02490; DB03310; DB04072; DB00148	9	-175.672	0.323054	0.21254
HDGF	MAPK14	'Oxidized glutathione'	C00127	DB02490; DB03310; DB04072; DB00148	9	-175.667	0.322977	0.20852
HEXIM1	PTK2	'5,10-Methylene-THF ; 5,10-Methylenetetrahydrofolate ; 5-Methyldihydrofolic acid'	HMDB01533 ; C00143 ; HMDB06486	[]	7	-195.285	0.446	0.207132
HEXIM1	PRPF4B	'5,10-Methylene-THF ; 5,10-Methylenetetrahydrofolate ; 5-Methyldihydrofolic acid'	HMDB01533 ; C00143 ; HMDB06486	[]	8	-191.031	0.392323	0.182608
HEXIM1	MAPK14	'5,10-Methylene-THF ; 5,10-Methylenetetrahydrofolate ; 5-Methyldihydrofolic acid'	HMDB01533 ; C00143 ; HMDB06486	[]	6	-190.481	0.385017	0.179223
HEXIM1	SRC	'5,10-Methylene-THF ; 5,10-Methylenetetrahydrofolate ; 5-Methyldihydrofolic acid'	HMDB01533 ; C00143 ; HMDB06486	[]	6	-190.187	0.381078	0.177415
HEXIM1	CSK	'5,10-Methylene-THF ; 5,10-Methylenetetrahydrofolate ; 5-Methyldihydrofolic acid'	HMDB01533 ; C00143 ; HMDB06486	[]	6	-189.798	0.375812	0.159541
HEXIM1	PAK2	'5,10-Methylene-THF ; 5,10-Methylenetetrahydrofolate ; 5-Methyldihydrofolic acid'	HMDB01533 ; C00143 ; HMDB06486	[]	8	-189.302	0.36905	0.167938
HEXIM1	MAP2K2	'5,10-Methylene-THF ; 5,10-Methylenetetrahydrofolate ; 5-Methyldihydrofolic acid'	HMDB01533 ; C00143 ; HMDB06486	[]	6	-187.567	0.344799	0.157998
HEXIM1	STK3	'5,10-Methylene-THF ; 5,10-Methylenetetrahydrofolate ; 5-Methyldihydrofolic acid'	HMDB01533 ; C00143 ; HMDB06486	[]	6	-187.476	0.343504	0.167808
HEXIM1	CSNK2B	'Lipoic acid ; lipoate'	HMDB01451 ; C16241	[]	9	-171.472	0.338045	0.174788
HEXIM1	CDK1	'Biliverdin ; biliverdin(2-)'	HMDB01008 ; C00500	[]	9	-181.693	0.335507	0.16886
HMGA1	CSNK1A1	'1-Deoxy-D-xylulose 5-phosphate ; 2-Deoxy-D-ribose 1-phosphate ; 2-deoxy-D-ribose 5-phosphate(2-) ; Deoxyribose 1-phosphate ; Deoxyribose 5-phosphate'	HMDB01213 ; C00672 ; C00673 ; HMDB01351 ; HMDB01031	DB03500; DB03589; DB03696; DB03937; DB04072	9	-188.412	0.493243	0.304693
HMGA1	PKN2	'1-Deoxy-D-xylulose 5-phosphate ; 2-Deoxy-D-ribose 1-phosphate ; 2-deoxy-D-ribose 5-phosphate(2-) ; Deoxyribose 1-phosphate ; Deoxyribose 5-phosphate'	HMDB01213 ; C00672 ; C00673 ; HMDB01351 ; HMDB01031	DB03500; DB03589; DB03696; DB03937; DB04072	9	-184.489	0.445983	0.276023
HMGA1	STK39	'PHderiv_Oxomalonate; Oxomalonic acid; Ketomalonic acid; Mesoxalic acid'	C00830	DB03500; DB03589; DB03696; DB03937; DB04072	9	-199.577	0.432423	0.277879
HMGA1	MAPK14	'Tetracosanoic acid ; lignocerate'	HMDB02003 ; C08320	DB03500; DB03589; DB03696; DB03937; DB04072	9	-193.7	0.426576	0.262679
HMGA1	FES	'1-Deoxy-D-xylulose 5-phosphate ; 2-Deoxy-D-ribose 1-phosphate ; 2-deoxy-D-ribose 5-phosphate(2-) ; Deoxyribose 1-phosphate ; Deoxyribose 5-phosphate'	HMDB01213 ; C00672 ; C00673 ; HMDB01351 ; HMDB01031	DB03500; DB03589; DB03696; DB03937; DB04072	9	-181.873	0.412042	0.253177
HMGA1	CKB	'2-[(4R)-4-[(1S,2S,5R,7R,10R,11S,14R,15R)-2,15-dimethyl-5-(sulfonatooxy)tetracyclo[8.7.0.0^{2,7}.0^{11,15}]heptadecan-14-yl]pentanamido]ethane-1-sulfonate ; Taurolithocholic acid 3-sulfate'	C03642 ; HMDB02580	DB03500; DB03589; DB03696; DB03937; DB04072	9	-181.275	0.404	0.249027
HMGA1	PBK	'Biliverdin ; biliverdin(2-)'	HMDB01008 ; C00500	DB03500; DB03589; DB03696; DB03937; DB04072	9	-186.542	0.403394	0.253827
HMGA1	CKM	'Biliverdin ; biliverdin(2-)'	HMDB01008 ; C00500	DB03500; DB03589; DB03696; DB03937; DB04072	9	-186.453	0.402212	0.248814
HMGA1	ROCK2	'Pantetheine 4''-phosphate'	C01134	DB03500; DB03589; DB03696; DB03937; DB04072	9	-218.636	0.400713	0.252874
HMGA1	CSNK2B	'Biliverdin ; biliverdin(2-)'	HMDB01008 ; C00500	DB03500; DB03589; DB03696; DB03937; DB04072	9	-186.336	0.400655	0.25261
HMGA1	CASK	'(2S,3R)-3-hydroxybutane-1,2,3-tricarboxylate ; 2-Methylcitric acid ; 2-methylcitrate(3-) ; Homocitric acid ; Methylisocitric acid'	C04593 ; HMDB00379 ; ; HMDB03518 ; HMDB06471	DB03500; DB03589; DB03696; DB03937; DB04072	9	-175.435	0.396338	0.252045
HMGA1	TGM2	'PHderiv_Oxomalonate; Oxomalonic acid; Ketomalonic acid; Mesoxalic acid'	C00830	DB03500; DB03589; DB03696; DB03937; DB04072	9	-196.16	0.389625	0.249589
HMGA1	OXSR1	'Tetracosanoic acid ; lignocerate'	HMDB02003 ; C08320	DB03500; DB03589; DB03696; DB03937; DB04072	9	-190.753	0.388646	0.24642
HMGA1	SRC	'(2S,3R)-3-hydroxybutane-1,2,3-tricarboxylate ; 2-Methylcitric acid ; 2-methylcitrate(3-) ; Homocitric acid ; Methylisocitric acid'	C04593 ; HMDB00379 ; ; HMDB03518 ; HMDB06471	DB03500; DB03589; DB03696; DB03937; DB04072	9	-174.406	0.381714	0.237536
HMGA1	EIF2AK2	'(2S,3R)-3-hydroxybutane-1,2,3-tricarboxylate ; 2-Methylcitric acid ; 2-methylcitrate(3-) ; Homocitric acid ; Methylisocitric acid'	C04593 ; HMDB00379 ; ; HMDB03518 ; HMDB06471	DB03500; DB03589; DB03696; DB03937; DB04072	9	-174.399	0.381604	0.230396
HMGA1	EPHB2	'(2S,3R)-3-hydroxybutane-1,2,3-tricarboxylate ; 2-Methylcitric acid ; 2-methylcitrate(3-) ; Homocitric acid ; Methylisocitric acid'	C04593 ; HMDB00379 ; ; HMDB03518 ; HMDB06471	DB03500; DB03589; DB03696; DB03937; DB04072	9	-174.397	0.381586	0.239603
HMGA1	RPS6KA3	'HMDB01186 ; N(1)-acetylsperminium(3+)'	HMDB01186 ; C02567	DB03500; DB03589; DB03696; DB03937; DB04072	9	-195.348	0.378994	0.23784
HMGA1	AXL	'(S)-2,3-Epoxysqualene ; (S)-2,3-epoxysqualene ; Lanosterin ; lanosterol'	HMDB01188 ; C01054 ; HMDB01251 ; C01724	DB03500; DB03589; DB03696; DB03937; DB04072	9	-227.609	0.378218	0.230597
HMGA2	NME2	'PHderiv_3-Sulfopyruvate; 3-Sulfopyruvic acid'	C05528	DB01803; DB01833; DB00122; DB00125; DB02156; DB02174; DB00128; DB02517; DB02522; DB00130; DB02987; DB03091; DB03134; DB03144; DB... <Preview truncated at 128 characters>	9	-184.631	0.301623	0.175436
HMGA2	CDK6	'Thyrotropin releasing hormone ; Thyrotropin-releasing factor'	C03958 ; HMDB05763	DB01803; DB01833; DB00122; DB00125; DB02156; DB02174; DB00128; DB02517; DB02522; DB00130; DB02987; DB03091; DB03134; DB03144; DB... <Preview truncated at 128 characters>	9	-189.251	0.292967	0.177253
HMGA2	ERBB2	'Argininic acid ; Citrulline ; L-citrulline'	HMDB03148 ; HMDB00904 ; C00327	DB01803; DB01833; DB00122; DB00125; DB02156; DB02174; DB00128; DB02517; DB02522; DB00130; DB02987; DB03091; DB03134; DB03144; DB... <Preview truncated at 128 characters>	9	-178.754	0.290668	0.169929
HMGA2	PBK	'3-Ureidoisobutyrate ; Alanylglycine ; D-Glutamine ; Glycylsarcosine ; L-Glutamine ; L-glutamine ; Ureidoisobutyric acid'	C05100 ; HMDB06899 ; HMDB03423 ; ; HMDB00641 ; C00064 ; HMDB02031	DB01803; DB01833; DB00122; DB00125; DB02156; DB02174; DB00128; DB02517; DB02522; DB00130; DB02987; DB03091; DB03134; DB03144; DB... <Preview truncated at 128 characters>	9	-178.708	0.289946	0.164994
HMGA2	VRK1	'PHderiv_Oxomalonate; Oxomalonic acid; Ketomalonic acid; Mesoxalic acid'	C00830	DB01803; DB01833; DB00122; DB00125; DB02156; DB02174; DB00128; DB02517; DB02522; DB00130; DB02987; DB03091; DB03134; DB03144; DB... <Preview truncated at 128 characters>	9	-188.982	0.288915	0.16003
HMGA2	STK39	'Benzo[a]pyrene-4,5-oxide ; Benzo[a]pyrene-9,10-oxide'	C14851 ; C14849	DB01803; DB01833; DB00122; DB00125; DB02156; DB02174; DB00128; DB02517; DB02522; DB00130; DB02987; DB03091; DB03134; DB03144; DB... <Preview truncated at 128 characters>	9	-220.324	0.286596	0.166865
HMGA2	PRPF4B	'Choline'	C00114	DB01803; DB01833; DB00122; DB00125; DB02156; DB02174; DB00128; DB02517; DB02522; DB00130; DB02987; DB03091; DB03134; DB03144; DB... <Preview truncated at 128 characters>	9	-168.162	0.285082	0.16854
HMGA2	MAPK1	'PHderiv_Oxomalonate; Oxomalonic acid; Ketomalonic acid; Mesoxalic acid'	C00830	DB01803; DB01833; DB00122; DB00125; DB02156; DB02174; DB00128; DB02517; DB02522; DB00130; DB02987; DB03091; DB03134; DB03144; DB... <Preview truncated at 128 characters>	9	-188.608	0.283225	0.15419
HMGA2	MERTK	'Argininic acid ; Citrulline ; L-citrulline'	HMDB03148 ; HMDB00904 ; C00327	DB01803; DB01833; DB00122; DB00125; DB02156; DB02174; DB00128; DB02517; DB02522; DB00130; DB02987; DB03091; DB03134; DB03144; DB... <Preview truncated at 128 characters>	8	-178.273	0.283038	0.157205
HMGA2	NME2	[]	[]	[]	3	-214.695	0.176144	0.100748
HMGA2	PKN2	[]	[]	[]	2	-212.757	0.145467	0.0842022
HMGB2	OXSR1	'PHderiv_2-Oxosuccinamate; 2-Oxosuccinamic acid; gamma-Aminooxaloacetate; Oxaloacetamide'	C02362	[]	8	-224.48	0.465593	0.383061
HMGB2	STK24	'5,6,7,8-tetrahydrobiopterin ; Sapropterin ; Tetrahydrobiopterin'	C00272 ; HMDB00787 ; HMDB00027	[]	6	-200.166	0.439498	0.366718
HMGB2	ERBB2	'Biliverdin ; biliverdin(2-)'	HMDB01008 ; C00500	[]	9	-188.335	0.426693	0.357549
HMGB2	STK24	'5-Diphosphoinositol pentakisphosphate'	C11526	[]	9	-231.684	0.424226	0.356429
HMGN1	NEK9	'Argininic acid ; Citrulline ; L-citrulline'	HMDB03148 ; HMDB00904 ; C00327	DB00119; DB01833; DB01904; DB01915; DB00125; DB02174; DB02175; DB02334; DB00128; DB02461; DB02517; DB00130; DB02761; DB02951; DB... <Preview truncated at 128 characters>	8	-205.045	0.604524	0.499447
HMGN1	YES1	'3-Mercaptolactate ; 3-Mercaptolactic acid'	C05823 ; HMDB02127	DB00119; DB01833; DB01904; DB01915; DB00125; DB02174; DB02175; DB02334; DB00128; DB02461; DB02517; DB00130; DB02761; DB02951; DB... <Preview truncated at 128 characters>	6	-198.781	0.599638	0.446408
HMGN1	YES1	'UTP ; Uridine triphosphate'	C00075 ; HMDB00285	DB00119; DB01833; DB01904; DB01915; DB00125; DB02174; DB02175; DB02334; DB00128; DB02461; DB02517; DB00130; DB02761; DB02951; DB... <Preview truncated at 128 characters>	9	-250.609	0.597121	0.500387
HMGN1	NEK9	'S-Sulfo-L-cysteine'	C05824	DB00119; DB01833; DB01904; DB01915; DB00125; DB02174; DB02175; DB02334; DB00128; DB02461; DB02517; DB00130; DB02761; DB02951; DB... <Preview truncated at 128 characters>	9	-226.457	0.590582	0.496292
HMGN1	YES1	'PHderiv_2-Hydroxy-3-oxosuccinate; Oxaloglycolate'	C03459	DB00119; DB01833; DB01904; DB01915; DB00125; DB02174; DB02175; DB02334; DB00128; DB02461; DB02517; DB00130; DB02761; DB02951; DB... <Preview truncated at 128 characters>	9	-197.418	0.587036	0.507847
HMGN1	NEK9	'Se-Adenosylselenohomocysteine'	C05692	DB00119; DB01833; DB01904; DB01915; DB00125; DB02174; DB02175; DB02334; DB00128; DB02461; DB02517; DB00130; DB02761; DB02951; DB... <Preview truncated at 128 characters>	9	-219.618	0.581402	0.490716
HMGN1	NEK9	'3-Methoxytyramine ; 4-Methoxytyramine ; Phenylephrine ; p-Synephrine'	C05587 ; HMDB12162 ; HMDB02182 ; HMDB04826	DB00119; DB01833; DB01904; DB01915; DB00125; DB02174; DB02175; DB02334; DB00128; DB02461; DB02517; DB00130; DB02761; DB02951; DB... <Preview truncated at 128 characters>	8	-202.048	0.577293	0.496735
HMGN1	NEK9	'glyoxylate'	C00048	DB00119; DB01833; DB01904; DB01915; DB00125; DB02174; DB02175; DB02334; DB00128; DB02461; DB02517; DB00130; DB02761; DB02951; DB... <Preview truncated at 128 characters>	9	-247.197	0.570334	0.479787
HMGN1	FES	'Selenocystathionine'	C05699	DB00119; DB01833; DB01904; DB01915; DB00125; DB02174; DB02175; DB02334; DB00128; DB02461; DB02517; DB00130; DB02761; DB02951; DB... <Preview truncated at 128 characters>	6	-247.074	0.569335	0.437375
HMGN1	CDK1	'Selenocystathionine'	C05699	DB00119; DB01833; DB01904; DB01915; DB00125; DB02174; DB02175; DB02334; DB00128; DB02461; DB02517; DB00130; DB02761; DB02951; DB... <Preview truncated at 128 characters>	6	-246.454	0.564267	0.426885
HMGN1	NEK9	'23S,25,26-trihydroxyvitamin D3 ; 24-Hydroxycalcitriol ; 3 beta,7 alpha-Dihydroxy-5-cholestenoate ; calcitetrol'	; HMDB06228 ; HMDB12454 ; C18231	DB00119; DB01833; DB01904; DB01915; DB00125; DB02174; DB02175; DB02334; DB00128; DB02461; DB02517; DB00130; DB02761; DB02951; DB... <Preview truncated at 128 characters>	9	-223.344	0.563722	0.472739
HMGN1	YES1	'Oxalacetic acid ; Oxaloacetate'	HMDB00223 ; C00036	DB00119; DB01833; DB01904; DB01915; DB00125; DB02174; DB02175; DB02334; DB00128; DB02461; DB02517; DB00130; DB02761; DB02951; DB... <Preview truncated at 128 characters>	6	-200.58	0.563271	0.463626
HMGN1	CSK	'S-Sulfo-L-cysteine'	C05824	DB00119; DB01833; DB01904; DB01915; DB00125; DB02174; DB02175; DB02334; DB00128; DB02461; DB02517; DB00130; DB02761; DB02951; DB... <Preview truncated at 128 characters>	8	-223.159	0.562072	0.462402
HMGN1	NEK9	'5,6-dihydrothymine ; Dihydrothymine'	C00906 ; HMDB00079	DB00119; DB01833; DB01904; DB01915; DB00125; DB02174; DB02175; DB02334; DB00128; DB02461; DB02517; DB00130; DB02761; DB02951; DB... <Preview truncated at 128 characters>	9	-217.406	0.561659	0.476992
HMGN1	NEK9	'UDP'	C00015	DB00119; DB01833; DB01904; DB01915; DB00125; DB02174; DB02175; DB02334; DB00128; DB02461; DB02517; DB00130; DB02761; DB02951; DB... <Preview truncated at 128 characters>	9	-245.795	0.558817	0.473284
HMGN1	OXSR1	'UTP ; Uridine triphosphate'	C00075 ; HMDB00285	DB00119; DB01833; DB01904; DB01915; DB00125; DB02174; DB02175; DB02334; DB00128; DB02461; DB02517; DB00130; DB02761; DB02951; DB... <Preview truncated at 128 characters>	9	-245.699	0.558012	0.469606
HMGN1	STK24	'D-Arabitol ; D-Xylitol ; D-ribitol ; L-Arabitol ; L-arabinitol ; Ribitol ; xylitol'	HMDB00568 ; HMDB02917 ; C00474 ; HMDB01851 ; C00532 ; HMDB00508 ; C00379	DB00119; DB01833; DB01904; DB01915; DB00125; DB02174; DB02175; DB02334; DB00128; DB02461; DB02517; DB00130; DB02761; DB02951; DB... <Preview truncated at 128 characters>	9	-234.068	0.55719	0.470005
HMGN1	CSK	'Galactosylsphingosine ; Glucosylsphingosine ; psychosine(1+)'	HMDB00648 ; HMDB00596 ; C01747	DB00119; DB01833; DB01904; DB01915; DB00125; DB02174; DB02175; DB02334; DB00128; DB02461; DB02517; DB00130; DB02761; DB02951; DB... <Preview truncated at 128 characters>	6	-188.758	0.557172	0.454384
HMGN1	NEK9	'O-Phosphohomoserine ; O-Phosphothreonine ; O-phosphonato-L-homoserine(2-)'	HMDB03484 ; HMDB11185 ; C01102	DB00119; DB01833; DB01904; DB01915; DB00125; DB02174; DB02175; DB02334; DB00128; DB02461; DB02517; DB00130; DB02761; DB02951; DB... <Preview truncated at 128 characters>	8	-216.907	0.557075	0.461477
HMGN1	GTF2F1	'UTP ; Uridine triphosphate'	C00075 ; HMDB00285	DB00119; DB01833; DB01904; DB01915; DB00125; DB02174; DB02175; DB02334; DB00128; DB02461; DB02517; DB00130; DB02761; DB02951; DB... <Preview truncated at 128 characters>	9	-245.512	0.556456	0.464381
HMGN1	PBK	'UTP ; Uridine triphosphate'	C00075 ; HMDB00285	DB00119; DB01833; DB01904; DB01915; DB00125; DB02174; DB02175; DB02334; DB00128; DB02461; DB02517; DB00130; DB02761; DB02951; DB... <Preview truncated at 128 characters>	9	-245.499	0.556345	0.466071
HMGN1	NEK9	'3,5-Diiodo-L-tyrosine ; 3,5-diiodo-L-tyrosine'	HMDB03474 ; C01060	DB00119; DB01833; DB01904; DB01915; DB00125; DB02174; DB02175; DB02334; DB00128; DB02461; DB02517; DB00130; DB02761; DB02951; DB... <Preview truncated at 128 characters>	9	-211.138	0.556188	0.470076
HMGN1	CSNK1A1	'3-Methoxytyramine ; 4-Methoxytyramine ; Phenylephrine ; p-Synephrine'	C05587 ; HMDB12162 ; HMDB02182 ; HMDB04826	DB00119; DB01833; DB01904; DB01915; DB00125; DB02174; DB02175; DB02334; DB00128; DB02461; DB02517; DB00130; DB02761; DB02951; DB... <Preview truncated at 128 characters>	7	-199.655	0.554205	0.475425
HMGN1	NEK9	'Selenocystathionine'	C05699	DB00119; DB01833; DB01904; DB01915; DB00125; DB02174; DB02175; DB02334; DB00128; DB02461; DB02517; DB00130; DB02761; DB02951; DB... <Preview truncated at 128 characters>	8	-245.243	0.554198	0.440415
HMGN1	NEK9	'3-Ureidoisobutyrate ; Alanylglycine ; D-Glutamine ; Glycylsarcosine ; L-Glutamine ; L-glutamine ; Ureidoisobutyric acid'	C05100 ; HMDB06899 ; HMDB03423 ; ; HMDB00641 ; C00064 ; HMDB02031	DB00119; DB01833; DB01904; DB01915; DB00125; DB02174; DB02175; DB02334; DB00128; DB02461; DB02517; DB00130; DB02761; DB02951; DB... <Preview truncated at 128 characters>	9	-199.589	0.553554	0.468962
HMGN1	NEK9	'PHderiv_2-Hydroxy-3-oxosuccinate; Oxaloglycolate'	C03459	DB00119; DB01833; DB01904; DB01915; DB00125; DB02174; DB02175; DB02334; DB00128; DB02461; DB02517; DB00130; DB02761; DB02951; DB... <Preview truncated at 128 characters>	6	-193.837	0.552028	0.474492
HMGN1	FES	'2-Aminobenzoic acid ; 3-Pyridylacetic acid ; anthranilate ; m-Aminobenzoic acid ; p-Aminobenzoic acid'	HMDB01123 ; HMDB01538 ; C00108 ; HMDB01891 ; HMDB01392	DB00119; DB01833; DB01904; DB01915; DB00125; DB02174; DB02175; DB02334; DB00128; DB02461; DB02517; DB00130; DB02761; DB02951; DB... <Preview truncated at 128 characters>	9	-205.015	0.551618	0.475408
HMGN1	NEK9	'S-Glutaryldihydrolipoamide'	C06157	DB00119; DB01833; DB01904; DB01915; DB00125; DB02174; DB02175; DB02334; DB00128; DB02461; DB02517; DB00130; DB02761; DB02951; DB... <Preview truncated at 128 characters>	9	-244.792	0.550384	0.465373
HMGN1	NEK9	'5-Tetradecenoic acid ; 5Z-Tetradecenoic acid ; Myristoleic acid ; Tsuzuic acid ; tetradecenoate (n-C14:1) ; trans-Tetra-dec-2-enoic acid'	HMDB00499 ; HMDB00521 ; HMDB02000 ; HMDB05051 ; C08322 ; HMDB10732	DB00119; DB01833; DB01904; DB01915; DB00125; DB02174; DB02175; DB02334; DB00128; DB02461; DB02517; DB00130; DB02761; DB02951; DB... <Preview truncated at 128 characters>	9	-233.269	0.550197	0.468832
HMGN1	OXSR1	'D-Arabitol ; D-Xylitol ; D-ribitol ; L-Arabitol ; L-arabinitol ; Ribitol ; xylitol'	HMDB00568 ; HMDB02917 ; C00474 ; HMDB01851 ; C00532 ; HMDB00508 ; C00379	DB00119; DB01833; DB01904; DB01915; DB00125; DB02174; DB02175; DB02334; DB00128; DB02461; DB02517; DB00130; DB02761; DB02951; DB... <Preview truncated at 128 characters>	9	-233.187	0.549467	0.460753
HMGN1	NEK9	'CTP ; Cytidine triphosphate'	C00063 ; HMDB00082	DB00119; DB01833; DB01904; DB01915; DB00125; DB02174; DB02175; DB02334; DB00128; DB02461; DB02517; DB00130; DB02761; DB02951; DB... <Preview truncated at 128 characters>	9	-244.266	0.545902	0.454259
HMGN1	HSPA5	'PHderiv_2-Hydroxy-3-oxosuccinate; Oxaloglycolate'	C03459	DB00119; DB01833; DB01904; DB01915; DB00125; DB02174; DB02175; DB02334; DB00128; DB02461; DB02517; DB00130; DB02761; DB02951; DB... <Preview truncated at 128 characters>	7	-193.177	0.545254	0.464607
HMGN1	PBK	'D-Arabitol ; D-Xylitol ; D-ribitol ; L-Arabitol ; L-arabinitol ; Ribitol ; xylitol'	HMDB00568 ; HMDB02917 ; C00474 ; HMDB01851 ; C00532 ; HMDB00508 ; C00379	DB00119; DB01833; DB01904; DB01915; DB00125; DB02174; DB02175; DB02334; DB00128; DB02461; DB02517; DB00130; DB02761; DB02951; DB... <Preview truncated at 128 characters>	9	-232.62	0.544431	0.457272
HMGN1	NEK9	'UDP-D-Xylose ; UDP-D-apiose ; UDP-L-arabinose ; UDP-alpha-D-xylose(2-)'	HMDB01018 ; HMDB12301 ; HMDB12303 ; C00190	DB00119; DB01833; DB01904; DB01915; DB00125; DB02174; DB02175; DB02334; DB00128; DB02461; DB02517; DB00130; DB02761; DB02951; DB... <Preview truncated at 128 characters>	9	-243.995	0.543579	0.456599
HMGN1	NEK9	'1-Pyrroline-2-carboxylic acid ; 1-Pyrroline-5-carboxylate ; 1-Pyrroline-5-carboxylic acid ; 1-pyrroline-2-carboxylate'	HMDB06875 ; C04322 ; HMDB01301 ; C03564	DB00119; DB01833; DB01904; DB01915; DB00125; DB02174; DB02175; DB02334; DB00128; DB02461; DB02517; DB00130; DB02761; DB02951; DB... <Preview truncated at 128 characters>	6	-238.245	0.543529	0.426429
HMGN1	CDK2	'D-Arabitol ; D-Xylitol ; D-ribitol ; L-Arabitol ; L-arabinitol ; Ribitol ; xylitol'	HMDB00568 ; HMDB02917 ; C00474 ; HMDB01851 ; C00532 ; HMDB00508 ; C00379	DB00119; DB01833; DB01904; DB01915; DB00125; DB02174; DB02175; DB02334; DB00128; DB02461; DB02517; DB00130; DB02761; DB02951; DB... <Preview truncated at 128 characters>	9	-232.402	0.542486	0.454539
HMGN1	NEK9	'4,4-Dimethyl-5a-cholesta-8-en-3b-ol ; 4,4-dimethylcholesta-8(9)-en-3beta-ol ; Beta-Sitosterol ; Clionasterol'	HMDB06840 ; C15915 ; HMDB00852 ; HMDB00649	DB00119; DB01833; DB01904; DB01915; DB00125; DB02174; DB02175; DB02334; DB00128; DB02461; DB02517; DB00130; DB02761; DB02951; DB... <Preview truncated at 128 characters>	6	-243.811	0.54199	0.446033
HMGN1	SRPK1	'(24R)-Cholest-5-ene-3-beta,24-diol ; (24S)-24-hydroxycholesterol ; 20&#945 ; 20-hydroxycholesterol ; 22b-Hydroxycholesterol ; 24-Hydroxycholesterol ; 25-Hydroxycholesterol ; 25-hydroxycholesterol ; 26-hydroxycholesterol ; 27-Hydroxycholesterol ; 7a-Hydroxy-5b-cholestan-3-one ; 7a-Hydroxycholesterol ; 7alpha-hydroxy-5beta-cholestan-3-one ; 7b-Hydroxycholesterol ; Delta-Tocopherol'	HMDB11643 ; C13550 ; HMDB06283 ; C05500 ; HMDB04035 ; HMDB01419 ; HMDB06247 ; C15519 ; C15610 ; HMDB02103 ; HMDB06892 ; HMDB01496 ; C05451 ; HMDB06119 ; HMDB02902	DB00119; DB01833; DB01904; DB01915; DB00125; DB02174; DB02175; DB02334; DB00128; DB02461; DB02517; DB00130; DB02761; DB02951; DB... <Preview truncated at 128 characters>	9	-220.67	0.53926	0.454347
HMGN1	NEK9	'Isopyridoxal ; Pyridoxal'	HMDB04290 ; C00250	DB00119; DB01833; DB01904; DB01915; DB00125; DB02174; DB02175; DB02334; DB00128; DB02461; DB02517; DB00130; DB02761; DB02951; DB... <Preview truncated at 128 characters>	6	-198.078	0.538307	0.443848
HMGN1	YES1	'HMDB03269 ; PHderiv_Oxalate; Oxalic acid; Ethanedioic acid'	HMDB03269 ; C00209	DB00119; DB01833; DB01904; DB01915; DB00125; DB02174; DB02175; DB02334; DB00128; DB02461; DB02517; DB00130; DB02761; DB02951; DB... <Preview truncated at 128 characters>	9	-214.878	0.537956	0.455024
HMGN1	NEK9	'3-disulfanyl-L-alanine ; Thiocysteine'	C01962 ; HMDB03585	DB00119; DB01833; DB01904; DB01915; DB00125; DB02174; DB02175; DB02334; DB00128; DB02461; DB02517; DB00130; DB02761; DB02951; DB... <Preview truncated at 128 characters>	7	-243.344	0.537938	0.429237
HMGN1	NEK9	'Geranyl diphosphate ; Geranyl-PP'	C00341 ; HMDB01285	DB00119; DB01833; DB01904; DB01915; DB00125; DB02174; DB02175; DB02334; DB00128; DB02461; DB02517; DB00130; DB02761; DB02951; DB... <Preview truncated at 128 characters>	9	-231.725	0.536367	0.453025
HMGN1	NEK9	'N-methylethanolaminium phosphate(1-)'	C01210	DB00119; DB01833; DB01904; DB01915; DB00125; DB02174; DB02175; DB02334; DB00128; DB02461; DB02517; DB00130; DB02761; DB02951; DB... <Preview truncated at 128 characters>	8	-226.023	0.536267	0.434365
HMGN1	NEK9	[]	[]	[]	3	-230.73	0.391229	0.324701
HMGN1	YES1	[]	[]	[]	3	-229.494	0.37686	0.312069
HMGN3	ILK	'Xanthurenic acid ; oxoxanthurenate'	C02470 ;	DB02461; DB03292; DB03544; DB04072; DB04510; DB04522	9	-238.069	0.810153	0.76733
HMGN3	PAK2	'Xanthurenic acid ; oxoxanthurenate'	C02470 ;	DB02461; DB03292; DB03544; DB04072; DB04510; DB04522	9	-235.393	0.79852	0.756468
HMGN3	CKB	'Xanthurenic acid ; oxoxanthurenate'	C02470 ;	DB02461; DB03292; DB03544; DB04072; DB04510; DB04522	9	-234.849	0.796071	0.753951
HMGN3	MAP2K3	'Xanthurenic acid ; oxoxanthurenate'	C02470 ;	DB02461; DB03292; DB03544; DB04072; DB04510; DB04522	9	-234.629	0.795074	0.753827
HMGN3	RPS6KA3	'2-Arachidonoylglycerol ; 2-Arachidonylglycerol ; MG(0:0/20:4(8Z,11Z,14Z,17Z)/0:0) ; MG(20:4(5Z,8Z,11Z,14Z)/0:0/0:0) ; MG(20:4(8Z,11Z,14Z,17Z)/0:0/0:0)'	C13856 ; HMDB04666 ; HMDB11549 ; HMDB11578 ; HMDB11579	DB02461; DB03292; DB03544; DB04072; DB04510; DB04522	9	-234.325	0.793684	0.751385
HMGN3	PAK2	'Lipoic acid ; lipoate'	HMDB01451 ; C16241	DB02461; DB03292; DB03544; DB04072; DB04510; DB04522	6	-220.805	0.789829	0.7202
HMGN3	MAP2K3	'(2S,3R)-3-hydroxybutane-1,2,3-tricarboxylate ; 2-Methylcitric acid ; 2-methylcitrate(3-) ; Homocitric acid ; Methylisocitric acid'	C04593 ; HMDB00379 ; ; HMDB03518 ; HMDB06471	DB02461; DB03292; DB03544; DB04072; DB04510; DB04522	9	-219.646	0.784091	0.745776
HMGN3	GTF2F1	'5,10-Methylene-THF ; 5,10-Methylenetetrahydrofolate ; 5-Methyldihydrofolic acid'	HMDB01533 ; C00143 ; HMDB06486	DB02461; DB03292; DB03544; DB04072; DB04510; DB04522	9	-238.41	0.783054	0.739259
HMGN3	OXSR1	'Xanthurenic acid ; oxoxanthurenate'	C02470 ;	DB02461; DB03292; DB03544; DB04072; DB04510; DB04522	9	-231.893	0.782225	0.74227
HMGN3	MAPK14	'Xanthurenic acid ; oxoxanthurenate'	C02470 ;	DB02461; DB03292; DB03544; DB04072; DB04510; DB04522	9	-231.797	0.781761	0.742021
HMGN3	MERTK	'(R)-2,3-Dihydroxy-isovalerate ; 1-Deoxy-D-xylulose ; 2,3-Dihydroxyvaleric acid ; 2-deoxy-D-ribose ; Deoxyribose'	HMDB12141 ; HMDB01292 ; HMDB00421 ; C01801 ; HMDB03224	DB02461; DB03292; DB03544; DB04072; DB04510; DB04522	9	-244.238	0.780546	0.734508
HMGN3	PBK	'Xanthurenic acid ; oxoxanthurenate'	C02470 ;	DB02461; DB03292; DB03544; DB04072; DB04510; DB04522	9	-231.541	0.780517	0.741017
HMGN3	STK10	'O-Phosphohomoserine ; O-Phosphothreonine ; O-phosphonato-L-homoserine(2-)'	HMDB03484 ; HMDB11185 ; C01102	DB02461; DB03292; DB03544; DB04072; DB04510; DB04522	7	-250.47	0.779881	0.721903
HMGN3	EGFR	'Xanthurenic acid ; oxoxanthurenate'	C02470 ;	DB02461; DB03292; DB03544; DB04072; DB04510; DB04522	9	-231.302	0.779348	0.738972
HMGN3	RPS6KA3	'(R)-2,3-Dihydroxy-isovalerate ; 1-Deoxy-D-xylulose ; 2,3-Dihydroxyvaleric acid ; 2-deoxy-D-ribose ; Deoxyribose'	HMDB12141 ; HMDB01292 ; HMDB00421 ; C01801 ; HMDB03224	DB02461; DB03292; DB03544; DB04072; DB04510; DB04522	9	-243.891	0.778923	0.734217
HMGN3	ROCK2	'Xanthurenic acid ; oxoxanthurenate'	C02470 ;	DB02461; DB03292; DB03544; DB04072; DB04510; DB04522	9	-231.183	0.778762	0.737262
HNRNPD	EPHA2	'Lipoic acid ; lipoate'	HMDB01451 ; C16241	DB02156; DB00128; DB02448; DB02517; DB02522; DB00130; DB02987; DB03091; DB03134; DB03796; DB03801; DB00142; DB04072; DB04339; DB... <Preview truncated at 128 characters>	9	-192.396	0.593089	0.507203
HNRNPD	PTK2	'Lipoic acid ; lipoate'	HMDB01451 ; C16241	DB02156; DB00128; DB02448; DB02517; DB02522; DB00130; DB02987; DB03091; DB03134; DB03796; DB03801; DB00142; DB04072; DB04339; DB... <Preview truncated at 128 characters>	9	-190.101	0.570786	0.488757
HNRNPD	FES	'Lipoic acid ; lipoate'	HMDB01451 ; C16241	DB02156; DB00128; DB02448; DB02517; DB02522; DB00130; DB02987; DB03091; DB03134; DB03796; DB03801; DB00142; DB04072; DB04339; DB... <Preview truncated at 128 characters>	8	-189.721	0.566973	0.45792
HNRNPD	SRPK2	'Lipoic acid ; lipoate'	HMDB01451 ; C16241	DB02156; DB00128; DB02448; DB02517; DB02522; DB00130; DB02987; DB03091; DB03134; DB03796; DB03801; DB00142; DB04072; DB04339; DB... <Preview truncated at 128 characters>	9	-189.598	0.565736	0.480319
HNRNPD	STK10	'Lipoic acid ; lipoate'	HMDB01451 ; C16241	DB02156; DB00128; DB02448; DB02517; DB02522; DB00130; DB02987; DB03091; DB03134; DB03796; DB03801; DB00142; DB04072; DB04339; DB... <Preview truncated at 128 characters>	9	-189.531	0.565059	0.478998
HNRNPD	EPHA2	'(2S,3R)-3-hydroxybutane-1,2,3-tricarboxylate ; 2-Methylcitric acid ; 2-methylcitrate(3-) ; Homocitric acid ; Methylisocitric acid'	C04593 ; HMDB00379 ; ; HMDB03518 ; HMDB06471	DB02156; DB00128; DB02448; DB02517; DB02522; DB00130; DB02987; DB03091; DB03134; DB03796; DB03801; DB00142; DB04072; DB04339; DB... <Preview truncated at 128 characters>	9	-187.385	0.542806	0.462884
HNRNPD	CASK	'Lipoic acid ; lipoate'	HMDB01451 ; C16241	DB02156; DB00128; DB02448; DB02517; DB02522; DB00130; DB02987; DB03091; DB03134; DB03796; DB03801; DB00142; DB04072; DB04339; DB... <Preview truncated at 128 characters>	9	-187.367	0.542614	0.461399
HNRNPD	ERBB2	'Lipoic acid ; lipoate'	HMDB01451 ; C16241	DB02156; DB00128; DB02448; DB02517; DB02522; DB00130; DB02987; DB03091; DB03134; DB03796; DB03801; DB00142; DB04072; DB04339; DB... <Preview truncated at 128 characters>	6	-186.804	0.536581	0.451067
HNRNPD	PTK2	'(2S,3R)-3-hydroxybutane-1,2,3-tricarboxylate ; 2-Methylcitric acid ; 2-methylcitrate(3-) ; Homocitric acid ; Methylisocitric acid'	C04593 ; HMDB00379 ; ; HMDB03518 ; HMDB06471	DB02156; DB00128; DB02448; DB02517; DB02522; DB00130; DB02987; DB03091; DB03134; DB03796; DB03801; DB00142; DB04072; DB04339; DB... <Preview truncated at 128 characters>	9	-186.2	0.530023	0.453884
HNRNPD	VRK1	'(2S,3R)-3-hydroxybutane-1,2,3-tricarboxylate ; 2-Methylcitric acid ; 2-methylcitrate(3-) ; Homocitric acid ; Methylisocitric acid'	C04593 ; HMDB00379 ; ; HMDB03518 ; HMDB06471	DB02156; DB00128; DB02448; DB02517; DB02522; DB00130; DB02987; DB03091; DB03134; DB03796; DB03801; DB00142; DB04072; DB04339; DB... <Preview truncated at 128 characters>	9	-185.689	0.524406	0.448954
HNRNPD	LCK	'Lipoic acid ; lipoate'	HMDB01451 ; C16241	DB02156; DB00128; DB02448; DB02517; DB02522; DB00130; DB02987; DB03091; DB03134; DB03796; DB03801; DB00142; DB04072; DB04339; DB... <Preview truncated at 128 characters>	6	-185.477	0.522058	0.422215
HNRNPD	LCK	'(2S,3R)-3-hydroxybutane-1,2,3-tricarboxylate ; 2-Methylcitric acid ; 2-methylcitrate(3-) ; Homocitric acid ; Methylisocitric acid'	C04593 ; HMDB00379 ; ; HMDB03518 ; HMDB06471	DB02156; DB00128; DB02448; DB02517; DB02522; DB00130; DB02987; DB03091; DB03134; DB03796; DB03801; DB00142; DB04072; DB04339; DB... <Preview truncated at 128 characters>	6	-185.214	0.519126	0.386207
HNRNPD	STK10	'(2S,3R)-3-hydroxybutane-1,2,3-tricarboxylate ; 2-Methylcitric acid ; 2-methylcitrate(3-) ; Homocitric acid ; Methylisocitric acid'	C04593 ; HMDB00379 ; ; HMDB03518 ; HMDB06471	DB02156; DB00128; DB02448; DB02517; DB02522; DB00130; DB02987; DB03091; DB03134; DB03796; DB03801; DB00142; DB04072; DB04339; DB... <Preview truncated at 128 characters>	9	-185.007	0.516802	0.440692
HNRNPD	ZAP70	'Lipoic acid ; lipoate'	HMDB01451 ; C16241	DB02156; DB00128; DB02448; DB02517; DB02522; DB00130; DB02987; DB03091; DB03134; DB03796; DB03801; DB00142; DB04072; DB04339; DB... <Preview truncated at 128 characters>	8	-183.058	0.494402	0.370629
HNRNPD	FES	'(2S,3R)-3-hydroxybutane-1,2,3-tricarboxylate ; 2-Methylcitric acid ; 2-methylcitrate(3-) ; Homocitric acid ; Methylisocitric acid'	C04593 ; HMDB00379 ; ; HMDB03518 ; HMDB06471	DB02156; DB00128; DB02448; DB02517; DB02522; DB00130; DB02987; DB03091; DB03134; DB03796; DB03801; DB00142; DB04072; DB04339; DB... <Preview truncated at 128 characters>	8	-182.793	0.491274	0.404003
HNRNPD	PRKDC	'D-Glyceraldehyde 3-phosphate ; Dihydroxyacetone phosphate ; Glyceraldehyde 3-phosphate'	HMDB01112 ; C00111 ; C00661	DB02156; DB00128; DB02448; DB02517; DB02522; DB00130; DB02987; DB03091; DB03134; DB03796; DB03801; DB00142; DB04072; DB04339; DB... <Preview truncated at 128 characters>	8	-204.078	0.484254	0.397929
HNRNPD	STK39	'Lipoic acid ; lipoate'	HMDB01451 ; C16241	DB02156; DB00128; DB02448; DB02517; DB02522; DB00130; DB02987; DB03091; DB03134; DB03796; DB03801; DB00142; DB04072; DB04339; DB... <Preview truncated at 128 characters>	6	-182.115	0.483187	0.383684
HNRNPD	CASK	'(2S,3R)-3-hydroxybutane-1,2,3-tricarboxylate ; 2-Methylcitric acid ; 2-methylcitrate(3-) ; Homocitric acid ; Methylisocitric acid'	C04593 ; HMDB00379 ; ; HMDB03518 ; HMDB06471	DB02156; DB00128; DB02448; DB02517; DB02522; DB00130; DB02987; DB03091; DB03134; DB03796; DB03801; DB00142; DB04072; DB04339; DB... <Preview truncated at 128 characters>	9	-181.673	0.477847	0.409127
HNRNPD	COL4A3BP	'Lipoic acid ; lipoate'	HMDB01451 ; C16241	DB02156; DB00128; DB02448; DB02517; DB02522; DB00130; DB02987; DB03091; DB03134; DB03796; DB03801; DB00142; DB04072; DB04339; DB... <Preview truncated at 128 characters>	6	-181.504	0.475795	0.377049
HNRNPD	CSK	'Lipoic acid ; lipoate'	HMDB01451 ; C16241	DB02156; DB00128; DB02448; DB02517; DB02522; DB00130; DB02987; DB03091; DB03134; DB03796; DB03801; DB00142; DB04072; DB04339; DB... <Preview truncated at 128 characters>	9	-181.406	0.474599	0.402567
HNRNPD	SRC	'Lipoic acid ; lipoate'	HMDB01451 ; C16241	DB02156; DB00128; DB02448; DB02517; DB02522; DB00130; DB02987; DB03091; DB03134; DB03796; DB03801; DB00142; DB04072; DB04339; DB... <Preview truncated at 128 characters>	6	-180.871	0.46802	0.378514
HNRNPD	PRKDC	'Galactosylsphingosine ; Glucosylsphingosine ; psychosine(1+)'	HMDB00648 ; HMDB00596 ; C01747	DB02156; DB00128; DB02448; DB02517; DB02522; DB00130; DB02987; DB03091; DB03134; DB03796; DB03801; DB00142; DB04072; DB04339; DB... <Preview truncated at 128 characters>	8	-180.689	0.465769	0.388632
HNRNPD	PGK1	'Lipoic acid ; lipoate'	HMDB01451 ; C16241	DB02156; DB00128; DB02448; DB02517; DB02522; DB00130; DB02987; DB03091; DB03134; DB03796; DB03801; DB00142; DB04072; DB04339; DB... <Preview truncated at 128 characters>	8	-180.688	0.465756	0.346432
HNRNPD	PRKDC	'(2S)-1-hydroxy-3-oxooctadecan-2-aminium ; 3-Dehydrosphinganine ; Palmitoylethanolamide ; Sphingosine ; sphingosine(1+)'	C02934 ; HMDB01480 ; HMDB02100 ; HMDB00252 ; C00319	DB02156; DB00128; DB02448; DB02517; DB02522; DB00130; DB02987; DB03091; DB03134; DB03796; DB03801; DB00142; DB04072; DB04339; DB... <Preview truncated at 128 characters>	8	-185.964	0.464247	0.36483
HNRNPD	CDK1	'Lipoic acid ; lipoate'	HMDB01451 ; C16241	DB02156; DB00128; DB02448; DB02517; DB02522; DB00130; DB02987; DB03091; DB03134; DB03796; DB03801; DB00142; DB04072; DB04339; DB... <Preview truncated at 128 characters>	6	-180.462	0.462929	0.376888
HNRNPD	EGFR	'Lipoic acid ; lipoate'	HMDB01451 ; C16241	DB02156; DB00128; DB02448; DB02517; DB02522; DB00130; DB02987; DB03091; DB03134; DB03796; DB03801; DB00142; DB04072; DB04339; DB... <Preview truncated at 128 characters>	9	-180.24	0.46016	0.389016
HNRNPD	PLK1	'Lipoic acid ; lipoate'	HMDB01451 ; C16241	DB02156; DB00128; DB02448; DB02517; DB02522; DB00130; DB02987; DB03091; DB03134; DB03796; DB03801; DB00142; DB04072; DB04339; DB... <Preview truncated at 128 characters>	8	-180.073	0.458053	0.361316
HNRNPD	ROCK2	'Lipoic acid ; lipoate'	HMDB01451 ; C16241	DB02156; DB00128; DB02448; DB02517; DB02522; DB00130; DB02987; DB03091; DB03134; DB03796; DB03801; DB00142; DB04072; DB04339; DB... <Preview truncated at 128 characters>	6	-179.995	0.457072	0.376124
HNRNPD	ERBB2	'(2S,3R)-3-hydroxybutane-1,2,3-tricarboxylate ; 2-Methylcitric acid ; 2-methylcitrate(3-) ; Homocitric acid ; Methylisocitric acid'	C04593 ; HMDB00379 ; ; HMDB03518 ; HMDB06471	DB02156; DB00128; DB02448; DB02517; DB02522; DB00130; DB02987; DB03091; DB03134; DB03796; DB03801; DB00142; DB04072; DB04339; DB... <Preview truncated at 128 characters>	9	-179.675	0.45301	0.389685
HNRNPD	PRKDC	'2,6,10-Trimethylundecanoic acid ; Myristic acid ; tetradecanoate (n-C14:0)'	HMDB02221 ; HMDB00806 ; C06424	DB02156; DB00128; DB02448; DB02517; DB02522; DB00130; DB02987; DB03091; DB03134; DB03796; DB03801; DB00142; DB04072; DB04339; DB... <Preview truncated at 128 characters>	8	-179.504	0.450831	0.34862
HNRNPD	OXSR1	'PHderiv_3-Sulfopyruvate; 3-Sulfopyruvic acid'	C05528	DB02156; DB00128; DB02448; DB02517; DB02522; DB00130; DB02987; DB03091; DB03134; DB03796; DB03801; DB00142; DB04072; DB04339; DB... <Preview truncated at 128 characters>	9	-195.638	0.450239	0.391199
HNRNPD	PRKDC	'glyoxylate'	C00048	DB02156; DB00128; DB02448; DB02517; DB02522; DB00130; DB02987; DB03091; DB03134; DB03796; DB03801; DB00142; DB04072; DB04339; DB... <Preview truncated at 128 characters>	8	-233.985	0.44869	0.385309
HNRNPD	PRKDC	'Quinolinic acid ; quinolinate(2-)'	HMDB00232 ; C03722	DB02156; DB00128; DB02448; DB02517; DB02522; DB00130; DB02987; DB03091; DB03134; DB03796; DB03801; DB00142; DB04072; DB04339; DB... <Preview truncated at 128 characters>	8	-190.075	0.44844	0.380706
HNRNPD	PRKDC	'Aminoadipic acid ; L-2-aminoadipate(1-)'	HMDB00510 ; C00956	DB02156; DB00128; DB02448; DB02517; DB02522; DB00130; DB02987; DB03091; DB03134; DB03796; DB03801; DB00142; DB04072; DB04339; DB... <Preview truncated at 128 characters>	7	-233.574	0.4444	0.350064
HNRNPD	PRKDC	'3-Methoxytyramine ; 4-Methoxytyramine ; Phenylephrine ; p-Synephrine'	C05587 ; HMDB12162 ; HMDB02182 ; HMDB04826	DB02156; DB00128; DB02448; DB02517; DB02522; DB00130; DB02987; DB03091; DB03134; DB03796; DB03801; DB00142; DB04072; DB04339; DB... <Preview truncated at 128 characters>	8	-189.692	0.443725	0.369273
HNRNPD	PRPF4B	'Lipoic acid ; lipoate'	HMDB01451 ; C16241	DB02156; DB00128; DB02448; DB02517; DB02522; DB00130; DB02987; DB03091; DB03134; DB03796; DB03801; DB00142; DB04072; DB04339; DB... <Preview truncated at 128 characters>	9	-178.462	0.437362	0.37532
HNRNPD	PRKDC	'Thyrotropin releasing hormone ; Thyrotropin-releasing factor'	C03958 ; HMDB05763	DB02156; DB00128; DB02448; DB02517; DB02522; DB00130; DB02987; DB03091; DB03134; DB03796; DB03801; DB00142; DB04072; DB04339; DB... <Preview truncated at 128 characters>	8	-199.91	0.436432	0.380878
HNRNPD	PRKDC	'Nicotinate D-ribonucleoside'	C05841	DB02156; DB00128; DB02448; DB02517; DB02522; DB00130; DB02987; DB03091; DB03134; DB03796; DB03801; DB00142; DB04072; DB04339; DB... <Preview truncated at 128 characters>	7	-232.781	0.436024	0.380823
HNRNPD	PKN2	'Lipoic acid ; lipoate'	HMDB01451 ; C16241	DB02156; DB00128; DB02448; DB02517; DB02522; DB00130; DB02987; DB03091; DB03134; DB03796; DB03801; DB00142; DB04072; DB04339; DB... <Preview truncated at 128 characters>	9	-178.342	0.435796	0.371425
HNRNPD	ILK	'Lipoic acid ; lipoate'	HMDB01451 ; C16241	DB02156; DB00128; DB02448; DB02517; DB02522; DB00130; DB02987; DB03091; DB03134; DB03796; DB03801; DB00142; DB04072; DB04339; DB... <Preview truncated at 128 characters>	9	-178.205	0.433999	0.372734
HNRNPD	STK39	'(2S,3R)-3-hydroxybutane-1,2,3-tricarboxylate ; 2-Methylcitric acid ; 2-methylcitrate(3-) ; Homocitric acid ; Methylisocitric acid'	C04593 ; HMDB00379 ; ; HMDB03518 ; HMDB06471	DB02156; DB00128; DB02448; DB02517; DB02522; DB00130; DB02987; DB03091; DB03134; DB03796; DB03801; DB00142; DB04072; DB04339; DB... <Preview truncated at 128 characters>	6	-178.186	0.433746	0.35505
HNRNPD	PRKDC	'(2S,3R)-3-hydroxybutane-1,2,3-tricarboxylate ; 2-Methylcitric acid ; 2-methylcitrate(3-) ; Homocitric acid ; Methylisocitric acid'	C04593 ; HMDB00379 ; ; HMDB03518 ; HMDB06471	DB02156; DB00128; DB02448; DB02517; DB02522; DB00130; DB02987; DB03091; DB03134; DB03796; DB03801; DB00142; DB04072; DB04339; DB... <Preview truncated at 128 characters>	6	-178.116	0.432823	0.35622
HNRNPD	MAP2K1	'Lipoic acid ; lipoate'	HMDB01451 ; C16241	DB02156; DB00128; DB02448; DB02517; DB02522; DB00130; DB02987; DB03091; DB03134; DB03796; DB03801; DB00142; DB04072; DB04339; DB... <Preview truncated at 128 characters>	6	-178.045	0.431885	0.349106
HNRNPD	MAPK1	'Lipoic acid ; lipoate'	HMDB01451 ; C16241	DB02156; DB00128; DB02448; DB02517; DB02522; DB00130; DB02987; DB03091; DB03134; DB03796; DB03801; DB00142; DB04072; DB04339; DB... <Preview truncated at 128 characters>	8	-177.762	0.428135	0.347977
HNRNPD	PRKDC	'4,4-Dimethyl-5a-cholesta-8-en-3b-ol ; 4,4-dimethylcholesta-8(9)-en-3beta-ol ; Beta-Sitosterol ; Clionasterol'	HMDB06840 ; C15915 ; HMDB00852 ; HMDB00649	DB02156; DB00128; DB02448; DB02517; DB02522; DB00130; DB02987; DB03091; DB03134; DB03796; DB03801; DB00142; DB04072; DB04339; DB... <Preview truncated at 128 characters>	8	-231.968	0.427303	0.373462
HNRNPD	PRKDC	'23S,25,26-trihydroxyvitamin D3 ; 24-Hydroxycalcitriol ; 3 beta,7 alpha-Dihydroxy-5-cholestenoate ; calcitetrol'	; HMDB06228 ; HMDB12454 ; C18231	DB02156; DB00128; DB02448; DB02517; DB02522; DB00130; DB02987; DB03091; DB03134; DB03796; DB03801; DB00142; DB04072; DB04339; DB... <Preview truncated at 128 characters>	8	-209.861	0.425535	0.371245
HNRNPD	MERTK	'Coumarin ; Phenylpropiolic acid ; coumarin'	HMDB01218 ; HMDB02359 ; C05851	DB02156; DB00128; DB02448; DB02517; DB02522; DB00130; DB02987; DB03091; DB03134; DB03796; DB03801; DB00142; DB04072; DB04339; DB... <Preview truncated at 128 characters>	9	-226.2	0.424549	0.371875
HNRNPD	CSK	'PHderiv_3-Sulfopyruvate; 3-Sulfopyruvic acid'	C05528	DB02156; DB00128; DB02448; DB02517; DB02522; DB00130; DB02987; DB03091; DB03134; DB03796; DB03801; DB00142; DB04072; DB04339; DB... <Preview truncated at 128 characters>	9	-193.409	0.422941	0.366778
HNRNPD	[]	'Lipoic acid ; lipoate'	HMDB01451 ; C16241	DB02156; DB00128; DB02448; DB02517; DB02522; DB00130; DB02987; DB03091; DB03134; DB03796; DB03801; DB00142; DB04072; DB04339; DB... <Preview truncated at 128 characters>	5	-177.737	0.400562	0.323531
HNRNPD	[]	'Coumarin ; Phenylpropiolic acid ; coumarin'	HMDB01218 ; HMDB02359 ; C05851	DB02156; DB00128; DB02448; DB02517; DB02522; DB00130; DB02987; DB03091; DB03134; DB03796; DB03801; DB00142; DB04072; DB04339; DB... <Preview truncated at 128 characters>	4	-223.475	0.369815	0.224233
HNRNPD	[]	'(2S,3R)-3-hydroxybutane-1,2,3-tricarboxylate ; 2-Methylcitric acid ; 2-methylcitrate(3-) ; Homocitric acid ; Methylisocitric acid'	C04593 ; HMDB00379 ; ; HMDB03518 ; HMDB06471	DB02156; DB00128; DB02448; DB02517; DB02522; DB00130; DB02987; DB03091; DB03134; DB03796; DB03801; DB00142; DB04072; DB04339; DB... <Preview truncated at 128 characters>	5	-174.403	0.352226	0.256486
HNRNPD	PRKDC	[]	[]	[]	2	-225.667	0.3302	0.287008
HTATIP2	STK3	'O-Phosphohomoserine ; O-Phosphothreonine ; O-phosphonato-L-homoserine(2-)'	HMDB03484 ; HMDB11185 ; C01102	DB01785; DB01803; DB00122; DB02461; DB03292; DB03544; DB03589; DB04072; DB04401; DB04510; DB04522; DB04714	9	-205.756	0.441243	0.288713
HTATIP2	STK3	'2-oxoadipate(2-) ; 3-Oxoadipic acid ; Oxoadipic acid'	C00322 ; HMDB00398 ; HMDB00225	DB01785; DB01803; DB00122; DB02461; DB03292; DB03544; DB03589; DB04072; DB04401; DB04510; DB04522; DB04714	7	-232.439	0.432375	0.225259
HTATIP2	PRPF4B	'O-Phosphohomoserine ; O-Phosphothreonine ; O-phosphonato-L-homoserine(2-)'	HMDB03484 ; HMDB11185 ; C01102	DB01785; DB01803; DB00122; DB02461; DB03292; DB03544; DB03589; DB04072; DB04401; DB04510; DB04522; DB04714	8	-204.756	0.429486	0.253343
HTATIP2	SRPK2	'Dimethylallyl diphosphate ; Dimethylallylpyrophosphate ; Isopentenyl diphosphate ; Isopentenyl pyrophosphate'	C00235 ; HMDB01120 ; C00129 ; HMDB01347	DB01785; DB01803; DB00122; DB02461; DB03292; DB03544; DB03589; DB04072; DB04401; DB04510; DB04522; DB04714	9	-193.557	0.424802	0.266308
HTATIP2	YES1	'Thyrotropin releasing hormone ; Thyrotropin-releasing factor'	C03958 ; HMDB05763	DB01785; DB01803; DB00122; DB02461; DB03292; DB03544; DB03589; DB04072; DB04401; DB04510; DB04522; DB04714	9	-198.398	0.418003	0.254718
HTATIP2	NME1	'Isopyridoxal ; Pyridoxal'	HMDB04290 ; C00250	DB01785; DB01803; DB00122; DB02461; DB03292; DB03544; DB03589; DB04072; DB04401; DB04510; DB04522; DB04714	9	-187.486	0.415773	0.254171
HTATIP2	SRC	'1-Pyrroline-2-carboxylic acid ; 1-Pyrroline-5-carboxylate ; 1-Pyrroline-5-carboxylic acid ; 1-pyrroline-2-carboxylate'	HMDB06875 ; C04322 ; HMDB01301 ; C03564	DB01785; DB01803; DB00122; DB02461; DB03292; DB03544; DB03589; DB04072; DB04401; DB04510; DB04522; DB04714	9	-225.277	0.414243	0.265643
HTATIP2	RPS6KA3	'Ubiquinol-10'	C00390	DB01785; DB01803; DB00122; DB02461; DB03292; DB03544; DB03589; DB04072; DB04401; DB04510; DB04522; DB04714	8	-230.182	0.407675	0.22794
HTATIP2	OXSR1	'DL-Dopa ; L-Dopa ; L-dopa'	HMDB00609 ; HMDB00181 ; C00355	DB01785; DB01803; DB00122; DB02461; DB03292; DB03544; DB03589; DB04072; DB04401; DB04510; DB04522; DB04714	9	-197.096	0.401664	0.241427
HTATIP2	CSNK2A1	'Dimethylallyl diphosphate ; Dimethylallylpyrophosphate ; Isopentenyl diphosphate ; Isopentenyl pyrophosphate'	C00235 ; HMDB01120 ; C00129 ; HMDB01347	DB01785; DB01803; DB00122; DB02461; DB03292; DB03544; DB03589; DB04072; DB04401; DB04510; DB04522; DB04714	9	-191.642	0.400347	0.248716
HTATIP2	ROCK2	'2-oxoadipate(2-) ; 3-Oxoadipic acid ; Oxoadipic acid'	C00322 ; HMDB00398 ; HMDB00225	DB01785; DB01803; DB00122; DB02461; DB03292; DB03544; DB03589; DB04072; DB04401; DB04510; DB04522; DB04714	9	-229.507	0.400087	0.255679
HTATIP2	STK24	'2-Amino-3-oxoadipate ; HMDB00812 ; HMDB03470 ; N-acetyl-L-aspartate(2-)'	C05520 ; HMDB00812 ; HMDB03470 ; C01042	DB01785; DB01803; DB00122; DB02461; DB03292; DB03544; DB03589; DB04072; DB04401; DB04510; DB04522; DB04714	9	-218.324	0.397042	0.243654
HTATIP2	MAPK1	'Oxalacetic acid ; Oxaloacetate'	HMDB00223 ; C00036	DB01785; DB01803; DB00122; DB02461; DB03292; DB03544; DB03589; DB04072; DB04401; DB04510; DB04522; DB04714	9	-185.992	0.396055	0.245729
HTATIP2	STK3	'Choline'	C00114	DB01785; DB01803; DB00122; DB02461; DB03292; DB03544; DB03589; DB04072; DB04401; DB04510; DB04522; DB04714	6	-175.387	0.39566	0.244814
HTATIP2	MAP2K1	'2-oxoadipate(2-) ; 3-Oxoadipic acid ; Oxoadipic acid'	C00322 ; HMDB00398 ; HMDB00225	DB01785; DB01803; DB00122; DB02461; DB03292; DB03544; DB03589; DB04072; DB04401; DB04510; DB04522; DB04714	9	-229.089	0.395337	0.248975
HTATIP2	PBK	'O-Phosphohomoserine ; O-Phosphothreonine ; O-phosphonato-L-homoserine(2-)'	HMDB03484 ; HMDB11185 ; C01102	DB01785; DB01803; DB00122; DB02461; DB03292; DB03544; DB03589; DB04072; DB04401; DB04510; DB04522; DB04714	8	-201.964	0.395311	0.242117
HTATIP2	OXSR1	'Choline'	C00114	DB01785; DB01803; DB00122; DB02461; DB03292; DB03544; DB03589; DB04072; DB04401; DB04510; DB04522; DB04714	6	-175.152	0.392344	0.232874
HTATIP2	NEK9	'(2S,3R)-3-hydroxybutane-1,2,3-tricarboxylate ; 2-Methylcitric acid ; 2-methylcitrate(3-) ; Homocitric acid ; Methylisocitric acid'	C04593 ; HMDB00379 ; ; HMDB03518 ; HMDB06471	DB01785; DB01803; DB00122; DB02461; DB03292; DB03544; DB03589; DB04072; DB04401; DB04510; DB04522; DB04714	9	-175.104	0.391674	0.244724
HTATIP2	PRPF4B	[]	[]	[]	2	-219.001	0.240441	0.147037
HTATIP2	STK3	[]	[]	[]	3	-218.897	0.238943	0.148223
ID1	GTF2F1	'Acetylglycine ; L-2-Amino-3-oxobutanoic acid ; L-2-amino-3-oxobutanoic acid ; L-Aspartate-semialdehyde'	HMDB00532 ; HMDB06454 ; C03508 ; HMDB12249	DB02129; DB02156; DB02522	9	-225.052	0.347487	0.339478
ID1	WNK1	'Acetylglycine ; L-2-Amino-3-oxobutanoic acid ; L-2-amino-3-oxobutanoic acid ; L-Aspartate-semialdehyde'	HMDB00532 ; HMDB06454 ; C03508 ; HMDB12249	DB02129; DB02156; DB02522	9	-224.652	0.342534	0.33728
ID1	PLK1	'Acetylglycine ; L-2-Amino-3-oxobutanoic acid ; L-2-amino-3-oxobutanoic acid ; L-Aspartate-semialdehyde'	HMDB00532 ; HMDB06454 ; C03508 ; HMDB12249	DB02129; DB02156; DB02522	8	-224.624	0.342195	0.320032
ID1	PKM	'3'',5''-cyclic GMP(1-) ; Cyclic GMP ; Guanosine 2'',3''-cyclic phosphate'	C00942 ; HMDB01314 ; HMDB11629	DB02129; DB02156; DB02522	9	-224.366	0.33898	0.333846
ID1	EIF2AK2	'(2S)-1-hydroxy-3-oxooctadecan-2-aminium ; 3-Dehydrosphinganine ; Palmitoylethanolamide ; Sphingosine ; sphingosine(1+)'	C02934 ; HMDB01480 ; HMDB02100 ; HMDB00252 ; C00319	DB02129; DB02156; DB02522	6	-175.929	0.327001	0.312384
ID1	GTF2F1	'(S)-dihydroorotate'	C00337	DB02129; DB02156; DB02522	6	-207.266	0.325174	0.297148
ID1	RPS6KA3	'(2S)-1-hydroxy-3-oxooctadecan-2-aminium ; 3-Dehydrosphinganine ; Palmitoylethanolamide ; Sphingosine ; sphingosine(1+)'	C02934 ; HMDB01480 ; HMDB02100 ; HMDB00252 ; C00319	DB02129; DB02156; DB02522	8	-175.424	0.319234	0.28584
ID1	ROCK2	'Acetylglycine ; L-2-Amino-3-oxobutanoic acid ; L-2-amino-3-oxobutanoic acid ; L-Aspartate-semialdehyde'	HMDB00532 ; HMDB06454 ; C03508 ; HMDB12249	DB02129; DB02156; DB02522	9	-222.737	0.318354	0.311815
ID1	BLVRA	'Acetylglycine ; L-2-Amino-3-oxobutanoic acid ; L-2-amino-3-oxobutanoic acid ; L-Aspartate-semialdehyde'	HMDB00532 ; HMDB06454 ; C03508 ; HMDB12249	DB02129; DB02156; DB02522	9	-222.725	0.318199	0.312211
ID1	CKB	'PHderiv_3-Sulfopyruvate; 3-Sulfopyruvic acid'	C05528	DB02129; DB02156; DB02522	8	-185.73	0.318101	0.287872
ID1	COL4A3BP	'Acetylglycine ; L-2-Amino-3-oxobutanoic acid ; L-2-amino-3-oxobutanoic acid ; L-Aspartate-semialdehyde'	HMDB00532 ; HMDB06454 ; C03508 ; HMDB12249	DB02129; DB02156; DB02522	8	-222.546	0.315884	0.296931
ID1	GTF2F1	'(2S)-1-hydroxy-3-oxooctadecan-2-aminium ; 3-Dehydrosphinganine ; Palmitoylethanolamide ; Sphingosine ; sphingosine(1+)'	C02934 ; HMDB01480 ; HMDB02100 ; HMDB00252 ; C00319	DB02129; DB02156; DB02522	6	-175.023	0.313	0.302698
IFI16	LCK	'2,6,10-Trimethylundecanoic acid ; Myristic acid ; tetradecanoate (n-C14:0)'	HMDB02221 ; HMDB00806 ; C06424	DB01746; DB02156; DB02448; DB02461; DB02522; DB03292; DB03500; DB03544; DB03796; DB03915; DB03937; DB04510; DB04522; DB00149; DB... <Preview truncated at 128 characters>	9	-179.792	0.454507	0.317639
IFI16	CAMK2D	'Galactosylsphingosine ; Glucosylsphingosine ; psychosine(1+)'	HMDB00648 ; HMDB00596 ; C01747	DB01746; DB02156; DB02448; DB02461; DB02522; DB03292; DB03500; DB03544; DB03796; DB03915; DB03937; DB04510; DB04522; DB00149; DB... <Preview truncated at 128 characters>	9	-179.478	0.450508	0.304331
IFI16	CAMK2D	'2-Oxoarginine ; 5-guanidino-2-oxopentanoic acid'	HMDB04225 ; C03771	DB01746; DB02156; DB02448; DB02461; DB02522; DB03292; DB03500; DB03544; DB03796; DB03915; DB03937; DB04510; DB04522; DB00149; DB... <Preview truncated at 128 characters>	9	-228.09	0.445086	0.299859
IFI16	CAMK2D	'Tetracosanoic acid ; lignocerate'	HMDB02003 ; C08320	DB01746; DB02156; DB02448; DB02461; DB02522; DB03292; DB03500; DB03544; DB03796; DB03915; DB03937; DB04510; DB04522; DB00149; DB... <Preview truncated at 128 characters>	6	-195.191	0.444874	0.273341
IFI16	NME1	'1-Deoxy-D-xylulose 5-phosphate ; 2-Deoxy-D-ribose 1-phosphate ; 2-deoxy-D-ribose 5-phosphate(2-) ; Deoxyribose 1-phosphate ; Deoxyribose 5-phosphate'	HMDB01213 ; C00672 ; C00673 ; HMDB01351 ; HMDB01031	DB01746; DB02156; DB02448; DB02461; DB02522; DB03292; DB03500; DB03544; DB03796; DB03915; DB03937; DB04510; DB04522; DB00149; DB... <Preview truncated at 128 characters>	9	-184.377	0.444567	0.297619
IFI16	CAMK2D	'O-Phosphohomoserine ; O-Phosphothreonine ; O-phosphonato-L-homoserine(2-)'	HMDB03484 ; HMDB11185 ; C01102	DB01746; DB02156; DB02448; DB02461; DB02522; DB03292; DB03500; DB03544; DB03796; DB03915; DB03937; DB04510; DB04522; DB00149; DB... <Preview truncated at 128 characters>	9	-205.9	0.442922	0.303195
IFI16	ZAP70	'glyoxylate'	C00048	DB01746; DB02156; DB02448; DB02461; DB02522; DB03292; DB03500; DB03544; DB03796; DB03915; DB03937; DB04510; DB04522; DB00149; DB... <Preview truncated at 128 characters>	6	-233.187	0.440325	0.289704
IFI16	STK39	'glyoxylate'	C00048	DB01746; DB02156; DB02448; DB02461; DB02522; DB03292; DB03500; DB03544; DB03796; DB03915; DB03937; DB04510; DB04522; DB00149; DB... <Preview truncated at 128 characters>	9	-232.895	0.437236	0.296029
IFI16	CSNK2A1	'PHderiv_3-Sulfopyruvate; 3-Sulfopyruvic acid'	C05528	DB01746; DB02156; DB02448; DB02461; DB02522; DB03292; DB03500; DB03544; DB03796; DB03915; DB03937; DB04510; DB04522; DB00149; DB... <Preview truncated at 128 characters>	9	-194.52	0.436715	0.29377
IFI16	CKM	'Ubiquinol-10'	C00390	DB01746; DB02156; DB02448; DB02461; DB02522; DB03292; DB03500; DB03544; DB03796; DB03915; DB03937; DB04510; DB04522; DB00149; DB... <Preview truncated at 128 characters>	8	-232.804	0.436269	0.278767
IFI16	CAMK2D	'5-Aminopentanoic acid ; Betaine ; HMDB02141 ; L-Valine ; L-valine ; Vaporole ; glycine betaine'	HMDB03355 ; HMDB00043 ; HMDB02141 ; HMDB00883 ; C00183 ; HMDB01382 ; C00719	DB01746; DB02156; DB02448; DB02461; DB02522; DB03292; DB03500; DB03544; DB03796; DB03915; DB03937; DB04510; DB04522; DB00149; DB... <Preview truncated at 128 characters>	9	-227.175	0.435238	0.295401
IFI16	RPS6KA3	'1-Deoxy-D-xylulose 5-phosphate ; 2-Deoxy-D-ribose 1-phosphate ; 2-deoxy-D-ribose 5-phosphate(2-) ; Deoxyribose 1-phosphate ; Deoxyribose 5-phosphate'	HMDB01213 ; C00672 ; C00673 ; HMDB01351 ; HMDB01031	DB01746; DB02156; DB02448; DB02461; DB02522; DB03292; DB03500; DB03544; DB03796; DB03915; DB03937; DB04510; DB04522; DB00149; DB... <Preview truncated at 128 characters>	9	-183.542	0.433934	0.286065
IFI16	CAMK2D	'dIDP'	C01344	DB01746; DB02156; DB02448; DB02461; DB02522; DB03292; DB03500; DB03544; DB03796; DB03915; DB03937; DB04510; DB04522; DB00149; DB... <Preview truncated at 128 characters>	9	-232.083	0.428547	0.291018
IFI16	PTK2	'O-Phosphohomoserine ; O-Phosphothreonine ; O-phosphonato-L-homoserine(2-)'	HMDB03484 ; HMDB11185 ; C01102	DB01746; DB02156; DB02448; DB02461; DB02522; DB03292; DB03500; DB03544; DB03796; DB03915; DB03937; DB04510; DB04522; DB00149; DB... <Preview truncated at 128 characters>	6	-204.603	0.427663	0.272103
IFI16	PGK1	'1-Deoxy-D-xylulose 5-phosphate ; 2-Deoxy-D-ribose 1-phosphate ; 2-deoxy-D-ribose 5-phosphate(2-) ; Deoxyribose 1-phosphate ; Deoxyribose 5-phosphate'	HMDB01213 ; C00672 ; C00673 ; HMDB01351 ; HMDB01031	DB01746; DB02156; DB02448; DB02461; DB02522; DB03292; DB03500; DB03544; DB03796; DB03915; DB03937; DB04510; DB04522; DB00149; DB... <Preview truncated at 128 characters>	9	-182.874	0.425269	0.286721
IFI16	RPS6KA3	'3,5-Diiodo-L-tyrosine ; 3,5-diiodo-L-tyrosine'	HMDB03474 ; C01060	DB01746; DB02156; DB02448; DB02461; DB02522; DB03292; DB03500; DB03544; DB03796; DB03915; DB03937; DB04510; DB04522; DB00149; DB... <Preview truncated at 128 characters>	8	-198.938	0.42466	0.290552
IFI16	ROCK2	'O-Phosphohomoserine ; O-Phosphothreonine ; O-phosphonato-L-homoserine(2-)'	HMDB03484 ; HMDB11185 ; C01102	DB01746; DB02156; DB02448; DB02461; DB02522; DB03292; DB03500; DB03544; DB03796; DB03915; DB03937; DB04510; DB04522; DB00149; DB... <Preview truncated at 128 characters>	7	-204.13	0.422	0.271226
IFI16	CDK2	'5,10-Methylene-THF ; 5,10-Methylenetetrahydrofolate ; 5-Methyldihydrofolic acid'	HMDB01533 ; C00143 ; HMDB06486	DB01746; DB02156; DB02448; DB02461; DB02522; DB03292; DB03500; DB03544; DB03796; DB03915; DB03937; DB04510; DB04522; DB00149; DB... <Preview truncated at 128 characters>	8	-193.326	0.421899	0.268147
IFI16	CDK1	'3,5-Diiodo-L-tyrosine ; 3,5-diiodo-L-tyrosine'	HMDB03474 ; C01060	DB01746; DB02156; DB02448; DB02461; DB02522; DB03292; DB03500; DB03544; DB03796; DB03915; DB03937; DB04510; DB04522; DB00149; DB... <Preview truncated at 128 characters>	6	-198.708	0.42184	0.285877
IFI16	CAD	'3,5-Diiodo-L-tyrosine ; 3,5-diiodo-L-tyrosine'	HMDB03474 ; C01060	DB01746; DB02156; DB02448; DB02461; DB02522; DB03292; DB03500; DB03544; DB03796; DB03915; DB03937; DB04510; DB04522; DB00149; DB... <Preview truncated at 128 characters>	9	-198.665	0.421305	0.28562
IFI16	CSNK2A1	'Isopyridoxal ; Pyridoxal'	HMDB04290 ; C00250	DB01746; DB02156; DB02448; DB02461; DB02522; DB03292; DB03500; DB03544; DB03796; DB03915; DB03937; DB04510; DB04522; DB00149; DB... <Preview truncated at 128 characters>	9	-187.835	0.420293	0.275629
IFI16	CAMK2D	'1-Pyrroline-2-carboxylic acid ; 1-Pyrroline-5-carboxylate ; 1-Pyrroline-5-carboxylic acid ; 1-pyrroline-2-carboxylate'	HMDB06875 ; C04322 ; HMDB01301 ; C03564	DB01746; DB02156; DB02448; DB02461; DB02522; DB03292; DB03500; DB03544; DB03796; DB03915; DB03937; DB04510; DB04522; DB00149; DB... <Preview truncated at 128 characters>	9	-225.719	0.4192	0.285464
IFI16	CAMK2D	'Butyrylcarnitine ; Isobutyryl-L-carnitine ; butyryl carnitine'	HMDB02013 ; HMDB00736 ; C02862	DB01746; DB02156; DB02448; DB02461; DB02522; DB03292; DB03500; DB03544; DB03796; DB03915; DB03937; DB04510; DB04522; DB00149; DB... <Preview truncated at 128 characters>	9	-209.081	0.416322	0.277616
ILF2	EPHB2	'N-Acetyl-D-galactosamine 1-phosphate ; N-Acetyl-D-glucosamine 1-phosphate ; N-acetyl-D-glucosamine 6-phosphate(2-) ; N-acetyl-D-mannosamine 6-phosphate(2-)'	; C04256 ; C00357 ; C04257	DB01235; DB00230; DB00119; DB01633; DB00121; DB01739; DB01746; DB01762; DB01786; DB01819; DB01870; DB01885; DB01915; DB02002; DB... <Preview truncated at 128 characters>	6	-248.63	0.581793	0.511888
ILF2	EPHB2	'Coumarin ; Phenylpropiolic acid ; coumarin'	HMDB01218 ; HMDB02359 ; C05851	DB01235; DB00230; DB00119; DB01633; DB00121; DB01739; DB01746; DB01762; DB01786; DB01819; DB01870; DB01885; DB01915; DB02002; DB... <Preview truncated at 128 characters>	9	-240.869	0.565992	0.497391
ILF2	MAP2K1	'Estrone sulfate ; estrone 3-sulfate(1-)'	HMDB01425 ; C02538	DB01235; DB00230; DB00119; DB01633; DB00121; DB01739; DB01746; DB01762; DB01786; DB01819; DB01870; DB01885; DB01915; DB02002; DB... <Preview truncated at 128 characters>	7	-212.01	0.564351	0.452851
ILF2	EPHB2	'3a,7a-Dihydroxy-5b-cholestane ; 5beta-cholestane-3alpha,7alpha-diol'	HMDB06893 ; C05452	DB01235; DB00230; DB00119; DB01633; DB00121; DB01739; DB01746; DB01762; DB01786; DB01819; DB01870; DB01885; DB01915; DB02002; DB... <Preview truncated at 128 characters>	9	-240.637	0.564057	0.498068
ILF2	EPHB2	'4-Imidazolone-5-propanoate ; 4-Imidazolone-5-propionic acid ; 5-Hydroxymethyl-4-methyluracil ; Imidazolelactic acid'	C03680 ; HMDB01014 ; HMDB00544 ; HMDB02320	DB01235; DB00230; DB00119; DB01633; DB00121; DB01739; DB01746; DB01762; DB01786; DB01819; DB01870; DB01885; DB01915; DB02002; DB... <Preview truncated at 128 characters>	6	-246.164	0.56188	0.492699
ILF2	EPHB2	'Biotin'	C00120	DB01235; DB00230; DB00119; DB01633; DB00121; DB01739; DB01746; DB01762; DB01786; DB01819; DB01870; DB01885; DB01915; DB02002; DB... <Preview truncated at 128 characters>	6	-205.937	0.560519	0.491079
ILF2	EPHB2	'Citraconic acid ; Glutaconic acid ; Itaconic acid ; Mesaconate ; Mesaconic acid ; itaconate(2-)'	HMDB00634 ; HMDB00620 ; HMDB02092 ; C01732 ; HMDB00749 ; C00490	DB01235; DB00230; DB00119; DB01633; DB00121; DB01739; DB01746; DB01762; DB01786; DB01819; DB01870; DB01885; DB01915; DB02002; DB... <Preview truncated at 128 characters>	9	-245.899	0.559677	0.491889
ILF2	EPHB2	'Oxalacetic acid ; Oxaloacetate'	HMDB00223 ; C00036	DB01235; DB00230; DB00119; DB01633; DB00121; DB01739; DB01746; DB01762; DB01786; DB01819; DB01870; DB01885; DB01915; DB02002; DB... <Preview truncated at 128 characters>	9	-199.965	0.557266	0.491072
ILF2	EPHB2	'dUDP'	C01346	DB01235; DB00230; DB00119; DB01633; DB00121; DB01739; DB01746; DB01762; DB01786; DB01819; DB01870; DB01885; DB01915; DB02002; DB... <Preview truncated at 128 characters>	9	-245.541	0.5567	0.488361
ILF2	EPHB2	'Tetracosanoic acid ; lignocerate'	HMDB02003 ; C08320	DB01235; DB00230; DB00119; DB01633; DB00121; DB01739; DB01746; DB01762; DB01786; DB01819; DB01870; DB01885; DB01915; DB02002; DB... <Preview truncated at 128 characters>	9	-205.34	0.554782	0.493722
ILF2	OXSR1	'3-Methoxytyramine ; 4-Methoxytyramine ; Phenylephrine ; p-Synephrine'	C05587 ; HMDB12162 ; HMDB02182 ; HMDB04826	DB01235; DB00230; DB00119; DB01633; DB00121; DB01739; DB01746; DB01762; DB01786; DB01819; DB01870; DB01885; DB01915; DB02002; DB... <Preview truncated at 128 characters>	7	-199.532	0.552983	0.477994
ILF2	EPHB2	'Palmitaldehyde ; hexadecanal'	HMDB01551 ; C00517	DB01235; DB00230; DB00119; DB01633; DB00121; DB01739; DB01746; DB01762; DB01786; DB01819; DB01870; DB01885; DB01915; DB02002; DB... <Preview truncated at 128 characters>	9	-239.249	0.552257	0.482551
ILF2	TTK	'PHderiv_2-Hydroxy-3-oxosuccinate; Oxaloglycolate'	C03459	DB01235; DB00230; DB00119; DB01633; DB00121; DB01739; DB01746; DB01762; DB01786; DB01819; DB01870; DB01885; DB01915; DB02002; DB... <Preview truncated at 128 characters>	8	-193.594	0.549541	0.469477
ILF2	EPHB2	'4-acetamidobutanal ; D-Pipecolic acid ; HMDB04226 ; L-Pipecolic acid ; L-pipecolic acid ; Pipecolic acid'	C05936 ; HMDB05960 ; HMDB04226 ; HMDB00716 ; C00408 ; HMDB00070	DB01235; DB00230; DB00119; DB01633; DB00121; DB01739; DB01746; DB01762; DB01786; DB01819; DB01870; DB01885; DB01915; DB02002; DB... <Preview truncated at 128 characters>	9	-238.292	0.543947	0.480599
ILF2	EPHB2	'HMDB01238 ; N-acetylserotonin'	HMDB01238 ; C00978	DB01235; DB00230; DB00119; DB01633; DB00121; DB01739; DB01746; DB01762; DB01786; DB01819; DB01870; DB01885; DB01915; DB02002; DB... <Preview truncated at 128 characters>	9	-238.049	0.541806	0.478488
ILF2	MAP2K1	'3-Methoxytyramine ; 4-Methoxytyramine ; Phenylephrine ; p-Synephrine'	C05587 ; HMDB12162 ; HMDB02182 ; HMDB04826	DB01235; DB00230; DB00119; DB01633; DB00121; DB01739; DB01746; DB01762; DB01786; DB01819; DB01870; DB01885; DB01915; DB02002; DB... <Preview truncated at 128 characters>	7	-198.373	0.541317	0.469391
ILF2	EPHB2	'Thyrotropin releasing hormone ; Thyrotropin-releasing factor'	C03958 ; HMDB05763	DB01235; DB00230; DB00119; DB01633; DB00121; DB01739; DB01746; DB01762; DB01786; DB01819; DB01870; DB01885; DB01915; DB02002; DB... <Preview truncated at 128 characters>	9	-209.508	0.540533	0.479521
ILF2	EPHB2	'(24R)-Cholest-5-ene-3-beta,24-diol ; (24S)-24-hydroxycholesterol ; 20&#945 ; 20-hydroxycholesterol ; 22b-Hydroxycholesterol ; 24-Hydroxycholesterol ; 25-Hydroxycholesterol ; 25-hydroxycholesterol ; 26-hydroxycholesterol ; 27-Hydroxycholesterol ; 7a-Hydroxy-5b-cholestan-3-one ; 7a-Hydroxycholesterol ; 7alpha-hydroxy-5beta-cholestan-3-one ; 7b-Hydroxycholesterol ; Delta-Tocopherol'	HMDB11643 ; C13550 ; HMDB06283 ; C05500 ; HMDB04035 ; HMDB01419 ; HMDB06247 ; C15519 ; C15610 ; HMDB02103 ; HMDB06892 ; HMDB01496 ; C05451 ; HMDB06119 ; HMDB02902	DB01235; DB00230; DB00119; DB01633; DB00121; DB01739; DB01746; DB01762; DB01786; DB01819; DB01870; DB01885; DB01915; DB02002; DB... <Preview truncated at 128 characters>	9	-220.687	0.539418	0.477108
ILF2	EPHB2	'CDP'	C00112	DB01235; DB00230; DB00119; DB01633; DB00121; DB01739; DB01746; DB01762; DB01786; DB01819; DB01870; DB01885; DB01915; DB02002; DB... <Preview truncated at 128 characters>	9	-243.022	0.535122	0.472697
ILF2	OXSR1	'Quinolinic acid ; quinolinate(2-)'	HMDB00232 ; C03722	DB01235; DB00230; DB00119; DB01633; DB00121; DB01739; DB01746; DB01762; DB01786; DB01819; DB01870; DB01885; DB01915; DB02002; DB... <Preview truncated at 128 characters>	8	-197.762	0.535054	0.472676
ILF2	EPHB2	'PHderiv_3-Phosphonopyruvate'	C02798	DB01235; DB00230; DB00119; DB01633; DB00121; DB01739; DB01746; DB01762; DB01786; DB01819; DB01870; DB01885; DB01915; DB02002; DB... <Preview truncated at 128 characters>	9	-225.774	0.533952	0.474572
ILF2	EPHB2	'4-Pyridoxic acid ; 4-pyridoxate'	HMDB00017 ; C00847	DB01235; DB00230; DB00119; DB01633; DB00121; DB01739; DB01746; DB01762; DB01786; DB01819; DB01870; DB01885; DB01915; DB02002; DB... <Preview truncated at 128 characters>	9	-225.753	0.533753	0.470178
ILF2	EPHB2	'(+)-gama-tocopherol ; (22Alpha)-hydroxy-5alpha-campestan-3-one ; Beta-tocopherol ; Gama-Tocopherol ; beta-tocopherol ; gamma-tocopherol'	; HMDB12112 ; HMDB06335 ; HMDB01492 ; C14152 ; C02483	DB01235; DB00230; DB00119; DB01633; DB00121; DB01739; DB01746; DB01762; DB01786; DB01819; DB01870; DB01885; DB01915; DB02002; DB... <Preview truncated at 128 characters>	9	-242.849	0.533598	0.470668
ILF2	EPHB2	'Behenic acid ; behenate'	C08281 ; C08281	DB01235; DB00230; DB00119; DB01633; DB00121; DB01739; DB01746; DB01762; DB01786; DB01819; DB01870; DB01885; DB01915; DB02002; DB... <Preview truncated at 128 characters>	9	-203.199	0.533562	0.47675
ILF2	EPHB2	'Glycine'	C00037	DB01235; DB00230; DB00119; DB01633; DB00121; DB01739; DB01746; DB01762; DB01786; DB01819; DB01870; DB01885; DB01915; DB02002; DB... <Preview truncated at 128 characters>	6	-242.807	0.533231	0.463815
ILF2	EPHB2	'5,10-Methylene-THF ; 5,10-Methylenetetrahydrofolate ; 5-Methyldihydrofolic acid'	HMDB01533 ; C00143 ; HMDB06486	DB01235; DB00230; DB00119; DB01633; DB00121; DB01739; DB01746; DB01762; DB01786; DB01819; DB01870; DB01885; DB01915; DB02002; DB... <Preview truncated at 128 characters>	9	-203.054	0.53209	0.46486
ILF2	EPHB2	'2-aminomuconate(2-)'	C02220	DB01235; DB00230; DB00119; DB01633; DB00121; DB01739; DB01746; DB01762; DB01786; DB01819; DB01870; DB01885; DB01915; DB02002; DB... <Preview truncated at 128 characters>	9	-242.47	0.530254	0.465747
ILF2	EPHB2	'(S)-Succinyldihydrolipoamide ; S-Succinyldihydrolipoamide'	HMDB01177 ; C01169	DB01235; DB00230; DB00119; DB01633; DB00121; DB01739; DB01746; DB01762; DB01786; DB01819; DB01870; DB01885; DB01915; DB02002; DB... <Preview truncated at 128 characters>	9	-242.466	0.530216	0.463356
ILF2	EPHB2	'beta-carboline'	C20157	DB01235; DB00230; DB00119; DB01633; DB00121; DB01739; DB01746; DB01762; DB01786; DB01819; DB01870; DB01885; DB01915; DB02002; DB... <Preview truncated at 128 characters>	9	-208.447	0.530036	0.466756
ILF2	EPHB2	'Nordazepam'	C07486	DB01235; DB00230; DB00119; DB01633; DB00121; DB01739; DB01746; DB01762; DB01786; DB01819; DB01870; DB01885; DB01915; DB02002; DB... <Preview truncated at 128 characters>	6	-214.03	0.529714	0.467917
ILF2	EPHB2	'Beta-N-Acetylglucosamine ; HMDB00212 ; HMDB00215 ; HMDB00853 ; HMDB01129 ; HMDB11744 ; N-acetyl-D-galactosamine ; N-acetyl-D-glucosamine ; N-acetyl-D-mannosamine'	HMDB00803 ; HMDB00212 ; HMDB00215 ; HMDB00853 ; HMDB01129 ; HMDB11744 ; C01132 ; C00140 ; C00645	DB01235; DB00230; DB00119; DB01633; DB00121; DB01739; DB01746; DB01762; DB01786; DB01819; DB01870; DB01885; DB01915; DB02002; DB... <Preview truncated at 128 characters>	9	-219.659	0.529655	0.465395
ILF2	PKM	'3a,7a-Dihydroxy-5b-cholestane ; 5beta-cholestane-3alpha,7alpha-diol'	HMDB06893 ; C05452	DB01235; DB00230; DB00119; DB01633; DB00121; DB01739; DB01746; DB01762; DB01786; DB01819; DB01870; DB01885; DB01915; DB02002; DB... <Preview truncated at 128 characters>	6	-236.676	0.529551	0.462382
ILF2	EPHB2	'Se-Adenosylselenohomocysteine'	C05692	DB01235; DB00230; DB00119; DB01633; DB00121; DB01739; DB01746; DB01762; DB01786; DB01819; DB01870; DB01885; DB01915; DB02002; DB... <Preview truncated at 128 characters>	9	-213.847	0.52792	0.470487
ILF2	EPHB2	'HMDB00230 ; HMDB00773 ; N-acetylneuraminate'	HMDB00230 ; HMDB00773 ; C19910	DB01235; DB00230; DB00119; DB01633; DB00121; DB01739; DB01746; DB01762; DB01786; DB01819; DB01870; DB01885; DB01915; DB02002; DB... <Preview truncated at 128 characters>	6	-242.168	0.527571	0.458894
ILF2	EPHB2	'2-Carboxy-2,3-dihydro-5,6-dihydroxyindole ; 3-Hydroxyhippuric acid ; 4-Carboxyphenylglycine ; Alpha-Hydroxyhippuric acid ; Dopaquinone ; L-dopaquinone ; Leucodopachrome ; Salicyluric acid'	C05604 ; HMDB06116 ; HMDB02016 ; HMDB02404 ; HMDB01229 ; C00822 ; HMDB04067 ; HMDB00840	DB01235; DB00230; DB00119; DB01633; DB00121; DB01739; DB01746; DB01762; DB01786; DB01819; DB01870; DB01885; DB01915; DB02002; DB... <Preview truncated at 128 characters>	9	-196.977	0.52687	0.465834
ILF2	EPHB2	'ADP alpha-D-glucoside(2-) ; ADP-Mannose ; ADP-glucose ; ADPmannose ; GDP-D-Rhamnose ; GDP-L-fucose ; GDP-L-fucose(2-)'	C00498 ; HMDB06369 ; HMDB06557 ; C06192 ; HMDB01499 ; HMDB01095 ; C00325	DB01235; DB00230; DB00119; DB01633; DB00121; DB01739; DB01746; DB01762; DB01786; DB01819; DB01870; DB01885; DB01915; DB02002; DB... <Preview truncated at 128 characters>	9	-236.33	0.52641	0.457795
ILF2	EPHB2	'GMP'	C00144	DB01235; DB00230; DB00119; DB01633; DB00121; DB01739; DB01746; DB01762; DB01786; DB01819; DB01870; DB01885; DB01915; DB02002; DB... <Preview truncated at 128 characters>	6	-241.966	0.525766	0.466609
ILF2	EPHB2	'(2S,3R)-3-hydroxybutane-1,2,3-tricarboxylate ; 2-Methylcitric acid ; 2-methylcitrate(3-) ; Homocitric acid ; Methylisocitric acid'	C04593 ; HMDB00379 ; ; HMDB03518 ; HMDB06471	DB01235; DB00230; DB00119; DB01633; DB00121; DB01739; DB01746; DB01762; DB01786; DB01819; DB01870; DB01885; DB01915; DB02002; DB... <Preview truncated at 128 characters>	9	-185.792	0.525541	0.469789
ILF2	EPHB2	'5-Hydroxyisourate'	C11821	DB01235; DB00230; DB00119; DB01633; DB00121; DB01739; DB01746; DB01762; DB01786; DB01819; DB01870; DB01885; DB01915; DB02002; DB... <Preview truncated at 128 characters>	9	-236.177	0.525013	0.460155
ILF2	EPHB2	'Isopyridoxal ; Pyridoxal'	HMDB04290 ; C00250	DB01235; DB00230; DB00119; DB01633; DB00121; DB01739; DB01746; DB01762; DB01786; DB01819; DB01870; DB01885; DB01915; DB02002; DB... <Preview truncated at 128 characters>	9	-196.708	0.524031	0.45862
ILF2	RPS6KA3	'Oxalacetic acid ; Oxaloacetate'	HMDB00223 ; C00036	DB01235; DB00230; DB00119; DB01633; DB00121; DB01739; DB01746; DB01762; DB01786; DB01819; DB01870; DB01885; DB01915; DB02002; DB... <Preview truncated at 128 characters>	9	-196.682	0.523759	0.461233
ILF2	ALDOA	'3a,7a-Dihydroxy-5b-cholestane ; 5beta-cholestane-3alpha,7alpha-diol'	HMDB06893 ; C05452	DB01235; DB00230; DB00119; DB01633; DB00121; DB01739; DB01746; DB01762; DB01786; DB01819; DB01870; DB01885; DB01915; DB02002; DB... <Preview truncated at 128 characters>	7	-236.026	0.523631	0.45919
ILF2	EPHB2	'Galactosylsphingosine ; Glucosylsphingosine ; psychosine(1+)'	HMDB00648 ; HMDB00596 ; C01747	DB01235; DB00230; DB00119; DB01633; DB00121; DB01739; DB01746; DB01762; DB01786; DB01819; DB01870; DB01885; DB01915; DB02002; DB... <Preview truncated at 128 characters>	9	-185.614	0.523581	0.470646
ILF2	EPHB2	'Taurochenodesoxycholic acid ; Taurodeoxycholic acid ; Tauroursodeoxycholic acid ; taurochenodeoxycholate ; taurodeoxycholate'	HMDB00951 ; C05463 ; HMDB00874 ; C05465 ; C05463	DB01235; DB00230; DB00119; DB01633; DB00121; DB01739; DB01746; DB01762; DB01786; DB01819; DB01870; DB01885; DB01915; DB02002; DB... <Preview truncated at 128 characters>	9	-224.643	0.523288	0.462204
ILF2	EPHB2	'2-Keto-3-deoxy-6-phosphogluconic acid ; 6-Phosphonoglucono-D-lactone ; 6-phospho-D-glucono-1,5-lactone'	HMDB01376 ; HMDB01127 ; C01236	DB01235; DB00230; DB00119; DB01633; DB00121; DB01739; DB01746; DB01762; DB01786; DB01819; DB01870; DB01885; DB01915; DB02002; DB... <Preview truncated at 128 characters>	6	-213.338	0.522887	0.462622
ILF2	EPHB2	'5-Tetradecenoic acid ; 5Z-Tetradecenoic acid ; Myristoleic acid ; Tsuzuic acid ; tetradecenoate (n-C14:1) ; trans-Tetra-dec-2-enoic acid'	HMDB00499 ; HMDB00521 ; HMDB02000 ; HMDB05051 ; C08322 ; HMDB10732	DB01235; DB00230; DB00119; DB01633; DB00121; DB01739; DB01746; DB01762; DB01786; DB01819; DB01870; DB01885; DB01915; DB02002; DB... <Preview truncated at 128 characters>	9	-230.254	0.522803	0.464725
ILF2	EPHB2	'Protoporphyrinogen IX'	C01079	DB01235; DB00230; DB00119; DB01633; DB00121; DB01739; DB01746; DB01762; DB01786; DB01819; DB01870; DB01885; DB01915; DB02002; DB... <Preview truncated at 128 characters>	9	-230.244	0.52271	0.458454
ILF2	EPHB2	'Creatine ; creatine'	HMDB00064 ; C00300	DB01235; DB00230; DB00119; DB01633; DB00121; DB01739; DB01746; DB01762; DB01786; DB01819; DB01870; DB01885; DB01915; DB02002; DB... <Preview truncated at 128 characters>	9	-241.6	0.522473	0.458079
ILF2	EPHB2	'1-Deoxy-D-xylulose 5-phosphate ; 2-Deoxy-D-ribose 1-phosphate ; 2-deoxy-D-ribose 5-phosphate(2-) ; Deoxyribose 1-phosphate ; Deoxyribose 5-phosphate'	HMDB01213 ; C00672 ; C00673 ; HMDB01351 ; HMDB01031	DB01235; DB00230; DB00119; DB01633; DB00121; DB01739; DB01746; DB01762; DB01786; DB01819; DB01870; DB01885; DB01915; DB02002; DB... <Preview truncated at 128 characters>	9	-190.948	0.521623	0.464801
ILF2	EPHB2	'Estrone sulfate ; estrone 3-sulfate(1-)'	HMDB01425 ; C02538	DB01235; DB00230; DB00119; DB01633; DB00121; DB01739; DB01746; DB01762; DB01786; DB01819; DB01870; DB01885; DB01915; DB02002; DB... <Preview truncated at 128 characters>	9	-207.607	0.521563	0.460493
ILF2	EPHB2	'ITP(3-) ; Inosine triphosphate'	C00081 ; HMDB00189	DB01235; DB00230; DB00119; DB01633; DB00121; DB01739; DB01746; DB01762; DB01786; DB01819; DB01870; DB01885; DB01915; DB02002; DB... <Preview truncated at 128 characters>	9	-241.48	0.521394	0.459591
ILF2	EPHB2	'2-Amino-3-oxoadipate ; HMDB00812 ; HMDB03470 ; N-acetyl-L-aspartate(2-)'	C05520 ; HMDB00812 ; HMDB03470 ; C01042	DB01235; DB00230; DB00119; DB01633; DB00121; DB01739; DB01746; DB01762; DB01786; DB01819; DB01870; DB01885; DB01915; DB02002; DB... <Preview truncated at 128 characters>	9	-229.936	0.519813	0.455995
ILF2	EPHB2	'Histamine ; histamium'	HMDB00870 ; C00388	DB01235; DB00230; DB00119; DB01633; DB00121; DB01739; DB01746; DB01762; DB01786; DB01819; DB01870; DB01885; DB01915; DB02002; DB... <Preview truncated at 128 characters>	9	-235.591	0.519627	0.456809
ILF2	EPHB2	'5,6-dihydrothymine ; Dihydrothymine'	C00906 ; HMDB00079	DB01235; DB00230; DB00119; DB01633; DB00121; DB01739; DB01746; DB01762; DB01786; DB01819; DB01870; DB01885; DB01915; DB02002; DB... <Preview truncated at 128 characters>	9	-212.995	0.51947	0.461052
ILF2	EPHB2	'3-Mercaptolactate ; 3-Mercaptolactic acid'	C05823 ; HMDB02127	DB01235; DB00230; DB00119; DB01633; DB00121; DB01739; DB01746; DB01762; DB01786; DB01819; DB01870; DB01885; DB01915; DB02002; DB... <Preview truncated at 128 characters>	9	-190.747	0.519431	0.462534
ILF2	EPHB2	'Acetone ; Propanal ; acetone'	HMDB01659 ; HMDB03366 ; C00207	DB01235; DB00230; DB00119; DB01633; DB00121; DB01739; DB01746; DB01762; DB01786; DB01819; DB01870; DB01885; DB01915; DB02002; DB... <Preview truncated at 128 characters>	9	-207.38	0.519247	0.458089
ILF2	EPHB2	'2-trans,6-trans,10-trans-geranylgeranyl diphosphate(3-) ; Geranylgeranyl-PP ; trans,trans,cis-Geranylgeranyl diphosphate ; trans,trans,cis-geranyl-geranyl-PP'	C00353 ; HMDB04486 ; C11356 ;	DB01235; DB00230; DB00119; DB01633; DB00121; DB01739; DB01746; DB01762; DB01786; DB01819; DB01870; DB01885; DB01915; DB02002; DB... <Preview truncated at 128 characters>	9	-218.567	0.519048	0.455399
ILF2	EPHB2	'(R)-b-aminoisobutyric acid ; (S)-2-Aminobutanoate ; (S)-3-aminoisobutyric acid ; (S)-b-aminoisobutyric acid ; 2-Aminoisobutyric acid ; 3-Aminoisobutanoic acid ; 4-Aminobutanoate ; D-3-Amino-isobutanoate ; D-Alpha-aminobutyric acid ; Dimethylglycine ; Gamma-Aminobutyric acid ; L-Alpha-aminobutyric acid ; N,N-dimethylglycine'	HMDB02299 ; C02356 ; C03284 ; HMDB02166 ; HMDB01906 ; HMDB03911 ; C00334 ; C01205 ; HMDB00650 ; HMDB00092 ; HMDB00112 ; HMDB00452 ; C01026	DB01235; DB00230; DB00119; DB01633; DB00121; DB01739; DB01746; DB01762; DB01786; DB01819; DB01870; DB01885; DB01915; DB02002; DB... <Preview truncated at 128 characters>	9	-241.203	0.518884	0.456581
ILF2	EPHB2	'Beta-Glycerophosphoric acid ; Glycerol 3-phosphate'	HMDB02520 ; C00093	DB01235; DB00230; DB00119; DB01633; DB00121; DB01739; DB01746; DB01762; DB01786; DB01819; DB01870; DB01885; DB01915; DB02002; DB... <Preview truncated at 128 characters>	9	-235.451	0.518334	0.455182
ILF2	EPHB2	'(2)[glucose-1,3]-mannose oligosaccharide ; 1-Kestose ; 3-Galactosyllactose ; Dextrin ; Levan ; Maltotriose ; Melezitose ; Raffinose ; maltotriose ; starch, structure 2 (1,6-{2[1,4-Glc], [1,4-Glc]})'	; HMDB11729 ; HMDB06599 ; HMDB06857 ; HMDB03539 ; HMDB01262 ; HMDB11730 ; HMDB03213 ; C01835 ;	DB01235; DB00230; DB00119; DB01633; DB00121; DB01739; DB01746; DB01762; DB01786; DB01819; DB01870; DB01885; DB01915; DB02002; DB... <Preview truncated at 128 characters>	9	-235.447	0.518298	0.452095
ILF2	EPHB2	'PHderiv_5-Amino-2-oxopentanoic acid; 5-Amino-2-oxopentanoate; 2-Oxo-5-amino-pentanoate; 2-Oxo-5-aminopentanoate; alpha-Keto-delta-aminopentanoate; 2-Oxo-5-aminovalerate'	C01110	DB01235; DB00230; DB00119; DB01633; DB00121; DB01739; DB01746; DB01762; DB01786; DB01819; DB01870; DB01885; DB01915; DB02002; DB... <Preview truncated at 128 characters>	6	-241.137	0.518285	0.456066
ILF2	AXL	'N-Acetyl-D-galactosamine 1-phosphate ; N-Acetyl-D-glucosamine 1-phosphate ; N-acetyl-D-glucosamine 6-phosphate(2-) ; N-acetyl-D-mannosamine 6-phosphate(2-)'	; C04256 ; C00357 ; C04257	DB01235; DB00230; DB00119; DB01633; DB00121; DB01739; DB01746; DB01762; DB01786; DB01819; DB01870; DB01885; DB01915; DB02002; DB... <Preview truncated at 128 characters>	7	-241.124	0.518169	0.450763
ILF2	EPHB2	'3-Aminopropionaldehyde ; Aminoacetone ; HMDB01888 ; ammonioacetone ; beta-Aminopropion aldehyde'	HMDB01106 ; HMDB02134 ; HMDB01888 ; C01888 ; C05665	DB01235; DB00230; DB00119; DB01633; DB00121; DB01739; DB01746; DB01762; DB01786; DB01819; DB01870; DB01885; DB01915; DB02002; DB... <Preview truncated at 128 characters>	9	-241.116	0.518092	0.456181
ILF2	EPHB2	'2'',3''-cyclic UMP(1-) ; Uridine 2'',3''-cyclic phosphate'	C02355 ; HMDB11640	DB01235; DB00230; DB00119; DB01633; DB00121; DB01739; DB01746; DB01762; DB01786; DB01819; DB01870; DB01885; DB01915; DB02002; DB... <Preview truncated at 128 characters>	9	-229.743	0.517995	0.457227
ILF2	EPHB2	'D-Proline ; D-proline ; L-Proline ; L-proline ; acetamidopropanal'	HMDB03411 ; C00763 ; HMDB00162 ; C00148 ; C18170	DB01235; DB00230; DB00119; DB01633; DB00121; DB01739; DB01746; DB01762; DB01786; DB01819; DB01870; DB01885; DB01915; DB02002; DB... <Preview truncated at 128 characters>	9	-241.103	0.517975	0.453147
ILF2	EPHB2	'naphthalene'	C00829	DB01235; DB00230; DB00119; DB01633; DB00121; DB01739; DB01746; DB01762; DB01786; DB01819; DB01870; DB01885; DB01915; DB02002; DB... <Preview truncated at 128 characters>	9	-212.836	0.517876	0.460469
ILF2	EPHB2	'Demethylated antipyrine ; demethylated antipyrine'	HMDB06240 ; C13008	DB01235; DB00230; DB00119; DB01633; DB00121; DB01739; DB01746; DB01762; DB01786; DB01819; DB01870; DB01885; DB01915; DB02002; DB... <Preview truncated at 128 characters>	9	-207.196	0.517366	0.463944
ILF2	EPHB2	'3-Ureidoisobutyrate ; Alanylglycine ; D-Glutamine ; Glycylsarcosine ; L-Glutamine ; L-glutamine ; Ureidoisobutyric acid'	C05100 ; HMDB06899 ; HMDB03423 ; ; HMDB00641 ; C00064 ; HMDB02031	DB01235; DB00230; DB00119; DB01633; DB00121; DB01739; DB01746; DB01762; DB01786; DB01819; DB01870; DB01885; DB01915; DB02002; DB... <Preview truncated at 128 characters>	9	-196.042	0.516936	0.461523
ILF2	EPHB2	'Xanthosine 5''-phosphate'	C00655	DB01235; DB00230; DB00119; DB01633; DB00121; DB01739; DB01746; DB01762; DB01786; DB01819; DB01870; DB01885; DB01915; DB02002; DB... <Preview truncated at 128 characters>	9	-240.968	0.516744	0.451189
ILF2	EPHB2	'Butyrylcarnitine ; Isobutyryl-L-carnitine ; butyryl carnitine'	HMDB02013 ; HMDB00736 ; C02862	DB01235; DB00230; DB00119; DB01633; DB00121; DB01739; DB01746; DB01762; DB01786; DB01819; DB01870; DB01885; DB01915; DB02002; DB... <Preview truncated at 128 characters>	9	-218.275	0.516181	0.454615
ILF2	AXL	'HMDB00229 ; NMN'	HMDB00229 ; C00455	DB01235; DB00230; DB00119; DB01633; DB00121; DB01739; DB01746; DB01762; DB01786; DB01819; DB01870; DB01885; DB01915; DB02002; DB... <Preview truncated at 128 characters>	7	-240.901	0.516137	0.455413
ILF2	EPHB2	'Geranyl diphosphate ; Geranyl-PP'	C00341 ; HMDB01285	DB01235; DB00230; DB00119; DB01633; DB00121; DB01739; DB01746; DB01762; DB01786; DB01819; DB01870; DB01885; DB01915; DB02002; DB... <Preview truncated at 128 characters>	9	-229.519	0.515873	0.454698
ILF2	EPHB2	'2-Aminobenzoic acid ; 3-Pyridylacetic acid ; anthranilate ; m-Aminobenzoic acid ; p-Aminobenzoic acid'	HMDB01123 ; HMDB01538 ; C00108 ; HMDB01891 ; HMDB01392	DB01235; DB00230; DB00119; DB01633; DB00121; DB01739; DB01746; DB01762; DB01786; DB01819; DB01870; DB01885; DB01915; DB02002; DB... <Preview truncated at 128 characters>	9	-201.424	0.515213	0.45603
ILF2	TTK	'D-Glyceraldehyde 3-phosphate ; Dihydroxyacetone phosphate ; Glyceraldehyde 3-phosphate'	HMDB01112 ; C00111 ; C00661	DB01235; DB00230; DB00119; DB01633; DB00121; DB01739; DB01746; DB01762; DB01786; DB01819; DB01870; DB01885; DB01915; DB02002; DB... <Preview truncated at 128 characters>	8	-206.984	0.515182	0.446436
ILF2	EPHB2	'Benzpyrene'	C07535	DB01235; DB00230; DB00119; DB01633; DB00121; DB01739; DB01746; DB01762; DB01786; DB01819; DB01870; DB01885; DB01915; DB02002; DB... <Preview truncated at 128 characters>	9	-235.082	0.514904	0.453656
ILF2	EPHB2	'4-trimethylammoniobutanal'	C01149	DB01235; DB00230; DB00119; DB01633; DB00121; DB01739; DB01746; DB01762; DB01786; DB01819; DB01870; DB01885; DB01915; DB02002; DB... <Preview truncated at 128 characters>	9	-235.08	0.514889	0.453946
ILF2	RPS6KA3	'PHderiv_3-Sulfopyruvate; 3-Sulfopyruvic acid'	C05528	DB01235; DB00230; DB00119; DB01633; DB00121; DB01739; DB01746; DB01762; DB01786; DB01819; DB01870; DB01885; DB01915; DB02002; DB... <Preview truncated at 128 characters>	9	-201.336	0.514284	0.450301
ILF2	EPHB2	'Sphingosine 1-phosphate ; sphingosine 1-phosphate(1-)'	HMDB00277 ; C06124	DB01235; DB00230; DB00119; DB01633; DB00121; DB01739; DB01746; DB01762; DB01786; DB01819; DB01870; DB01885; DB01915; DB02002; DB... <Preview truncated at 128 characters>	9	-234.995	0.51409	0.451777
ILF2	EPHB2	'Aminocaproic acid ; Beta-Leucine ; L-Alloisoleucine ; L-Isoleucine ; L-Leucine ; L-Norleucine ; L-isoleucine ; L-leucine'	HMDB01901 ; HMDB03640 ; HMDB00557 ; HMDB00172 ; HMDB00687 ; HMDB01645 ; C00407 ; C00123	DB01235; DB00230; DB00119; DB01633; DB00121; DB01739; DB01746; DB01762; DB01786; DB01819; DB01870; DB01885; DB01915; DB02002; DB... <Preview truncated at 128 characters>	9	-240.668	0.514001	0.451609
ILF2	EPHB2	'21-hydroxyallopregnanolone ; Tetrahydrodeoxycorticosterone'	C13713 ; HMDB00879	DB01235; DB00230; DB00119; DB01633; DB00121; DB01739; DB01746; DB01762; DB01786; DB01819; DB01870; DB01885; DB01915; DB02002; DB... <Preview truncated at 128 characters>	9	-240.601	0.513386	0.451972
ILF2	EPHB2	'HMDB00229 ; NMN'	HMDB00229 ; C00455	DB01235; DB00230; DB00119; DB01633; DB00121; DB01739; DB01746; DB01762; DB01786; DB01819; DB01870; DB01885; DB01915; DB02002; DB... <Preview truncated at 128 characters>	9	-240.591	0.513299	0.452068
ILF2	EPHB2	'DL-Dopa ; L-Dopa ; L-dopa'	HMDB00609 ; HMDB00181 ; C00355	DB01235; DB00230; DB00119; DB01633; DB00121; DB01739; DB01746; DB01762; DB01786; DB01819; DB01870; DB01885; DB01915; DB02002; DB... <Preview truncated at 128 characters>	6	-206.789	0.513166	0.438522
ILF2	EPHB2	'Deoxyinosine'	C05512	DB01235; DB00230; DB00119; DB01633; DB00121; DB01739; DB01746; DB01762; DB01786; DB01819; DB01870; DB01885; DB01915; DB02002; DB... <Preview truncated at 128 characters>	6	-240.532	0.512754	0.446695
ILF2	EPHB2	'Lipoic acid ; lipoate'	HMDB01451 ; C16241	DB01235; DB00230; DB00119; DB01633; DB00121; DB01739; DB01746; DB01762; DB01786; DB01819; DB01870; DB01885; DB01915; DB02002; DB... <Preview truncated at 128 characters>	9	-184.609	0.512313	0.455266
ILF2	EPHB2	'UDP-D-galacturonate ; UDP-D-glucuronate ; UDP-L-iduronate ; Uridine diphosphate glucuronic acid'	HMDB12302 ; C00167 ; HMDB12304 ; HMDB00935	DB01235; DB00230; DB00119; DB01633; DB00121; DB01739; DB01746; DB01762; DB01786; DB01819; DB01870; DB01885; DB01915; DB02002; DB... <Preview truncated at 128 characters>	9	-240.434	0.511851	0.451478
ILF2	EPHB2	'dCMP'	C00239	DB01235; DB00230; DB00119; DB01633; DB00121; DB01739; DB01746; DB01762; DB01786; DB01819; DB01870; DB01885; DB01915; DB02002; DB... <Preview truncated at 128 characters>	9	-240.429	0.511807	0.458006
ILF2	EPHB2	'Urea'	C00086	DB01235; DB00230; DB00119; DB01633; DB00121; DB01739; DB01746; DB01762; DB01786; DB01819; DB01870; DB01885; DB01915; DB02002; DB... <Preview truncated at 128 characters>	9	-217.802	0.511482	0.454289
ILF2	EPHB2	'PHderiv_2-Oxopentanoic acid; 2-Oxovalerate; 2-Oxopentanoate; alpha-Ketovaleric acid'	C06255	DB01235; DB00230; DB00119; DB01633; DB00121; DB01739; DB01746; DB01762; DB01786; DB01819; DB01870; DB01885; DB01915; DB02002; DB... <Preview truncated at 128 characters>	9	-240.346	0.511047	0.450638
ILF2	EPHB2	'3-Deoxyarabinohexonic acid ; Allose ; Alpha-D-Glucose ; Beta-D-Galactose ; Beta-D-Glucose ; D-Fructose ; D-Galactose ; D-Glucose ; D-Mannose ; D-Tagatose ; D-glucose ; D-tagatose ; L-Gulose ; L-Sorbose ; Myoinositol ; Scyllitol ; myo-inositol'	HMDB00346 ; HMDB01151 ; HMDB03345 ; HMDB03449 ; HMDB00516 ; C02336 ; C00984 ; HMDB00122 ; C00159 ; HMDB03418 ; C00031 ; C00795 ; HMDB12326 ; C08356 ; HMDB00211 ; HMDB06088 ; C00137	DB01235; DB00230; DB00119; DB01633; DB00121; DB01739; DB01746; DB01762; DB01786; DB01819; DB01870; DB01885; DB01915; DB02002; DB... <Preview truncated at 128 characters>	9	-212.16	0.511033	0.449526
ILF2	SRPK1	'3a,7a-Dihydroxy-5b-cholestane ; 5beta-cholestane-3alpha,7alpha-diol'	HMDB06893 ; C05452	DB01235; DB00230; DB00119; DB01633; DB00121; DB01739; DB01746; DB01762; DB01786; DB01819; DB01870; DB01885; DB01915; DB02002; DB... <Preview truncated at 128 characters>	6	-234.632	0.510688	0.448987
ILF2	EPHB2	'Biliverdin ; biliverdin(2-)'	HMDB01008 ; C00500	DB01235; DB00230; DB00119; DB01633; DB00121; DB01739; DB01746; DB01762; DB01786; DB01819; DB01870; DB01885; DB01915; DB02002; DB... <Preview truncated at 128 characters>	9	-195.398	0.509976	0.453836
ILF2	MAP2K1	'Isopyridoxal ; Pyridoxal'	HMDB04290 ; C00250	DB01235; DB00230; DB00119; DB01633; DB00121; DB01739; DB01746; DB01762; DB01786; DB01819; DB01870; DB01885; DB01915; DB02002; DB... <Preview truncated at 128 characters>	8	-195.354	0.509489	0.417353
ILF2	EPHB2	'Formyl-5-hydroxykynurenamine ; L-Kynurenine ; L-kynurenine'	C05647 ; HMDB00684 ; C00328	DB01235; DB00230; DB00119; DB01633; DB00121; DB01739; DB01746; DB01762; DB01786; DB01819; DB01870; DB01885; DB01915; DB02002; DB... <Preview truncated at 128 characters>	6	-240.147	0.509201	0.446479
ILF2	VRK1	'2-Indolecarboxylic acid ; 4,6-Dihydroxyquinoline ; Indole-3-carboxylic acid ; quinoline-4,8-diol'	HMDB02285 ; C05639 ; HMDB03320 ; C05637	DB01235; DB00230; DB00119; DB01633; DB00121; DB01739; DB01746; DB01762; DB01786; DB01819; DB01870; DB01885; DB01915; DB02002; DB... <Preview truncated at 128 characters>	8	-234.435	0.508828	0.43996
ILF2	EPHB2	'Glycerol'	C00116	DB01235; DB00230; DB00119; DB01633; DB00121; DB01739; DB01746; DB01762; DB01786; DB01819; DB01870; DB01885; DB01915; DB02002; DB... <Preview truncated at 128 characters>	9	-223.124	0.508576	0.445402
ILF2	EPHB2	'D-Serine ; D-serine ; L-Serine ; L-serine'	HMDB03406 ; C00740 ; HMDB00187 ; C00065	DB01235; DB00230; DB00119; DB01633; DB00121; DB01739; DB01746; DB01762; DB01786; DB01819; DB01870; DB01885; DB01915; DB02002; DB... <Preview truncated at 128 characters>	9	-228.677	0.50781	0.445301
ILF2	EPHB2	'Benzo[a]pyrene-4,5-oxide ; Benzo[a]pyrene-9,10-oxide'	C14851 ; C14849	DB01235; DB00230; DB00119; DB01633; DB00121; DB01739; DB01746; DB01762; DB01786; DB01819; DB01870; DB01885; DB01915; DB02002; DB... <Preview truncated at 128 characters>	9	-239.954	0.507413	0.44793
ILF2	TTK	'2-Aminoacrylic acid ; 2-aminoacrylic acid'	HMDB03609 ; C02218	DB01235; DB00230; DB00119; DB01633; DB00121; DB01739; DB01746; DB01762; DB01786; DB01819; DB01870; DB01885; DB01915; DB02002; DB... <Preview truncated at 128 characters>	8	-239.905	0.506956	0.437843
ILF2	EPHB2	'Nicotinamide adenine dinucleotide'	C00003	DB01235; DB00230; DB00119; DB01633; DB00121; DB01739; DB01746; DB01762; DB01786; DB01819; DB01870; DB01885; DB01915; DB02002; DB... <Preview truncated at 128 characters>	9	-239.884	0.50676	0.44386
ILF2	EPHB2	'D-Glutamic acid ; HMDB02393 ; HMDB02931 ; L-4-Hydroxyglutamate semialdehyde ; L-4-hydroxyglutamic semialdehyde ; L-Glutamic acid ; L-glutamate(1-) ; O-Acetylserine'	HMDB03339 ; HMDB02393 ; HMDB02931 ; HMDB06556 ; C05938 ; HMDB00148 ; C00025 ; HMDB03011	DB01235; DB00230; DB00119; DB01633; DB00121; DB01739; DB01746; DB01762; DB01786; DB01819; DB01870; DB01885; DB01915; DB02002; DB... <Preview truncated at 128 characters>	9	-239.871	0.50664	0.451015
ILF2	EPHB2	'dCTP'	C00458	DB01235; DB00230; DB00119; DB01633; DB00121; DB01739; DB01746; DB01762; DB01786; DB01819; DB01870; DB01885; DB01915; DB02002; DB... <Preview truncated at 128 characters>	9	-239.839	0.506341	0.444879
ILF2	EPHB2	'3-disulfanyl-L-alanine ; Thiocysteine'	C01962 ; HMDB03585	DB01235; DB00230; DB00119; DB01633; DB00121; DB01739; DB01746; DB01762; DB01786; DB01819; DB01870; DB01885; DB01915; DB02002; DB... <Preview truncated at 128 characters>	9	-239.837	0.506323	0.44249
ILF2	EPHB2	'PHderiv_2-Oxosuccinamate; 2-Oxosuccinamic acid; gamma-Aminooxaloacetate; Oxaloacetamide'	C02362	DB01235; DB00230; DB00119; DB01633; DB00121; DB01739; DB01746; DB01762; DB01786; DB01819; DB01870; DB01885; DB01915; DB02002; DB... <Preview truncated at 128 characters>	9	-228.511	0.506211	0.4442
ILF2	EPHB2	'(R)-Pantothenate ; Pantothenic acid'	C00864 ; HMDB00210	DB01235; DB00230; DB00119; DB01633; DB00121; DB01739; DB01746; DB01762; DB01786; DB01819; DB01870; DB01885; DB01915; DB02002; DB... <Preview truncated at 128 characters>	9	-239.814	0.506108	0.446864
ILF2	EPHB2	'propionate'	C00163	DB01235; DB00230; DB00119; DB01633; DB00121; DB01739; DB01746; DB01762; DB01786; DB01819; DB01870; DB01885; DB01915; DB02002; DB... <Preview truncated at 128 characters>	9	-234.138	0.506021	0.445236
ILF2	EPHB2	'Quinolinic acid ; quinolinate(2-)'	HMDB00232 ; C03722	DB01235; DB00230; DB00119; DB01633; DB00121; DB01739; DB01746; DB01762; DB01786; DB01819; DB01870; DB01885; DB01915; DB02002; DB... <Preview truncated at 128 characters>	9	-194.996	0.505571	0.4446
ILF2	EPHB2	'Oxidized glutathione'	C00127	DB01235; DB00230; DB00119; DB01633; DB00121; DB01739; DB01746; DB01762; DB01786; DB01819; DB01870; DB01885; DB01915; DB02002; DB... <Preview truncated at 128 characters>	9	-189.471	0.505289	0.430617
ILF2	EPHB2	'3-oxopropanoate ; Malonic semialdehyde ; Pyruvic acid ; pyruvate'	C00222 ; HMDB11111 ; HMDB00243 ; C00022	DB01235; DB00230; DB00119; DB01633; DB00121; DB01739; DB01746; DB01762; DB01786; DB01819; DB01870; DB01885; DB01915; DB02002; DB... <Preview truncated at 128 characters>	9	-239.723	0.505258	0.442532
ILF2	EPHB2	'(-)-Salsoline ; (R)-1,2-dimethyl-5,6-dihydroxy-tetrahydroisoquinoline ; N-methylsalsolinol'	C09640 ; ;	DB01235; DB00230; DB00119; DB01633; DB00121; DB01739; DB01746; DB01762; DB01786; DB01819; DB01870; DB01885; DB01915; DB02002; DB... <Preview truncated at 128 characters>	9	-239.661	0.504688	0.449084
ILF2	EPHB2	'Fucose 1-phosphate ; L-Fucose 1-phosphate'	HMDB01265 ; C02985	DB01235; DB00230; DB00119; DB01633; DB00121; DB01739; DB01746; DB01762; DB01786; DB01819; DB01870; DB01885; DB01915; DB02002; DB... <Preview truncated at 128 characters>	9	-233.991	0.504623	0.445383
ILF2	EPHB2	'choline phosphate(1-)'	C00588	DB01235; DB00230; DB00119; DB01633; DB00121; DB01739; DB01746; DB01762; DB01786; DB01819; DB01870; DB01885; DB01915; DB02002; DB... <Preview truncated at 128 characters>	9	-233.977	0.504487	0.445546
ILF2	EPHB2	'Coenzyme Q10 ; Ubisemiquinone ; ubiquinone-10'	HMDB01072 ; HMDB02139 ; C11378	DB01235; DB00230; DB00119; DB01633; DB00121; DB01739; DB01746; DB01762; DB01786; DB01819; DB01870; DB01885; DB01915; DB02002; DB... <Preview truncated at 128 characters>	9	-239.634	0.504427	0.444584
ILF2	EPHB2	'5,6-dihydroxyindole-2-carboxylate ; L-dopachromate ; Melanin'	C04185 ; C01693 ;	DB01235; DB00230; DB00119; DB01633; DB00121; DB01739; DB01746; DB01762; DB01786; DB01819; DB01870; DB01885; DB01915; DB02002; DB... <Preview truncated at 128 characters>	9	-239.626	0.504357	0.443606
ILF2	EPHB2	'1-pyrrolinium'	C15668	DB01235; DB00230; DB00119; DB01633; DB00121; DB01739; DB01746; DB01762; DB01786; DB01819; DB01870; DB01885; DB01915; DB02002; DB... <Preview truncated at 128 characters>	9	-239.571	0.503842	0.443501
ILF2	EPHB2	'Adrenic acid ; adrenic acid'	HMDB02226 ; C16527	DB01235; DB00230; DB00119; DB01633; DB00121; DB01739; DB01746; DB01762; DB01786; DB01819; DB01870; DB01885; DB01915; DB02002; DB... <Preview truncated at 128 characters>	9	-228.243	0.503607	0.44603
ILF2	EPHB2	'UDP'	C00015	DB01235; DB00230; DB00119; DB01633; DB00121; DB01739; DB01746; DB01762; DB01786; DB01819; DB01870; DB01885; DB01915; DB02002; DB... <Preview truncated at 128 characters>	9	-239.515	0.503312	0.444541
ILF2	ZAP70	'N-Acetyl-D-galactosamine 1-phosphate ; N-Acetyl-D-glucosamine 1-phosphate ; N-acetyl-D-glucosamine 6-phosphate(2-) ; N-acetyl-D-mannosamine 6-phosphate(2-)'	; C04256 ; C00357 ; C04257	DB01235; DB00230; DB00119; DB01633; DB00121; DB01739; DB01746; DB01762; DB01786; DB01819; DB01870; DB01885; DB01915; DB02002; DB... <Preview truncated at 128 characters>	7	-239.491	0.503089	0.437344
ILF2	EPHB2	'PHderiv_Oxomalonate; Oxomalonic acid; Ketomalonic acid; Mesoxalic acid'	C00830	DB01235; DB00230; DB00119; DB01633; DB00121; DB01739; DB01746; DB01762; DB01786; DB01819; DB01870; DB01885; DB01915; DB02002; DB... <Preview truncated at 128 characters>	9	-205.824	0.503063	0.437179
ILF2	EPHB2	'HMDB03357 ; N(2)-acetyl-L-ornithine'	HMDB03357 ; C00437	DB01235; DB00230; DB00119; DB01633; DB00121; DB01739; DB01746; DB01762; DB01786; DB01819; DB01870; DB01885; DB01915; DB02002; DB... <Preview truncated at 128 characters>	9	-211.381	0.503039	0.450729
ILF2	EPHB2	'Sebacic acid ; sebacicacid'	HMDB00792 ; C08277	DB01235; DB00230; DB00119; DB01633; DB00121; DB01739; DB01746; DB01762; DB01786; DB01819; DB01870; DB01885; DB01915; DB02002; DB... <Preview truncated at 128 characters>	9	-233.792	0.50272	0.439837
ILF2	EPHB2	'ATP ; Adenosine triphosphate ; dGTP'	C00002 ; HMDB00538 ; C00286	DB01235; DB00230; DB00119; DB01633; DB00121; DB01739; DB01746; DB01762; DB01786; DB01819; DB01870; DB01885; DB01915; DB02002; DB... <Preview truncated at 128 characters>	9	-239.419	0.502414	0.445558
ILF2	EPHB2	'Glycyl-glycine ; HMDB12265 ; L-Asparagine ; L-asparagine ; N-carbamoyl-beta-alaninate ; Ureidopropionic acid'	C02037 ; HMDB12265 ; HMDB00168 ; C00152 ; C02642 ; HMDB00026	DB01235; DB00230; DB00119; DB01633; DB00121; DB01739; DB01746; DB01762; DB01786; DB01819; DB01870; DB01885; DB01915; DB02002; DB... <Preview truncated at 128 characters>	9	-239.367	0.501932	0.441937
ILF2	EPHB2	'O-Phosphohomoserine ; O-Phosphothreonine ; O-phosphonato-L-homoserine(2-)'	HMDB03484 ; HMDB11185 ; C01102	DB01235; DB00230; DB00119; DB01633; DB00121; DB01739; DB01746; DB01762; DB01786; DB01819; DB01870; DB01885; DB01915; DB02002; DB... <Preview truncated at 128 characters>	9	-211.269	0.501872	0.443853
ILF2	EPHB2	'5''-Methylthioadenosine ; 5-Methylthioadenosine'	HMDB01173 ; C00170	DB01235; DB00230; DB00119; DB01633; DB00121; DB01739; DB01746; DB01762; DB01786; DB01819; DB01870; DB01885; DB01915; DB02002; DB... <Preview truncated at 128 characters>	9	-239.34	0.501674	0.441059
ILF2	OXSR1	'2-Aminoacrylic acid ; 2-aminoacrylic acid'	HMDB03609 ; C02218	DB01235; DB00230; DB00119; DB01633; DB00121; DB01739; DB01746; DB01762; DB01786; DB01819; DB01870; DB01885; DB01915; DB02002; DB... <Preview truncated at 128 characters>	8	-239.298	0.501281	0.433391
ILF2	EPHB2	'Selenomethionine ; selenomethionine'	HMDB03966 ; C05335	DB01235; DB00230; DB00119; DB01633; DB00121; DB01739; DB01746; DB01762; DB01786; DB01819; DB01870; DB01885; DB01915; DB02002; DB... <Preview truncated at 128 characters>	9	-239.276	0.501071	0.440281
ILF2	EPHB2	'dCDP'	C00705	DB01235; DB00230; DB00119; DB01633; DB00121; DB01739; DB01746; DB01762; DB01786; DB01819; DB01870; DB01885; DB01915; DB02002; DB... <Preview truncated at 128 characters>	9	-239.272	0.50103	0.443365
ILF2	EPHB2	'Allocystathionine ; L-Cystathionine ; L-cystathionine'	HMDB00455 ; HMDB00099 ; C02291	DB01235; DB00230; DB00119; DB01633; DB00121; DB01739; DB01746; DB01762; DB01786; DB01819; DB01870; DB01885; DB01915; DB02002; DB... <Preview truncated at 128 characters>	6	-239.246	0.50079	0.438568
ILF2	EPHB2	'Hypoxanthine'	C00262	DB01235; DB00230; DB00119; DB01633; DB00121; DB01739; DB01746; DB01762; DB01786; DB01819; DB01870; DB01885; DB01915; DB02002; DB... <Preview truncated at 128 characters>	9	-239.241	0.500747	0.437717
ILF2	OXSR1	[]	[]	[]	2	-230.899	0.393161	0.343398
ILF2	WNK1	[]	[]	[]	3	-229.672	0.378953	0.332538
ILF2	PKM	[]	[]	[]	3	-229.609	0.37822	0.333914
ILF2	PKN2	[]	[]	[]	2	-229.024	0.371314	0.325261
ILF3	EGFR	'Oxalacetic acid ; Oxaloacetate'	HMDB00223 ; C00036	DB03589	9	-213.763	0.674179	0.400199
ILF3	CSNK2A1	'PHderiv_2-Hydroxy-3-oxosuccinate; Oxaloglycolate'	C03459	DB03589	9	-206.943	0.66742	0.399577
ILF3	CDK1	'PHderiv_2-Hydroxy-3-oxosuccinate; Oxaloglycolate'	C03459	DB03589	9	-205.519	0.656485	0.387253
ILF3	ZAP70	'5a-Cholesta-8,24-dien-3-one ; 7-Dehydrodesmosterol ; 7-dehydrodesmosterol ; Cholesta-4,6-dien-3-one ; cholesta-5,7,24-trien-3beta-ol ; zymosterol intermediate 2'	HMDB01093 ; HMDB03896 ; C05107 ; HMDB02394 ; C05107 ; C05437	DB03589	9	-222.325	0.650198	0.36741
ILF3	EGFR	[]	[]	[]	3	-239.694	0.485953	0.278377
KHDRBS1	STK24	'Choline'	C00114	DB01785; DB01803; DB01833; DB00122; DB02007; DB00125; DB02239; DB02312; DB02317; DB02448; DB02461; DB02490; DB00130; DB02843; DB... <Preview truncated at 128 characters>	9	-180.018	0.457359	0.220152
KHDRBS1	STK24	'5,10-Methylene-THF ; 5,10-Methylenetetrahydrofolate ; 5-Methyldihydrofolic acid'	HMDB01533 ; C00143 ; HMDB06486	DB01785; DB01803; DB01833; DB00122; DB02007; DB00125; DB02239; DB02312; DB02317; DB02448; DB02461; DB02490; DB00130; DB02843; DB... <Preview truncated at 128 characters>	9	-192.628	0.413059	0.209001
KHDRBS1	SRPK1	'Dimethylallyl diphosphate ; Dimethylallylpyrophosphate ; Isopentenyl diphosphate ; Isopentenyl pyrophosphate'	C00235 ; HMDB01120 ; C00129 ; HMDB01347	DB01785; DB01803; DB01833; DB00122; DB02007; DB00125; DB02239; DB02312; DB02317; DB02448; DB02461; DB02490; DB00130; DB02843; DB... <Preview truncated at 128 characters>	8	-192.179	0.407307	0.199145
KHDRBS1	STK10	'5-Hydroxy-N-formylkynurenine ; 5-hydroxy-N-formylkynurenine'	HMDB04086 ; C05648	DB01785; DB01803; DB01833; DB00122; DB02007; DB00125; DB02239; DB02312; DB02317; DB02448; DB02461; DB02490; DB00130; DB02843; DB... <Preview truncated at 128 characters>	6	-230.054	0.406247	0.19017
KHDRBS1	STK10	'2,6,10-Trimethylundecanoic acid ; Myristic acid ; tetradecanoate (n-C14:0)'	HMDB02221 ; HMDB00806 ; C06424	DB01785; DB01803; DB01833; DB00122; DB02007; DB00125; DB02239; DB02312; DB02317; DB02448; DB02461; DB02490; DB00130; DB02843; DB... <Preview truncated at 128 characters>	6	-176.136	0.406099	0.16064
KHDRBS1	RPS6KA3	'2,6,10-Trimethylundecanoic acid ; Myristic acid ; tetradecanoate (n-C14:0)'	HMDB02221 ; HMDB00806 ; C06424	DB01785; DB01803; DB01833; DB00122; DB02007; DB00125; DB02239; DB02312; DB02317; DB02448; DB02461; DB02490; DB00130; DB02843; DB... <Preview truncated at 128 characters>	7	-175.483	0.39701	0.160315
KHDRBS1	STK10	'Galactosylsphingosine ; Glucosylsphingosine ; psychosine(1+)'	HMDB00648 ; HMDB00596 ; C01747	DB01785; DB01803; DB01833; DB00122; DB02007; DB00125; DB02239; DB02312; DB02317; DB02448; DB02461; DB02490; DB00130; DB02843; DB... <Preview truncated at 128 characters>	6	-175.396	0.395791	0.180386
KHDRBS1	STK10	'Behenic acid ; behenate'	C08281 ; C08281	DB01785; DB01803; DB01833; DB00122; DB02007; DB00125; DB02239; DB02312; DB02317; DB02448; DB02461; DB02490; DB00130; DB02843; DB... <Preview truncated at 128 characters>	9	-190.926	0.390943	0.185684
KHDRBS1	RPS6KA3	'Choline'	C00114	DB01785; DB01803; DB01833; DB00122; DB02007; DB00125; DB02239; DB02312; DB02317; DB02448; DB02461; DB02490; DB00130; DB02843; DB... <Preview truncated at 128 characters>	8	-175.031	0.390636	0.18674
KHDRBS1	RPS6KA3	'Galactosylsphingosine ; Glucosylsphingosine ; psychosine(1+)'	HMDB00648 ; HMDB00596 ; C01747	DB01785; DB01803; DB01833; DB00122; DB02007; DB00125; DB02239; DB02312; DB02317; DB02448; DB02461; DB02490; DB00130; DB02843; DB... <Preview truncated at 128 characters>	6	-174.875	0.388425	0.174654
KHDRBS1	STK24	'3-Hydroxy-L-proline ; 4-Hydroxy&#8203 ; 5-Amino-2-oxopentanoic acid ; 5-Amino-4-oxopentanoate ; 5-Aminolevulinic acid ; 5-amino-2-oxopentanoic acid ; HMDB00766 ; Hydroxyproline ; L-Glutamate 5-semialdehyde ; L-Glutamic-gamma-semialdehyde ; N-acetyl-L-alanine ; Propionylglycine ; trans-4-hydroxy-L-proline'	HMDB02113 ; HMDB06055 ; HMDB06272 ; C00430 ; HMDB01149 ; C01110 ; HMDB00766 ; HMDB00725 ; C01165 ; HMDB02104 ; ; HMDB00783 ; C01157	DB01785; DB01803; DB01833; DB00122; DB02007; DB00125; DB02239; DB02312; DB02317; DB02448; DB02461; DB02490; DB00130; DB02843; DB... <Preview truncated at 128 characters>	9	-228.344	0.386778	0.1855
KHDRBS1	STK10	'Xanthosine 5''-phosphate'	C00655	DB01785; DB01803; DB01833; DB00122; DB02007; DB00125; DB02239; DB02312; DB02317; DB02448; DB02461; DB02490; DB00130; DB02843; DB... <Preview truncated at 128 characters>	6	-228.173	0.384801	0.161933
KHDRBS1	STK24	'Oxalacetic acid ; Oxaloacetate'	HMDB00223 ; C00036	DB01785; DB01803; DB01833; DB00122; DB02007; DB00125; DB02239; DB02312; DB02317; DB02448; DB02461; DB02490; DB00130; DB02843; DB... <Preview truncated at 128 characters>	9	-184.922	0.38152	0.19209
KHDRBS1	STK24	'N-methylethanolaminium phosphate(1-)'	C01210	DB01785; DB01803; DB01833; DB00122; DB02007; DB00125; DB02239; DB02312; DB02317; DB02448; DB02461; DB02490; DB00130; DB02843; DB... <Preview truncated at 128 characters>	6	-211.577	0.380921	0.173825
KHDRBS1	STK24	'3-Mercaptolactate ; 3-Mercaptolactic acid'	C05823 ; HMDB02127	DB01785; DB01803; DB01833; DB00122; DB02007; DB00125; DB02239; DB02312; DB02317; DB02448; DB02461; DB02490; DB00130; DB02843; DB... <Preview truncated at 128 characters>	6	-179.495	0.379399	0.183447
KHDRBS1	CKB	'Choline'	C00114	DB01785; DB01803; DB01833; DB00122; DB02007; DB00125; DB02239; DB02312; DB02317; DB02448; DB02461; DB02490; DB00130; DB02843; DB... <Preview truncated at 128 characters>	8	-173.969	0.3754	0.178076
KHDRBS1	STK24	'Glycerophosphocholine ; sn-Glycero-3-phosphocholine'	HMDB00086 ; C00670	DB01785; DB01803; DB01833; DB00122; DB02007; DB00125; DB02239; DB02312; DB02317; DB02448; DB02461; DB02490; DB00130; DB02843; DB... <Preview truncated at 128 characters>	9	-227.272	0.374246	0.178043
KHDRBS1	CSK	'Quinolinic acid ; quinolinate(2-)'	HMDB00232 ; C03722	DB01785; DB01803; DB01833; DB00122; DB02007; DB00125; DB02239; DB02312; DB02317; DB02448; DB02461; DB02490; DB00130; DB02843; DB... <Preview truncated at 128 characters>	9	-184.315	0.373123	0.169728
KHDRBS1	STK24	'Allopurinol riboside ; Arabinosylhypoxanthine ; Inosine'	HMDB00481 ; HMDB03040 ; C00294	DB01785; DB01803; DB01833; DB00122; DB02007; DB00125; DB02239; DB02312; DB02317; DB02448; DB02461; DB02490; DB00130; DB02843; DB... <Preview truncated at 128 characters>	9	-210.735	0.370399	0.172474
KHDRBS1	STK10	'Argininic acid ; Citrulline ; L-citrulline'	HMDB03148 ; HMDB00904 ; C00327	DB01785; DB01803; DB01833; DB00122; DB02007; DB00125; DB02239; DB02312; DB02317; DB02448; DB02461; DB02490; DB00130; DB02843; DB... <Preview truncated at 128 characters>	9	-183.964	0.368209	0.175663
KHDRBS1	STK24	'3-Methoxytyramine ; 4-Methoxytyramine ; Phenylephrine ; p-Synephrine'	C05587 ; HMDB12162 ; HMDB02182 ; HMDB04826	DB01785; DB01803; DB01833; DB00122; DB02007; DB00125; DB02239; DB02312; DB02317; DB02448; DB02461; DB02490; DB00130; DB02843; DB... <Preview truncated at 128 characters>	9	-183.961	0.368176	0.17517
KHDRBS1	NME2	'3,4-Dihydroxyphenylethyleneglycol ; 3,4-Dihydroxyphenylglycol'	C05576 ; HMDB00318	DB01785; DB01803; DB01833; DB00122; DB02007; DB00125; DB02239; DB02312; DB02317; DB02448; DB02461; DB02490; DB00130; DB02843; DB... <Preview truncated at 128 characters>	9	-221.229	0.36682	0.167286
KHDRBS1	STK10	'Choline'	C00114	DB01785; DB01803; DB01833; DB00122; DB02007; DB00125; DB02239; DB02312; DB02317; DB02448; DB02461; DB02490; DB00130; DB02843; DB... <Preview truncated at 128 characters>	6	-173.227	0.364517	0.175434
KHDRBS1	STK10	'dUDP'	C01346	DB01785; DB01803; DB01833; DB00122; DB02007; DB00125; DB02239; DB02312; DB02317; DB02448; DB02461; DB02490; DB00130; DB02843; DB... <Preview truncated at 128 characters>	6	-226.454	0.364514	0.162003
KHDRBS1	STK24	'Argininic acid ; Citrulline ; L-citrulline'	HMDB03148 ; HMDB00904 ; C00327	DB01785; DB01803; DB01833; DB00122; DB02007; DB00125; DB02239; DB02312; DB02317; DB02448; DB02461; DB02490; DB00130; DB02843; DB... <Preview truncated at 128 characters>	9	-183.649	0.363777	0.179083
KHDRBS1	STK24	'Pantetheine 4''-phosphate'	C01134	DB01785; DB01803; DB01833; DB00122; DB02007; DB00125; DB02239; DB02312; DB02317; DB02448; DB02461; DB02490; DB00130; DB02843; DB... <Preview truncated at 128 characters>	9	-215.585	0.36377	0.174013
KHDRBS1	STK24	'Thyrotropin releasing hormone ; Thyrotropin-releasing factor'	C03958 ; HMDB05763	DB01785; DB01803; DB01833; DB00122; DB02007; DB00125; DB02239; DB02312; DB02317; DB02448; DB02461; DB02490; DB00130; DB02843; DB... <Preview truncated at 128 characters>	9	-194.2	0.363632	0.177824
KHDRBS1	STK24	'D-Glyceraldehyde 3-phosphate ; Dihydroxyacetone phosphate ; Glyceraldehyde 3-phosphate'	HMDB01112 ; C00111 ; C00661	DB01785; DB01803; DB01833; DB00122; DB02007; DB00125; DB02239; DB02312; DB02317; DB02448; DB02461; DB02490; DB00130; DB02843; DB... <Preview truncated at 128 characters>	9	-194.095	0.362204	0.17551
KHDRBS1	STK10	'(2S)-1-hydroxy-3-oxooctadecan-2-aminium ; 3-Dehydrosphinganine ; Palmitoylethanolamide ; Sphingosine ; sphingosine(1+)'	C02934 ; HMDB01480 ; HMDB02100 ; HMDB00252 ; C00319	DB01785; DB01803; DB01833; DB00122; DB02007; DB00125; DB02239; DB02312; DB02317; DB02448; DB02461; DB02490; DB00130; DB02843; DB... <Preview truncated at 128 characters>	9	-178.26	0.361732	0.168285
KHDRBS1	OXSR1	'3,4-Dihydroxyphenylethyleneglycol ; 3,4-Dihydroxyphenylglycol'	C05576 ; HMDB00318	DB01785; DB01803; DB01833; DB00122; DB02007; DB00125; DB02239; DB02312; DB02317; DB02448; DB02461; DB02490; DB00130; DB02843; DB... <Preview truncated at 128 characters>	9	-220.803	0.361619	0.170885
KHDRBS1	STK24	'(R) 2,3-Dihydroxy-3-methylvalerate ; (R)-mevalonate ; Mevalonic acid'	HMDB12140 ; C00418 ; HMDB00227	DB01785; DB01803; DB01833; DB00122; DB02007; DB00125; DB02239; DB02312; DB02317; DB02448; DB02461; DB02490; DB00130; DB02843; DB... <Preview truncated at 128 characters>	9	-226.11	0.360381	0.165259
KHDRBS1	STK10	'Phosphoenolpyruvate'	C00074	DB01785; DB01803; DB01833; DB00122; DB02007; DB00125; DB02239; DB02312; DB02317; DB02448; DB02461; DB02490; DB00130; DB02843; DB... <Preview truncated at 128 characters>	8	-209.945	0.360381	0.17493
KHDRBS1	CKM	'Argininic acid ; Citrulline ; L-citrulline'	HMDB03148 ; HMDB00904 ; C00327	DB01785; DB01803; DB01833; DB00122; DB02007; DB00125; DB02239; DB02312; DB02317; DB02448; DB02461; DB02490; DB00130; DB02843; DB... <Preview truncated at 128 characters>	9	-183.393	0.360148	0.176932
KHDRBS1	STK24	'propionate'	C00163	DB01785; DB01803; DB01833; DB00122; DB02007; DB00125; DB02239; DB02312; DB02317; DB02448; DB02461; DB02490; DB00130; DB02843; DB... <Preview truncated at 128 characters>	9	-220.665	0.359924	0.173165
KHDRBS1	STK24	'Pyridoxamine 5''-phosphate'	C00647	DB01785; DB01803; DB01833; DB00122; DB02007; DB00125; DB02239; DB02312; DB02317; DB02448; DB02461; DB02490; DB00130; DB02843; DB... <Preview truncated at 128 characters>	9	-226.043	0.359567	0.16946
KHDRBS1	MYLK	'Choline'	C00114	DB01785; DB01803; DB01833; DB00122; DB02007; DB00125; DB02239; DB02312; DB02317; DB02448; DB02461; DB02490; DB00130; DB02843; DB... <Preview truncated at 128 characters>	8	-172.838	0.358755	0.170323
KHDRBS1	STK24	'Creatine ; creatine'	HMDB00064 ; C00300	DB01785; DB01803; DB01833; DB00122; DB02007; DB00125; DB02239; DB02312; DB02317; DB02448; DB02461; DB02490; DB00130; DB02843; DB... <Preview truncated at 128 characters>	9	-225.93	0.358199	0.170994
KHDRBS1	STK24	'ITP(3-) ; Inosine triphosphate'	C00081 ; HMDB00189	DB01785; DB01803; DB01833; DB00122; DB02007; DB00125; DB02239; DB02312; DB02317; DB02448; DB02461; DB02490; DB00130; DB02843; DB... <Preview truncated at 128 characters>	6	-225.878	0.357574	0.16529
KHDRBS1	SRPK1	'Cytidine'	C00475	DB01785; DB01803; DB01833; DB00122; DB02007; DB00125; DB02239; DB02312; DB02317; DB02448; DB02461; DB02490; DB00130; DB02843; DB... <Preview truncated at 128 characters>	9	-220.377	0.356368	0.168756
KHDRBS1	STK24	'Fucose 1-phosphate ; L-Fucose 1-phosphate'	HMDB01265 ; C02985	DB01785; DB01803; DB01833; DB00122; DB02007; DB00125; DB02239; DB02312; DB02317; DB02448; DB02461; DB02490; DB00130; DB02843; DB... <Preview truncated at 128 characters>	9	-220.348	0.356	0.168401
KHDRBS1	SRPK1	'(2S,3R)-3-hydroxybutane-1,2,3-tricarboxylate ; 2-Methylcitric acid ; 2-methylcitrate(3-) ; Homocitric acid ; Methylisocitric acid'	C04593 ; HMDB00379 ; ; HMDB03518 ; HMDB06471	DB01785; DB01803; DB01833; DB00122; DB02007; DB00125; DB02239; DB02312; DB02317; DB02448; DB02461; DB02490; DB00130; DB02843; DB... <Preview truncated at 128 characters>	9	-172.592	0.355074	0.174488
KHDRBS1	STK24	'N-Acetyl-D-galactosamine 1-phosphate ; N-Acetyl-D-glucosamine 1-phosphate ; N-acetyl-D-glucosamine 6-phosphate(2-) ; N-acetyl-D-mannosamine 6-phosphate(2-)'	; C04256 ; C00357 ; C04257	DB01785; DB01803; DB01833; DB00122; DB02007; DB00125; DB02239; DB02312; DB02317; DB02448; DB02461; DB02490; DB00130; DB02843; DB... <Preview truncated at 128 characters>	9	-225.636	0.354627	0.169573
KHDRBS1	WNK1	'Choline'	C00114	DB01785; DB01803; DB01833; DB00122; DB02007; DB00125; DB02239; DB02312; DB02317; DB02448; DB02461; DB02490; DB00130; DB02843; DB... <Preview truncated at 128 characters>	8	-172.499	0.353678	0.167651
KHDRBS1	CAMK2D	'3,4-Dihydroxyphenylethyleneglycol ; 3,4-Dihydroxyphenylglycol'	C05576 ; HMDB00318	DB01785; DB01803; DB01833; DB00122; DB02007; DB00125; DB02239; DB02312; DB02317; DB02448; DB02461; DB02490; DB00130; DB02843; DB... <Preview truncated at 128 characters>	9	-220.117	0.353142	0.165407
KHDRBS1	CAMK2D	'Choline'	C00114	DB01785; DB01803; DB01833; DB00122; DB02007; DB00125; DB02239; DB02312; DB02317; DB02448; DB02461; DB02490; DB00130; DB02843; DB... <Preview truncated at 128 characters>	8	-172.354	0.351488	0.163499
KHDRBS1	STK10	'D-Glyceraldehyde 3-phosphate ; Dihydroxyacetone phosphate ; Glyceraldehyde 3-phosphate'	HMDB01112 ; C00111 ; C00661	DB01785; DB01803; DB01833; DB00122; DB02007; DB00125; DB02239; DB02312; DB02317; DB02448; DB02461; DB02490; DB00130; DB02843; DB... <Preview truncated at 128 characters>	9	-193.287	0.351156	0.172999
KHDRBS1	STK24	'Behenic acid ; behenate'	C08281 ; C08281	DB01785; DB01803; DB01833; DB00122; DB02007; DB00125; DB02239; DB02312; DB02317; DB02448; DB02461; DB02490; DB00130; DB02843; DB... <Preview truncated at 128 characters>	9	-187.991	0.350808	0.161277
KHDRBS1	CDK6	'Choline'	C00114	DB01785; DB01803; DB01833; DB00122; DB02007; DB00125; DB02239; DB02312; DB02317; DB02448; DB02461; DB02490; DB00130; DB02843; DB... <Preview truncated at 128 characters>	9	-172.307	0.350786	0.167436
KHDRBS1	CSK	'Lipoic acid ; lipoate'	HMDB01451 ; C16241	DB01785; DB01803; DB01833; DB00122; DB02007; DB00125; DB02239; DB02312; DB02317; DB02448; DB02461; DB02490; DB00130; DB02843; DB... <Preview truncated at 128 characters>	9	-172.287	0.350478	0.169233
KHDRBS1	STK10	'O-Phosphohomoserine ; O-Phosphothreonine ; O-phosphonato-L-homoserine(2-)'	HMDB03484 ; HMDB11185 ; C01102	DB01785; DB01803; DB01833; DB00122; DB02007; DB00125; DB02239; DB02312; DB02317; DB02448; DB02461; DB02490; DB00130; DB02843; DB... <Preview truncated at 128 characters>	6	-198.528	0.35045	0.16328
KHDRBS1	STK24	'Adenylylselenate'	C05686	DB01785; DB01803; DB01833; DB00122; DB02007; DB00125; DB02239; DB02312; DB02317; DB02448; DB02461; DB02490; DB00130; DB02843; DB... <Preview truncated at 128 characters>	9	-225.281	0.3503	0.168006
KHSRP	MERTK	'Quinolinic acid ; quinolinate(2-)'	HMDB00232 ; C03722	DB03937; DB00151	8	-186.293	0.400079	0.305929
KHSRP	CDK2	'3-Methoxytyramine ; 4-Methoxytyramine ; Phenylephrine ; p-Synephrine'	C05587 ; HMDB12162 ; HMDB02182 ; HMDB04826	DB03937; DB00151	9	-185.967	0.395718	0.37103
KHSRP	MERTK	'3-Mercaptolactate ; 3-Mercaptolactic acid'	C05823 ; HMDB02127	DB03937; DB00151	8	-180.49	0.393265	0.313192
KHSRP	EPHA2	'Lipoic acid ; lipoate'	HMDB01451 ; C16241	DB03937; DB00151	9	-174.492	0.382943	0.357191
KHSRP	CDK2	'23S,25,26-trihydroxyvitamin D3 ; 24-Hydroxycalcitriol ; 3 beta,7 alpha-Dihydroxy-5-cholestenoate ; calcitetrol'	; HMDB06228 ; HMDB12454 ; C18231	DB03937; DB00151	9	-206.114	0.379884	0.352636
KHSRP	EPHA2	'3-Mercaptolactate ; 3-Mercaptolactic acid'	C05823 ; HMDB02127	DB03937; DB00151	9	-179.402	0.378082	0.352848
KHSRP	COL4A3BP	'1-Deoxy-D-xylulose 5-phosphate ; 2-Deoxy-D-ribose 1-phosphate ; 2-deoxy-D-ribose 5-phosphate(2-) ; Deoxyribose 1-phosphate ; Deoxyribose 5-phosphate'	HMDB01213 ; C00672 ; C00673 ; HMDB01351 ; HMDB01031	DB03937; DB00151	9	-179.326	0.377007	0.356062
KHSRP	CDK2	'5,6,7,8-tetrahydrobiopterin ; Sapropterin ; Tetrahydrobiopterin'	C00272 ; HMDB00787 ; HMDB00027	DB03937; DB00151	9	-194.332	0.365424	0.344773
KHSRP	RPS6KA3	'2,3-Epoxyaflatoxin B1 ; aflatoxin B1 exo-8,9-epoxide'	HMDB06558 ; C19586	DB03937; DB00151	9	-204.89	0.364201	0.341424
KHSRP	EPHA2	'2-Amino-3-oxoadipate ; HMDB00812 ; HMDB03470 ; N-acetyl-L-aspartate(2-)'	C05520 ; HMDB00812 ; HMDB03470 ; C01042	DB03937; DB00151	9	-215.386	0.361277	0.334842
KHSRP	LCK	'2,3-Epoxyaflatoxin B1 ; aflatoxin B1 exo-8,9-epoxide'	HMDB06558 ; C19586	DB03937; DB00151	9	-204.497	0.359084	0.335634
KHSRP	EPHA2	'Galactosylsphingosine ; Glucosylsphingosine ; psychosine(1+)'	HMDB00648 ; HMDB00596 ; C01747	DB03937; DB00151	9	-172.792	0.358059	0.332543
KHSRP	MAPK14	'2-acetamido-5-oxopentanoate ; HMDB06488'	C01250 ; HMDB06488	DB03937; DB00151	9	-225.812	0.35677	0.331541
KHSRP	EPHA2	[]	[]	[]	2	-219.572	0.24857	0.230722
LRRFIP1	WNK1	'Galactosylsphingosine ; Glucosylsphingosine ; psychosine(1+)'	HMDB00648 ; HMDB00596 ; C01747	DB01803; DB00122; DB02334; DB03544; DB03661; DB03937; DB04370; DB04401	7	-176.935	0.417026	0.262164
LRRFIP1	CSNK1A1	'(2S)-1-hydroxy-3-oxooctadecan-2-aminium ; 3-Dehydrosphinganine ; Palmitoylethanolamide ; Sphingosine ; sphingosine(1+)'	C02934 ; HMDB01480 ; HMDB02100 ; HMDB00252 ; C00319	DB01803; DB00122; DB02334; DB03544; DB03661; DB03937; DB04370; DB04401	7	-181.696	0.40968	0.291508
LRRFIP1	EIF2AK2	'1-Deoxy-D-xylulose 5-phosphate ; 2-Deoxy-D-ribose 1-phosphate ; 2-deoxy-D-ribose 5-phosphate(2-) ; Deoxyribose 1-phosphate ; Deoxyribose 5-phosphate'	HMDB01213 ; C00672 ; C00673 ; HMDB01351 ; HMDB01031	DB01803; DB00122; DB02334; DB03544; DB03661; DB03937; DB04370; DB04401	9	-181.672	0.409354	0.290056
LRRFIP1	ERBB2	'PHderiv_2-Hydroxy-3-oxosuccinate; Oxaloglycolate'	C03459	DB01803; DB00122; DB02334; DB03544; DB03661; DB03937; DB04370; DB04401	8	-181.305	0.404404	0.293801
LRRFIP1	CSNK1A1	'D-Glucuronate 1-phosphate ; D-Glucuronic acid 1-phosphate'	C05385 ; HMDB03976	DB01803; DB00122; DB02334; DB03544; DB03661; DB03937; DB04370; DB04401	8	-229.791	0.403294	0.254376
LRRFIP1	CSNK1A1	'Sphingosine 1-phosphate ; sphingosine 1-phosphate(1-)'	HMDB00277 ; C06124	DB01803; DB00122; DB02334; DB03544; DB03661; DB03937; DB04370; DB04401	7	-224.21	0.402104	0.281417
LRRFIP1	CDK6	'S-Sulfo-L-cysteine'	C05824	DB01803; DB00122; DB02334; DB03544; DB03661; DB03937; DB04370; DB04401	9	-207.847	0.401436	0.289854
LRRFIP1	CSK	'(2S)-1-hydroxy-3-oxooctadecan-2-aminium ; 3-Dehydrosphinganine ; Palmitoylethanolamide ; Sphingosine ; sphingosine(1+)'	C02934 ; HMDB01480 ; HMDB02100 ; HMDB00252 ; C00319	DB01803; DB00122; DB02334; DB03544; DB03661; DB03937; DB04370; DB04401	7	-180.598	0.39476	0.257095
LRRFIP1	CSNK2B	'1-Deoxy-D-xylulose 5-phosphate ; 2-Deoxy-D-ribose 1-phosphate ; 2-deoxy-D-ribose 5-phosphate(2-) ; Deoxyribose 1-phosphate ; Deoxyribose 5-phosphate'	HMDB01213 ; C00672 ; C00673 ; HMDB01351 ; HMDB01031	DB01803; DB00122; DB02334; DB03544; DB03661; DB03937; DB04370; DB04401	9	-180.586	0.39459	0.277486
LRRFIP1	CKB	'Phosphoenolpyruvate'	C00074	DB01803; DB00122; DB02334; DB03544; DB03661; DB03937; DB04370; DB04401	8	-212.582	0.393239	0.277361
LRRFIP1	PRKACA	'PHderiv_2-Hydroxy-3-oxosuccinate; Oxaloglycolate'	C03459	DB01803; DB00122; DB02334; DB03544; DB03661; DB03937; DB04370; DB04401	8	-180.415	0.39223	0.274098
LRRFIP1	CDK6	'UTP ; Uridine triphosphate'	C00075 ; HMDB00285	DB01803; DB00122; DB02334; DB03544; DB03661; DB03937; DB04370; DB04401	9	-228.811	0.392159	0.2831
LRRFIP1	CDK6	'dTDP-D-galactose ; dTDP-D-glucose ; dTDP-glucose(2-)'	HMDB06876 ; HMDB01328 ; C00842	DB01803; DB00122; DB02334; DB03544; DB03661; DB03937; DB04370; DB04401	9	-228.587	0.38958	0.279403
LRRFIP1	HSPA5	'dUMP'	C00365	DB01803; DB00122; DB02334; DB03544; DB03661; DB03937; DB04370; DB04401	9	-211.901	0.384916	0.268688
LRRFIP1	CDK6	'GMP'	C00144	DB01803; DB00122; DB02334; DB03544; DB03661; DB03937; DB04370; DB04401	9	-227.916	0.381805	0.275928
LRRFIP1	HSPA5	'Xanthurenic acid ; oxoxanthurenate'	C02470 ;	DB01803; DB00122; DB02334; DB03544; DB03661; DB03937; DB04370; DB04401	6	-184.856	0.380609	0.248839
LRRFIP1	SRC	'PHderiv_2-Hydroxy-3-oxosuccinate; Oxaloglycolate'	C03459	DB01803; DB00122; DB02334; DB03544; DB03661; DB03937; DB04370; DB04401	9	-179.389	0.377894	0.274937
LRRFIP1	HSPA5	'Se-Adenosylselenohomocysteine'	C05692	DB01803; DB00122; DB02334; DB03544; DB03661; DB03937; DB04370; DB04401	9	-200.441	0.375821	0.265802
LRRFIP1	HSPA5	'PHderiv_2-Hydroxy-3-oxosuccinate; Oxaloglycolate'	C03459	DB01803; DB00122; DB02334; DB03544; DB03661; DB03937; DB04370; DB04401	7	-179.094	0.37372	0.254047
LRRFIP1	BLVRA	'4-nitrophenyl phosphate(2-)'	C03360	DB01803; DB00122; DB02334; DB03544; DB03661; DB03937; DB04370; DB04401	9	-216.104	0.370214	0.267472
LRRFIP1	STK39	'PHderiv_2-Hydroxy-3-oxosuccinate; Oxaloglycolate'	C03459	DB01803; DB00122; DB02334; DB03544; DB03661; DB03937; DB04370; DB04401	9	-178.809	0.36965	0.268648
LRRFIP1	WNK1	'(2S)-1-hydroxy-3-oxooctadecan-2-aminium ; 3-Dehydrosphinganine ; Palmitoylethanolamide ; Sphingosine ; sphingosine(1+)'	C02934 ; HMDB01480 ; HMDB02100 ; HMDB00252 ; C00319	DB01803; DB00122; DB02334; DB03544; DB03661; DB03937; DB04370; DB04401	7	-178.803	0.369563	0.265804
LRRFIP1	ZAP70	'Choline'	C00114	DB01803; DB00122; DB02334; DB03544; DB03661; DB03937; DB04370; DB04401	6	-173.527	0.368937	0.256268
LRRFIP1	NEK9	'beta-carboline'	C20157	DB01803; DB00122; DB02334; DB03544; DB03661; DB03937; DB04370; DB04401	9	-194.539	0.368204	0.251811
LRRFIP1	CSNK1A1	[]	[]	[]	2	-220.801	0.265798	0.19323
LRRFIP1	CDK6	[]	[]	[]	3	-219.276	0.244365	0.172189
MAFF	ZAP70	'Argininic acid ; Citrulline ; L-citrulline'	HMDB03148 ; HMDB00904 ; C00327	DB01803; DB01819; DB01833; DB00122; DB00125; DB02156; DB02461; DB02522; DB00130; DB02987; DB03134; DB03144; DB03292; DB03544; DB... <Preview truncated at 128 characters>	9	-199.103	0.548704	0.48165
MAFF	CSK	'Argininic acid ; Citrulline ; L-citrulline'	HMDB03148 ; HMDB00904 ; C00327	DB01803; DB01819; DB01833; DB00122; DB00125; DB02156; DB02461; DB02522; DB00130; DB02987; DB03134; DB03144; DB03292; DB03544; DB... <Preview truncated at 128 characters>	9	-199.1	0.548669	0.484476
MAFF	YES1	'Argininic acid ; Citrulline ; L-citrulline'	HMDB03148 ; HMDB00904 ; C00327	DB01803; DB01819; DB01833; DB00122; DB00125; DB02156; DB02461; DB02522; DB00130; DB02987; DB03134; DB03144; DB03292; DB03544; DB... <Preview truncated at 128 characters>	9	-199.003	0.547696	0.481239
MAFF	GTF2F1	'Argininic acid ; Citrulline ; L-citrulline'	HMDB03148 ; HMDB00904 ; C00327	DB01803; DB01819; DB01833; DB00122; DB00125; DB02156; DB02461; DB02522; DB00130; DB02987; DB03134; DB03144; DB03292; DB03544; DB... <Preview truncated at 128 characters>	9	-197.87	0.536162	0.473981
MAFF	YES1	'3-Methoxytyramine ; 4-Methoxytyramine ; Phenylephrine ; p-Synephrine'	C05587 ; HMDB12162 ; HMDB02182 ; HMDB04826	DB01803; DB01819; DB01833; DB00122; DB00125; DB02156; DB02461; DB02522; DB00130; DB02987; DB03134; DB03144; DB03292; DB03544; DB... <Preview truncated at 128 characters>	7	-197.449	0.531802	0.399351
MAFF	NME2	'Argininic acid ; Citrulline ; L-citrulline'	HMDB03148 ; HMDB00904 ; C00327	DB01803; DB01819; DB01833; DB00122; DB00125; DB02156; DB02461; DB02522; DB00130; DB02987; DB03134; DB03144; DB03292; DB03544; DB... <Preview truncated at 128 characters>	9	-197.302	0.530271	0.466254
MAFF	YES1	'Biliverdin ; biliverdin(2-)'	HMDB01008 ; C00500	DB01803; DB01819; DB01833; DB00122; DB00125; DB02156; DB02461; DB02522; DB00130; DB02987; DB03134; DB03144; DB03292; DB03544; DB... <Preview truncated at 128 characters>	9	-196.152	0.518118	0.461561
MAFF	YES1	'Choline'	C00114	DB01803; DB01819; DB01833; DB00122; DB00125; DB02156; DB02461; DB02522; DB00130; DB02987; DB03134; DB03144; DB03292; DB03544; DB... <Preview truncated at 128 characters>	8	-184.819	0.51469	0.424535
MAFF	SRPK1	'Argininic acid ; Citrulline ; L-citrulline'	HMDB03148 ; HMDB00904 ; C00327	DB01803; DB01819; DB01833; DB00122; DB00125; DB02156; DB02461; DB02522; DB00130; DB02987; DB03134; DB03144; DB03292; DB03544; DB... <Preview truncated at 128 characters>	9	-195.476	0.51082	0.449628
MAFF	MAPK1	'3-Aminopropionaldehyde ; Aminoacetone ; HMDB01888 ; ammonioacetone ; beta-Aminopropion aldehyde'	HMDB01106 ; HMDB02134 ; HMDB01888 ; C01888 ; C05665	DB01803; DB01819; DB01833; DB00122; DB00125; DB02156; DB02461; DB02522; DB00130; DB02987; DB03134; DB03144; DB03292; DB03544; DB... <Preview truncated at 128 characters>	9	-239.11	0.499505	0.442264
MAFF	YES1	'PHderiv_3-Phosphonopyruvate'	C02798	DB01803; DB01819; DB01833; DB00122; DB00125; DB02156; DB02461; DB02522; DB00130; DB02987; DB03134; DB03144; DB03292; DB03544; DB... <Preview truncated at 128 characters>	7	-221.5	0.492352	0.423125
MAFF	YES1	'Cysteic acid ; L-cysteate(1-)'	HMDB02757 ; C57006	DB01803; DB01819; DB01833; DB00122; DB00125; DB02156; DB02461; DB02522; DB00130; DB02987; DB03134; DB03144; DB03292; DB03544; DB... <Preview truncated at 128 characters>	8	-238.152	0.490377	0.401299
MAFF	CSNK2B	'Choline'	C00114	DB01803; DB01819; DB01833; DB00122; DB00125; DB02156; DB02461; DB02522; DB00130; DB02987; DB03134; DB03144; DB03292; DB03544; DB... <Preview truncated at 128 characters>	8	-182.348	0.485979	0.402438
MAFF	YES1	'O-Phosphohomoserine ; O-Phosphothreonine ; O-phosphonato-L-homoserine(2-)'	HMDB03484 ; HMDB11185 ; C01102	DB01803; DB01819; DB01833; DB00122; DB00125; DB02156; DB02461; DB02522; DB00130; DB02987; DB03134; DB03144; DB03292; DB03544; DB... <Preview truncated at 128 characters>	8	-209.505	0.483229	0.41703
MCM6	FES	'O-Phosphohomoserine ; O-Phosphothreonine ; O-phosphonato-L-homoserine(2-)'	HMDB03484 ; HMDB11185 ; C01102	DB01833; DB00125; DB02461; DB00130; DB02987; DB03134; DB03144; DB03292; DB03544; DB03801; DB04510; DB04522; DB00155	8	-197.072	0.330433	0.261989
MCM6	MAPK1	'Argininic acid ; Citrulline ; L-citrulline'	HMDB03148 ; HMDB00904 ; C00327	DB01833; DB00125; DB02461; DB00130; DB02987; DB03134; DB03144; DB03292; DB03544; DB03801; DB04510; DB04522; DB00155	8	-181.101	0.326716	0.255294
MCM6	FES	'Argininic acid ; Citrulline ; L-citrulline'	HMDB03148 ; HMDB00904 ; C00327	DB01833; DB00125; DB02461; DB00130; DB02987; DB03134; DB03144; DB03292; DB03544; DB03801; DB04510; DB04522; DB00155	6	-181.077	0.326359	0.255857
MCM6	ERBB2	'Galactosylsphingosine ; Glucosylsphingosine ; psychosine(1+)'	HMDB00648 ; HMDB00596 ; C01747	DB01833; DB00125; DB02461; DB00130; DB02987; DB03134; DB03144; DB03292; DB03544; DB03801; DB04510; DB04522; DB00155	9	-170.152	0.317415	0.249622
MCM6	STK10	'O-Phosphohomoserine ; O-Phosphothreonine ; O-phosphonato-L-homoserine(2-)'	HMDB03484 ; HMDB11185 ; C01102	DB01833; DB00125; DB02461; DB00130; DB02987; DB03134; DB03144; DB03292; DB03544; DB03801; DB04510; DB04522; DB00155	7	-196.051	0.316045	0.25972
MCM6	HSPA5	'3-Methoxytyramine ; 4-Methoxytyramine ; Phenylephrine ; p-Synephrine'	C05587 ; HMDB12162 ; HMDB02182 ; HMDB04826	DB01833; DB00125; DB02461; DB00130; DB02987; DB03134; DB03144; DB03292; DB03544; DB03801; DB04510; DB04522; DB00155	6	-180.301	0.31463	0.234993
MCM6	PKM	[]	[]	[]	3	-215.376	0.18667	0.148916
MCM6	FES	[]	[]	[]	2	-214.526	0.173512	0.139363
MCM6	ALDOA	[]	[]	[]	2	-214.014	0.165498	0.129351
MECP2	NME1	'Choline'	C00114	DB00119; DB01762; DB01803; DB00122; DB02002; DB02175; DB02239; DB02289; DB02688; DB02951; DB03310; DB03553; DB00139; DB03578; DB... <Preview truncated at 128 characters>	8	-181.513	0.475904	0.335666
MECP2	PRKACA	'Estrone glucuronide ; estrone 3-glucosiduronic acid'	HMDB04483 ; C11133	DB00119; DB01762; DB01803; DB00122; DB02002; DB02175; DB02239; DB02289; DB02688; DB02951; DB03310; DB03553; DB00139; DB03578; DB... <Preview truncated at 128 characters>	9	-184.548	0.446731	0.325148
MECP2	GTF2F1	'Choline'	C00114	DB00119; DB01762; DB01803; DB00122; DB02002; DB02175; DB02239; DB02289; DB02688; DB02951; DB03310; DB03553; DB00139; DB03578; DB... <Preview truncated at 128 characters>	8	-177.97	0.430892	0.291184
MECP2	PRKACA	'Choline'	C00114	DB00119; DB01762; DB01803; DB00122; DB02002; DB02175; DB02239; DB02289; DB02688; DB02951; DB03310; DB03553; DB00139; DB03578; DB... <Preview truncated at 128 characters>	8	-177.71	0.427442	0.292681
MECP2	ROCK2	'Choline'	C00114	DB00119; DB01762; DB01803; DB00122; DB02002; DB02175; DB02239; DB02289; DB02688; DB02951; DB03310; DB03553; DB00139; DB03578; DB... <Preview truncated at 128 characters>	9	-177.63	0.42638	0.320785
MECP2	ILK	'Choline'	C00114	DB00119; DB01762; DB01803; DB00122; DB02002; DB02175; DB02239; DB02289; DB02688; DB02951; DB03310; DB03553; DB00139; DB03578; DB... <Preview truncated at 128 characters>	8	-177.57	0.425578	0.287096
MECP2	PLK1	'Choline'	C00114	DB00119; DB01762; DB01803; DB00122; DB02002; DB02175; DB02239; DB02289; DB02688; DB02951; DB03310; DB03553; DB00139; DB03578; DB... <Preview truncated at 128 characters>	8	-177.389	0.42315	0.294651
MECP2	NME2	'2-Aminoacrylic acid ; 2-aminoacrylic acid'	HMDB03609 ; C02218	DB00119; DB01762; DB01803; DB00122; DB02002; DB02175; DB02239; DB02289; DB02688; DB02951; DB03310; DB03553; DB00139; DB03578; DB... <Preview truncated at 128 characters>	8	-231.437	0.421544	0.280016
MECP2	NME1	'2-Aminoacrylic acid ; 2-aminoacrylic acid'	HMDB03609 ; C02218	DB00119; DB01762; DB01803; DB00122; DB02002; DB02175; DB02239; DB02289; DB02688; DB02951; DB03310; DB03553; DB00139; DB03578; DB... <Preview truncated at 128 characters>	6	-231.142	0.418312	0.289619
MECP2	PRPF4B	'Oxidized glutathione'	C00127	DB00119; DB01762; DB01803; DB00122; DB02002; DB02175; DB02239; DB02289; DB02688; DB02951; DB03310; DB03553; DB00139; DB03578; DB... <Preview truncated at 128 characters>	9	-182.201	0.416418	0.312063
MECP2	ERBB2	'Estrone glucuronide ; estrone 3-glucosiduronic acid'	HMDB04483 ; C11133	DB00119; DB01762; DB01803; DB00122; DB02002; DB02175; DB02239; DB02289; DB02688; DB02951; DB03310; DB03553; DB00139; DB03578; DB... <Preview truncated at 128 characters>	9	-182.123	0.415382	0.299476
MECP2	TGM2	'Choline'	C00114	DB00119; DB01762; DB01803; DB00122; DB02002; DB02175; DB02239; DB02289; DB02688; DB02951; DB03310; DB03553; DB00139; DB03578; DB... <Preview truncated at 128 characters>	8	-176.644	0.413063	0.276849
MECP2	NME2	'1-Deoxy-D-xylulose 5-phosphate ; 2-Deoxy-D-ribose 1-phosphate ; 2-deoxy-D-ribose 5-phosphate(2-) ; Deoxyribose 1-phosphate ; Deoxyribose 5-phosphate'	HMDB01213 ; C00672 ; C00673 ; HMDB01351 ; HMDB01031	DB00119; DB01762; DB01803; DB00122; DB02002; DB02175; DB02239; DB02289; DB02688; DB02951; DB03310; DB03553; DB00139; DB03578; DB... <Preview truncated at 128 characters>	6	-181.937	0.412904	0.294176
MECP2	NME1	'Erythrono-1,4-lactone ; Methylmalonate ; Methylmalonic acid ; Succinate ; Succinic acid ; Threonolactone'	HMDB00349 ; C02170 ; HMDB00202 ; C00042 ; HMDB00254 ; HMDB00940	DB00119; DB01762; DB01803; DB00122; DB02002; DB02175; DB02239; DB02289; DB02688; DB02951; DB03310; DB03553; DB00139; DB03578; DB... <Preview truncated at 128 characters>	9	-230.632	0.412683	0.30381
MECP2	NME1	'4-Oxo-4-(3-pyridyl)-butanamide ; BOX A ; BOX B ; PHderiv_Pyruvate; Pyruvic acid; 2-Oxopropanoate; 2-Oxopropanoic acid; Pyroracemic acid'	HMDB01267 ; HMDB04146 ; HMDB04145 ; C00022	DB00119; DB01762; DB01803; DB00122; DB02002; DB02175; DB02239; DB02289; DB02688; DB02951; DB03310; DB03553; DB00139; DB03578; DB... <Preview truncated at 128 characters>	9	-230.574	0.412047	0.305329
MECP2	BLVRA	'Butyrylcarnitine ; Isobutyryl-L-carnitine ; butyryl carnitine'	HMDB02013 ; HMDB00736 ; C02862	DB00119; DB01762; DB01803; DB00122; DB02002; DB02175; DB02239; DB02289; DB02688; DB02951; DB03310; DB03553; DB00139; DB03578; DB... <Preview truncated at 128 characters>	9	-208.585	0.410389	0.286179
MTA1	OXSR1	'Cytidine'	C00475	[]	9	-227.942	0.443506	0.309942
MTA1	EGFR	'Xanthurenic acid ; oxoxanthurenate'	C02470 ;	[]	9	-188.725	0.43164	0.298536
MTA1	MYLK	'Quinolinic acid ; quinolinate(2-)'	HMDB00232 ; C03722	[]	9	-188.336	0.426712	0.289366
MTA1	CKB	'Xanthurenic acid ; oxoxanthurenate'	C02470 ;	[]	9	-188.285	0.426054	0.292947
MTA1	EGFR	'Cytidine'	C00475	[]	9	-226.336	0.426052	0.297212
MTA1	EPHA2	'2-[(4R)-4-[(1S,2S,5R,7R,10R,11S,14R,15R)-2,15-dimethyl-5-(sulfonatooxy)tetracyclo[8.7.0.0^{2,7}.0^{11,15}]heptadecan-14-yl]pentanamido]ethane-1-sulfonate ; Taurolithocholic acid 3-sulfate'	C03642 ; HMDB02580	[]	9	-182.674	0.422653	0.287594
MTA1	MAP2K1	'Xanthurenic acid ; oxoxanthurenate'	C02470 ;	[]	9	-187.779	0.419565	0.292302
MTA1	CDK6	'Cytidine'	C00475	[]	9	-225.683	0.418804	0.290883
MTA3	MAP2K1	'Estrone glucuronide ; estrone 3-glucosiduronic acid'	HMDB04483 ; C11133	[]	9	-216.137	0.730136	0.568913
MTA3	GTF2F1	'2-Arachidonoylglycerol ; 2-Arachidonylglycerol ; MG(0:0/20:4(8Z,11Z,14Z,17Z)/0:0) ; MG(20:4(5Z,8Z,11Z,14Z)/0:0/0:0) ; MG(20:4(8Z,11Z,14Z,17Z)/0:0/0:0)'	C13856 ; HMDB04666 ; HMDB11549 ; HMDB11578 ; HMDB11579	[]	9	-222.081	0.729166	0.577198
MTA3	MYLK	'Nordazepam'	C07486	[]	9	-238.913	0.71996	0.55028
MTA3	MERTK	'Nordazepam'	C07486	[]	9	-237.537	0.711814	0.543435
NCOR2	STK39	'Choline'	C00114	DB01803; DB00122; DB01915; DB02761; DB03589; DB04401; DB04422; DB00151	7	-184.033	0.50573	0.150416
NCOR2	VRK1	'HMDB03357 ; N(2)-acetyl-L-ornithine'	HMDB03357 ; C00437	DB01803; DB00122; DB01915; DB02761; DB03589; DB04401; DB04422; DB00151	9	-202.541	0.402538	0.121079
NCOR2	CDK1	'Choline'	C00114	DB01803; DB00122; DB01915; DB02761; DB03589; DB04401; DB04422; DB00151	6	-175.477	0.396919	0.111165
NCOR2	MYLK	'Oxalacetic acid ; Oxaloacetate'	HMDB00223 ; C00036	DB01803; DB00122; DB01915; DB02761; DB03589; DB04401; DB04422; DB00151	8	-185.966	0.395698	0.11628
NCOR2	PBK	'3-disulfanyl-L-alanine ; Thiocysteine'	C01962 ; HMDB03585	DB01803; DB00122; DB01915; DB02761; DB03589; DB04401; DB04422; DB00151	8	-228.024	0.383062	0.108572
NCOR2	YES1	'ADP alpha-D-glucoside(2-) ; ADP-Mannose ; ADP-glucose ; ADPmannose ; GDP-D-Rhamnose ; GDP-L-fucose ; GDP-L-fucose(2-)'	C00498 ; HMDB06369 ; HMDB06557 ; C06192 ; HMDB01499 ; HMDB01095 ; C00325	DB01803; DB00122; DB01915; DB02761; DB03589; DB04401; DB04422; DB00151	6	-222.369	0.380557	0.114467
NCOR2	MAPK14	'2-[(4R)-4-[(1S,2S,5R,7R,10R,11S,14R,15R)-2,15-dimethyl-5-(sulfonatooxy)tetracyclo[8.7.0.0^{2,7}.0^{11,15}]heptadecan-14-yl]pentanamido]ethane-1-sulfonate ; Taurolithocholic acid 3-sulfate'	C03642 ; HMDB02580	DB01803; DB00122; DB01915; DB02761; DB03589; DB04401; DB04422; DB00151	9	-179.12	0.374085	0.114508
NCOR2	CSNK1A1	'HMDB03357 ; N(2)-acetyl-L-ornithine'	HMDB03357 ; C00437	DB01803; DB00122; DB01915; DB02761; DB03589; DB04401; DB04422; DB00151	9	-200.295	0.373921	0.110161
NCOR2	YES1	'Adenylylselenate'	C05686	DB01803; DB00122; DB01915; DB02761; DB03589; DB04401; DB04422; DB00151	9	-226.917	0.370042	0.102474
NCOR2	SRPK2	'Choline'	C00114	DB01803; DB00122; DB01915; DB02761; DB03589; DB04401; DB04422; DB00151	8	-173.361	0.366507	0.0962559
NCOR2	ERBB2	'HMDB03357 ; N(2)-acetyl-L-ornithine'	HMDB03357 ; C00437	DB01803; DB00122; DB01915; DB02761; DB03589; DB04401; DB04422; DB00151	9	-199.513	0.363644	0.105469
NCOR2	MAPK14	'HMDB03357 ; N(2)-acetyl-L-ornithine'	HMDB03357 ; C00437	DB01803; DB00122; DB01915; DB02761; DB03589; DB04401; DB04422; DB00151	9	-199.478	0.363175	0.103014
NCOR2	CDK6	'HMDB03357 ; N(2)-acetyl-L-ornithine'	HMDB03357 ; C00437	DB01803; DB00122; DB01915; DB02761; DB03589; DB04401; DB04422; DB00151	9	-199.373	0.361785	0.106079
NCOR2	STK39	'Oxalacetic acid ; Oxaloacetate'	HMDB00223 ; C00036	DB01803; DB00122; DB01915; DB02761; DB03589; DB04401; DB04422; DB00151	9	-183.454	0.361014	0.105338
NCOR2	YES1	'glyoxylate'	C00048	DB01803; DB00122; DB01915; DB02761; DB03589; DB04401; DB04422; DB00151	6	-226.04	0.359528	0.107487
NCOR2	EPHA2	'Oxalacetic acid ; Oxaloacetate'	HMDB00223 ; C00036	DB01803; DB00122; DB01915; DB02761; DB03589; DB04401; DB04422; DB00151	9	-183.234	0.357881	0.113861
NCOR2	WNK1	'UDP-D-galactose(2-) ; UDPglucose ; Uridine diphosphate glucose ; Uridine diphosphategalactose'	C00052 ; C00029 ; HMDB00286 ; HMDB00302	DB01803; DB00122; DB01915; DB02761; DB03589; DB04401; DB04422; DB00151	9	-225.755	0.356084	0.112637
NCOR2	[]	'ITP(3-) ; Inosine triphosphate'	C00081 ; HMDB00189	DB01803; DB00122; DB01915; DB02761; DB03589; DB04401; DB04422; DB00151	5	-220.018	0.254874	0.0515071
NCOR2	[]	'(2S)-1-hydroxy-3-oxooctadecan-2-aminium ; 3-Dehydrosphinganine ; Palmitoylethanolamide ; Sphingosine ; sphingosine(1+)'	C02934 ; HMDB01480 ; HMDB02100 ; HMDB00252 ; C00319	DB01803; DB00122; DB01915; DB02761; DB03589; DB04401; DB04422; DB00151	5	-173.431	0.254561	0.0568405
NCOR2	STK3	[]	[]	[]	3	-216.769	0.20776	0.060656
NELFB	FES	'Quinolinic acid ; quinolinate(2-)'	HMDB00232 ; C03722	DB01803; DB00122; DB02448; DB03796; DB04401; DB08231	8	-270.893	0.908459	0.596042
NELFB	SRPK1	'Quinolinic acid ; quinolinate(2-)'	HMDB00232 ; C03722	DB01803; DB00122; DB02448; DB03796; DB04401; DB08231	8	-270.677	0.908018	0.552729
NELFB	CSNK1A1	'Quinolinic acid ; quinolinate(2-)'	HMDB00232 ; C03722	DB01803; DB00122; DB02448; DB03796; DB04401; DB08231	8	-269.832	0.906275	0.553753
NELFB	PAK2	'Quinolinic acid ; quinolinate(2-)'	HMDB00232 ; C03722	DB01803; DB00122; DB02448; DB03796; DB04401; DB08231	8	-269.738	0.906078	0.542762
NELFB	CKM	'Quinolinic acid ; quinolinate(2-)'	HMDB00232 ; C03722	DB01803; DB00122; DB02448; DB03796; DB04401; DB08231	9	-261.962	0.888362	0.686939
NELFB	PKN2	'PHderiv_2-Hydroxy-3-oxosuccinate; Oxaloglycolate'	C03459	DB01803; DB00122; DB02448; DB03796; DB04401; DB08231	9	-225.175	0.780247	0.664659
NELFB	BLVRA	'Choline'	C00114	DB01803; DB00122; DB02448; DB03796; DB04401; DB08231	6	-216.66	0.768562	0.633762
NELFB	RPS6KA3	'Choline'	C00114	DB01803; DB00122; DB02448; DB03796; DB04401; DB08231	6	-215.782	0.763791	0.6299
NELFB	NME2	'D-Glyceraldehyde 3-phosphate ; Dihydroxyacetone phosphate ; Glyceraldehyde 3-phosphate'	HMDB01112 ; C00111 ; C00661	DB01803; DB00122; DB02448; DB03796; DB04401; DB08231	9	-240.519	0.762475	0.604539
NELFB	PLK1	'Choline'	C00114	DB01803; DB00122; DB02448; DB03796; DB04401; DB08231	9	-214.279	0.755385	0.630609
NELFB	ROCK2	'Choline'	C00114	DB01803; DB00122; DB02448; DB03796; DB04401; DB08231	6	-214.203	0.754955	0.616723
NELFB	CSNK2B	'Choline'	C00114	DB01803; DB00122; DB02448; DB03796; DB04401; DB08231	8	-213.147	0.748861	0.618074
NELFB	PTK2	'Choline'	C00114	DB01803; DB00122; DB02448; DB03796; DB04401; DB08231	8	-212.783	0.746729	0.618534
NELFB	YES1	'Choline'	C00114	DB01803; DB00122; DB02448; DB03796; DB04401; DB08231	9	-212.426	0.744618	0.625538
NELFB	CDK2	'Choline'	C00114	DB01803; DB00122; DB02448; DB03796; DB04401; DB08231	6	-211.787	0.740795	0.614739
NELFB	YES1	'2,6,10-Trimethylundecanoic acid ; Myristic acid ; tetradecanoate (n-C14:0)'	HMDB02221 ; HMDB00806 ; C06424	DB01803; DB00122; DB02448; DB03796; DB04401; DB08231	9	-211.227	0.737397	0.591528
NELFB	ERBB2	'2,6,10-Trimethylundecanoic acid ; Myristic acid ; tetradecanoate (n-C14:0)'	HMDB02221 ; HMDB00806 ; C06424	DB01803; DB00122; DB02448; DB03796; DB04401; DB08231	9	-210.972	0.735831	0.58429
NELFB	STK10	'Choline'	C00114	DB01803; DB00122; DB02448; DB03796; DB04401; DB08231	8	-210.864	0.735167	0.608965
NELFB	SRPK1	'2,6,10-Trimethylundecanoic acid ; Myristic acid ; tetradecanoate (n-C14:0)'	HMDB02221 ; HMDB00806 ; C06424	DB01803; DB00122; DB02448; DB03796; DB04401; DB08231	9	-210.752	0.734477	0.588835
NELFB	ZAP70	'2,6,10-Trimethylundecanoic acid ; Myristic acid ; tetradecanoate (n-C14:0)'	HMDB02221 ; HMDB00806 ; C06424	DB01803; DB00122; DB02448; DB03796; DB04401; DB08231	9	-210.338	0.73191	0.585305
NELFB	CASK	'2,6,10-Trimethylundecanoic acid ; Myristic acid ; tetradecanoate (n-C14:0)'	HMDB02221 ; HMDB00806 ; C06424	DB01803; DB00122; DB02448; DB03796; DB04401; DB08231	9	-209.939	0.729412	0.587684
NELFB	PBK	'(2S)-1-hydroxy-3-oxooctadecan-2-aminium ; 3-Dehydrosphinganine ; Palmitoylethanolamide ; Sphingosine ; sphingosine(1+)'	C02934 ; HMDB01480 ; HMDB02100 ; HMDB00252 ; C00319	DB01803; DB00122; DB02448; DB03796; DB04401; DB08231	9	-215.877	0.728535	0.58787
NELFB	EPHB2	'Choline'	C00114	DB01803; DB00122; DB02448; DB03796; DB04401; DB08231	8	-209.591	0.727208	0.59685
NELFB	ILK	'D-Glyceraldehyde 3-phosphate ; Dihydroxyacetone phosphate ; Glyceraldehyde 3-phosphate'	HMDB01112 ; C00111 ; C00661	DB01803; DB00122; DB02448; DB03796; DB04401; DB08231	9	-233.195	0.722423	0.570964
NELFB	PKN2	'3-Methoxytyramine ; 4-Methoxytyramine ; Phenylephrine ; p-Synephrine'	C05587 ; HMDB12162 ; HMDB02182 ; HMDB04826	DB01803; DB00122; DB02448; DB03796; DB04401; DB08231	7	-220.364	0.718634	0.603998
NELFB	CDK2	'PHderiv_2-Hydroxy-3-oxosuccinate; Oxaloglycolate'	C03459	DB01803; DB00122; DB02448; DB03796; DB04401; DB08231	9	-213.707	0.714815	0.603366
NELFB	PKN2	[]	[]	[]	3	-236.991	0.459058	0.387708
NFKB2	STK10	'2-[(4R)-4-[(1S,2S,5R,7R,10R,11S,14R,15R)-2,15-dimethyl-5-(sulfonatooxy)tetracyclo[8.7.0.0^{2,7}.0^{11,15}]heptadecan-14-yl]pentanamido]ethane-1-sulfonate ; Taurolithocholic acid 3-sulfate'	C03642 ; HMDB02580	DB01803; DB00122; DB04401	8	-190.258	0.51406	0.380794
NFKB2	CSK	'Choline'	C00114	DB01803; DB00122; DB04401	6	-183.436	0.498821	0.343948
NFKB2	STK10	'Choline'	C00114	DB01803; DB00122; DB04401	7	-182.209	0.484322	0.405251
NFKB2	STK10	'Demethylated antipyrine ; demethylated antipyrine'	HMDB06240 ; C13008	DB01803; DB00122; DB04401	9	-201.237	0.452117	0.388148
NFKB2	STK10	'PHderiv_2-Hydroxy-3-oxosuccinate; Oxaloglycolate'	C03459	DB01803; DB00122; DB04401	8	-184.673	0.448301	0.331996
NFKB2	CDK2	'Nordazepam'	C07486	DB01803; DB00122; DB04401	9	-206.045	0.444603	0.377343
NFKB2	STK10	'Lipoic acid ; lipoate'	HMDB01451 ; C16241	DB01803; DB00122; DB04401	9	-178.969	0.443962	0.377395
NFKB2	RPS6KA3	'Nordazepam'	C07486	DB01803; DB00122; DB04401	9	-205.924	0.443203	0.378458
NFKB2	PGK1	'Lipoic acid ; lipoate'	HMDB01451 ; C16241	DB01803; DB00122; DB04401	7	-178.331	0.435655	0.362057
NFKB2	YES1	'Isopyridoxal ; Pyridoxal'	HMDB04290 ; C00250	DB01803; DB00122; DB04401	9	-188.791	0.432481	0.365691
NFKB2	STK10	'Estrone sulfate ; estrone 3-sulfate(1-)'	HMDB01425 ; C02538	DB01803; DB00122; DB04401	9	-199.046	0.425974	0.360446
NFKB2	STK10	'3-alpha-hydroxy-5-alpha-androstane-17-one 3-D-glucuronide ; 3alpha-hydroxy-5beta-androstan-17-one 3-glucosiduronic acid ; 5-alpha-Dihydrotestosterone glucuronide ; 5alpha-Dihydrotestosterone glucuronide ; Androsterone glucuronide ; Etiocholanolone glucuronide ; androsterone 3-glucosiduronic acid'	HMDB10365 ; C11136 ; HMDB06203 ; C03033 ; HMDB02829 ; HMDB04484 ; C11135	DB01803; DB00122; DB04401	8	-204.33	0.424398	0.334969
NFKB2	STK10	[]	[]	[]	2	-222.185	0.284727	0.242777
NFKB2	PKN2	[]	[]	[]	3	-221.145	0.270546	0.228382
NFKB2	YES1	[]	[]	[]	3	-220.243	0.258027	0.219084
NPM1	LCK	'5,10-Methylene-THF ; 5,10-Methylenetetrahydrofolate ; 5-Methyldihydrofolic acid'	HMDB01533 ; C00143 ; HMDB06486	DB01803; DB00122; DB04401	6	-195.446	0.447936	0.242105
NPM1	CAD	'(2S)-1-hydroxy-3-oxooctadecan-2-aminium ; 3-Dehydrosphinganine ; Palmitoylethanolamide ; Sphingosine ; sphingosine(1+)'	C02934 ; HMDB01480 ; HMDB02100 ; HMDB00252 ; C00319	DB01803; DB00122; DB04401	8	-183.194	0.42944	0.270326
NPM1	BCKDK	'Quinolinic acid ; quinolinate(2-)'	HMDB00232 ; C03722	DB01803; DB00122; DB04401	7	-187.804	0.419894	0.236794
NPM1	CAD	'Formyl-5-hydroxykynurenamine ; L-Kynurenine ; L-kynurenine'	C05647 ; HMDB00684 ; C00328	DB01803; DB00122; DB04401	9	-228.928	0.393504	0.26639
NPM1	CAD	'HMDB01186 ; N(1)-acetylsperminium(3+)'	HMDB01186 ; C02567	DB01803; DB00122; DB04401	8	-195.963	0.387067	0.244844
NPM1	VRK1	'Quinolinic acid ; quinolinate(2-)'	HMDB00232 ; C03722	DB01803; DB00122; DB04401	9	-185.287	0.386517	0.261082
NPM1	BCKDK	'Choline'	C00114	DB01803; DB00122; DB04401	9	-174.691	0.385796	0.268049
NPM1	LCK	'(2S)-1-hydroxy-3-oxooctadecan-2-aminium ; 3-Dehydrosphinganine ; Palmitoylethanolamide ; Sphingosine ; sphingosine(1+)'	C02934 ; HMDB01480 ; HMDB02100 ; HMDB00252 ; C00319	DB01803; DB00122; DB04401	9	-179.862	0.384544	0.251079
NPM1	CAD	'5,6,7,8-tetrahydrobiopterin ; Sapropterin ; Tetrahydrobiopterin'	C00272 ; HMDB00787 ; HMDB00027	DB01803; DB00122; DB04401	9	-195.396	0.379625	0.249321
NPM1	VRK1	'Choline'	C00114	DB01803; DB00122; DB04401	8	-174.193	0.378638	0.240964
NPM1	CDK6	'ADP alpha-D-glucoside(2-) ; ADP-Mannose ; ADP-glucose ; ADPmannose ; GDP-D-Rhamnose ; GDP-L-fucose ; GDP-L-fucose(2-)'	C00498 ; HMDB06369 ; HMDB06557 ; C06192 ; HMDB01499 ; HMDB01095 ; C00325	DB01803; DB00122; DB04401	9	-222.085	0.377157	0.247755
NPM1	[]	'5,10-Methylene-THF ; 5,10-Methylenetetrahydrofolate ; 5-Methyldihydrofolic acid'	HMDB01533 ; C00143 ; HMDB06486	DB01803; DB00122; DB04401	5	-185.167	0.279039	0.121534
PA2G4	MAP2K3	'2-Arachidonoylglycerol ; 2-Arachidonylglycerol ; MG(0:0/20:4(8Z,11Z,14Z,17Z)/0:0) ; MG(20:4(5Z,8Z,11Z,14Z)/0:0/0:0) ; MG(20:4(8Z,11Z,14Z,17Z)/0:0/0:0)'	C13856 ; HMDB04666 ; HMDB11549 ; HMDB11578 ; HMDB11579	DB00138; DB03589; DB03590; DB04072	6	-201.9	0.575898	0.295982
PA2G4	CDK2	'2-Arachidonoylglycerol ; 2-Arachidonylglycerol ; MG(0:0/20:4(8Z,11Z,14Z,17Z)/0:0) ; MG(20:4(5Z,8Z,11Z,14Z)/0:0/0:0) ; MG(20:4(8Z,11Z,14Z,17Z)/0:0/0:0)'	C13856 ; HMDB04666 ; HMDB11549 ; HMDB11578 ; HMDB11579	DB00138; DB03589; DB03590; DB04072	7	-197.975	0.537243	0.289454
PA2G4	AXL	'2-Arachidonoylglycerol ; 2-Arachidonylglycerol ; MG(0:0/20:4(8Z,11Z,14Z,17Z)/0:0) ; MG(20:4(5Z,8Z,11Z,14Z)/0:0/0:0) ; MG(20:4(8Z,11Z,14Z,17Z)/0:0/0:0)'	C13856 ; HMDB04666 ; HMDB11549 ; HMDB11578 ; HMDB11579	DB00138; DB03589; DB03590; DB04072	9	-196.858	0.525616	0.430833
PA2G4	CAD	'2-Arachidonoylglycerol ; 2-Arachidonylglycerol ; MG(0:0/20:4(8Z,11Z,14Z,17Z)/0:0) ; MG(20:4(5Z,8Z,11Z,14Z)/0:0/0:0) ; MG(20:4(8Z,11Z,14Z,17Z)/0:0/0:0)'	C13856 ; HMDB04666 ; HMDB11549 ; HMDB11578 ; HMDB11579	DB00138; DB03589; DB03590; DB04072	9	-195.865	0.515027	0.42175
PA2G4	EPHA2	'2-Arachidonoylglycerol ; 2-Arachidonylglycerol ; MG(0:0/20:4(8Z,11Z,14Z,17Z)/0:0) ; MG(20:4(5Z,8Z,11Z,14Z)/0:0/0:0) ; MG(20:4(8Z,11Z,14Z,17Z)/0:0/0:0)'	C13856 ; HMDB04666 ; HMDB11549 ; HMDB11578 ; HMDB11579	DB00138; DB03589; DB03590; DB04072	9	-195.372	0.509687	0.42123
PA2G4	ROCK2	'2-Arachidonoylglycerol ; 2-Arachidonylglycerol ; MG(0:0/20:4(8Z,11Z,14Z,17Z)/0:0) ; MG(20:4(5Z,8Z,11Z,14Z)/0:0/0:0) ; MG(20:4(8Z,11Z,14Z,17Z)/0:0/0:0)'	C13856 ; HMDB04666 ; HMDB11549 ; HMDB11578 ; HMDB11579	DB00138; DB03589; DB03590; DB04072	9	-193.965	0.494111	0.408847
PA2G4	PKN2	'2-Arachidonoylglycerol ; 2-Arachidonylglycerol ; MG(0:0/20:4(8Z,11Z,14Z,17Z)/0:0) ; MG(20:4(5Z,8Z,11Z,14Z)/0:0/0:0) ; MG(20:4(8Z,11Z,14Z,17Z)/0:0/0:0)'	C13856 ; HMDB04666 ; HMDB11549 ; HMDB11578 ; HMDB11579	DB00138; DB03589; DB03590; DB04072	6	-193.87	0.49305	0.342972
PA2G4	OXSR1	'2-Arachidonoylglycerol ; 2-Arachidonylglycerol ; MG(0:0/20:4(8Z,11Z,14Z,17Z)/0:0) ; MG(20:4(5Z,8Z,11Z,14Z)/0:0/0:0) ; MG(20:4(8Z,11Z,14Z,17Z)/0:0/0:0)'	C13856 ; HMDB04666 ; HMDB11549 ; HMDB11578 ; HMDB11579	DB00138; DB03589; DB03590; DB04072	9	-192.307	0.475129	0.392158
PA2G4	NME2	'2-Arachidonoylglycerol ; 2-Arachidonylglycerol ; MG(0:0/20:4(8Z,11Z,14Z,17Z)/0:0) ; MG(20:4(5Z,8Z,11Z,14Z)/0:0/0:0) ; MG(20:4(8Z,11Z,14Z,17Z)/0:0/0:0)'	C13856 ; HMDB04666 ; HMDB11549 ; HMDB11578 ; HMDB11579	DB00138; DB03589; DB03590; DB04072	9	-192.186	0.473717	0.392806
PA2G4	LCK	'2-Arachidonoylglycerol ; 2-Arachidonylglycerol ; MG(0:0/20:4(8Z,11Z,14Z,17Z)/0:0) ; MG(20:4(5Z,8Z,11Z,14Z)/0:0/0:0) ; MG(20:4(8Z,11Z,14Z,17Z)/0:0/0:0)'	C13856 ; HMDB04666 ; HMDB11549 ; HMDB11578 ; HMDB11579	DB00138; DB03589; DB03590; DB04072	9	-191.614	0.466987	0.385015
PA2G4	[]	'2-Arachidonoylglycerol ; 2-Arachidonylglycerol ; MG(0:0/20:4(8Z,11Z,14Z,17Z)/0:0) ; MG(20:4(5Z,8Z,11Z,14Z)/0:0/0:0) ; MG(20:4(8Z,11Z,14Z,17Z)/0:0/0:0)'	C13856 ; HMDB04666 ; HMDB11549 ; HMDB11578 ; HMDB11579	DB00138; DB03589; DB03590; DB04072	5	-193.578	0.46656	0.21508
PA2G4	STK10	'PHderiv_2-Hydroxy-3-oxosuccinate; Oxaloglycolate'	C03459	DB00138; DB03589; DB03590; DB04072	8	-185.732	0.461419	0.361059
PA2G4	BLVRA	'2-Arachidonoylglycerol ; 2-Arachidonylglycerol ; MG(0:0/20:4(8Z,11Z,14Z,17Z)/0:0) ; MG(20:4(5Z,8Z,11Z,14Z)/0:0/0:0) ; MG(20:4(8Z,11Z,14Z,17Z)/0:0/0:0)'	C13856 ; HMDB04666 ; HMDB11549 ; HMDB11578 ; HMDB11579	DB00138; DB03589; DB03590; DB04072	9	-191.127	0.461189	0.380597
PA2G4	TTK	'2-Arachidonoylglycerol ; 2-Arachidonylglycerol ; MG(0:0/20:4(8Z,11Z,14Z,17Z)/0:0) ; MG(20:4(5Z,8Z,11Z,14Z)/0:0/0:0) ; MG(20:4(8Z,11Z,14Z,17Z)/0:0/0:0)'	C13856 ; HMDB04666 ; HMDB11549 ; HMDB11578 ; HMDB11579	DB00138; DB03589; DB03590; DB04072	9	-190.835	0.457673	0.374692
PA2G4	NME1	'2-Arachidonoylglycerol ; 2-Arachidonylglycerol ; MG(0:0/20:4(8Z,11Z,14Z,17Z)/0:0) ; MG(20:4(5Z,8Z,11Z,14Z)/0:0/0:0) ; MG(20:4(8Z,11Z,14Z,17Z)/0:0/0:0)'	C13856 ; HMDB04666 ; HMDB11549 ; HMDB11578 ; HMDB11579	DB00138; DB03589; DB03590; DB04072	9	-190.719	0.456281	0.379428
PA2G4	RPS6KA3	'2-Arachidonoylglycerol ; 2-Arachidonylglycerol ; MG(0:0/20:4(8Z,11Z,14Z,17Z)/0:0) ; MG(20:4(5Z,8Z,11Z,14Z)/0:0/0:0) ; MG(20:4(8Z,11Z,14Z,17Z)/0:0/0:0)'	C13856 ; HMDB04666 ; HMDB11549 ; HMDB11578 ; HMDB11579	DB00138; DB03589; DB03590; DB04072	9	-190.719	0.456281	0.372759
PA2G4	PKN2	'PHderiv_2-Hydroxy-3-oxosuccinate; Oxaloglycolate'	C03459	DB00138; DB03589; DB03590; DB04072	8	-185.181	0.454631	0.35774
PA2G4	CSNK2B	'PHderiv_2-Hydroxy-3-oxosuccinate; Oxaloglycolate'	C03459	DB00138; DB03589; DB03590; DB04072	9	-185.095	0.453567	0.372425
PA2G4	ILK	'(2S,3R)-3-hydroxybutane-1,2,3-tricarboxylate ; 2-Methylcitric acid ; 2-methylcitrate(3-) ; Homocitric acid ; Methylisocitric acid'	C04593 ; HMDB00379 ; ; HMDB03518 ; HMDB06471	DB00138; DB03589; DB03590; DB04072	6	-178.612	0.43933	0.291872
PA2G4	ERBB2	'Estrone sulfate ; estrone 3-sulfate(1-)'	HMDB01425 ; C02538	DB00138; DB03589; DB03590; DB04072	9	-200.108	0.438806	0.353131
PA2G4	ERBB2	'PHderiv_Oxomalonate; Oxomalonic acid; Ketomalonic acid; Mesoxalic acid'	C00830	DB00138; DB03589; DB03590; DB04072	8	-200.064	0.438282	0.283589
PA2G4	PAK2	'2-Arachidonoylglycerol ; 2-Arachidonylglycerol ; MG(0:0/20:4(8Z,11Z,14Z,17Z)/0:0) ; MG(20:4(5Z,8Z,11Z,14Z)/0:0/0:0) ; MG(20:4(8Z,11Z,14Z,17Z)/0:0/0:0)'	C13856 ; HMDB04666 ; HMDB11549 ; HMDB11578 ; HMDB11579	DB00138; DB03589; DB03590; DB04072	9	-189.179	0.437343	0.355496
PA2G4	NME1	'3a-Hydroxy-5b-pregnane-20-one ; Alloepipregnanolone ; Allopregnanolone ; Epimetendiol ; Epipregnanolone ; allopregnanolone'	HMDB06759 ; HMDB01455 ; HMDB01449 ; HMDB06012 ; HMDB01471 ; C13712	DB00138; DB03589; DB03590; DB04072	8	-232.464	0.432645	0.295478
PA2G4	ERBB2	'Scopolamine ; cocaine(1+)'	HMDB03573 ; C01416	DB00138; DB03589; DB03590; DB04072	8	-215.609	0.428878	0.34238
PA2G4	BLVRA	'PHderiv_Oxomalonate; Oxomalonic acid; Ketomalonic acid; Mesoxalic acid'	C00830	DB00138; DB03589; DB03590; DB04072	6	-198.298	0.416768	0.297202
PA2G4	ERBB2	'HMDB01186 ; N(1)-acetylsperminium(3+)'	HMDB01186 ; C02567	DB00138; DB03589; DB03590; DB04072	8	-197.843	0.411097	0.29326
PA2G4	EPHA2	'PHderiv_2-Hydroxy-3-oxosuccinate; Oxaloglycolate'	C03459	DB00138; DB03589; DB03590; DB04072	8	-181.797	0.41103	0.322397
PA2G4	ZAP70	'L-Cystine ; L-cystine'	HMDB00192 ; C00491	DB00138; DB03589; DB03590; DB04072	9	-181.219	0.403241	0.33743
PA2G4	TGM2	'Quinolinic acid ; quinolinate(2-)'	HMDB00232 ; C03722	DB00138; DB03589; DB03590; DB04072	9	-186.31	0.400306	0.299565
PA2G4	GTF2F1	'Thyrotropin releasing hormone ; Thyrotropin-releasing factor'	C03958 ; HMDB05763	DB00138; DB03589; DB03590; DB04072	6	-196.917	0.399378	0.302006
PA2G4	CSNK1A1	'Quinolinic acid ; quinolinate(2-)'	HMDB00232 ; C03722	DB00138; DB03589; DB03590; DB04072	9	-185.769	0.393051	0.300314
PA2G4	PBK	'PHderiv_2-Hydroxy-3-oxosuccinate; Oxaloglycolate'	C03459	DB00138; DB03589; DB03590; DB04072	9	-180.379	0.391735	0.316263
PA2G4	CDK6	'Quinolinic acid ; quinolinate(2-)'	HMDB00232 ; C03722	DB00138; DB03589; DB03590; DB04072	9	-185.609	0.390892	0.290531
PA2G4	ERBB2	'PHderiv_2-Oxosuccinamate; 2-Oxosuccinamic acid; gamma-Aminooxaloacetate; Oxaloacetamide'	C02362	DB00138; DB03589; DB03590; DB04072	9	-217.439	0.386477	0.319712
PA2G4	STK24	'PHderiv_2-Hydroxy-3-oxosuccinate; Oxaloglycolate'	C03459	DB00138; DB03589; DB03590; DB04072	8	-179.967	0.386021	0.3038
PA2G4	CSNK2B	'Quinolinic acid ; quinolinate(2-)'	HMDB00232 ; C03722	DB00138; DB03589; DB03590; DB04072	9	-185.093	0.383868	0.287918
PA2G4	NME1	[]	[]	[]	2	-216.931	0.21018	0.172642
PARP1	FES	'Bicarbonate ; Hydrogen carbonate'	C00288 ; HMDB00595	DB02129; DB02156; DB02448; DB02522; DB03166; DB03589; DB03796; DB03937; DB04072; DB08231; DB00770; DB00917	9	-212.463	0.455248	0.389212
PARP1	VRK1	'Bicarbonate ; Hydrogen carbonate'	C00288 ; HMDB00595	DB02129; DB02156; DB02448; DB02522; DB03166; DB03589; DB03796; DB03937; DB04072; DB08231; DB00770; DB00917	9	-212.086	0.45104	0.385393
PARP1	FES	'3-Methoxytyramine ; 4-Methoxytyramine ; Phenylephrine ; p-Synephrine'	C05587 ; HMDB12162 ; HMDB02182 ; HMDB04826	DB02129; DB02156; DB02448; DB02522; DB03166; DB03589; DB03796; DB03937; DB04072; DB08231; DB00770; DB00917	6	-188.003	0.422453	0.352658
PARP1	HSPA5	'Bicarbonate ; Hydrogen carbonate'	C00288 ; HMDB00595	DB02129; DB02156; DB02448; DB02522; DB03166; DB03589; DB03796; DB03937; DB04072; DB08231; DB00770; DB00917	9	-208.802	0.412986	0.357728
PARP1	FES	'Acetone ; Propanal ; acetone'	HMDB01659 ; HMDB03366 ; C00207	DB02129; DB02156; DB02448; DB02522; DB03166; DB03589; DB03796; DB03937; DB04072; DB08231; DB00770; DB00917	9	-197.905	0.41187	0.357136
PARP1	FES	'(2S,3R)-3-hydroxybutane-1,2,3-tricarboxylate ; 2-Methylcitric acid ; 2-methylcitrate(3-) ; Homocitric acid ; Methylisocitric acid'	C04593 ; HMDB00379 ; ; HMDB03518 ; HMDB06471	DB02129; DB02156; DB02448; DB02522; DB03166; DB03589; DB03796; DB03937; DB04072; DB08231; DB00770; DB00917	6	-176.481	0.410833	0.357628
PARP1	FES	'Kynurenic acid ; kynurenate'	HMDB00715 ; C01717	DB02129; DB02156; DB02448; DB02522; DB03166; DB03589; DB03796; DB03937; DB04072; DB08231; DB00770; DB00917	9	-224.778	0.408592	0.350913
PARP1	PLK1	'Bicarbonate ; Hydrogen carbonate'	C00288 ; HMDB00595	DB02129; DB02156; DB02448; DB02522; DB03166; DB03589; DB03796; DB03937; DB04072; DB08231; DB00770; DB00917	9	-208.232	0.40612	0.352279
PARP1	PRPF4B	'Bicarbonate ; Hydrogen carbonate'	C00288 ; HMDB00595	DB02129; DB02156; DB02448; DB02522; DB03166; DB03589; DB03796; DB03937; DB04072; DB08231; DB00770; DB00917	9	-208.145	0.405069	0.348245
PARP1	BLVRA	'Bicarbonate ; Hydrogen carbonate'	C00288 ; HMDB00595	DB02129; DB02156; DB02448; DB02522; DB03166; DB03589; DB03796; DB03937; DB04072; DB08231; DB00770; DB00917	8	-207.863	0.401627	0.281682
PARP1	WNK1	'Bicarbonate ; Hydrogen carbonate'	C00288 ; HMDB00595	DB02129; DB02156; DB02448; DB02522; DB03166; DB03589; DB03796; DB03937; DB04072; DB08231; DB00770; DB00917	9	-207.86	0.401599	0.343061
PARP1	PAK2	'Bicarbonate ; Hydrogen carbonate'	C00288 ; HMDB00595	DB02129; DB02156; DB02448; DB02522; DB03166; DB03589; DB03796; DB03937; DB04072; DB08231; DB00770; DB00917	9	-207.636	0.398854	0.345585
PARP1	LCK	'Bicarbonate ; Hydrogen carbonate'	C00288 ; HMDB00595	DB02129; DB02156; DB02448; DB02522; DB03166; DB03589; DB03796; DB03937; DB04072; DB08231; DB00770; DB00917	9	-207.081	0.392006	0.336213
PARP1	VRK1	'4a-Hydroxytetrahydrobiopterin ; 4a-hydroxytetrahydrobiopterin ; Tetrahydroneopterin'	HMDB02281 ; C15522 ; HMDB00942	DB02129; DB02156; DB02448; DB02522; DB03166; DB03589; DB03796; DB03937; DB04072; DB08231; DB00770; DB00917	9	-228.248	0.385671	0.33057
PARP1	FES	'Galactosylsphingosine ; Glucosylsphingosine ; psychosine(1+)'	HMDB00648 ; HMDB00596 ; C01747	DB02129; DB02156; DB02448; DB02522; DB03166; DB03589; DB03796; DB03937; DB04072; DB08231; DB00770; DB00917	9	-174.625	0.384845	0.326114
PARP1	ROCK2	'Bicarbonate ; Hydrogen carbonate'	C00288 ; HMDB00595	DB02129; DB02156; DB02448; DB02522; DB03166; DB03589; DB03796; DB03937; DB04072; DB08231; DB00770; DB00917	9	-206.456	0.384196	0.328109
PARP1	COL4A3BP	'Bicarbonate ; Hydrogen carbonate'	C00288 ; HMDB00595	DB02129; DB02156; DB02448; DB02522; DB03166; DB03589; DB03796; DB03937; DB04072; DB08231; DB00770; DB00917	9	-206.08	0.379458	0.326575
PARP1	EPHB2	'Bicarbonate ; Hydrogen carbonate'	C00288 ; HMDB00595	DB02129; DB02156; DB02448; DB02522; DB03166; DB03589; DB03796; DB03937; DB04072; DB08231; DB00770; DB00917	9	-205.989	0.378304	0.324549
PARP1	BLVRA	'4-nitrophenyl phosphate(2-)'	C03360	DB02129; DB02156; DB02448; DB02522; DB03166; DB03589; DB03796; DB03937; DB04072; DB08231; DB00770; DB00917	7	-216.651	0.376929	0.308405
PARP1	CDK2	'Bicarbonate ; Hydrogen carbonate'	C00288 ; HMDB00595	DB02129; DB02156; DB02448; DB02522; DB03166; DB03589; DB03796; DB03937; DB04072; DB08231; DB00770; DB00917	9	-205.831	0.37629	0.324349
PARP1	CSNK2B	'Bicarbonate ; Hydrogen carbonate'	C00288 ; HMDB00595	DB02129; DB02156; DB02448; DB02522; DB03166; DB03589; DB03796; DB03937; DB04072; DB08231; DB00770; DB00917	9	-205.538	0.372556	0.321303
PARP1	PKM	'Bicarbonate ; Hydrogen carbonate'	C00288 ; HMDB00595	DB02129; DB02156; DB02448; DB02522; DB03166; DB03589; DB03796; DB03937; DB04072; DB08231; DB00770; DB00917	9	-205.51	0.372199	0.318821
PARP1	FES	'1-Deoxy-D-xylulose 5-phosphate ; 2-Deoxy-D-ribose 1-phosphate ; 2-deoxy-D-ribose 5-phosphate(2-) ; Deoxyribose 1-phosphate ; Deoxyribose 5-phosphate'	HMDB01213 ; C00672 ; C00673 ; HMDB01351 ; HMDB01031	DB02129; DB02156; DB02448; DB02522; DB03166; DB03589; DB03796; DB03937; DB04072; DB08231; DB00770; DB00917	6	-178.788	0.369347	0.315921
PARP1	FES	'2,6,10-Trimethylundecanoic acid ; Myristic acid ; tetradecanoate (n-C14:0)'	HMDB02221 ; HMDB00806 ; C06424	DB02129; DB02156; DB02448; DB02522; DB03166; DB03589; DB03796; DB03937; DB04072; DB08231; DB00770; DB00917	9	-173.539	0.36912	0.315331
PARP1	EPHA2	'Bicarbonate ; Hydrogen carbonate'	C00288 ; HMDB00595	DB02129; DB02156; DB02448; DB02522; DB03166; DB03589; DB03796; DB03937; DB04072; DB08231; DB00770; DB00917	9	-205.127	0.367266	0.321279
PARP1	MAPK14	'Bicarbonate ; Hydrogen carbonate'	C00288 ; HMDB00595	DB02129; DB02156; DB02448; DB02522; DB03166; DB03589; DB03796; DB03937; DB04072; DB08231; DB00770; DB00917	9	-205.117	0.367139	0.314622
PARP1	PTK2	'Bicarbonate ; Hydrogen carbonate'	C00288 ; HMDB00595	DB02129; DB02156; DB02448; DB02522; DB03166; DB03589; DB03796; DB03937; DB04072; DB08231; DB00770; DB00917	9	-205.063	0.366445	0.314268
PARP1	GTF2F1	'Bicarbonate ; Hydrogen carbonate'	C00288 ; HMDB00595	DB02129; DB02156; DB02448; DB02522; DB03166; DB03589; DB03796; DB03937; DB04072; DB08231; DB00770; DB00917	9	-204.885	0.364138	0.312931
PARP1	FES	'PHderiv_Oxomalonate; Oxomalonic acid; Ketomalonic acid; Mesoxalic acid'	C00830	DB02129; DB02156; DB02448; DB02522; DB03166; DB03589; DB03796; DB03937; DB04072; DB08231; DB00770; DB00917	9	-194.164	0.363141	0.308822
PARP1	FES	'2-Keto-3-deoxy-6-phosphogluconic acid ; 6-Phosphonoglucono-D-lactone ; 6-phospho-D-glucono-1,5-lactone'	HMDB01376 ; HMDB01127 ; C01236	DB02129; DB02156; DB02448; DB02522; DB03166; DB03589; DB03796; DB03937; DB04072; DB08231; DB00770; DB00917	6	-199.436	0.362611	0.310456
PARP1	CSNK1A1	'2-Aminobenzoic acid ; 3-Pyridylacetic acid ; anthranilate ; m-Aminobenzoic acid ; p-Aminobenzoic acid'	HMDB01123 ; HMDB01538 ; C00108 ; HMDB01891 ; HMDB01392	DB02129; DB02156; DB02448; DB02522; DB03166; DB03589; DB03796; DB03937; DB04072; DB08231; DB00770; DB00917	9	-188.533	0.358415	0.305501
PARP1	CSNK1A1	'CMP-N-acetyl-beta-neuraminate(2-) ; Cytidine monophosphate N-acetylneuraminic acid'	C00128 ; HMDB01176	DB02129; DB02156; DB02448; DB02522; DB03166; DB03589; DB03796; DB03937; DB04072; DB08231; DB00770; DB00917	9	-225.897	0.357802	0.306648
PARP1	SRC	'PHderiv_3-Sulfopyruvate; 3-Sulfopyruvic acid'	C05528	DB02129; DB02156; DB02448; DB02522; DB03166; DB03589; DB03796; DB03937; DB04072; DB08231; DB00770; DB00917	9	-188.462	0.35742	0.309076
PARP1	NEK9	'Bicarbonate ; Hydrogen carbonate'	C00288 ; HMDB00595	DB02129; DB02156; DB02448; DB02522; DB03166; DB03589; DB03796; DB03937; DB04072; DB08231; DB00770; DB00917	9	-204.311	0.356638	0.307405
PARP1	MAP2K1	'Bicarbonate ; Hydrogen carbonate'	C00288 ; HMDB00595	DB02129; DB02156; DB02448; DB02522; DB03166; DB03589; DB03796; DB03937; DB04072; DB08231; DB00770; DB00917	9	-204.296	0.356446	0.307771
PARP1	CDK1	'Bicarbonate ; Hydrogen carbonate'	C00288 ; HMDB00595	DB02129; DB02156; DB02448; DB02522; DB03166; DB03589; DB03796; DB03937; DB04072; DB08231; DB00770; DB00917	9	-204.269	0.356092	0.302279
PARP1	FES	'Acetylglycine ; L-2-Amino-3-oxobutanoic acid ; L-2-amino-3-oxobutanoic acid ; L-Aspartate-semialdehyde'	HMDB00532 ; HMDB06454 ; C03508 ; HMDB12249	DB02129; DB02156; DB02448; DB02522; DB03166; DB03589; DB03796; DB03937; DB04072; DB08231; DB00770; DB00917	9	-225.736	0.355845	0.305654
PARP1	VRK1	'3,5-Diiodo-L-tyrosine ; 3,5-diiodo-L-tyrosine'	HMDB03474 ; C01060	DB02129; DB02156; DB02448; DB02522; DB03166; DB03589; DB03796; DB03937; DB04072; DB08231; DB00770; DB00917	9	-193.573	0.35508	0.308628
PARP1	PKN2	'Bicarbonate ; Hydrogen carbonate'	C00288 ; HMDB00595	DB02129; DB02156; DB02448; DB02522; DB03166; DB03589; DB03796; DB03937; DB04072; DB08231; DB00770; DB00917	9	-204.139	0.354376	0.309758
PARP1	CDK6	'Bicarbonate ; Hydrogen carbonate'	C00288 ; HMDB00595	DB02129; DB02156; DB02448; DB02522; DB03166; DB03589; DB03796; DB03937; DB04072; DB08231; DB00770; DB00917	9	-204.027	0.352908	0.304709
PARP1	PKN2	'Galactosylsphingosine ; Glucosylsphingosine ; psychosine(1+)'	HMDB00648 ; HMDB00596 ; C01747	DB02129; DB02156; DB02448; DB02522; DB03166; DB03589; DB03796; DB03937; DB04072; DB08231; DB00770; DB00917	7	-172.275	0.350296	0.301264
PARP1	ILK	'Bicarbonate ; Hydrogen carbonate'	C00288 ; HMDB00595	DB02129; DB02156; DB02448; DB02522; DB03166; DB03589; DB03796; DB03937; DB04072; DB08231; DB00770; DB00917	9	-203.773	0.349539	0.299814
PARP1	RPS6KA3	'Bicarbonate ; Hydrogen carbonate'	C00288 ; HMDB00595	DB02129; DB02156; DB02448; DB02522; DB03166; DB03589; DB03796; DB03937; DB04072; DB08231; DB00770; DB00917	9	-203.746	0.349187	0.298405
PARP1	SRPK2	'Acetone ; Propanal ; acetone'	HMDB01659 ; HMDB03366 ; C00207	DB02129; DB02156; DB02448; DB02522; DB03166; DB03589; DB03796; DB03937; DB04072; DB08231; DB00770; DB00917	9	-193.088	0.348397	0.302303
PARP1	PRKDC	'Bicarbonate ; Hydrogen carbonate'	C00288 ; HMDB00595	DB02129; DB02156; DB02448; DB02522; DB03166; DB03589; DB03796; DB03937; DB04072; DB08231; DB00770; DB00917	9	-203.676	0.348254	0.297602
PARP1	CSNK2A1	'Bicarbonate ; Hydrogen carbonate'	C00288 ; HMDB00595	DB02129; DB02156; DB02448; DB02522; DB03166; DB03589; DB03796; DB03937; DB04072; DB08231; DB00770; DB00917	9	-203.676	0.348246	0.297921
PARP1	VRK1	'(2S,3R)-3-hydroxybutane-1,2,3-tricarboxylate ; 2-Methylcitric acid ; 2-methylcitrate(3-) ; Homocitric acid ; Methylisocitric acid'	C04593 ; HMDB00379 ; ; HMDB03518 ; HMDB06471	DB02129; DB02156; DB02448; DB02522; DB03166; DB03589; DB03796; DB03937; DB04072; DB08231; DB00770; DB00917	6	-172.097	0.347603	0.30026
PARP1	MERTK	'Bicarbonate ; Hydrogen carbonate'	C00288 ; HMDB00595	DB02129; DB02156; DB02448; DB02522; DB03166; DB03589; DB03796; DB03937; DB04072; DB08231; DB00770; DB00917	9	-203.618	0.347482	0.297346
PARP1	CSNK1A1	'Bicarbonate ; Hydrogen carbonate'	C00288 ; HMDB00595	DB02129; DB02156; DB02448; DB02522; DB03166; DB03589; DB03796; DB03937; DB04072; DB08231; DB00770; DB00917	9	-203.61	0.347381	0.296692
PARP1	[]	'Bicarbonate ; Hydrogen carbonate'	C00288 ; HMDB00595	DB02129; DB02156; DB02448; DB02522; DB03166; DB03589; DB03796; DB03937; DB04072; DB08231; DB00770; DB00917	4	-205.599	0.347231	0.188223
PARP1	SRC	'Bicarbonate ; Hydrogen carbonate'	C00288 ; HMDB00595	DB02129; DB02156; DB02448; DB02522; DB03166; DB03589; DB03796; DB03937; DB04072; DB08231; DB00770; DB00917	9	-203.599	0.347231	0.298287
PARP1	OXSR1	'Bicarbonate ; Hydrogen carbonate'	C00288 ; HMDB00595	DB02129; DB02156; DB02448; DB02522; DB03166; DB03589; DB03796; DB03937; DB04072; DB08231; DB00770; DB00917	9	-203.599	0.347231	0.297614
PARP1	MAPK1	'Bicarbonate ; Hydrogen carbonate'	C00288 ; HMDB00595	DB02129; DB02156; DB02448; DB02522; DB03166; DB03589; DB03796; DB03937; DB04072; DB08231; DB00770; DB00917	9	-203.599	0.347231	0.296799
PARP1	YES1	'Bicarbonate ; Hydrogen carbonate'	C00288 ; HMDB00595	DB02129; DB02156; DB02448; DB02522; DB03166; DB03589; DB03796; DB03937; DB04072; DB08231; DB00770; DB00917	9	-203.599	0.347231	0.297629
PARP1	PRKACA	'Bicarbonate ; Hydrogen carbonate'	C00288 ; HMDB00595	DB02129; DB02156; DB02448; DB02522; DB03166; DB03589; DB03796; DB03937; DB04072; DB08231; DB00770; DB00917	9	-203.599	0.347231	0.297378
PARP1	PBK	'Bicarbonate ; Hydrogen carbonate'	C00288 ; HMDB00595	DB02129; DB02156; DB02448; DB02522; DB03166; DB03589; DB03796; DB03937; DB04072; DB08231; DB00770; DB00917	9	-203.599	0.347231	0.299341
PARP1	NME1	'Bicarbonate ; Hydrogen carbonate'	C00288 ; HMDB00595	DB02129; DB02156; DB02448; DB02522; DB03166; DB03589; DB03796; DB03937; DB04072; DB08231; DB00770; DB00917	9	-203.599	0.347231	0.299794
PARP1	SRPK1	'Bicarbonate ; Hydrogen carbonate'	C00288 ; HMDB00595	DB02129; DB02156; DB02448; DB02522; DB03166; DB03589; DB03796; DB03937; DB04072; DB08231; DB00770; DB00917	9	-203.599	0.347231	0.302796
PARP1	TGM2	'Bicarbonate ; Hydrogen carbonate'	C00288 ; HMDB00595	DB02129; DB02156; DB02448; DB02522; DB03166; DB03589; DB03796; DB03937; DB04072; DB08231; DB00770; DB00917	9	-203.599	0.347231	0.299345
PARP1	CAMK2D	'Bicarbonate ; Hydrogen carbonate'	C00288 ; HMDB00595	DB02129; DB02156; DB02448; DB02522; DB03166; DB03589; DB03796; DB03937; DB04072; DB08231; DB00770; DB00917	9	-203.599	0.347231	0.295757
PARP1	NME2	'Bicarbonate ; Hydrogen carbonate'	C00288 ; HMDB00595	DB02129; DB02156; DB02448; DB02522; DB03166; DB03589; DB03796; DB03937; DB04072; DB08231; DB00770; DB00917	9	-203.599	0.347231	0.297274
PARP1	EIF2AK2	'Bicarbonate ; Hydrogen carbonate'	C00288 ; HMDB00595	DB02129; DB02156; DB02448; DB02522; DB03166; DB03589; DB03796; DB03937; DB04072; DB08231; DB00770; DB00917	9	-203.599	0.347231	0.298038
PARP1	MYLK	'Bicarbonate ; Hydrogen carbonate'	C00288 ; HMDB00595	DB02129; DB02156; DB02448; DB02522; DB03166; DB03589; DB03796; DB03937; DB04072; DB08231; DB00770; DB00917	9	-203.599	0.347231	0.298025
PARP1	AXL	'Bicarbonate ; Hydrogen carbonate'	C00288 ; HMDB00595	DB02129; DB02156; DB02448; DB02522; DB03166; DB03589; DB03796; DB03937; DB04072; DB08231; DB00770; DB00917	9	-203.583	0.347011	0.295932
PARP1	BCKDK	'Lipoic acid ; lipoate'	HMDB01451 ; C16241	DB02129; DB02156; DB02448; DB02522; DB03166; DB03589; DB03796; DB03937; DB04072; DB08231; DB00770; DB00917	8	-172.002	0.346155	0.290043
PARP1	FES	'Uracil ; uracil'	HMDB00300 ; C00106	DB02129; DB02156; DB02448; DB02522; DB03166; DB03589; DB03796; DB03937; DB04072; DB08231; DB00770; DB00917	9	-224.938	0.346077	0.295653
PARP1	MAP2K2	'(S)-dihydroorotate'	C00337	DB02129; DB02156; DB02448; DB02522; DB03166; DB03589; DB03796; DB03937; DB04072; DB08231; DB00770; DB00917	9	-208.768	0.345139	0.300495
PARP1	COL4A3BP	'4a-Hydroxytetrahydrobiopterin ; 4a-hydroxytetrahydrobiopterin ; Tetrahydroneopterin'	HMDB02281 ; C15522 ; HMDB00942	DB02129; DB02156; DB02448; DB02522; DB03166; DB03589; DB03796; DB03937; DB04072; DB08231; DB00770; DB00917	9	-224.839	0.344856	0.294664
PARP1	VRK1	'Galactosylsphingosine ; Glucosylsphingosine ; psychosine(1+)'	HMDB00648 ; HMDB00596 ; C01747	DB02129; DB02156; DB02448; DB02522; DB03166; DB03589; DB03796; DB03937; DB04072; DB08231; DB00770; DB00917	9	-171.829	0.343519	0.288559
PARP1	FES	'HMDB03357 ; N(2)-acetyl-L-ornithine'	HMDB03357 ; C00437	DB02129; DB02156; DB02448; DB02522; DB03166; DB03589; DB03796; DB03937; DB04072; DB08231; DB00770; DB00917	9	-197.994	0.343174	0.295698
PARP1	FES	'docosanedioicacid'	C19625	DB02129; DB02156; DB02448; DB02522; DB03166; DB03589; DB03796; DB03937; DB04072; DB08231; DB00770; DB00917	9	-208.566	0.342487	0.292895
PARP1	FES	'Xanthurenic acid ; oxoxanthurenate'	C02470 ;	DB02129; DB02156; DB02448; DB02522; DB03166; DB03589; DB03796; DB03937; DB04072; DB08231; DB00770; DB00917	9	-182.166	0.342463	0.297324
PARP1	VRK1	'Acetone ; Propanal ; acetone'	HMDB01659 ; HMDB03366 ; C00207	DB02129; DB02156; DB02448; DB02522; DB03166; DB03589; DB03796; DB03937; DB04072; DB08231; DB00770; DB00917	9	-192.64	0.342155	0.293978
PARP1	FES	'6-pyruvoyl-5,6,7,8-tetrahydropterin ; Biopterin ; D-Biopterin ; Dyspropterin ; Orinapterin ; Primapterin ; Sepiapterin'	C03684 ; HMDB00468 ; HMDB00633 ; HMDB01195 ; HMDB00817 ; HMDB02263 ; HMDB00238	DB02129; DB02156; DB02448; DB02522; DB03166; DB03589; DB03796; DB03937; DB04072; DB08231; DB00770; DB00917	9	-224.536	0.341099	0.292975
PARP1	FES	'(5Z,9E,12S,14Z)-8,11,12-trihydroxyicosa-5,9,14-trienoate ; 11,12,15-THETA ; 11,12,15-TriHETRE ; 11,14,15-THETA ; 11,15-cyclo-8,12,14-trihydroxy-(5Z,9E)-eicosadienoic acid ; 11-Epi-PGF2a ; 11b-PGF2a ; 13,14-Dihydro-15-keto PGF2a ; 20-OH-10,11-dihydro-leukotriene B4 ; 5,9,11-trihydroxyprosta-6E,14Z-dien-1-oate ; 5,9-cyclo-6,8,12-trihydroxy-(10E,14Z)-eicosadienoic acid ; 8-Isoprostaglandin E1 ; 8-I…	; HMDB04684 ; HMDB10170 ; HMDB04694 ; ; HMDB11137 ; HMDB10199 ; HMDB04685 ; ; ; ; HMDB04686 ; HMDB05083 ; HMDB06562 ; HMDB02115 ; C00639 ; HMDB05102 ; HMDB01442 ; HMDB01139 ; HMDB01483 ; HMDB01977 ; HMDB01965 ; C04741 ; C00639 ; ; ;	DB02129; DB02156; DB02448; DB02522; DB03166; DB03589; DB03796; DB03937; DB04072; DB08231; DB00770; DB00917	9	-197.786	0.340331	0.290662
PARP1	[]	'HMDB00230 ; HMDB00773 ; N-acetylneuraminate'	HMDB00230 ; HMDB00773 ; C19910	DB02129; DB02156; DB02448; DB02522; DB03166; DB03589; DB03796; DB03937; DB04072; DB08231; DB00770; DB00917	4	-221.153	0.270655	0.212247
PARP1	[]	'4a-Hydroxytetrahydrobiopterin ; 4a-hydroxytetrahydrobiopterin ; Tetrahydroneopterin'	HMDB02281 ; C15522 ; HMDB00942	DB02129; DB02156; DB02448; DB02522; DB03166; DB03589; DB03796; DB03937; DB04072; DB08231; DB00770; DB00917	4	-219.205	0.243347	0.171062
PARP1	PGK1	[]	[]	[]	2	-218.401	0.231786	0.196724
PAWR	PRPF4B	'Galactosylsphingosine ; Glucosylsphingosine ; psychosine(1+)'	HMDB00648 ; HMDB00596 ; C01747	DB01785; DB02156; DB02334; DB02522; DB03310; DB03544; DB03589; DB03661; DB04072; DB04370; DB04714	8	-189.063	0.560298	0.371645
PAWR	STK3	'Oxidized glutathione'	C00127	DB01785; DB02156; DB02334; DB02522; DB03310; DB03544; DB03589; DB03661; DB04072; DB04370; DB04714	9	-194.354	0.557259	0.432576
PAWR	BCKDK	'Dimethylallyl diphosphate ; Dimethylallylpyrophosphate ; Isopentenyl diphosphate ; Isopentenyl pyrophosphate'	C00235 ; HMDB01120 ; C00129 ; HMDB01347	DB01785; DB02156; DB02334; DB02522; DB03310; DB03544; DB03589; DB03661; DB04072; DB04370; DB04714	9	-205.123	0.55267	0.423753
PAWR	PRPF4B	'S-Sulfo-L-cysteine'	C05824	DB01785; DB02156; DB02334; DB02522; DB03310; DB03544; DB03589; DB03661; DB04072; DB04370; DB04714	8	-222.092	0.552434	0.42043
PAWR	STK10	'Thyrotropin releasing hormone ; Thyrotropin-releasing factor'	C03958 ; HMDB05763	DB01785; DB02156; DB02334; DB02522; DB03310; DB03544; DB03589; DB03661; DB04072; DB04370; DB04714	9	-210.462	0.549759	0.417751
PAWR	OXSR1	'2-Aminobenzoic acid ; 3-Pyridylacetic acid ; anthranilate ; m-Aminobenzoic acid ; p-Aminobenzoic acid'	HMDB01123 ; HMDB01538 ; C00108 ; HMDB01891 ; HMDB01392	DB01785; DB02156; DB02334; DB02522; DB03310; DB03544; DB03589; DB03661; DB04072; DB04370; DB04714	6	-204.776	0.549291	0.37937
PAWR	MYLK	'D-Glucuronate 1-phosphate ; D-Glucuronic acid 1-phosphate'	C05385 ; HMDB03976	DB01785; DB02156; DB02334; DB02522; DB03310; DB03544; DB03589; DB03661; DB04072; DB04370; DB04714	8	-243.633	0.540445	0.407421
PAWR	STK3	'Dimethylallyl diphosphate ; Dimethylallylpyrophosphate ; Isopentenyl diphosphate ; Isopentenyl pyrophosphate'	C00235 ; HMDB01120 ; C00129 ; HMDB01347	DB01785; DB02156; DB02334; DB02522; DB03310; DB03544; DB03589; DB03661; DB04072; DB04370; DB04714	9	-203.315	0.534739	0.408759
PAWR	PRPF4B	'Dimethylallyl diphosphate ; Dimethylallylpyrophosphate ; Isopentenyl diphosphate ; Isopentenyl pyrophosphate'	C00235 ; HMDB01120 ; C00129 ; HMDB01347	DB01785; DB02156; DB02334; DB02522; DB03310; DB03544; DB03589; DB03661; DB04072; DB04370; DB04714	8	-202.823	0.529738	0.379766
PAWR	STK3	'S-Sulfo-L-cysteine'	C05824	DB01785; DB02156; DB02334; DB02522; DB03310; DB03544; DB03589; DB03661; DB04072; DB04370; DB04714	9	-219.661	0.529669	0.404613
PAWR	EIF2AK2	'D-Glucuronate 1-phosphate ; D-Glucuronic acid 1-phosphate'	C05385 ; HMDB03976	DB01785; DB02156; DB02334; DB02522; DB03310; DB03544; DB03589; DB03661; DB04072; DB04370; DB04714	8	-241.944	0.525566	0.39782
PAWR	BCKDK	'beta-carboline'	C20157	DB01785; DB02156; DB02334; DB02522; DB03310; DB03544; DB03589; DB03661; DB04072; DB04370; DB04714	9	-207.86	0.524134	0.392137
PAWR	STK3	'beta-carboline'	C20157	DB01785; DB02156; DB02334; DB02522; DB03310; DB03544; DB03589; DB03661; DB04072; DB04370; DB04714	9	-207.368	0.519131	0.390946
PAWR	NEK9	'5,6,7,8-tetrahydrobiopterin ; Sapropterin ; Tetrahydrobiopterin'	C00272 ; HMDB00787 ; HMDB00027	DB01785; DB02156; DB02334; DB02522; DB03310; DB03544; DB03589; DB03661; DB04072; DB04370; DB04714	9	-207.233	0.517744	0.391926
PAWR	STK10	'3-Methoxytyramine ; 4-Methoxytyramine ; Phenylephrine ; p-Synephrine'	C05587 ; HMDB12162 ; HMDB02182 ; HMDB04826	DB01785; DB02156; DB02334; DB02522; DB03310; DB03544; DB03589; DB03661; DB04072; DB04370; DB04714	6	-196.035	0.516864	0.371768
PAWR	HSPA5	'D-Glucuronate 1-phosphate ; D-Glucuronic acid 1-phosphate'	C05385 ; HMDB03976	DB01785; DB02156; DB02334; DB02522; DB03310; DB03544; DB03589; DB03661; DB04072; DB04370; DB04714	8	-240.968	0.516752	0.38854
PAWR	PRPF4B	'Nicotinate D-ribonucleoside'	C05841	DB01785; DB02156; DB02334; DB02522; DB03310; DB03544; DB03589; DB03661; DB04072; DB04370; DB04714	8	-240.687	0.514183	0.389891
PAWR	STK3	'7,8-dihydroneopterin 3''-triphosphate(4-) ; Dihydroneopterin triphosphate'	C04895 ; HMDB00980	DB01785; DB02156; DB02334; DB02522; DB03310; DB03544; DB03589; DB03661; DB04072; DB04370; DB04714	9	-240.553	0.512948	0.393255
PAWR	STK3	'Behenic acid ; behenate'	C08281 ; C08281	DB01785; DB02156; DB02334; DB02522; DB03310; DB03544; DB03589; DB03661; DB04072; DB04370; DB04714	9	-201.126	0.512071	0.388976
PAWR	PRPF4B	'(2S,3R)-3-hydroxybutane-1,2,3-tricarboxylate ; 2-Methylcitric acid ; 2-methylcitrate(3-) ; Homocitric acid ; Methylisocitric acid'	C04593 ; HMDB00379 ; ; HMDB03518 ; HMDB06471	DB01785; DB02156; DB02334; DB02522; DB03310; DB03544; DB03589; DB03661; DB04072; DB04370; DB04714	7	-184.555	0.511696	0.394259
PAWR	NME2	'Oxalacetic acid ; Oxaloacetate'	HMDB00223 ; C00036	DB01785; DB02156; DB02334; DB02522; DB03310; DB03544; DB03589; DB03661; DB04072; DB04370; DB04714	7	-195.454	0.510582	0.378913
PAWR	STK3	'PHderiv_3-Sulfopyruvate; 3-Sulfopyruvic acid'	C05528	DB01785; DB02156; DB02334; DB02522; DB03310; DB03544; DB03589; DB03661; DB04072; DB04370; DB04714	9	-200.79	0.508484	0.384307
PAWR	OXSR1	'(24R)-Cholest-5-ene-3-beta,24-diol ; (24S)-24-hydroxycholesterol ; 20&#945 ; 20-hydroxycholesterol ; 22b-Hydroxycholesterol ; 24-Hydroxycholesterol ; 25-Hydroxycholesterol ; 25-hydroxycholesterol ; 26-hydroxycholesterol ; 27-Hydroxycholesterol ; 7a-Hydroxy-5b-cholestan-3-one ; 7a-Hydroxycholesterol ; 7alpha-hydroxy-5beta-cholestan-3-one ; 7b-Hydroxycholesterol ; Delta-Tocopherol'	HMDB11643 ; C13550 ; HMDB06283 ; C05500 ; HMDB04035 ; HMDB01419 ; HMDB06247 ; C15519 ; C15610 ; HMDB02103 ; HMDB06892 ; HMDB01496 ; C05451 ; HMDB06119 ; HMDB02902	DB01785; DB02156; DB02334; DB02522; DB03310; DB03544; DB03589; DB03661; DB04072; DB04370; DB04714	6	-217.452	0.507985	0.37839
PAWR	MAPK14	'D-Glucuronate 1-phosphate ; D-Glucuronic acid 1-phosphate'	C05385 ; HMDB03976	DB01785; DB02156; DB02334; DB02522; DB03310; DB03544; DB03589; DB03661; DB04072; DB04370; DB04714	8	-239.993	0.507777	0.361985
PAWR	BCKDK	'3'',5''-cyclic GMP(1-) ; Cyclic GMP ; Guanosine 2'',3''-cyclic phosphate'	C00942 ; HMDB01314 ; HMDB11629	DB01785; DB02156; DB02334; DB02522; DB03310; DB03544; DB03589; DB03661; DB04072; DB04370; DB04714	9	-239.845	0.5064	0.381445
PAWR	ERBB2	'D-Glucuronate 1-phosphate ; D-Glucuronic acid 1-phosphate'	C05385 ; HMDB03976	DB01785; DB02156; DB02334; DB02522; DB03310; DB03544; DB03589; DB03661; DB04072; DB04370; DB04714	8	-239.689	0.504941	0.381011
PAWR	CKM	[]	[]	[]	2	-229.061	0.371754	0.281139
PAWR	BCKDK	[]	[]	[]	2	-228.852	0.369267	0.278833
PAWR	STK3	[]	[]	[]	2	-228.844	0.369171	0.275666
PDCD11	SRC	'Lipoic acid ; lipoate'	HMDB01451 ; C16241	[]	7	-191.993	0.589261	0.33213
PDCD11	CDK2	'Lipoic acid ; lipoate'	HMDB01451 ; C16241	[]	9	-185.828	0.525942	0.347886
PDCD11	CDK2	'Se-Adenosylselenohomocysteine'	C05692	[]	9	-212.678	0.516282	0.329349
PDCD11	WNK1	'Galactosylsphingosine ; Glucosylsphingosine ; psychosine(1+)'	HMDB00648 ; HMDB00596 ; C01747	[]	9	-184.405	0.509991	0.315456
PGR	VRK1	'Choline'	C00114	DB01803; DB00122; DB02007; DB02093; DB02312; DB02317; DB02334; DB02843; DB02867; DB03544; DB03661; DB04122; DB04277; DB04370; DB... <Preview truncated at 128 characters>	7	-179.645	0.452633	0.320752
PGR	ZAP70	'Choline'	C00114	DB01803; DB00122; DB02007; DB02093; DB02312; DB02317; DB02334; DB02843; DB02867; DB03544; DB03661; DB04122; DB04277; DB04370; DB... <Preview truncated at 128 characters>	8	-177.571	0.425592	0.292569
PGR	NME1	'Choline'	C00114	DB01803; DB00122; DB02007; DB02093; DB02312; DB02317; DB02334; DB02843; DB02867; DB03544; DB03661; DB04122; DB04277; DB04370; DB... <Preview truncated at 128 characters>	8	-176.139	0.406136	0.289088
PGR	MAPK1	'Lipoic acid ; lipoate'	HMDB01451 ; C16241	DB01803; DB00122; DB02007; DB02093; DB02312; DB02317; DB02334; DB02843; DB02867; DB03544; DB03661; DB04122; DB04277; DB04370; DB... <Preview truncated at 128 characters>	9	-175.809	0.401552	0.295092
PGR	CSNK2B	'2-[(4R)-4-[(1S,2S,5R,7R,10R,11S,14R,15R)-2,15-dimethyl-5-(sulfonatooxy)tetracyclo[8.7.0.0^{2,7}.0^{11,15}]heptadecan-14-yl]pentanamido]ethane-1-sulfonate ; Taurolithocholic acid 3-sulfate'	C03642 ; HMDB02580	DB01803; DB00122; DB02007; DB02093; DB02312; DB02317; DB02334; DB02843; DB02867; DB03544; DB03661; DB04122; DB04277; DB04370; DB... <Preview truncated at 128 characters>	9	-180.739	0.39669	0.291895
PGR	ZAP70	'S-Sulfo-L-cysteine'	C05824	DB01803; DB00122; DB02007; DB02093; DB02312; DB02317; DB02334; DB02843; DB02867; DB03544; DB03661; DB04122; DB04277; DB04370; DB... <Preview truncated at 128 characters>	8	-207.149	0.392854	0.281978
PGR	EIF2AK2	'(2R,3R,4S,5R,6R)-3,4,5-trihydroxy-6-(hydroxymethyl)oxan-2-yl phosphate ; 1D-myo-Inositol 3-phosphate ; 1D-myo-inositol 1-phosphate(2-) ; 1D-myo-inositol 3-phosphate(2-) ; 1D-myo-inositol 4-phosphate(2-) ; Beta-D-Fructose 2-phosphate ; Beta-D-Fructose 6-phosphate ; Beta-D-Glucose 6-phosphate ; D-Fructose 1-phosphate ; D-Fructose 6-phosphate ; D-Glucose 1-phosphate ; D-Glucose 6-phosphate ; D-Mann…	C00446 ; HMDB06814 ; C01177 ; C04006 ; C03546 ; HMDB06800 ; HMDB03971 ; HMDB03498 ; C01094 ; C00085 ; C00103 ; C00092 ; C00636 ; C00275 ; HMDB01313 ; ; HMDB06873 ; C01097 ; HMDB00994 ; HMDB01076 ; HMDB00124 ; HMDB00645 ; C00446 ; HMDB01586 ; HMDB01401 ; HMDB02985 ; HMDB01078 ; HMDB00213 ; HMDB06797	DB01803; DB00122; DB02007; DB02093; DB02312; DB02317; DB02334; DB02843; DB02867; DB03544; DB03661; DB04122; DB04277; DB04370; DB... <Preview truncated at 128 characters>	9	-228.831	0.39239	0.281798
PGR	SRPK2	'(R)-2,3-Dihydroxy-isovalerate ; 1-Deoxy-D-xylulose ; 2,3-Dihydroxyvaleric acid ; 2-deoxy-D-ribose ; Deoxyribose'	HMDB12141 ; HMDB01292 ; HMDB00421 ; C01801 ; HMDB03224	DB01803; DB00122; DB02007; DB02093; DB02312; DB02317; DB02334; DB02843; DB02867; DB03544; DB03661; DB04122; DB04277; DB04370; DB... <Preview truncated at 128 characters>	9	-196.258	0.390896	0.286766
PGR	VRK1	'(2R,3R,4S,5R,6R)-3,4,5-trihydroxy-6-(hydroxymethyl)oxan-2-yl phosphate ; 1D-myo-Inositol 3-phosphate ; 1D-myo-inositol 1-phosphate(2-) ; 1D-myo-inositol 3-phosphate(2-) ; 1D-myo-inositol 4-phosphate(2-) ; Beta-D-Fructose 2-phosphate ; Beta-D-Fructose 6-phosphate ; Beta-D-Glucose 6-phosphate ; D-Fructose 1-phosphate ; D-Fructose 6-phosphate ; D-Glucose 1-phosphate ; D-Glucose 6-phosphate ; D-Mann…	C00446 ; HMDB06814 ; C01177 ; C04006 ; C03546 ; HMDB06800 ; HMDB03971 ; HMDB03498 ; C01094 ; C00085 ; C00103 ; C00092 ; C00636 ; C00275 ; HMDB01313 ; ; HMDB06873 ; C01097 ; HMDB00994 ; HMDB01076 ; HMDB00124 ; HMDB00645 ; C00446 ; HMDB01586 ; HMDB01401 ; HMDB02985 ; HMDB01078 ; HMDB00213 ; HMDB06797	DB01803; DB00122; DB02007; DB02093; DB02312; DB02317; DB02334; DB02843; DB02867; DB03544; DB03661; DB04122; DB04277; DB04370; DB... <Preview truncated at 128 characters>	9	-228.628	0.390061	0.279742
PGR	MAPK1	'(24R)-Cholest-5-ene-3-beta,24-diol ; (24S)-24-hydroxycholesterol ; 20&#945 ; 20-hydroxycholesterol ; 22b-Hydroxycholesterol ; 24-Hydroxycholesterol ; 25-Hydroxycholesterol ; 25-hydroxycholesterol ; 26-hydroxycholesterol ; 27-Hydroxycholesterol ; 7a-Hydroxy-5b-cholestan-3-one ; 7a-Hydroxycholesterol ; 7alpha-hydroxy-5beta-cholestan-3-one ; 7b-Hydroxycholesterol ; Delta-Tocopherol'	HMDB11643 ; C13550 ; HMDB06283 ; C05500 ; HMDB04035 ; HMDB01419 ; HMDB06247 ; C15519 ; C15610 ; HMDB02103 ; HMDB06892 ; HMDB01496 ; C05451 ; HMDB06119 ; HMDB02902	DB01803; DB00122; DB02007; DB02093; DB02312; DB02317; DB02334; DB02843; DB02867; DB03544; DB03661; DB04122; DB04277; DB04370; DB... <Preview truncated at 128 characters>	6	-206.526	0.385083	0.255775
PGR	ERBB2	'Isopyridoxal ; Pyridoxal'	HMDB04290 ; C00250	DB01803; DB00122; DB02007; DB02093; DB02312; DB02317; DB02334; DB02843; DB02867; DB03544; DB03661; DB04122; DB04277; DB04370; DB... <Preview truncated at 128 characters>	9	-185.182	0.385079	0.275632
PGR	PKN2	'(2R,3R,4S,5R,6R)-3,4,5-trihydroxy-6-(hydroxymethyl)oxan-2-yl phosphate ; 1D-myo-Inositol 3-phosphate ; 1D-myo-inositol 1-phosphate(2-) ; 1D-myo-inositol 3-phosphate(2-) ; 1D-myo-inositol 4-phosphate(2-) ; Beta-D-Fructose 2-phosphate ; Beta-D-Fructose 6-phosphate ; Beta-D-Glucose 6-phosphate ; D-Fructose 1-phosphate ; D-Fructose 6-phosphate ; D-Glucose 1-phosphate ; D-Glucose 6-phosphate ; D-Mann…	C00446 ; HMDB06814 ; C01177 ; C04006 ; C03546 ; HMDB06800 ; HMDB03971 ; HMDB03498 ; C01094 ; C00085 ; C00103 ; C00092 ; C00636 ; C00275 ; HMDB01313 ; ; HMDB06873 ; C01097 ; HMDB00994 ; HMDB01076 ; HMDB00124 ; HMDB00645 ; C00446 ; HMDB01586 ; HMDB01401 ; HMDB02985 ; HMDB01078 ; HMDB00213 ; HMDB06797	DB01803; DB00122; DB02007; DB02093; DB02312; DB02317; DB02334; DB02843; DB02867; DB03544; DB03661; DB04122; DB04277; DB04370; DB... <Preview truncated at 128 characters>	9	-227.891	0.381517	0.266489
PGR	MAP2K2	'Choline'	C00114	DB01803; DB00122; DB02007; DB02093; DB02312; DB02317; DB02334; DB02843; DB02867; DB03544; DB03661; DB04122; DB04277; DB04370; DB... <Preview truncated at 128 characters>	6	-174.337	0.380722	0.271821
PGR	COL4A3BP	'Choline'	C00114	DB01803; DB00122; DB02007; DB02093; DB02312; DB02317; DB02334; DB02843; DB02867; DB03544; DB03661; DB04122; DB04277; DB04370; DB... <Preview truncated at 128 characters>	8	-174.272	0.379782	0.27049
PGR	EIF2AK2	'Isopyridoxal ; Pyridoxal'	HMDB04290 ; C00250	DB01803; DB00122; DB02007; DB02093; DB02312; DB02317; DB02334; DB02843; DB02867; DB03544; DB03661; DB04122; DB04277; DB04370; DB... <Preview truncated at 128 characters>	9	-184.74	0.379019	0.280658
PGR	CSNK2A1	'Choline'	C00114	DB01803; DB00122; DB02007; DB02093; DB02312; DB02317; DB02334; DB02843; DB02867; DB03544; DB03661; DB04122; DB04277; DB04370; DB... <Preview truncated at 128 characters>	8	-174.205	0.378816	0.267998
PGR	[]	'Choline'	C00114	DB01803; DB00122; DB02007; DB02093; DB02312; DB02317; DB02334; DB02843; DB02867; DB03544; DB03661; DB04122; DB04277; DB04370; DB... <Preview truncated at 128 characters>	4	-168.976	0.265094	0.18304
PHB2	CKM	'2-Aminobenzoic acid ; 3-Pyridylacetic acid ; anthranilate ; m-Aminobenzoic acid ; p-Aminobenzoic acid'	HMDB01123 ; HMDB01538 ; C00108 ; HMDB01891 ; HMDB01392	DB01235; DB02238	9	-190.052	0.379257	0.349182
PHB2	MAPK14	'2-Aminobenzoic acid ; 3-Pyridylacetic acid ; anthranilate ; m-Aminobenzoic acid ; p-Aminobenzoic acid'	HMDB01123 ; HMDB01538 ; C00108 ; HMDB01891 ; HMDB01392	DB01235; DB02238	8	-189.258	0.368442	0.291416
PHB2	LCK	'2-Oxo-4-methylthiobutanoic acid ; 2-keto-4-methylthiobutyrate'	HMDB01553 ; C01180	DB01235; DB02238	8	-209.28	0.35181	0.295503
PHB2	BCKDK	'Lipoic acid ; lipoate'	HMDB01451 ; C16241	DB01235; DB02238	9	-172.274	0.350281	0.328051
PHB2	LCK	'2-Aminobenzoic acid ; 3-Pyridylacetic acid ; anthranilate ; m-Aminobenzoic acid ; p-Aminobenzoic acid'	HMDB01123 ; HMDB01538 ; C00108 ; HMDB01891 ; HMDB01392	DB01235; DB02238	8	-187.803	0.348158	0.285841
PHB2	CAMK2D	'Thyrotropin releasing hormone ; Thyrotropin-releasing factor'	C03958 ; HMDB05763	DB01235; DB02238	9	-192.678	0.342692	0.314853
PHB2	BCKDK	'2-Carboxy-2,3-dihydro-5,6-dihydroxyindole ; 3-Hydroxyhippuric acid ; 4-Carboxyphenylglycine ; Alpha-Hydroxyhippuric acid ; Dopaquinone ; L-dopaquinone ; Leucodopachrome ; Salicyluric acid'	C05604 ; HMDB06116 ; HMDB02016 ; HMDB02404 ; HMDB01229 ; C00822 ; HMDB04067 ; HMDB00840	DB01235; DB02238	9	-181.896	0.338501	0.31443
PIR	CAD	'Biotin'	C00120	DB00121; DB01803; DB00122; DB02674; DB03112; DB03353; DB04401; DB04650	9	-194.243	0.433317	0.207537
PIR	VRK1	'Choline'	C00114	DB00121; DB01803; DB00122; DB02674; DB03112; DB03353; DB04401; DB04650	9	-178.055	0.432014	0.200028
PIR	MAP2K1	'3,4-Dihydroxyphenylethyleneglycol ; 3,4-Dihydroxyphenylglycol'	C05576 ; HMDB00318	DB00121; DB01803; DB00122; DB02674; DB03112; DB03353; DB04401; DB04650	9	-226.482	0.427662	0.205052
PIR	MAPK14	[]	[]	[]	3	-218.537	0.233752	0.110413
PIR	ZAP70	[]	[]	[]	3	-218.015	0.226172	0.107024
PIR	CAD	[]	[]	[]	3	-217.085	0.212469	0.0979865
PIR	CKM	[]	[]	[]	2	-217.08	0.212402	0.0995917
PML	PBK	'Nicotinate D-ribonucleoside'	C05841	DB04072; DB00159	6	-232.234	0.430175	0.339319
PML	WNK1	'2-[(4R)-4-[(1S,2S,5R,7R,10R,11S,14R,15R)-2,15-dimethyl-5-(sulfonatooxy)tetracyclo[8.7.0.0^{2,7}.0^{11,15}]heptadecan-14-yl]pentanamido]ethane-1-sulfonate ; Taurolithocholic acid 3-sulfate'	C03642 ; HMDB02580	DB04072; DB00159	8	-180.841	0.398087	0.326769
PML	MAPK1	'(2S,3R)-3-hydroxybutane-1,2,3-tricarboxylate ; 2-Methylcitric acid ; 2-methylcitrate(3-) ; Homocitric acid ; Methylisocitric acid'	C04593 ; HMDB00379 ; ; HMDB03518 ; HMDB06471	DB04072; DB00159	7	-174.615	0.384716	0.328857
PML	MAPK1	'Clupanodonic acid ; Docosapentaenoic acid ; clupanodonic acid ; docosa-4,7,10,13,16-pentaenoic acid'	HMDB06528 ; HMDB01976 ; C16513 ;	DB04072; DB00159	9	-228.078	0.383694	0.326601
PML	MAPK1	'oxalatosuccinate(3-)'	C05379	DB04072; DB00159	7	-189.713	0.374663	0.293877
PML	FES	'docosanedioicacid'	C19625	DB04072; DB00159	9	-210.778	0.370943	0.32014
PML	OXSR1	'docosanedioicacid'	C19625	DB04072; DB00159	9	-210.311	0.365041	0.314454
PML	CSNK1A1	'Adenine'	C00147	DB04072; DB00159	9	-188.82	0.362407	0.311532
PML	OXSR1	'S-(2-Methylpropanoyl)-dihydrolipoamide ; S-(2-Methylpropionyl)-dihydrolipoamide-E'	C04424 ; HMDB06868	DB04072; DB00159	9	-226.128	0.360591	0.307237
PML	CASK	'N-methylethanolaminium phosphate(1-)'	C01210	DB04072; DB00159	7	-209.814	0.358699	0.302002
PML	PGK1	'PHderiv_Oxalureate; Oxaluric acid; Monooxalylurea; Oxalurate'	C00802	DB04072; DB00159	9	-225.95	0.35845	0.304964
PML	PGK1	'Galactosylsphingosine ; Glucosylsphingosine ; psychosine(1+)'	HMDB00648 ; HMDB00596 ; C01747	DB04072; DB00159	9	-172.791	0.358042	0.305769
PML	MAPK1	'Lipoic acid ; lipoate'	HMDB01451 ; C16241	DB04072; DB00159	7	-172.766	0.357674	0.311692
PML	MAPK1	[]	[]	[]	2	-220.681	0.264141	0.223417
PML	PGK1	[]	[]	[]	3	-218.514	0.233418	0.199116
PML	WNK1	[]	[]	[]	2	-218.273	0.229925	0.19798
PML	PRKDC	[]	[]	[]	3	-217.644	0.220736	0.189376
PML	MERTK	[]	[]	[]	2	-217.021	0.211528	0.179656
PURA	STK10	'2-[(4R)-4-[(1S,2S,5R,7R,10R,11S,14R,15R)-2,15-dimethyl-5-(sulfonatooxy)tetracyclo[8.7.0.0^{2,7}.0^{11,15}]heptadecan-14-yl]pentanamido]ethane-1-sulfonate ; Taurolithocholic acid 3-sulfate'	C03642 ; HMDB02580	DB02238	8	-178.133	0.359877	0.241407
PURA	PTK2	'(2S)-1-hydroxy-3-oxooctadecan-2-aminium ; 3-Dehydrosphinganine ; Palmitoylethanolamide ; Sphingosine ; sphingosine(1+)'	C02934 ; HMDB01480 ; HMDB02100 ; HMDB00252 ; C00319	DB02238	9	-175.151	0.315002	0.233898
PURA	GTF2F1	'2-Aminobenzoic acid ; 3-Pyridylacetic acid ; anthranilate ; m-Aminobenzoic acid ; p-Aminobenzoic acid'	HMDB01123 ; HMDB01538 ; C00108 ; HMDB01891 ; HMDB01392	DB02238	9	-184.795	0.304096	0.22059
PURA	PGK1	'5,10-Methylene-THF ; 5,10-Methylenetetrahydrofolate ; 5-Methyldihydrofolic acid'	HMDB01533 ; C00143 ; HMDB06486	DB02238	9	-184.694	0.302575	0.212477
PURA	BLVRA	'Estrone glucuronide ; estrone 3-glucosiduronic acid'	HMDB04483 ; C11133	DB02238	9	-173.835	0.294204	0.208832
PURA	VRK1	'2-[(4R)-4-[(1S,2S,5R,7R,10R,11S,14R,15R)-2,15-dimethyl-5-(sulfonatooxy)tetracyclo[8.7.0.0^{2,7}.0^{11,15}]heptadecan-14-yl]pentanamido]ethane-1-sulfonate ; Taurolithocholic acid 3-sulfate'	C03642 ; HMDB02580	DB02238	8	-173.733	0.292567	0.193088
PURA	ILK	'2-Oxo-4-methylthiobutanoic acid ; 2-keto-4-methylthiobutyrate'	HMDB01553 ; C01180	DB02238	9	-204.565	0.287716	0.213376
RB1	CKB	'Choline'	C00114	DB01803; DB00122; DB03589; DB04401	9	-181.883	0.4804	0.414986
RB1	CKM	'Choline'	C00114	DB01803; DB00122; DB03589; DB04401	6	-180.551	0.464045	0.402457
RB1	EIF2AK2	'Choline'	C00114	DB01803; DB00122; DB03589; DB04401	8	-180.287	0.460752	0.390927
RB1	EGFR	'Choline'	C00114	DB01803; DB00122; DB03589; DB04401	9	-179.05	0.445007	0.386277
RB1	MAP2K3	'Oxalacetic acid ; Oxaloacetate'	HMDB00223 ; C00036	DB01803; DB00122; DB03589; DB04401	8	-189.627	0.442925	0.372374
RB1	MYLK	'Choline'	C00114	DB01803; DB00122; DB03589; DB04401	8	-178.343	0.435811	0.373511
RB1	STK24	'3a-Hydroxy-5b-pregnane-20-one ; Alloepipregnanolone ; Allopregnanolone ; Epimetendiol ; Epipregnanolone ; allopregnanolone'	HMDB06759 ; HMDB01455 ; HMDB01449 ; HMDB06012 ; HMDB01471 ; C13712	DB01803; DB00122; DB03589; DB04401	9	-232.736	0.435542	0.378526
RB1	CSNK2B	'Choline'	C00114	DB01803; DB00122; DB03589; DB04401	8	-178.252	0.434613	0.372886
RB1	CSK	'Choline'	C00114	DB01803; DB00122; DB03589; DB04401	8	-178.078	0.432323	0.370333
RBBP7	TGM2	'Glutarylglycine ; HMDB01138 ; N-acetyl-L-glutamate(2-)'	HMDB00590 ; HMDB01138 ; C00624	DB01803; DB00122; DB02368; DB03589; DB04075; DB04167; DB04252; DB04401; DB06775	9	-195.64	0.310157	0.266024
RBBP7	OXSR1	'acetate'	C00033	DB01803; DB00122; DB02368; DB03589; DB04075; DB04167; DB04252; DB04401; DB06775	9	-195.618	0.309845	0.26963
RBBP7	MAPK14	'2-Aminobenzoic acid ; 3-Pyridylacetic acid ; anthranilate ; m-Aminobenzoic acid ; p-Aminobenzoic acid'	HMDB01123 ; HMDB01538 ; C00108 ; HMDB01891 ; HMDB01392	DB01803; DB00122; DB02368; DB03589; DB04075; DB04167; DB04252; DB04401; DB06775	9	-185.127	0.309106	0.265486
RBBP7	SRC	'PHderiv_Oxomalonate; Oxomalonic acid; Ketomalonic acid; Mesoxalic acid'	C00830	DB01803; DB00122; DB02368; DB03589; DB04075; DB04167; DB04252; DB04401; DB06775	8	-190.112	0.305803	0.229591
RBBP7	PAK2	'PHderiv_Oxomalonate; Oxomalonic acid; Ketomalonic acid; Mesoxalic acid'	C00830	DB01803; DB00122; DB02368; DB03589; DB04075; DB04167; DB04252; DB04401; DB06775	8	-190.017	0.304395	0.221526
RBBP7	WNK1	'2-Aminobenzoic acid ; 3-Pyridylacetic acid ; anthranilate ; m-Aminobenzoic acid ; p-Aminobenzoic acid'	HMDB01123 ; HMDB01538 ; C00108 ; HMDB01891 ; HMDB01392	DB01803; DB00122; DB02368; DB03589; DB04075; DB04167; DB04252; DB04401; DB06775	9	-184.774	0.303779	0.260734
RBBP7	HSPA5	'Choline'	C00114	DB01803; DB00122; DB02368; DB03589; DB04075; DB04167; DB04252; DB04401; DB06775	9	-169.278	0.303393	0.257969
RBBP7	YES1	'3,5-Diiodo-L-tyrosine ; 3,5-diiodo-L-tyrosine'	HMDB03474 ; C01060	DB01803; DB00122; DB02368; DB03589; DB04075; DB04167; DB04252; DB04401; DB06775	9	-189.919	0.302944	0.259719
RBBP7	MYLK	'PHderiv_Oxomalonate; Oxomalonic acid; Ketomalonic acid; Mesoxalic acid'	C00830	DB01803; DB00122; DB02368; DB03589; DB04075; DB04167; DB04252; DB04401; DB06775	8	-189.864	0.302125	0.221188
RBBP7	YES1	'N-Carbamoyl-L-aspartate ; Ureidosuccinic acid'	C00438 ; HMDB00828	DB01803; DB00122; DB02368; DB03589; DB04075; DB04167; DB04252; DB04401; DB06775	9	-210.863	0.302051	0.258789
RBBP7	MAPK1	'2-Aminobenzoic acid ; 3-Pyridylacetic acid ; anthranilate ; m-Aminobenzoic acid ; p-Aminobenzoic acid'	HMDB01123 ; HMDB01538 ; C00108 ; HMDB01891 ; HMDB01392	DB01803; DB00122; DB02368; DB03589; DB04075; DB04167; DB04252; DB04401; DB06775	9	-184.457	0.29897	0.253654
RBBP7	CDK1	'PHderiv_Oxomalonate; Oxomalonic acid; Ketomalonic acid; Mesoxalic acid'	C00830	DB01803; DB00122; DB02368; DB03589; DB04075; DB04167; DB04252; DB04401; DB06775	9	-189.554	0.297508	0.253797
RBBP7	COL4A3BP	'2-Aminobenzoic acid ; 3-Pyridylacetic acid ; anthranilate ; m-Aminobenzoic acid ; p-Aminobenzoic acid'	HMDB01123 ; HMDB01538 ; C00108 ; HMDB01891 ; HMDB01392	DB01803; DB00122; DB02368; DB03589; DB04075; DB04167; DB04252; DB04401; DB06775	9	-184.335	0.297109	0.256271
RBBP7	YES1	'(24R)-Cholest-5-ene-3-beta,24-diol ; (24S)-24-hydroxycholesterol ; 20&#945 ; 20-hydroxycholesterol ; 22b-Hydroxycholesterol ; 24-Hydroxycholesterol ; 25-Hydroxycholesterol ; 25-hydroxycholesterol ; 26-hydroxycholesterol ; 27-Hydroxycholesterol ; 7a-Hydroxy-5b-cholestan-3-one ; 7a-Hydroxycholesterol ; 7alpha-hydroxy-5beta-cholestan-3-one ; 7b-Hydroxycholesterol ; Delta-Tocopherol'	HMDB11643 ; C13550 ; HMDB06283 ; C05500 ; HMDB04035 ; HMDB01419 ; HMDB06247 ; C15519 ; C15610 ; HMDB02103 ; HMDB06892 ; HMDB01496 ; C05451 ; HMDB06119 ; HMDB02902	DB01803; DB00122; DB02368; DB03589; DB04075; DB04167; DB04252; DB04401; DB06775	6	-199.906	0.29613	0.251188
RBBP7	CSNK2B	'4-nitrophenyl phosphate(2-)'	C03360	DB01803; DB00122; DB02368; DB03589; DB04075; DB04167; DB04252; DB04401; DB06775	9	-210.426	0.296036	0.254224
RBBP7	NME1	'2-Aminobenzoic acid ; 3-Pyridylacetic acid ; anthranilate ; m-Aminobenzoic acid ; p-Aminobenzoic acid'	HMDB01123 ; HMDB01538 ; C00108 ; HMDB01891 ; HMDB01392	DB01803; DB00122; DB02368; DB03589; DB04075; DB04167; DB04252; DB04401; DB06775	9	-183.863	0.289857	0.248862
RBBP7	YES1	'Se-Adenosylselenohomocysteine'	C05692	DB01803; DB00122; DB02368; DB03589; DB04075; DB04167; DB04252; DB04401; DB06775	8	-194.032	0.286664	0.231149
RBBP7	OXSR1	'2-Aminobenzoic acid ; 3-Pyridylacetic acid ; anthranilate ; m-Aminobenzoic acid ; p-Aminobenzoic acid'	HMDB01123 ; HMDB01538 ; C00108 ; HMDB01891 ; HMDB01392	DB01803; DB00122; DB02368; DB03589; DB04075; DB04167; DB04252; DB04401; DB06775	9	-183.575	0.285406	0.243392
RBBP7	CASK	'PHderiv_Oxomalonate; Oxomalonic acid; Ketomalonic acid; Mesoxalic acid'	C00830	DB01803; DB00122; DB02368; DB03589; DB04075; DB04167; DB04252; DB04401; DB06775	9	-188.693	0.28452	0.24245
RBMX	MYLK	'Dimethylallyl diphosphate ; Dimethylallylpyrophosphate ; Isopentenyl diphosphate ; Isopentenyl pyrophosphate'	C00235 ; HMDB01120 ; C00129 ; HMDB01347	DB01785; DB00138; DB03590; DB04714; DB00151; DB00770; DB00917	6	-195.192	0.444886	0.348649
RBMX	MYLK	'3-Mercaptolactate ; 3-Mercaptolactic acid'	C05823 ; HMDB02127	DB01785; DB00138; DB03590; DB04714; DB00151; DB00770; DB00917	7	-183.723	0.43625	0.335237
RBMX	ALDOA	'5a-Cholesta-8,24-dien-3-one ; 7-Dehydrodesmosterol ; 7-dehydrodesmosterol ; Cholesta-4,6-dien-3-one ; cholesta-5,7,24-trien-3beta-ol ; zymosterol intermediate 2'	HMDB01093 ; HMDB03896 ; C05107 ; HMDB02394 ; C05107 ; C05437	DB01785; DB00138; DB03590; DB04714; DB00151; DB00770; DB00917	9	-199.639	0.43317	0.354983
RBMX	ERBB2	'L-Cystine ; L-cystine'	HMDB00192 ; C00491	DB01785; DB00138; DB03590; DB04714; DB00151; DB00770; DB00917	9	-182.943	0.426171	0.344329
RBMX	ALDOA	'Orotate'	C00295	DB01785; DB00138; DB03590; DB04714; DB00151; DB00770; DB00917	9	-231.805	0.425548	0.348484
RBMX	ALDOA	'Scopolamine ; cocaine(1+)'	HMDB03573 ; C01416	DB01785; DB00138; DB03590; DB04714; DB00151; DB00770; DB00917	9	-215.257	0.424842	0.344078
RBMX	ALDOA	'3a,7a-Dihydroxy-5b-cholestane ; 5beta-cholestane-3alpha,7alpha-diol'	HMDB06893 ; C05452	DB01785; DB00138; DB03590; DB04714; DB00151; DB00770; DB00917	9	-226.18	0.424331	0.34246
RBMX	ALDOA	'(5Z,9E,12S,14Z)-8,11,12-trihydroxyicosa-5,9,14-trienoate ; 11,12,15-THETA ; 11,12,15-TriHETRE ; 11,14,15-THETA ; 11,15-cyclo-8,12,14-trihydroxy-(5Z,9E)-eicosadienoic acid ; 11-Epi-PGF2a ; 11b-PGF2a ; 13,14-Dihydro-15-keto PGF2a ; 20-OH-10,11-dihydro-leukotriene B4 ; 5,9,11-trihydroxyprosta-6E,14Z-dien-1-oate ; 5,9-cyclo-6,8,12-trihydroxy-(10E,14Z)-eicosadienoic acid ; 8-Isoprostaglandin E1 ; 8-I…	; HMDB04684 ; HMDB10170 ; HMDB04694 ; ; HMDB11137 ; HMDB10199 ; HMDB04685 ; ; ; ; HMDB04686 ; HMDB05083 ; HMDB06562 ; HMDB02115 ; C00639 ; HMDB05102 ; HMDB01442 ; HMDB01139 ; HMDB01483 ; HMDB01977 ; HMDB01965 ; C04741 ; C00639 ; ; ;	DB01785; DB00138; DB03590; DB04714; DB00151; DB00770; DB00917	9	-204.111	0.421767	0.344494
RELA	BCKDK	'Beta-L-arabinose 1-phosphate ; D-Arabinose 5-phosphate ; D-Ribose 5-phosphate ; D-Ribulose 5-phosphate ; D-Xylulose 1-phosphate ; D-ribulose 5-phosphate(2-) ; D-xylulose 5-phosphate(2-) ; Ribose 1-phosphate ; Xylulose 5-phosphate ; alpha-D-Ribose 1-phosphate ; alpha-D-Ribose 5-phosphate'	HMDB12195 ; HMDB11734 ; HMDB01548 ; HMDB00618 ; ; C00199 ; C00231 ; HMDB01489 ; HMDB00868 ; C00620 ; C03736	DB00119; DB01904; DB02496; DB02951; DB03088; DB03101; DB04034; DB04127; DB04352; DB04496; DB04553	7	-222.436	0.501774	0.339878
RELA	COL4A3BP	'(R) 2,3-Dihydroxy-3-methylvalerate ; (R)-mevalonate ; Mevalonic acid'	HMDB12140 ; C00418 ; HMDB00227	DB00119; DB01904; DB02496; DB02951; DB03088; DB03101; DB04034; DB04127; DB04352; DB04496; DB04553	9	-235.891	0.468165	0.332226
RELA	MAP2K1	'(24R)-Cholest-5-ene-3-beta,24-diol ; (24S)-24-hydroxycholesterol ; 20&#945 ; 20-hydroxycholesterol ; 22b-Hydroxycholesterol ; 24-Hydroxycholesterol ; 25-Hydroxycholesterol ; 25-hydroxycholesterol ; 26-hydroxycholesterol ; 27-Hydroxycholesterol ; 7a-Hydroxy-5b-cholestan-3-one ; 7a-Hydroxycholesterol ; 7alpha-hydroxy-5beta-cholestan-3-one ; 7b-Hydroxycholesterol ; Delta-Tocopherol'	HMDB11643 ; C13550 ; HMDB06283 ; C05500 ; HMDB04035 ; HMDB01419 ; HMDB06247 ; C15519 ; C15610 ; HMDB02103 ; HMDB06892 ; HMDB01496 ; C05451 ; HMDB06119 ; HMDB02902	DB00119; DB01904; DB02496; DB02951; DB03088; DB03101; DB04034; DB04127; DB04352; DB04496; DB04553	7	-213.107	0.462356	0.321101
RELA	COL4A3BP	'2-Keto-3-deoxy-6-phosphogluconic acid ; 6-Phosphonoglucono-D-lactone ; 6-phospho-D-glucono-1,5-lactone'	HMDB01376 ; HMDB01127 ; C01236	DB00119; DB01904; DB02496; DB02951; DB03088; DB03101; DB04034; DB04127; DB04352; DB04496; DB04553	9	-207.463	0.460764	0.327369
RELA	COL4A3BP	'1-Pyrroline-4-hydroxy-2-carboxylate ; 5-oxoprolinate ; HMDB01843 ; L-1-Pyrroline-3-hydroxy-5-carboxylate ; Pyroglutamic acid ; Pyrrolidonecarboxylic acid ; Pyrroline hydroxycarboxylic acid'	HMDB02234 ; C01879 ; HMDB01843 ; C04281 ; HMDB00267 ; HMDB00805 ; HMDB01369	DB00119; DB01904; DB02496; DB02951; DB03088; DB03101; DB04034; DB04127; DB04352; DB04496; DB04553	9	-234.75	0.456597	0.314612
RELA	COL4A3BP	'5''-Hydroxycotinine ; Cotinine N-oxide ; HMDB01324 ; Hydroxycotinine ; Oxoamide ; PHderiv_2-Oxobutanoate; 2-Ketobutyric acid; 2-Oxobutyric acid; 2-Oxobutyrate; 2-Oxobutanoic acid; alpha-Ketobutyric acid; alpha-Ketobutyrate'	HMDB01427 ; HMDB01411 ; HMDB01324 ; HMDB01390 ; HMDB01004 ; C00109	DB00119; DB01904; DB02496; DB02951; DB03088; DB03101; DB04034; DB04127; DB04352; DB04496; DB04553	9	-234.345	0.452426	0.317859
RELA	COL4A3BP	'docosanedioicacid'	C19625	DB00119; DB01904; DB02496; DB02951; DB03088; DB03101; DB04034; DB04127; DB04352; DB04496; DB04553	9	-217.555	0.450687	0.313902
RELA	COL4A3BP	'D-Arabitol ; D-Xylitol ; D-ribitol ; L-Arabitol ; L-arabinitol ; Ribitol ; xylitol'	HMDB00568 ; HMDB02917 ; C00474 ; HMDB01851 ; C00532 ; HMDB00508 ; C00379	DB00119; DB01904; DB02496; DB02951; DB03088; DB03101; DB04034; DB04127; DB04352; DB04496; DB04553	9	-222.724	0.446881	0.308953
RELA	FES	'5''-Hydroxycotinine ; Cotinine N-oxide ; HMDB01324 ; Hydroxycotinine ; Oxoamide ; PHderiv_2-Oxobutanoate; 2-Ketobutyric acid; 2-Oxobutyric acid; 2-Oxobutyrate; 2-Oxobutanoic acid; alpha-Ketobutyric acid; alpha-Ketobutyrate'	HMDB01427 ; HMDB01411 ; HMDB01324 ; HMDB01390 ; HMDB01004 ; C00109	DB00119; DB01904; DB02496; DB02951; DB03088; DB03101; DB04034; DB04127; DB04352; DB04496; DB04553	9	-233.321	0.441741	0.313494
RELA	COL4A3BP	'Isopyridoxal ; Pyridoxal'	HMDB04290 ; C00250	DB00119; DB01904; DB02496; DB02951; DB03088; DB03101; DB04034; DB04127; DB04352; DB04496; DB04553	9	-189.455	0.440789	0.314916
RELA	CKM	[]	[]	[]	2	-223.825	0.306522	0.212576
RELA	BCKDK	[]	[]	[]	2	-223.053	0.296336	0.203854
SCAND1	EGFR	'(5Z,9E,12S,14Z)-8,11,12-trihydroxyicosa-5,9,14-trienoate ; 11,12,15-THETA ; 11,12,15-TriHETRE ; 11,14,15-THETA ; 11,15-cyclo-8,12,14-trihydroxy-(5Z,9E)-eicosadienoic acid ; 11-Epi-PGF2a ; 11b-PGF2a ; 13,14-Dihydro-15-keto PGF2a ; 20-OH-10,11-dihydro-leukotriene B4 ; 5,9,11-trihydroxyprosta-6E,14Z-dien-1-oate ; 5,9-cyclo-6,8,12-trihydroxy-(10E,14Z)-eicosadienoic acid ; 8-Isoprostaglandin E1 ; 8-I…	; HMDB04684 ; HMDB10170 ; HMDB04694 ; ; HMDB11137 ; HMDB10199 ; HMDB04685 ; ; ; ; HMDB04686 ; HMDB05083 ; HMDB06562 ; HMDB02115 ; C00639 ; HMDB05102 ; HMDB01442 ; HMDB01139 ; HMDB01483 ; HMDB01977 ; HMDB01965 ; C04741 ; C00639 ; ; ;	DB01803; DB01833; DB00122; DB00125; DB00130; DB02987; DB03134; DB03144; DB03500; DB03801; DB04072; DB04401; DB00155; DB00770; DB... <Preview truncated at 128 characters>	9	-206.068	0.444866	0.435426
SCAND1	CDK6	'Tetracosanoic acid ; lignocerate'	HMDB02003 ; C08320	DB01803; DB01833; DB00122; DB00125; DB00130; DB02987; DB03134; DB03144; DB03500; DB03801; DB04072; DB04401; DB00155; DB00770; DB... <Preview truncated at 128 characters>	7	-194.324	0.434303	0.381482
SCAND1	CAMK2D	'Quinolinic acid ; quinolinate(2-)'	HMDB00232 ; C03722	DB01803; DB01833; DB00122; DB00125; DB00130; DB02987; DB03134; DB03144; DB03500; DB03801; DB04072; DB04401; DB00155; DB00770; DB... <Preview truncated at 128 characters>	6	-188.912	0.433996	0.414485
SCAND1	EGFR	'docosanedioicacid'	C19625	DB01803; DB01833; DB00122; DB00125; DB00130; DB02987; DB03134; DB03144; DB03500; DB03801; DB04072; DB04401; DB00155; DB00770; DB... <Preview truncated at 128 characters>	8	-215.847	0.431592	0.413815
SCAND1	EGFR	'Quinolinic acid ; quinolinate(2-)'	HMDB00232 ; C03722	DB01803; DB01833; DB00122; DB00125; DB00130; DB02987; DB03134; DB03144; DB03500; DB03801; DB04072; DB04401; DB00155; DB00770; DB... <Preview truncated at 128 characters>	8	-188.693	0.431242	0.404812
SCAND1	PKM	'Quinolinic acid ; quinolinate(2-)'	HMDB00232 ; C03722	DB01803; DB01833; DB00122; DB00125; DB00130; DB02987; DB03134; DB03144; DB03500; DB03801; DB04072; DB04401; DB00155; DB00770; DB... <Preview truncated at 128 characters>	8	-188.503	0.42883	0.408235
SCAND1	PBK	'Quinolinic acid ; quinolinate(2-)'	HMDB00232 ; C03722	DB01803; DB01833; DB00122; DB00125; DB00130; DB02987; DB03134; DB03144; DB03500; DB03801; DB04072; DB04401; DB00155; DB00770; DB... <Preview truncated at 128 characters>	8	-188.342	0.42678	0.405155
SCAND1	MAP2K3	'Quinolinic acid ; quinolinate(2-)'	HMDB00232 ; C03722	DB01803; DB01833; DB00122; DB00125; DB00130; DB02987; DB03134; DB03144; DB03500; DB03801; DB04072; DB04401; DB00155; DB00770; DB... <Preview truncated at 128 characters>	9	-188.276	0.425937	0.415835
SCAND1	WNK1	'Quinolinic acid ; quinolinate(2-)'	HMDB00232 ; C03722	DB01803; DB01833; DB00122; DB00125; DB00130; DB02987; DB03134; DB03144; DB03500; DB03801; DB04072; DB04401; DB00155; DB00770; DB... <Preview truncated at 128 characters>	9	-188.141	0.424224	0.413143
SCAND1	CDK6	'Adrenic acid ; adrenic acid'	HMDB02226 ; C16527	DB01803; DB01833; DB00122; DB00125; DB00130; DB02987; DB03134; DB03144; DB03500; DB03801; DB04072; DB04401; DB00155; DB00770; DB... <Preview truncated at 128 characters>	9	-220.242	0.419294	0.408856
SCAND1	ZAP70	'docosanedioicacid'	C19625	DB01803; DB01833; DB00122; DB00125; DB00130; DB02987; DB03134; DB03144; DB03500; DB03801; DB04072; DB04401; DB00155; DB00770; DB... <Preview truncated at 128 characters>	9	-214.72	0.418632	0.408012
SCAND1	SRC	'Quinolinic acid ; quinolinate(2-)'	HMDB00232 ; C03722	DB01803; DB01833; DB00122; DB00125; DB00130; DB02987; DB03134; DB03144; DB03500; DB03801; DB04072; DB04401; DB00155; DB00770; DB... <Preview truncated at 128 characters>	9	-187.364	0.414191	0.404819
SCAND1	MYLK	'PHderiv_2-Hydroxy-3-oxosuccinate; Oxaloglycolate'	C03459	DB01803; DB01833; DB00122; DB00125; DB00130; DB02987; DB03134; DB03144; DB03500; DB03801; DB04072; DB04401; DB00155; DB00770; DB... <Preview truncated at 128 characters>	8	-181.814	0.411251	0.387567
SCAND1	EGFR	'Argininic acid ; Citrulline ; L-citrulline'	HMDB03148 ; HMDB00904 ; C00327	DB01803; DB01833; DB00122; DB00125; DB00130; DB02987; DB03134; DB03144; DB03500; DB03801; DB04072; DB04401; DB00155; DB00770; DB... <Preview truncated at 128 characters>	9	-187.066	0.410294	0.400401
SCAND1	YES1	'Quinolinic acid ; quinolinate(2-)'	HMDB00232 ; C03722	DB01803; DB01833; DB00122; DB00125; DB00130; DB02987; DB03134; DB03144; DB03500; DB03801; DB04072; DB04401; DB00155; DB00770; DB... <Preview truncated at 128 characters>	8	-186.956	0.40886	0.386639
SCAND1	EGFR	'23S,25,26-trihydroxyvitamin D3 ; 24-Hydroxycalcitriol ; 3 beta,7 alpha-Dihydroxy-5-cholestenoate ; calcitetrol'	; HMDB06228 ; HMDB12454 ; C18231	DB01803; DB01833; DB00122; DB00125; DB00130; DB02987; DB03134; DB03144; DB03500; DB03801; DB04072; DB04401; DB00155; DB00770; DB... <Preview truncated at 128 characters>	8	-207.964	0.402866	0.375888
SCAND1	PBK	'PHderiv_2-Hydroxy-3-oxosuccinate; Oxaloglycolate'	C03459	DB01803; DB01833; DB00122; DB00125; DB00130; DB02987; DB03134; DB03144; DB03500; DB03801; DB04072; DB04401; DB00155; DB00770; DB... <Preview truncated at 128 characters>	9	-181.026	0.400616	0.390457
SCAND1	CAD	'Quinolinic acid ; quinolinate(2-)'	HMDB00232 ; C03722	DB01803; DB01833; DB00122; DB00125; DB00130; DB02987; DB03134; DB03144; DB03500; DB03801; DB04072; DB04401; DB00155; DB00770; DB... <Preview truncated at 128 characters>	9	-186.208	0.39894	0.389737
SCAND1	EGFR	'Lipoic acid ; lipoate'	HMDB01451 ; C16241	DB01803; DB01833; DB00122; DB00125; DB00130; DB02987; DB03134; DB03144; DB03500; DB03801; DB04072; DB04401; DB00155; DB00770; DB... <Preview truncated at 128 characters>	9	-175.597	0.398605	0.390826
SCAND1	CSNK2B	'Quinolinic acid ; quinolinate(2-)'	HMDB00232 ; C03722	DB01803; DB01833; DB00122; DB00125; DB00130; DB02987; DB03134; DB03144; DB03500; DB03801; DB04072; DB04401; DB00155; DB00770; DB... <Preview truncated at 128 characters>	8	-186.116	0.397717	0.377738
SCAND1	SRPK1	'Quinolinic acid ; quinolinate(2-)'	HMDB00232 ; C03722	DB01803; DB01833; DB00122; DB00125; DB00130; DB02987; DB03134; DB03144; DB03500; DB03801; DB04072; DB04401; DB00155; DB00770; DB... <Preview truncated at 128 characters>	8	-186.104	0.397559	0.369701
SCAND1	CSNK1A1	'Choline'	C00114	DB01803; DB01833; DB00122; DB00125; DB00130; DB02987; DB03134; DB03144; DB03500; DB03801; DB04072; DB04401; DB00155; DB00770; DB... <Preview truncated at 128 characters>	6	-175.493	0.397152	0.386175
SCAND1	EGFR	'5,10-Methylene-THF ; 5,10-Methylenetetrahydrofolate ; 5-Methyldihydrofolic acid'	HMDB01533 ; C00143 ; HMDB06486	DB01803; DB01833; DB00122; DB00125; DB00130; DB02987; DB03134; DB03144; DB03500; DB03801; DB04072; DB04401; DB00155; DB00770; DB... <Preview truncated at 128 characters>	6	-191.361	0.396676	0.386512
SCAND1	COL4A3BP	'Quinolinic acid ; quinolinate(2-)'	HMDB00232 ; C03722	DB01803; DB01833; DB00122; DB00125; DB00130; DB02987; DB03134; DB03144; DB03500; DB03801; DB04072; DB04401; DB00155; DB00770; DB... <Preview truncated at 128 characters>	9	-185.967	0.39572	0.386155
SCAND1	ALDOA	'(5Z,9E,12S,14Z)-8,11,12-trihydroxyicosa-5,9,14-trienoate ; 11,12,15-THETA ; 11,12,15-TriHETRE ; 11,14,15-THETA ; 11,15-cyclo-8,12,14-trihydroxy-(5Z,9E)-eicosadienoic acid ; 11-Epi-PGF2a ; 11b-PGF2a ; 13,14-Dihydro-15-keto PGF2a ; 20-OH-10,11-dihydro-leukotriene B4 ; 5,9,11-trihydroxyprosta-6E,14Z-dien-1-oate ; 5,9-cyclo-6,8,12-trihydroxy-(10E,14Z)-eicosadienoic acid ; 8-Isoprostaglandin E1 ; 8-I…	; HMDB04684 ; HMDB10170 ; HMDB04694 ; ; HMDB11137 ; HMDB10199 ; HMDB04685 ; ; ; ; HMDB04686 ; HMDB05083 ; HMDB06562 ; HMDB02115 ; C00639 ; HMDB05102 ; HMDB01442 ; HMDB01139 ; HMDB01483 ; HMDB01977 ; HMDB01965 ; C04741 ; C00639 ; ; ;	DB01803; DB01833; DB00122; DB00125; DB00130; DB02987; DB03134; DB03144; DB03500; DB03801; DB04072; DB04401; DB00155; DB00770; DB... <Preview truncated at 128 characters>	9	-201.871	0.394148	0.385822
SCAND1	PKN2	'Quinolinic acid ; quinolinate(2-)'	HMDB00232 ; C03722	DB01803; DB01833; DB00122; DB00125; DB00130; DB02987; DB03134; DB03144; DB03500; DB03801; DB04072; DB04401; DB00155; DB00770; DB... <Preview truncated at 128 characters>	8	-185.802	0.393499	0.372955
SCAND1	CKM	'Quinolinic acid ; quinolinate(2-)'	HMDB00232 ; C03722	DB01803; DB01833; DB00122; DB00125; DB00130; DB02987; DB03134; DB03144; DB03500; DB03801; DB04072; DB04401; DB00155; DB00770; DB... <Preview truncated at 128 characters>	7	-185.741	0.392679	0.373448
SCAND1	AXL	'Quinolinic acid ; quinolinate(2-)'	HMDB00232 ; C03722	DB01803; DB01833; DB00122; DB00125; DB00130; DB02987; DB03134; DB03144; DB03500; DB03801; DB04072; DB04401; DB00155; DB00770; DB... <Preview truncated at 128 characters>	8	-185.736	0.392614	0.37026
SCAND1	EGFR	'(2S,3R)-3-hydroxybutane-1,2,3-tricarboxylate ; 2-Methylcitric acid ; 2-methylcitrate(3-) ; Homocitric acid ; Methylisocitric acid'	C04593 ; HMDB00379 ; ; HMDB03518 ; HMDB06471	DB01803; DB01833; DB00122; DB00125; DB00130; DB02987; DB03134; DB03144; DB03500; DB03801; DB04072; DB04401; DB00155; DB00770; DB... <Preview truncated at 128 characters>	9	-175.16	0.392453	0.384516
SF1	PTK2	'Glutarylglycine ; HMDB01138 ; N-acetyl-L-glutamate(2-)'	HMDB00590 ; HMDB01138 ; C00624	DB02238; DB02368; DB00138; DB03590; DB03904; DB04072; DB04075; DB04167; DB04252; DB00151; DB06775	9	-203.208	0.410786	0.33225
SF1	WNK1	'Demethylated antipyrine ; demethylated antipyrine'	HMDB06240 ; C13008	DB02238; DB02368; DB00138; DB03590; DB03904; DB04072; DB04075; DB04167; DB04252; DB00151; DB06775	7	-197.764	0.410099	0.307067
SF1	WNK1	'Lipoic acid ; lipoate'	HMDB01451 ; C16241	DB02238; DB02368; DB00138; DB03590; DB03904; DB04072; DB04075; DB04167; DB04252; DB00151; DB06775	8	-176.02	0.404492	0.319444
SF1	CSK	'Sphingosine 1-phosphate ; sphingosine 1-phosphate(1-)'	HMDB00277 ; C06124	DB02238; DB02368; DB00138; DB03590; DB03904; DB04072; DB04075; DB04167; DB04252; DB00151; DB06775	9	-224.153	0.401447	0.325629
SF1	CSK	'2-[(4R)-4-[(1S,2S,5R,7R,10R,11S,14R,15R)-2,15-dimethyl-5-(sulfonatooxy)tetracyclo[8.7.0.0^{2,7}.0^{11,15}]heptadecan-14-yl]pentanamido]ethane-1-sulfonate ; Taurolithocholic acid 3-sulfate'	C03642 ; HMDB02580	DB02238; DB02368; DB00138; DB03590; DB03904; DB04072; DB04075; DB04167; DB04252; DB00151; DB06775	6	-180.931	0.399325	0.278631
SF1	SRC	'3-Mercaptolactate ; 3-Mercaptolactic acid'	C05823 ; HMDB02127	DB02238; DB02368; DB00138; DB03590; DB03904; DB04072; DB04075; DB04167; DB04252; DB00151; DB06775	8	-180.453	0.392761	0.304781
SF1	CDK1	'Lipoic acid ; lipoate'	HMDB01451 ; C16241	DB02238; DB02368; DB00138; DB03590; DB03904; DB04072; DB04075; DB04167; DB04252; DB00151; DB06775	7	-174.875	0.388421	0.288724
SF1	PTK2	'Acetone ; Propanal ; acetone'	HMDB01659 ; HMDB03366 ; C00207	DB02238; DB02368; DB00138; DB03590; DB03904; DB04072; DB04075; DB04167; DB04252; DB00151; DB06775	9	-195.468	0.380573	0.308587
SF1	SRC	'2-Oxo-4-methylthiobutanoic acid ; 2-keto-4-methylthiobutyrate'	HMDB01553 ; C01180	DB02238; DB02368; DB00138; DB03590; DB03904; DB04072; DB04075; DB04167; DB04252; DB00151; DB06775	8	-211.511	0.3801	0.300902
SF1	PBK	'Lipoic acid ; lipoate'	HMDB01451 ; C16241	DB02238; DB02368; DB00138; DB03590; DB03904; DB04072; DB04075; DB04167; DB04252; DB00151; DB06775	8	-174.28	0.379897	0.290125
SF1	WNK1	'(2S,3R)-3-hydroxybutane-1,2,3-tricarboxylate ; 2-Methylcitric acid ; 2-methylcitrate(3-) ; Homocitric acid ; Methylisocitric acid'	C04593 ; HMDB00379 ; ; HMDB03518 ; HMDB06471	DB02238; DB02368; DB00138; DB03590; DB03904; DB04072; DB04075; DB04167; DB04252; DB00151; DB06775	8	-174.269	0.37974	0.299169
SF1	SRC	'Taurochenodesoxycholic acid ; Taurodeoxycholic acid ; Tauroursodeoxycholic acid ; taurochenodeoxycholate ; taurodeoxycholate'	HMDB00951 ; C05463 ; HMDB00874 ; C05465 ; C05463	DB02238; DB02368; DB00138; DB03590; DB03904; DB04072; DB04075; DB04167; DB04252; DB00151; DB06775	8	-211.42	0.378975	0.295972
SF1	WNK1	'5,6,7,8-tetrahydrobiopterin ; Sapropterin ; Tetrahydrobiopterin'	C00272 ; HMDB00787 ; HMDB00027	DB02238; DB02368; DB00138; DB03590; DB03904; DB04072; DB04075; DB04167; DB04252; DB00151; DB06775	9	-195.17	0.376628	0.312115
SF1	STK39	'L-Cystine ; L-cystine'	HMDB00192 ; C00491	DB02238; DB02368; DB00138; DB03590; DB03904; DB04072; DB04075; DB04167; DB04252; DB00151; DB06775	9	-179.035	0.372878	0.310712
SF1	SRC	'Lipoic acid ; lipoate'	HMDB01451 ; C16241	DB02238; DB02368; DB00138; DB03590; DB03904; DB04072; DB04075; DB04167; DB04252; DB00151; DB06775	8	-173.679	0.371164	0.295851
SF1	TTK	'Adenine'	C00147	DB02238; DB02368; DB00138; DB03590; DB03904; DB04072; DB04075; DB04167; DB04252; DB00151; DB06775	9	-189.408	0.370503	0.304308
SF1	STK39	'Urea'	C00086	DB02238; DB02368; DB00138; DB03590; DB03904; DB04072; DB04075; DB04167; DB04252; DB00151; DB06775	9	-205.323	0.369796	0.296987
SF1	EGFR	'L-Cystine ; L-cystine'	HMDB00192 ; C00491	DB02238; DB02368; DB00138; DB03590; DB03904; DB04072; DB04075; DB04167; DB04252; DB00151; DB06775	9	-178.817	0.369758	0.304868
SF1	PAK2	'Glutarylglycine ; HMDB01138 ; N-acetyl-L-glutamate(2-)'	HMDB00590 ; HMDB01138 ; C00624	DB02238; DB02368; DB00138; DB03590; DB03904; DB04072; DB04075; DB04167; DB04252; DB00151; DB06775	9	-199.969	0.369653	0.297471
SF1	VRK1	'(2S,3R)-3-hydroxybutane-1,2,3-tricarboxylate ; 2-Methylcitric acid ; 2-methylcitrate(3-) ; Homocitric acid ; Methylisocitric acid'	C04593 ; HMDB00379 ; ; HMDB03518 ; HMDB06471	DB02238; DB02368; DB00138; DB03590; DB03904; DB04072; DB04075; DB04167; DB04252; DB00151; DB06775	6	-173.546	0.369219	0.288919
SF1	ZAP70	'(2S,3R)-3-hydroxybutane-1,2,3-tricarboxylate ; 2-Methylcitric acid ; 2-methylcitrate(3-) ; Homocitric acid ; Methylisocitric acid'	C04593 ; HMDB00379 ; ; HMDB03518 ; HMDB06471	DB02238; DB02368; DB00138; DB03590; DB03904; DB04072; DB04075; DB04167; DB04252; DB00151; DB06775	8	-173.381	0.366799	0.295737
SF1	VRK1	'Lipoic acid ; lipoate'	HMDB01451 ; C16241	DB02238; DB02368; DB00138; DB03590; DB03904; DB04072; DB04075; DB04167; DB04252; DB00151; DB06775	6	-173.286	0.365399	0.294239
SF1	SRC	[]	[]	[]	3	-219.968	0.254171	0.2037
SF1	HSPA5	[]	[]	[]	2	-217.075	0.212331	0.173317
SFPQ	LCK	'(2S)-1-hydroxy-3-oxooctadecan-2-aminium ; 3-Dehydrosphinganine ; Palmitoylethanolamide ; Sphingosine ; sphingosine(1+)'	C02934 ; HMDB01480 ; HMDB02100 ; HMDB00252 ; C00319	DB00119; DB01803; DB00122; DB02175; DB02951; DB03462; DB00138; DB03589; DB03590; DB03902; DB03937; DB03940; DB04401	8	-197.306	0.585983	0.537944
SFPQ	NME2	'L-Cystine ; L-cystine'	HMDB00192 ; C00491	DB00119; DB01803; DB00122; DB02175; DB02951; DB03462; DB00138; DB03589; DB03590; DB03902; DB03937; DB03940; DB04401	9	-196.111	0.574584	0.536005
SFPQ	MAPK14	'Oxalacetic acid ; Oxaloacetate'	HMDB00223 ; C00036	DB00119; DB01803; DB00122; DB02175; DB02951; DB03462; DB00138; DB03589; DB03590; DB03902; DB03937; DB03940; DB04401	7	-200.327	0.560807	0.501034
SFPQ	CAD	'Choline'	C00114	DB00119; DB01803; DB00122; DB02175; DB02951; DB03462; DB00138; DB03589; DB03590; DB03902; DB03937; DB03940; DB04401	7	-188.329	0.552732	0.506929
SFPQ	MAP2K1	'Oxalacetic acid ; Oxaloacetate'	HMDB00223 ; C00036	DB00119; DB01803; DB00122; DB02175; DB02951; DB03462; DB00138; DB03589; DB03590; DB03902; DB03937; DB03940; DB04401	9	-199.365	0.551322	0.520746
SFPQ	NME1	'(2S)-1-hydroxy-3-oxooctadecan-2-aminium ; 3-Dehydrosphinganine ; Palmitoylethanolamide ; Sphingosine ; sphingosine(1+)'	C02934 ; HMDB01480 ; HMDB02100 ; HMDB00252 ; C00319	DB00119; DB01803; DB00122; DB02175; DB02951; DB03462; DB00138; DB03589; DB03590; DB03902; DB03937; DB03940; DB04401	9	-193.558	0.549171	0.522124
SFPQ	CSNK2A1	'(2S)-1-hydroxy-3-oxooctadecan-2-aminium ; 3-Dehydrosphinganine ; Palmitoylethanolamide ; Sphingosine ; sphingosine(1+)'	C02934 ; HMDB01480 ; HMDB02100 ; HMDB00252 ; C00319	DB00119; DB01803; DB00122; DB02175; DB02951; DB03462; DB00138; DB03589; DB03590; DB03902; DB03937; DB03940; DB04401	8	-193.558	0.549169	0.499474
SFPQ	STK3	'Choline'	C00114	DB00119; DB01803; DB00122; DB02175; DB02951; DB03462; DB00138; DB03589; DB03590; DB03902; DB03937; DB03940; DB04401	8	-187.738	0.546536	0.497049
SFPQ	NME2	'Oxalacetic acid ; Oxaloacetate'	HMDB00223 ; C00036	DB00119; DB01803; DB00122; DB02175; DB02951; DB03462; DB00138; DB03589; DB03590; DB03902; DB03937; DB03940; DB04401	9	-198.86	0.546263	0.51652
SFPQ	MAP2K1	'L-Cystine ; L-cystine'	HMDB00192 ; C00491	DB00119; DB01803; DB00122; DB02175; DB02951; DB03462; DB00138; DB03589; DB03590; DB03902; DB03937; DB03940; DB04401	9	-192.945	0.542854	0.506638
SFPQ	ILK	'5,6-dihydrothymine ; Dihydrothymine'	C00906 ; HMDB00079	DB00119; DB01803; DB00122; DB02175; DB02951; DB03462; DB00138; DB03589; DB03590; DB03902; DB03937; DB03940; DB04401	9	-215.224	0.541276	0.509823
SFPQ	PRPF4B	'5,6-dihydrothymine ; Dihydrothymine'	C00906 ; HMDB00079	DB00119; DB01803; DB00122; DB02175; DB02951; DB03462; DB00138; DB03589; DB03590; DB03902; DB03937; DB03940; DB04401	9	-215.112	0.540199	0.510316
SFPQ	PGK1	'5,6,7,8-tetrahydrobiopterin ; Sapropterin ; Tetrahydrobiopterin'	C00272 ; HMDB00787 ; HMDB00027	DB00119; DB01803; DB00122; DB02175; DB02951; DB03462; DB00138; DB03589; DB03590; DB03902; DB03937; DB03940; DB04401	9	-209.419	0.539655	0.510754
SFPQ	BLVRA	'5,6-dihydrothymine ; Dihydrothymine'	C00906 ; HMDB00079	DB00119; DB01803; DB00122; DB02175; DB02951; DB03462; DB00138; DB03589; DB03590; DB03902; DB03937; DB03940; DB04401	9	-214.777	0.536983	0.507078
SFPQ	LCK	'Choline'	C00114	DB00119; DB01803; DB00122; DB02175; DB02951; DB03462; DB00138; DB03589; DB03590; DB03902; DB03937; DB03940; DB04401	8	-186.507	0.533368	0.500271
SFPQ	PKN2	'5,6-dihydroxyindole-2-carboxylate ; L-dopachromate ; Melanin'	C04185 ; C01693 ;	DB00119; DB01803; DB00122; DB02175; DB02951; DB03462; DB00138; DB03589; DB03590; DB03902; DB03937; DB03940; DB04401	9	-242.737	0.532615	0.50639
SFPQ	SRPK2	'5,6-dihydroxyindole-2-carboxylate ; L-dopachromate ; Melanin'	C04185 ; C01693 ;	DB00119; DB01803; DB00122; DB02175; DB02951; DB03462; DB00138; DB03589; DB03590; DB03902; DB03937; DB03940; DB04401	9	-242.514	0.530642	0.502847
SFPQ	PTK2	'5,6-dihydrothymine ; Dihydrothymine'	C00906 ; HMDB00079	DB00119; DB01803; DB00122; DB02175; DB02951; DB03462; DB00138; DB03589; DB03590; DB03902; DB03937; DB03940; DB04401	9	-214.118	0.530581	0.500566
SFPQ	CDK2	'5,6-dihydroxyindole-2-carboxylate ; L-dopachromate ; Melanin'	C04185 ; C01693 ;	DB00119; DB01803; DB00122; DB02175; DB02951; DB03462; DB00138; DB03589; DB03590; DB03902; DB03937; DB03940; DB04401	9	-242.394	0.52958	0.502069
SFPQ	PGK1	'1-Deoxy-D-xylulose 5-phosphate ; 2-Deoxy-D-ribose 1-phosphate ; 2-deoxy-D-ribose 5-phosphate(2-) ; Deoxyribose 1-phosphate ; Deoxyribose 5-phosphate'	HMDB01213 ; C00672 ; C00673 ; HMDB01351 ; HMDB01031	DB00119; DB01803; DB00122; DB02175; DB02951; DB03462; DB00138; DB03589; DB03590; DB03902; DB03937; DB03940; DB04401	9	-191.606	0.528727	0.502341
SFPQ	TTK	'5,6-dihydroxyindole-2-carboxylate ; L-dopachromate ; Melanin'	C04185 ; C01693 ;	DB00119; DB01803; DB00122; DB02175; DB02951; DB03462; DB00138; DB03589; DB03590; DB03902; DB03937; DB03940; DB04401	9	-242.181	0.527687	0.498704
SFPQ	BCKDK	'(2S)-1-hydroxy-3-oxooctadecan-2-aminium ; 3-Dehydrosphinganine ; Palmitoylethanolamide ; Sphingosine ; sphingosine(1+)'	C02934 ; HMDB01480 ; HMDB02100 ; HMDB00252 ; C00319	DB00119; DB01803; DB00122; DB02175; DB02951; DB03462; DB00138; DB03589; DB03590; DB03902; DB03937; DB03940; DB04401	9	-191.16	0.52392	0.501347
SFPQ	STK3	'Lipoic acid ; lipoate'	HMDB01451 ; C16241	DB00119; DB01803; DB00122; DB02175; DB02951; DB03462; DB00138; DB03589; DB03590; DB03902; DB03937; DB03940; DB04401	8	-185.534	0.522689	0.476458
SFPQ	NME2	'D-Glucuronate 1-phosphate ; D-Glucuronic acid 1-phosphate'	C05385 ; HMDB03976	DB00119; DB01803; DB00122; DB02175; DB02951; DB03462; DB00138; DB03589; DB03590; DB03902; DB03937; DB03940; DB04401	8	-241.326	0.519998	0.478843
SFPQ	SRPK1	'Histamine ; histamium'	HMDB00870 ; C00388	DB00119; DB01803; DB00122; DB02175; DB02951; DB03462; DB00138; DB03589; DB03590; DB03902; DB03937; DB03940; DB04401	6	-235.524	0.519015	0.467922
SFPQ	NME2	'ADP alpha-D-glucoside(2-) ; ADP-Mannose ; ADP-glucose ; ADPmannose ; GDP-D-Rhamnose ; GDP-L-fucose ; GDP-L-fucose(2-)'	C00498 ; HMDB06369 ; HMDB06557 ; C06192 ; HMDB01499 ; HMDB01095 ; C00325	DB00119; DB01803; DB00122; DB02175; DB02951; DB03462; DB00138; DB03589; DB03590; DB03902; DB03937; DB03940; DB04401	7	-235.287	0.516813	0.45308
SFPQ	BCKDK	'Oxalacetic acid ; Oxaloacetate'	HMDB00223 ; C00036	DB00119; DB01803; DB00122; DB02175; DB02951; DB03462; DB00138; DB03589; DB03590; DB03902; DB03937; DB03940; DB04401	7	-195.88	0.515188	0.454997
SFPQ	TTK	'Lipoic acid ; lipoate'	HMDB01451 ; C16241	DB00119; DB01803; DB00122; DB02175; DB02951; DB03462; DB00138; DB03589; DB03590; DB03902; DB03937; DB03940; DB04401	8	-184.748	0.513884	0.455046
SFPQ	PGK1	'GDP ; Guanosine diphosphate'	C00035 ; HMDB01201	DB00119; DB01803; DB00122; DB02175; DB02951; DB03462; DB00138; DB03589; DB03590; DB03902; DB03937; DB03940; DB04401	9	-240.613	0.5135	0.486378
SFPQ	CSNK1A1	'Oxalacetic acid ; Oxaloacetate'	HMDB00223 ; C00036	DB00119; DB01803; DB00122; DB02175; DB02951; DB03462; DB00138; DB03589; DB03590; DB03902; DB03937; DB03940; DB04401	8	-195.629	0.512481	0.454584
SFPQ	MAP2K3	'Oxalacetic acid ; Oxaloacetate'	HMDB00223 ; C00036	DB00119; DB01803; DB00122; DB02175; DB02951; DB03462; DB00138; DB03589; DB03590; DB03902; DB03937; DB03940; DB04401	7	-195.602	0.51219	0.456479
SFPQ	CDK2	'Histamine ; histamium'	HMDB00870 ; C00388	DB00119; DB01803; DB00122; DB02175; DB02951; DB03462; DB00138; DB03589; DB03590; DB03902; DB03937; DB03940; DB04401	6	-234.637	0.510738	0.459276
SFPQ	EPHA2	'Oxalacetic acid ; Oxaloacetate'	HMDB00223 ; C00036	DB00119; DB01803; DB00122; DB02175; DB02951; DB03462; DB00138; DB03589; DB03590; DB03902; DB03937; DB03940; DB04401	8	-195.423	0.510245	0.44695
SFPQ	NME2	'Choline'	C00114	DB00119; DB01803; DB00122; DB02175; DB02951; DB03462; DB00138; DB03589; DB03590; DB03902; DB03937; DB03940; DB04401	8	-184.033	0.505733	0.475204
SFPQ	PGK1	'HMDB03269 ; PHderiv_Oxalate; Oxalic acid; Ethanedioic acid'	HMDB03269 ; C00209	DB00119; DB01803; DB00122; DB02175; DB02951; DB03462; DB00138; DB03589; DB03590; DB03902; DB03937; DB03940; DB04401	9	-211.524	0.504509	0.47757
SFPQ	NME2	[]	[]	[]	2	-224.019	0.309047	0.293491
SFPQ	PGK1	[]	[]	[]	3	-222.655	0.291036	0.273688
SIN3A	CDK6	'5a-Cholesta-8,24-dien-3-one ; 7-Dehydrodesmosterol ; 7-dehydrodesmosterol ; Cholesta-4,6-dien-3-one ; cholesta-5,7,24-trien-3beta-ol ; zymosterol intermediate 2'	HMDB01093 ; HMDB03896 ; C05107 ; HMDB02394 ; C05107 ; C05437	DB01833; DB00125; DB00130; DB02987; DB03134; DB03144; DB03801; DB03937; DB00151; DB00155	6	-196.981	0.40019	0.11214
SIN3A	YES1	'5,10-Methylene-THF ; 5,10-Methylenetetrahydrofolate ; 5-Methyldihydrofolic acid'	HMDB01533 ; C00143 ; HMDB06486	DB01833; DB00125; DB00130; DB02987; DB03134; DB03144; DB03801; DB03937; DB00151; DB00155	8	-189.341	0.369589	0.0995044
SIN3A	STK39	'5a-Cholesta-8,24-dien-3-one ; 7-Dehydrodesmosterol ; 7-dehydrodesmosterol ; Cholesta-4,6-dien-3-one ; cholesta-5,7,24-trien-3beta-ol ; zymosterol intermediate 2'	HMDB01093 ; HMDB03896 ; C05107 ; HMDB02394 ; C05107 ; C05437	DB01833; DB00125; DB00130; DB02987; DB03134; DB03144; DB03801; DB03937; DB00151; DB00155	6	-193.981	0.360658	0.113012
SIN3A	PBK	'5a-Cholesta-8,24-dien-3-one ; 7-Dehydrodesmosterol ; 7-dehydrodesmosterol ; Cholesta-4,6-dien-3-one ; cholesta-5,7,24-trien-3beta-ol ; zymosterol intermediate 2'	HMDB01093 ; HMDB03896 ; C05107 ; HMDB02394 ; C05107 ; C05437	DB01833; DB00125; DB00130; DB02987; DB03134; DB03144; DB03801; DB03937; DB00151; DB00155	6	-192.811	0.344551	0.0989121
SIN3A	STK24	'dIDP'	C01344	DB01833; DB00125; DB00130; DB02987; DB03134; DB03144; DB03801; DB03937; DB00151; DB00155	6	-224.13	0.336027	0.100838
SIN3A	LCK	'5,10-Methylene-THF ; 5,10-Methylenetetrahydrofolate ; 5-Methyldihydrofolic acid'	HMDB01533 ; C00143 ; HMDB06486	DB01833; DB00125; DB00130; DB02987; DB03134; DB03144; DB03801; DB03937; DB00151; DB00155	8	-186.851	0.33452	0.0945564
SIN3A	EIF2AK2	'5,10-Methylene-THF ; 5,10-Methylenetetrahydrofolate ; 5-Methyldihydrofolic acid'	HMDB01533 ; C00143 ; HMDB06486	DB01833; DB00125; DB00130; DB02987; DB03134; DB03144; DB03801; DB03937; DB00151; DB00155	9	-186.389	0.327807	0.114094
SIN3A	MAP2K3	'oxalatosuccinate(3-)'	C05379	DB01833; DB00125; DB00130; DB02987; DB03134; DB03144; DB03801; DB03937; DB00151; DB00155	9	-186.063	0.323021	0.104036
SIN3A	MAPK14	'dIDP'	C01344	DB01833; DB00125; DB00130; DB02987; DB03134; DB03144; DB03801; DB03937; DB00151; DB00155	6	-222.88	0.320183	0.101742
SIN3A	MAPK14	'1-Deoxy-D-xylulose 5-phosphate ; 2-Deoxy-D-ribose 1-phosphate ; 2-deoxy-D-ribose 5-phosphate(2-) ; Deoxyribose 1-phosphate ; Deoxyribose 5-phosphate'	HMDB01213 ; C00672 ; C00673 ; HMDB01351 ; HMDB01031	DB01833; DB00125; DB00130; DB02987; DB03134; DB03144; DB03801; DB03937; DB00151; DB00155	9	-175.452	0.319662	0.101361
SIN3A	PTK2	'(2S)-1-hydroxy-3-oxooctadecan-2-aminium ; 3-Dehydrosphinganine ; Palmitoylethanolamide ; Sphingosine ; sphingosine(1+)'	C02934 ; HMDB01480 ; HMDB02100 ; HMDB00252 ; C00319	DB01833; DB00125; DB00130; DB02987; DB03134; DB03144; DB03801; DB03937; DB00151; DB00155	7	-175.44	0.319479	0.101862
SIN3A	STK39	'5,10-Methylene-THF ; 5,10-Methylenetetrahydrofolate ; 5-Methyldihydrofolic acid'	HMDB01533 ; C00143 ; HMDB06486	DB01833; DB00125; DB00130; DB02987; DB03134; DB03144; DB03801; DB03937; DB00151; DB00155	9	-185.572	0.315762	0.0987875
SIN3A	SRPK2	'Argininic acid ; Citrulline ; L-citrulline'	HMDB03148 ; HMDB00904 ; C00327	DB01833; DB00125; DB00130; DB02987; DB03134; DB03144; DB03801; DB03937; DB00151; DB00155	9	-180.364	0.315598	0.103125
SIN3A	EIF2AK2	'dIDP'	C01344	DB01833; DB00125; DB00130; DB02987; DB03134; DB03144; DB03801; DB03937; DB00151; DB00155	6	-222.261	0.312201	0.101165
SIN3A	NEK9	'5,10-Methylene-THF ; 5,10-Methylenetetrahydrofolate ; 5-Methyldihydrofolic acid'	HMDB01533 ; C00143 ; HMDB06486	DB01833; DB00125; DB00130; DB02987; DB03134; DB03144; DB03801; DB03937; DB00151; DB00155	9	-185.159	0.309584	0.10179
SIN3A	NME1	'dIDP'	C01344	DB01833; DB00125; DB00130; DB02987; DB03134; DB03144; DB03801; DB03937; DB00151; DB00155	6	-221.95	0.30815	0.102518
SIN3A	EPHB2	'5,10-Methylene-THF ; 5,10-Methylenetetrahydrofolate ; 5-Methyldihydrofolic acid'	HMDB01533 ; C00143 ; HMDB06486	DB01833; DB00125; DB00130; DB02987; DB03134; DB03144; DB03801; DB03937; DB00151; DB00155	9	-184.96	0.306602	0.103641
SIN3A	NME1	'Argininic acid ; Citrulline ; L-citrulline'	HMDB03148 ; HMDB00904 ; C00327	DB01833; DB00125; DB00130; DB02987; DB03134; DB03144; DB03801; DB03937; DB00151; DB00155	9	-179.756	0.306278	0.0979653
SIN3A	NEK9	'3-Mercaptolactate ; 3-Mercaptolactic acid'	C05823 ; HMDB02127	DB01833; DB00125; DB00130; DB02987; DB03134; DB03144; DB03801; DB03937; DB00151; DB00155	9	-174.503	0.304829	0.11004
SIN3A	[]	'dIDP'	C01344	DB01833; DB00125; DB00130; DB02987; DB03134; DB03144; DB03801; DB03937; DB00151; DB00155	5	-220.348	0.259503	0.0825089
SIN3A	[]	'5,10-Methylene-THF ; 5,10-Methylenetetrahydrofolate ; 5-Methyldihydrofolic acid'	HMDB01533 ; C00143 ; HMDB06486	DB01833; DB00125; DB00130; DB02987; DB03134; DB03144; DB03801; DB03937; DB00151; DB00155	4	-182.961	0.243616	0.0592908
SMAD3	MYLK	'2,3-Epoxyaflatoxin B1 ; aflatoxin B1 exo-8,9-epoxide'	HMDB06558 ; C19586	DB01235; DB01833; DB00125; DB00130; DB02987; DB03134; DB03144; DB03801; DB00155	9	-221.624	0.548139	0.447973
SMAD3	NME2	'Argininic acid ; Citrulline ; L-citrulline'	HMDB03148 ; HMDB00904 ; C00327	DB01235; DB01833; DB00125; DB00130; DB02987; DB03134; DB03144; DB03801; DB00155	9	-198.397	0.541566	0.461176
SMAD3	PKN2	'Argininic acid ; Citrulline ; L-citrulline'	HMDB03148 ; HMDB00904 ; C00327	DB01235; DB01833; DB00125; DB00130; DB02987; DB03134; DB03144; DB03801; DB00155	9	-197.255	0.529779	0.446017
SMAD3	PRKACA	'Argininic acid ; Citrulline ; L-citrulline'	HMDB03148 ; HMDB00904 ; C00327	DB01235; DB01833; DB00125; DB00130; DB02987; DB03134; DB03144; DB03801; DB00155	9	-196.516	0.521992	0.444699
SMAD3	PRPF4B	'2,3-Epoxyaflatoxin B1 ; aflatoxin B1 exo-8,9-epoxide'	HMDB06558 ; C19586	DB01235; DB01833; DB00125; DB00130; DB02987; DB03134; DB03144; DB03801; DB00155	9	-218.68	0.520158	0.425783
SMAD3	EIF2AK2	'Argininic acid ; Citrulline ; L-citrulline'	HMDB03148 ; HMDB00904 ; C00327	DB01235; DB01833; DB00125; DB00130; DB02987; DB03134; DB03144; DB03801; DB00155	9	-195.056	0.506231	0.427817
SMAD3	ROCK2	'2,3-Epoxyaflatoxin B1 ; aflatoxin B1 exo-8,9-epoxide'	HMDB06558 ; C19586	DB01235; DB01833; DB00125; DB00130; DB02987; DB03134; DB03144; DB03801; DB00155	9	-217.219	0.505635	0.413228
SMAD3	MYLK	'Argininic acid ; Citrulline ; L-citrulline'	HMDB03148 ; HMDB00904 ; C00327	DB01235; DB01833; DB00125; DB00130; DB02987; DB03134; DB03144; DB03801; DB00155	9	-193.898	0.493363	0.419348
SMAD3	CKM	'Argininic acid ; Citrulline ; L-citrulline'	HMDB03148 ; HMDB00904 ; C00327	DB01235; DB01833; DB00125; DB00130; DB02987; DB03134; DB03144; DB03801; DB00155	9	-193.421	0.48796	0.413208
SMAD3	CSNK2B	'3-Methoxytyramine ; 4-Methoxytyramine ; Phenylephrine ; p-Synephrine'	C05587 ; HMDB12162 ; HMDB02182 ; HMDB04826	DB01235; DB01833; DB00125; DB00130; DB02987; DB03134; DB03144; DB03801; DB00155	8	-193.247	0.485982	0.40305
SMAD3	NME2	'3-Methoxytyramine ; 4-Methoxytyramine ; Phenylephrine ; p-Synephrine'	C05587 ; HMDB12162 ; HMDB02182 ; HMDB04826	DB01235; DB01833; DB00125; DB00130; DB02987; DB03134; DB03144; DB03801; DB00155	9	-193.124	0.484572	0.404531
SMAD3	EGFR	'Argininic acid ; Citrulline ; L-citrulline'	HMDB03148 ; HMDB00904 ; C00327	DB01235; DB01833; DB00125; DB00130; DB02987; DB03134; DB03144; DB03801; DB00155	9	-192.938	0.482433	0.409209
SMAD3	PKM	'Argininic acid ; Citrulline ; L-citrulline'	HMDB03148 ; HMDB00904 ; C00327	DB01235; DB01833; DB00125; DB00130; DB02987; DB03134; DB03144; DB03801; DB00155	9	-192.719	0.479918	0.405117
SMAD3	CSNK1A1	'Argininic acid ; Citrulline ; L-citrulline'	HMDB03148 ; HMDB00904 ; C00327	DB01235; DB01833; DB00125; DB00130; DB02987; DB03134; DB03144; DB03801; DB00155	9	-192.696	0.479651	0.405369
SMAD3	ILK	'Argininic acid ; Citrulline ; L-citrulline'	HMDB03148 ; HMDB00904 ; C00327	DB01235; DB01833; DB00125; DB00130; DB02987; DB03134; DB03144; DB03801; DB00155	9	-192.448	0.476768	0.402159
SMAD3	HSPA5	'Argininic acid ; Citrulline ; L-citrulline'	HMDB03148 ; HMDB00904 ; C00327	DB01235; DB01833; DB00125; DB00130; DB02987; DB03134; DB03144; DB03801; DB00155	9	-192.43	0.476558	0.401126
SMAD3	WNK1	'Argininic acid ; Citrulline ; L-citrulline'	HMDB03148 ; HMDB00904 ; C00327	DB01235; DB01833; DB00125; DB00130; DB02987; DB03134; DB03144; DB03801; DB00155	9	-192.337	0.47548	0.398222
SMAD3	TTK	'3-Methoxytyramine ; 4-Methoxytyramine ; Phenylephrine ; p-Synephrine'	C05587 ; HMDB12162 ; HMDB02182 ; HMDB04826	DB01235; DB01833; DB00125; DB00130; DB02987; DB03134; DB03144; DB03801; DB00155	9	-192.206	0.473947	0.389612
SMAD3	CSNK2B	'Estrone sulfate ; estrone 3-sulfate(1-)'	HMDB01425 ; C02538	DB01235; DB01833; DB00125; DB00130; DB02987; DB03134; DB03144; DB03801; DB00155	7	-203.007	0.47237	0.361303
SMAD3	BLVRA	'Argininic acid ; Citrulline ; L-citrulline'	HMDB03148 ; HMDB00904 ; C00327	DB01235; DB01833; DB00125; DB00130; DB02987; DB03134; DB03144; DB03801; DB00155	9	-191.905	0.470417	0.394601
SMAD3	MYLK	'2-Carboxy-2,3-dihydro-5,6-dihydroxyindole ; 3-Hydroxyhippuric acid ; 4-Carboxyphenylglycine ; Alpha-Hydroxyhippuric acid ; Dopaquinone ; L-dopaquinone ; Leucodopachrome ; Salicyluric acid'	C05604 ; HMDB06116 ; HMDB02016 ; HMDB02404 ; HMDB01229 ; C00822 ; HMDB04067 ; HMDB00840	DB01235; DB01833; DB00125; DB00130; DB02987; DB03134; DB03144; DB03801; DB00155	9	-191.291	0.463145	0.384281
SMAD3	TGM2	'3-Methoxytyramine ; 4-Methoxytyramine ; Phenylephrine ; p-Synephrine'	C05587 ; HMDB12162 ; HMDB02182 ; HMDB04826	DB01235; DB01833; DB00125; DB00130; DB02987; DB03134; DB03144; DB03801; DB00155	9	-191.289	0.463125	0.383782
SMAD3	NME1	'Argininic acid ; Citrulline ; L-citrulline'	HMDB03148 ; HMDB00904 ; C00327	DB01235; DB01833; DB00125; DB00130; DB02987; DB03134; DB03144; DB03801; DB00155	9	-191.225	0.462362	0.38968
SMAD3	CSNK2B	'Xanthurenic acid ; oxoxanthurenate'	C02470 ;	DB01235; DB01833; DB00125; DB00130; DB02987; DB03134; DB03144; DB03801; DB00155	7	-190.934	0.458866	0.378608
SMAD3	CSNK2B	'Isopyridoxal ; Pyridoxal'	HMDB04290 ; C00250	DB01235; DB01833; DB00125; DB00130; DB02987; DB03134; DB03144; DB03801; DB00155	6	-190.836	0.457693	0.351135
SMAD3	PBK	'Argininic acid ; Citrulline ; L-citrulline'	HMDB03148 ; HMDB00904 ; C00327	DB01235; DB01833; DB00125; DB00130; DB02987; DB03134; DB03144; DB03801; DB00155	9	-190.779	0.457007	0.381094
SMAD3	SRPK1	'3-Methoxytyramine ; 4-Methoxytyramine ; Phenylephrine ; p-Synephrine'	C05587 ; HMDB12162 ; HMDB02182 ; HMDB04826	DB01235; DB01833; DB00125; DB00130; DB02987; DB03134; DB03144; DB03801; DB00155	9	-190.625	0.455141	0.377061
SMAD3	PTK2	'3-Methoxytyramine ; 4-Methoxytyramine ; Phenylephrine ; p-Synephrine'	C05587 ; HMDB12162 ; HMDB02182 ; HMDB04826	DB01235; DB01833; DB00125; DB00130; DB02987; DB03134; DB03144; DB03801; DB00155	9	-190.504	0.453676	0.377007
SMAD3	PRPF4B	'Argininic acid ; Citrulline ; L-citrulline'	HMDB03148 ; HMDB00904 ; C00327	DB01235; DB01833; DB00125; DB00130; DB02987; DB03134; DB03144; DB03801; DB00155	9	-190.389	0.45227	0.385785
SMAD3	GTF2F1	'Argininic acid ; Citrulline ; L-citrulline'	HMDB03148 ; HMDB00904 ; C00327	DB01235; DB01833; DB00125; DB00130; DB02987; DB03134; DB03144; DB03801; DB00155	9	-190.138	0.44921	0.379648
SMAD3	PRKDC	'Argininic acid ; Citrulline ; L-citrulline'	HMDB03148 ; HMDB00904 ; C00327	DB01235; DB01833; DB00125; DB00130; DB02987; DB03134; DB03144; DB03801; DB00155	9	-189.95	0.446901	0.373435
SMAD3	SRC	'2-aminomuconate(2-)'	C02220	DB01235; DB01833; DB00125; DB00130; DB02987; DB03134; DB03144; DB03801; DB00155	9	-233.708	0.445809	0.363123
SMAD3	ALDOA	'Argininic acid ; Citrulline ; L-citrulline'	HMDB03148 ; HMDB00904 ; C00327	DB01235; DB01833; DB00125; DB00130; DB02987; DB03134; DB03144; DB03801; DB00155	9	-189.856	0.445745	0.378337
SMAD3	STK3	'FAD ; Flavin adenine dinucleotide oxidized'	HMDB01248 ; C00016	DB01235; DB01833; DB00125; DB00130; DB02987; DB03134; DB03144; DB03801; DB00155	9	-233.268	0.441186	0.3617
SMAD3	PLK1	'Argininic acid ; Citrulline ; L-citrulline'	HMDB03148 ; HMDB00904 ; C00327	DB01235; DB01833; DB00125; DB00130; DB02987; DB03134; DB03144; DB03801; DB00155	9	-189.217	0.437819	0.371027
SMAD3	[]	'3-Methoxytyramine ; 4-Methoxytyramine ; Phenylephrine ; p-Synephrine'	C05587 ; HMDB12162 ; HMDB02182 ; HMDB04826	DB01235; DB01833; DB00125; DB00130; DB02987; DB03134; DB03144; DB03801; DB00155	4	-186.087	0.369933	0.246621
SMARCB1	PRKACA	'(2S,3R)-3-hydroxybutane-1,2,3-tricarboxylate ; 2-Methylcitric acid ; 2-methylcitrate(3-) ; Homocitric acid ; Methylisocitric acid'	C04593 ; HMDB00379 ; ; HMDB03518 ; HMDB06471	DB04072	9	-184.725	0.513624	0.385819
SMARCB1	PGK1	'2-[(4R)-4-[(1S,2S,5R,7R,10R,11S,14R,15R)-2,15-dimethyl-5-(sulfonatooxy)tetracyclo[8.7.0.0^{2,7}.0^{11,15}]heptadecan-14-yl]pentanamido]ethane-1-sulfonate ; Taurolithocholic acid 3-sulfate'	C03642 ; HMDB02580	DB04072	9	-187.531	0.482995	0.349568
SND1	CKM	[]	[]	[]	3	-231.226	0.396897	0.369444
SND1	PAK2	[]	[]	[]	3	-224.539	0.315797	0.293873
SND1	PKN2	[]	[]	[]	3	-223.164	0.297817	0.276745
SND1	MAP2K2	[]	[]	[]	3	-223.005	0.295701	0.273995
SND1	CSNK1A1	[]	[]	[]	2	-222.148	0.284229	0.263408
SND1	CSK	[]	[]	[]	3	-222.026	0.28257	0.262236
SND1	MAPK1	[]	[]	[]	2	-221.458	0.274838	0.253603
SND1	SRPK2	[]	[]	[]	2	-221.323	0.272992	0.252001
SND1	CDK2	[]	[]	[]	2	-221.302	0.272713	0.253952
SNW1	CDK6	'Quinolinic acid ; quinolinate(2-)'	HMDB00232 ; C03722	DB01819; DB02156; DB02174; DB00128; DB02517; DB02522; DB00130; DB02655; DB03091; DB00142; DB03943; DB04339; DB00174	8	-186.767	0.40637	0.265937
SNW1	CKM	'5,10-Methylene-THF ; 5,10-Methylenetetrahydrofolate ; 5-Methyldihydrofolic acid'	HMDB01533 ; C00143 ; HMDB06486	DB01819; DB02156; DB02174; DB00128; DB02517; DB02522; DB00130; DB02655; DB03091; DB00142; DB03943; DB04339; DB00174	8	-189.346	0.369651	0.257425
SNW1	CSK	'Phosphoenolpyruvate'	C00074	DB01819; DB02156; DB02174; DB00128; DB02517; DB02522; DB00130; DB02655; DB03091; DB00142; DB03943; DB04339; DB00174	8	-210.67	0.369587	0.255636
SNW1	MAP2K1	'5,10-Methylene-THF ; 5,10-Methylenetetrahydrofolate ; 5-Methyldihydrofolic acid'	HMDB01533 ; C00143 ; HMDB06486	DB01819; DB02156; DB02174; DB00128; DB02517; DB02522; DB00130; DB02655; DB03091; DB00142; DB03943; DB04339; DB00174	8	-188.833	0.362584	0.2558
SNW1	VRK1	'PHderiv_3-Phosphonopyruvate'	C02798	DB01819; DB02156; DB02174; DB00128; DB02517; DB02522; DB00130; DB02655; DB03091; DB00142; DB03943; DB04339; DB00174	9	-210.074	0.362031	0.251895
SNW1	CDK6	'5,10-Methylene-THF ; 5,10-Methylenetetrahydrofolate ; 5-Methyldihydrofolic acid'	HMDB01533 ; C00143 ; HMDB06486	DB01819; DB02156; DB02174; DB00128; DB02517; DB02522; DB00130; DB02655; DB03091; DB00142; DB03943; DB04339; DB00174	8	-188.69	0.360606	0.241942
SNW1	PRKACA	'dADP'	C00206	DB01819; DB02156; DB02174; DB00128; DB02517; DB02522; DB00130; DB02655; DB03091; DB00142; DB03943; DB04339; DB00174	9	-225.65	0.354805	0.247226
SNW1	AXL	'5,10-Methylene-THF ; 5,10-Methylenetetrahydrofolate ; 5-Methyldihydrofolic acid'	HMDB01533 ; C00143 ; HMDB06486	DB01819; DB02156; DB02174; DB00128; DB02517; DB02522; DB00130; DB02655; DB03091; DB00142; DB03943; DB04339; DB00174	8	-187.804	0.348174	0.238899
SNW1	ERBB2	'D-Aspartic acid ; D-aspartate(1-) ; Iminodiacetate ; L-Aspartic acid ; L-aspartate(1-)'	HMDB06483 ; C00402 ; HMDB11753 ; HMDB00191 ; C00049	DB01819; DB02156; DB02174; DB00128; DB02517; DB02522; DB00130; DB02655; DB03091; DB00142; DB03943; DB04339; DB00174	9	-224.909	0.345717	0.246191
SNW1	SRC	'Acetone ; Propanal ; acetone'	HMDB01659 ; HMDB03366 ; C00207	DB01819; DB02156; DB02174; DB00128; DB02517; DB02522; DB00130; DB02655; DB03091; DB00142; DB03943; DB04339; DB00174	9	-192.86	0.34523	0.236368
SNW1	FES	'dADP'	C00206	DB01819; DB02156; DB02174; DB00128; DB02517; DB02522; DB00130; DB02655; DB03091; DB00142; DB03943; DB04339; DB00174	9	-224.756	0.343822	0.241631
SP1	VRK1	'Estrone glucuronide ; estrone 3-glucosiduronic acid'	HMDB04483 ; C11133	DB01803; DB00122; DB04401; DB00151	9	-184.418	0.445087	0.322124
SP1	ILK	'Estrone glucuronide ; estrone 3-glucosiduronic acid'	HMDB04483 ; C11133	DB01803; DB00122; DB04401; DB00151	9	-183.254	0.430214	0.309545
SP1	BCKDK	'Estrone glucuronide ; estrone 3-glucosiduronic acid'	HMDB04483 ; C11133	DB01803; DB00122; DB04401; DB00151	9	-182.239	0.416916	0.298943
SP1	CDK6	'Estrone glucuronide ; estrone 3-glucosiduronic acid'	HMDB04483 ; C11133	DB01803; DB00122; DB04401; DB00151	9	-181.879	0.41212	0.295078
SP1	YES1	'Estrone glucuronide ; estrone 3-glucosiduronic acid'	HMDB04483 ; C11133	DB01803; DB00122; DB04401; DB00151	9	-181.85	0.411739	0.294714
SP1	MAP2K2	'Estrone glucuronide ; estrone 3-glucosiduronic acid'	HMDB04483 ; C11133	DB01803; DB00122; DB04401; DB00151	9	-181.742	0.410298	0.292194
SP1	TTK	'Estrone glucuronide ; estrone 3-glucosiduronic acid'	HMDB04483 ; C11133	DB01803; DB00122; DB04401; DB00151	9	-181.631	0.408802	0.294587
SP1	VRK1	'3-Mercaptolactate ; 3-Mercaptolactic acid'	C05823 ; HMDB02127	DB01803; DB00122; DB04401; DB00151	9	-181.009	0.400388	0.292854
SP1	CAD	'Estrone glucuronide ; estrone 3-glucosiduronic acid'	HMDB04483 ; C11133	DB01803; DB00122; DB04401; DB00151	9	-180.943	0.399482	0.285426
SP1	PGK1	'Lipoic acid ; lipoate'	HMDB01451 ; C16241	DB01803; DB00122; DB04401; DB00151	9	-174.906	0.38886	0.29458
SP1	YES1	'Galactosylsphingosine ; Glucosylsphingosine ; psychosine(1+)'	HMDB00648 ; HMDB00596 ; C01747	DB01803; DB00122; DB04401; DB00151	9	-174.83	0.387785	0.283644
SP1	PKN2	'Estrone glucuronide ; estrone 3-glucosiduronic acid'	HMDB04483 ; C11133	DB01803; DB00122; DB04401; DB00151	9	-180.089	0.38771	0.282332
SP1	STK24	'Choline'	C00114	DB01803; DB00122; DB04401; DB00151	7	-174.793	0.387257	0.284368
SP1	FES	'PHderiv_2-Hydroxy-3-oxosuccinate; Oxaloglycolate'	C03459	DB01803; DB00122; DB04401; DB00151	8	-179.768	0.38323	0.282313
SP1	WNK1	'HMDB01186 ; N(1)-acetylsperminium(3+)'	HMDB01186 ; C02567	DB01803; DB00122; DB04401; DB00151	9	-195.668	0.383199	0.282217
SP1	CSNK1A1	'HMDB01186 ; N(1)-acetylsperminium(3+)'	HMDB01186 ; C02567	DB01803; DB00122; DB04401; DB00151	9	-195.592	0.382202	0.285849
SP1	ILK	'3-Mercaptolactate ; 3-Mercaptolactic acid'	C05823 ; HMDB02127	DB01803; DB00122; DB04401; DB00151	9	-179.589	0.38072	0.279521
SP1	TTK	'3-Mercaptolactate ; 3-Mercaptolactic acid'	C05823 ; HMDB02127	DB01803; DB00122; DB04401; DB00151	9	-178.991	0.372241	0.27626
SRSF1	ERBB2	'Galactosylsphingosine ; Glucosylsphingosine ; psychosine(1+)'	HMDB00648 ; HMDB00596 ; C01747	DB01803; DB00122; DB04401	8	-181.293	0.47322	0.15241
SRSF1	CSNK2B	'docosanedioicacid'	C19625	DB01803; DB00122; DB04401	9	-218.133	0.456999	0.148518
SRSF1	MAP2K1	'Galactosylsphingosine ; Glucosylsphingosine ; psychosine(1+)'	HMDB00648 ; HMDB00596 ; C01747	DB01803; DB00122; DB04401	9	-179.628	0.452416	0.149528
SRSF1	BCKDK	'Galactosylsphingosine ; Glucosylsphingosine ; psychosine(1+)'	HMDB00648 ; HMDB00596 ; C01747	DB01803; DB00122; DB04401	7	-178.084	0.432395	0.144662
SRSF1	AXL	'Choline'	C00114	DB01803; DB00122; DB04401	7	-177.762	0.42813	0.154922
SRSF1	AXL	'2-Aminobenzoic acid ; 3-Pyridylacetic acid ; anthranilate ; m-Aminobenzoic acid ; p-Aminobenzoic acid'	HMDB01123 ; HMDB01538 ; C00108 ; HMDB01891 ; HMDB01392	DB01803; DB00122; DB04401	8	-193.433	0.423247	0.151488
SRSF1	COL4A3BP	'Geranyl diphosphate ; Geranyl-PP'	C00341 ; HMDB01285	DB01803; DB00122; DB04401	9	-220.192	0.418717	0.149353
SRSF1	PKN2	'Geranyl diphosphate ; Geranyl-PP'	C00341 ; HMDB01285	DB01803; DB00122; DB04401	9	-220.171	0.418485	0.151253
SRSF1	EPHA2	'Galactosylsphingosine ; Glucosylsphingosine ; psychosine(1+)'	HMDB00648 ; HMDB00596 ; C01747	DB01803; DB00122; DB04401	9	-176.992	0.417801	0.132935
SRSF1	EPHB2	'Geranyl diphosphate ; Geranyl-PP'	C00341 ; HMDB01285	DB01803; DB00122; DB04401	9	-219.636	0.412351	0.141887
SRSF1	AXL	'2-Arachidonoylglycerol ; 2-Arachidonylglycerol ; MG(0:0/20:4(8Z,11Z,14Z,17Z)/0:0) ; MG(20:4(5Z,8Z,11Z,14Z)/0:0/0:0) ; MG(20:4(8Z,11Z,14Z,17Z)/0:0/0:0)'	C13856 ; HMDB04666 ; HMDB11549 ; HMDB11578 ; HMDB11579	DB01803; DB00122; DB04401	9	-186.865	0.407655	0.134247
SRSF1	CAD	'3-Methoxytyramine ; 4-Methoxytyramine ; Phenylephrine ; p-Synephrine'	C05587 ; HMDB12162 ; HMDB02182 ; HMDB04826	DB01803; DB00122; DB04401	8	-186.737	0.405969	0.13218
SRSF1	PBK	'Galactosylsphingosine ; Glucosylsphingosine ; psychosine(1+)'	HMDB00648 ; HMDB00596 ; C01747	DB01803; DB00122; DB04401	9	-176.05	0.404902	0.133533
SRSF1	AXL	[]	[]	[]	2	-221.642	0.277361	0.0870253
SSB	MAP2K2	'Quinolinic acid ; quinolinate(2-)'	HMDB00232 ; C03722	DB00121; DB01915; DB02174; DB00128; DB02517; DB00130; DB02674; DB02904; DB00133; DB02987; DB03091; DB03112; DB03201; DB03353; DB... <Preview truncated at 128 characters>	7	-198.421	0.541808	0.471588
SSB	BCKDK	'Quinolinic acid ; quinolinate(2-)'	HMDB00232 ; C03722	DB00121; DB01915; DB02174; DB00128; DB02517; DB00130; DB02674; DB02904; DB00133; DB02987; DB03091; DB03112; DB03201; DB03353; DB... <Preview truncated at 128 characters>	7	-198.37	0.541288	0.473529
SSB	FES	'Quinolinic acid ; quinolinate(2-)'	HMDB00232 ; C03722	DB00121; DB01915; DB02174; DB00128; DB02517; DB00130; DB02674; DB02904; DB00133; DB02987; DB03091; DB03112; DB03201; DB03353; DB... <Preview truncated at 128 characters>	7	-196.78	0.524788	0.456002
SSB	CAD	'Biotin'	C00120	DB00121; DB01915; DB02174; DB00128; DB02517; DB00130; DB02674; DB02904; DB00133; DB02987; DB03091; DB03112; DB03201; DB03353; DB... <Preview truncated at 128 characters>	9	-201.734	0.518468	0.482012
SSB	EGFR	'Isopyridoxal ; Pyridoxal'	HMDB04290 ; C00250	DB00121; DB01915; DB02174; DB00128; DB02517; DB00130; DB02674; DB02904; DB00133; DB02987; DB03091; DB03112; DB03201; DB03353; DB... <Preview truncated at 128 characters>	9	-196.09	0.517452	0.483849
SSB	LCK	'L-Cystine ; L-cystine'	HMDB00192 ; C00491	DB00121; DB01915; DB02174; DB00128; DB02517; DB00130; DB02674; DB02904; DB00133; DB02987; DB03091; DB03112; DB03201; DB03353; DB... <Preview truncated at 128 characters>	6	-190.3	0.514524	0.442244
SSB	MAPK1	'Quinolinic acid ; quinolinate(2-)'	HMDB00232 ; C03722	DB00121; DB01915; DB02174; DB00128; DB02517; DB00130; DB02674; DB02904; DB00133; DB02987; DB03091; DB03112; DB03201; DB03353; DB... <Preview truncated at 128 characters>	7	-195.76	0.5139	0.446299
SSB	LCK	'Isopyridoxal ; Pyridoxal'	HMDB04290 ; C00250	DB00121; DB01915; DB02174; DB00128; DB02517; DB00130; DB02674; DB02904; DB00133; DB02987; DB03091; DB03112; DB03201; DB03353; DB... <Preview truncated at 128 characters>	9	-195.482	0.510884	0.478842
SSB	WNK1	'Quinolinic acid ; quinolinate(2-)'	HMDB00232 ; C03722	DB00121; DB01915; DB02174; DB00128; DB02517; DB00130; DB02674; DB02904; DB00133; DB02987; DB03091; DB03112; DB03201; DB03353; DB... <Preview truncated at 128 characters>	9	-195.309	0.509006	0.474367
SSB	PBK	'2-[(4R)-4-[(1S,2S,5R,7R,10R,11S,14R,15R)-2,15-dimethyl-5-(sulfonatooxy)tetracyclo[8.7.0.0^{2,7}.0^{11,15}]heptadecan-14-yl]pentanamido]ethane-1-sulfonate ; Taurolithocholic acid 3-sulfate'	C03642 ; HMDB02580	DB00121; DB01915; DB02174; DB00128; DB02517; DB00130; DB02674; DB02904; DB00133; DB02987; DB03091; DB03112; DB03201; DB03353; DB... <Preview truncated at 128 characters>	8	-189.451	0.505069	0.444814
SSB	LCK	'PHderiv_2-Hydroxy-3-oxosuccinate; Oxaloglycolate'	C03459	DB00121; DB01915; DB02174; DB00128; DB02517; DB00130; DB02674; DB02904; DB00133; DB02987; DB03091; DB03112; DB03201; DB03353; DB... <Preview truncated at 128 characters>	9	-189.275	0.503087	0.472533
SSB	MAP2K1	'D-Serine ; D-serine ; L-Serine ; L-serine'	HMDB03406 ; C00740 ; HMDB00187 ; C00065	DB00121; DB01915; DB02174; DB00128; DB02517; DB00130; DB02674; DB02904; DB00133; DB02987; DB03091; DB03112; DB03201; DB03353; DB... <Preview truncated at 128 characters>	9	-227.836	0.499635	0.469817
SSB	STK3	'3-Ureidoisobutyrate ; Alanylglycine ; D-Glutamine ; Glycylsarcosine ; L-Glutamine ; L-glutamine ; Ureidoisobutyric acid'	C05100 ; HMDB06899 ; HMDB03423 ; ; HMDB00641 ; C00064 ; HMDB02031	DB00121; DB01915; DB02174; DB00128; DB02517; DB00130; DB02674; DB02904; DB00133; DB02987; DB03091; DB03112; DB03201; DB03353; DB... <Preview truncated at 128 characters>	9	-194.232	0.497112	0.465078
SSB	MAP2K2	'Isopyridoxal ; Pyridoxal'	HMDB04290 ; C00250	DB00121; DB01915; DB02174; DB00128; DB02517; DB00130; DB02674; DB02904; DB00133; DB02987; DB03091; DB03112; DB03201; DB03353; DB... <Preview truncated at 128 characters>	9	-193.475	0.48858	0.458593
SSB	CKM	[]	[]	[]	3	-227.869	0.357462	0.335773
STAT1	PRKACA	'Choline'	C00114	DB01803; DB00122; DB02368; DB03310; DB04075; DB04167; DB04252; DB04401; DB06775	8	-190.478	0.574533	0.501446
STAT1	CASK	'Choline'	C00114	DB01803; DB00122; DB02368; DB03310; DB04075; DB04167; DB04252; DB04401; DB06775	8	-190.455	0.574308	0.49728
STAT1	STK39	'Choline'	C00114	DB01803; DB00122; DB02368; DB03310; DB04075; DB04167; DB04252; DB04401; DB06775	8	-190.007	0.569848	0.484912
STAT1	CASK	'2-[(4R)-4-[(1S,2S,5R,7R,10R,11S,14R,15R)-2,15-dimethyl-5-(sulfonatooxy)tetracyclo[8.7.0.0^{2,7}.0^{11,15}]heptadecan-14-yl]pentanamido]ethane-1-sulfonate ; Taurolithocholic acid 3-sulfate'	C03642 ; HMDB02580	DB01803; DB00122; DB02368; DB03310; DB04075; DB04167; DB04252; DB04401; DB06775	8	-193.582	0.549417	0.43473
STAT1	CDK6	'Choline'	C00114	DB01803; DB00122; DB02368; DB03310; DB04075; DB04167; DB04252; DB04401; DB06775	9	-187.904	0.548281	0.478871
STAT1	CKM	'Choline'	C00114	DB01803; DB00122; DB02368; DB03310; DB04075; DB04167; DB04252; DB04401; DB06775	8	-187.537	0.544419	0.468025
STAT1	BCKDK	'2-[(4R)-4-[(1S,2S,5R,7R,10R,11S,14R,15R)-2,15-dimethyl-5-(sulfonatooxy)tetracyclo[8.7.0.0^{2,7}.0^{11,15}]heptadecan-14-yl]pentanamido]ethane-1-sulfonate ; Taurolithocholic acid 3-sulfate'	C03642 ; HMDB02580	DB01803; DB00122; DB02368; DB03310; DB04075; DB04167; DB04252; DB04401; DB06775	9	-192.792	0.541255	0.47165
STAT1	HSPA5	'(2S)-1-hydroxy-3-oxooctadecan-2-aminium ; 3-Dehydrosphinganine ; Palmitoylethanolamide ; Sphingosine ; sphingosine(1+)'	C02934 ; HMDB01480 ; HMDB02100 ; HMDB00252 ; C00319	DB01803; DB00122; DB02368; DB03310; DB04075; DB04167; DB04252; DB04401; DB06775	9	-192.129	0.534293	0.466027
STAT1	PTK2	'Choline'	C00114	DB01803; DB00122; DB02368; DB03310; DB04075; DB04167; DB04252; DB04401; DB06775	8	-186.354	0.531705	0.456719
STAT1	MAP2K1	'Oxidized glutathione'	C00127	DB01803; DB00122; DB02368; DB03310; DB04075; DB04167; DB04252; DB04401; DB06775	9	-191.536	0.527972	0.457343
STAT1	CDK6	'Glutarylglycine ; HMDB01138 ; N-acetyl-L-glutamate(2-)'	HMDB00590 ; HMDB01138 ; C00624	DB01803; DB00122; DB02368; DB03310; DB04075; DB04167; DB04252; DB04401; DB06775	9	-213.123	0.520751	0.454982
STAT1	PRKACA	'Quinolinic acid ; quinolinate(2-)'	HMDB00232 ; C03722	DB01803; DB00122; DB02368; DB03310; DB04075; DB04167; DB04252; DB04401; DB06775	8	-195.863	0.515015	0.434702
STAT1	PKN2	'(2S)-1-hydroxy-3-oxooctadecan-2-aminium ; 3-Dehydrosphinganine ; Palmitoylethanolamide ; Sphingosine ; sphingosine(1+)'	C02934 ; HMDB01480 ; HMDB02100 ; HMDB00252 ; C00319	DB01803; DB00122; DB02368; DB03310; DB04075; DB04167; DB04252; DB04401; DB06775	9	-190.234	0.5138	0.451731
STAT1	CDK2	'Oxidized glutathione'	C00127	DB01803; DB00122; DB02368; DB03310; DB04075; DB04167; DB04252; DB04401; DB06775	9	-190.171	0.513104	0.443421
STAT1	BCKDK	'Choline'	C00114	DB01803; DB00122; DB02368; DB03310; DB04075; DB04167; DB04252; DB04401; DB06775	9	-184.589	0.512087	0.448206
STAT1	CDK6	'HMDB01186 ; N(1)-acetylsperminium(3+)'	HMDB01186 ; C02567	DB01803; DB00122; DB02368; DB03310; DB04075; DB04167; DB04252; DB04401; DB06775	9	-206.622	0.511428	0.446043
[truncated: 242 more rows]
